# Supplementary material for: Characterization of biocarbon generated by high- and low-temperature pyrolysis of soy hulls and coffee chaff: for polymer composite applications
Source: R Soc Open Sci. 2018 Aug 22;5(8):171970. doi: 10.1098/rsos.171970 (PMC6124110; doi:10.1098/rsos.171970)
Supplement: RSOS ESM.zip [file rsos171970supp2.zip]

Archive with 29 entries (29 files):
- RSOS Raman/DarkCoffee500C15m-pq2.CSV
- RSOS Raman/DarkCoffee500C15m-pq3.CSV
- RSOS Raman/DarkCoffee500C30m-pq1.CSV
- RSOS Raman/DarkCoffee500C30m-pq2.CSV
- RSOS Raman/DarkCoffee500C30m-pq3.CSV
- RSOS Raman/DarkCoffee900C15m-pq1.CSV
- RSOS Raman/DarkCoffee900C15m-pq2.CSV
- RSOS Raman/DarkCoffee900C15m-pq3.CSV
- RSOS Raman/DarkCoffee900C30m-pq1.CSV
- RSOS Raman/DarkCoffee900C30m-pq2.CSV
- RSOS Raman/DarkCoffee900C30m-pq3.CSV
- RSOS Raman/LightCoffee500C15m-pq1.CSV
- RSOS Raman/LightCoffee500C15m-pq2.CSV
- RSOS Raman/LightCoffee500C15m-pq3.CSV
- RSOS Raman/LightCoffee500C30m-pq3.CSV
- RSOS Raman/LightCoffee900C15m-pq2.CSV
- RSOS Raman/LightCoffee900C15m-pq3.CSV
- RSOS Raman/LightCoffee900C30m-pq1.CSV
- RSOS Raman/LightCoffee900C30m-pq2.CSV
- RSOS Raman/LightCoffee900C30m-pq3.CSV
- RSOS Raman/SoyHulls500C15m-pq2.CSV
- RSOS Raman/SoyHulls500C30m-pq1.CSV
- RSOS Raman/SoyHulls500C30m-pq2.CSV
- RSOS Raman/SoyHulls900C15m-pq1.CSV
- RSOS Raman/SoyHulls900C15m-pq2.CSV
- RSOS Raman/SoyHulls900C15m-pq3.CSV
- RSOS Raman/SoyHulls900C30m-pq1.CSV
- RSOS Raman/SoyHulls900C30m-pq2.CSV
- RSOS Raman/SoyHulls900C30m-pq3.CSV
