# Supplementary material for: Characterization of biocarbon generated by high- and low-temperature pyrolysis of soy hulls and coffee chaff: for polymer composite applications
Source: R Soc Open Sci. 2018 Aug 22;5(8):171970. doi: 10.1098/rsos.171970 (PMC6124110; doi:10.1098/rsos.171970)
Supplement: RSOS ESM.zip [file rsos171970supp2.zip › RSOS Raman/DarkCoffee500C15m-pq2.CSV]

-2.016894e+001	0.000000e+000
-1.920471e+001	0.000000e+000
-1.824047e+001	0.000000e+000
-1.727624e+001	0.000000e+000
-1.631201e+001	0.000000e+000
-1.534777e+001	0.000000e+000
-1.438354e+001	0.000000e+000
-1.341931e+001	0.000000e+000
-1.245507e+001	0.000000e+000
-1.149084e+001	0.000000e+000
-1.052661e+001	0.000000e+000
-9.562373e+000	0.000000e+000
-8.598140e+000	0.000000e+000
-7.633906e+000	0.000000e+000
-6.669673e+000	0.000000e+000
-5.705440e+000	0.000000e+000
-4.741206e+000	0.000000e+000
-3.776973e+000	0.000000e+000
-2.812739e+000	0.000000e+000
-1.848506e+000	0.000000e+000
-8.842728e-001	0.000000e+000
7.996053e-002	0.000000e+000
1.044194e+000	0.000000e+000
2.008427e+000	0.000000e+000
2.972661e+000	0.000000e+000
3.936894e+000	0.000000e+000
4.901127e+000	0.000000e+000
5.865361e+000	0.000000e+000
6.829594e+000	0.000000e+000
7.793827e+000	0.000000e+000
8.758060e+000	0.000000e+000
9.722294e+000	0.000000e+000
1.068653e+001	0.000000e+000
1.165076e+001	0.000000e+000
1.261499e+001	0.000000e+000
1.357923e+001	0.000000e+000
1.454346e+001	0.000000e+000
1.550769e+001	0.000000e+000
1.647193e+001	0.000000e+000
1.743616e+001	0.000000e+000
1.840039e+001	0.000000e+000
1.936463e+001	0.000000e+000
2.032886e+001	0.000000e+000
2.129309e+001	0.000000e+000
2.225733e+001	0.000000e+000
2.322156e+001	0.000000e+000
2.418579e+001	0.000000e+000
2.515003e+001	0.000000e+000
2.611426e+001	0.000000e+000
2.707849e+001	0.000000e+000
2.804273e+001	0.000000e+000
2.900696e+001	0.000000e+000
2.997119e+001	0.000000e+000
3.093543e+001	0.000000e+000
3.189966e+001	0.000000e+000
3.286390e+001	0.000000e+000
3.382813e+001	0.000000e+000
3.479236e+001	0.000000e+000
3.575660e+001	0.000000e+000
3.672083e+001	0.000000e+000
3.768506e+001	0.000000e+000
3.864930e+001	0.000000e+000
3.961353e+001	0.000000e+000
4.057776e+001	0.000000e+000
4.154199e+001	0.000000e+000
4.250623e+001	0.000000e+000
4.347046e+001	0.000000e+000
4.443469e+001	0.000000e+000
4.539893e+001	0.000000e+000
4.636316e+001	0.000000e+000
4.732739e+001	0.000000e+000
4.829163e+001	0.000000e+000
4.925586e+001	0.000000e+000
5.022009e+001	2.256079e+002
5.118433e+001	2.209377e+002
5.214856e+001	2.179238e+002
5.311279e+001	2.163721e+002
5.407703e+001	2.156133e+002
5.504126e+001	2.151684e+002
5.600549e+001	2.153322e+002
5.696973e+001	2.152307e+002
5.793396e+001	2.149716e+002
5.889819e+001	2.143067e+002
5.986243e+001	2.128290e+002
6.082666e+001	2.089715e+002
6.179089e+001	2.052074e+002
6.275513e+001	2.027116e+002
6.371936e+001	2.017360e+002
6.468359e+001	2.016798e+002
6.564783e+001	2.009379e+002
6.661206e+001	1.998752e+002
6.757629e+001	1.989429e+002
6.854053e+001	1.985021e+002
6.950476e+001	1.987489e+002
7.046899e+001	1.990612e+002
7.143323e+001	1.995843e+002
7.239746e+001	1.999490e+002
7.336169e+001	1.996066e+002
7.432593e+001	1.980869e+002
7.529016e+001	1.962023e+002
7.625439e+001	1.937249e+002
7.721863e+001	1.909961e+002
7.818286e+001	1.890564e+002
7.914709e+001	1.893719e+002
8.011133e+001	1.902192e+002
8.107556e+001	1.908907e+002
8.203979e+001	1.909494e+002
8.300403e+001	1.905037e+002
8.396826e+001	1.903463e+002
8.493250e+001	1.903944e+002
8.589673e+001	1.903350e+002
8.686096e+001	1.897988e+002
8.782520e+001	1.887077e+002
8.878943e+001	1.880780e+002
8.975366e+001	1.877616e+002
9.071790e+001	1.876472e+002
9.168213e+001	1.876115e+002
9.264636e+001	1.879617e+002
9.361060e+001	1.878425e+002
9.457483e+001	1.871414e+002
9.553906e+001	1.859675e+002
9.650330e+001	1.849137e+002
9.746753e+001	1.843854e+002
9.843176e+001	1.839829e+002
9.939600e+001	1.834884e+002
1.003602e+002	1.827464e+002
1.013245e+002	1.817952e+002
1.022887e+002	1.806964e+002
1.032529e+002	1.795538e+002
1.042172e+002	1.786926e+002
1.051814e+002	1.785752e+002
1.061456e+002	1.797792e+002
1.071099e+002	1.802310e+002
1.080741e+002	1.795388e+002
1.090383e+002	1.779861e+002
1.100026e+002	1.767489e+002
1.109668e+002	1.761746e+002
1.119310e+002	1.757399e+002
1.128953e+002	1.752806e+002
1.138595e+002	1.747310e+002
1.148237e+002	1.742615e+002
1.157880e+002	1.739803e+002
1.167522e+002	1.737667e+002
1.177164e+002	1.736937e+002
1.186807e+002	1.738611e+002
1.196449e+002	1.743800e+002
1.206091e+002	1.750063e+002
1.215734e+002	1.756046e+002
1.225376e+002	1.760241e+002
1.235018e+002	1.760907e+002
1.244661e+002	1.755305e+002
1.254303e+002	1.748482e+002
1.263945e+002	1.739339e+002
1.273588e+002	1.729897e+002
1.283230e+002	1.726016e+002
1.292872e+002	1.736091e+002
1.302515e+002	1.742201e+002
1.312157e+002	1.740600e+002
1.321799e+002	1.731024e+002
1.331442e+002	1.719729e+002
1.341084e+002	1.708494e+002
1.350726e+002	1.701419e+002
1.360369e+002	1.704147e+002
1.370011e+002	1.719194e+002
1.379653e+002	1.734879e+002
1.389296e+002	1.718588e+002
1.398938e+002	1.680991e+002
1.408580e+002	1.643298e+002
1.418223e+002	1.630451e+002
1.427865e+002	1.656430e+002
1.437507e+002	1.667779e+002
1.447150e+002	1.655519e+002
1.456792e+002	1.631127e+002
1.466434e+002	1.620246e+002
1.476077e+002	1.639394e+002
1.485719e+002	1.654574e+002
1.495361e+002	1.659654e+002
1.505004e+002	1.655170e+002
1.514646e+002	1.649413e+002
1.524288e+002	1.655632e+002
1.533931e+002	1.661568e+002
1.543573e+002	1.658511e+002
1.553215e+002	1.643696e+002
1.562858e+002	1.624953e+002
1.572500e+002	1.624982e+002
1.582142e+002	1.637188e+002
1.591785e+002	1.653403e+002
1.601427e+002	1.666903e+002
1.611069e+002	1.677138e+002
1.620712e+002	1.680680e+002
1.630354e+002	1.675426e+002
1.639996e+002	1.665741e+002
1.649639e+002	1.657073e+002
1.659281e+002	1.650722e+002
1.668923e+002	1.645984e+002
1.678566e+002	1.645084e+002
1.688208e+002	1.646358e+002
1.697850e+002	1.645938e+002
1.707493e+002	1.632635e+002
1.717135e+002	1.619307e+002
1.726777e+002	1.616078e+002
1.736420e+002	1.623466e+002
1.746062e+002	1.635974e+002
1.755704e+002	1.635984e+002
1.765347e+002	1.628967e+002
1.774989e+002	1.622883e+002
1.784631e+002	1.620753e+002
1.794274e+002	1.621588e+002
1.803916e+002	1.624415e+002
1.813558e+002	1.635152e+002
1.823201e+002	1.646036e+002
1.832843e+002	1.652049e+002
1.842485e+002	1.651199e+002
1.852128e+002	1.646377e+002
1.861770e+002	1.632225e+002
1.871412e+002	1.616442e+002
1.881055e+002	1.608273e+002
1.890697e+002	1.620654e+002
1.900339e+002	1.634345e+002
1.909982e+002	1.630298e+002
1.919624e+002	1.613264e+002
1.929266e+002	1.592642e+002
1.938909e+002	1.585202e+002
1.948551e+002	1.589991e+002
1.958193e+002	1.595332e+002
1.967836e+002	1.599435e+002
1.977478e+002	1.602147e+002
1.987120e+002	1.604736e+002
1.996763e+002	1.613946e+002
2.006405e+002	1.618237e+002
2.016047e+002	1.611737e+002
2.025690e+002	1.593861e+002
2.035332e+002	1.580931e+002
2.044974e+002	1.577065e+002
2.054617e+002	1.577388e+002
2.064259e+002	1.582701e+002
2.073901e+002	1.593828e+002
2.083544e+002	1.606373e+002
2.093186e+002	1.609473e+002
2.102828e+002	1.608326e+002
2.112471e+002	1.610361e+002
2.122113e+002	1.622743e+002
2.131755e+002	1.645708e+002
2.141398e+002	1.658308e+002
2.151040e+002	1.660892e+002
2.160682e+002	1.656211e+002
2.170325e+002	1.646804e+002
2.179967e+002	1.620363e+002
2.189609e+002	1.604571e+002
2.199252e+002	1.606508e+002
2.208894e+002	1.619088e+002
2.218536e+002	1.629636e+002
2.228179e+002	1.631659e+002
2.237821e+002	1.630602e+002
2.247463e+002	1.629337e+002
2.257106e+002	1.627020e+002
2.266748e+002	1.620607e+002
2.276390e+002	1.598869e+002
2.286033e+002	1.575159e+002
2.295675e+002	1.564410e+002
2.305317e+002	1.570111e+002
2.314960e+002	1.588602e+002
2.324602e+002	1.600157e+002
2.334244e+002	1.603246e+002
2.343887e+002	1.604309e+002
2.353529e+002	1.606393e+002
2.363171e+002	1.610735e+002
2.372814e+002	1.614094e+002
2.382456e+002	1.616795e+002
2.392098e+002	1.617881e+002
2.401741e+002	1.616379e+002
2.411383e+002	1.611575e+002
2.421025e+002	1.604984e+002
2.430668e+002	1.593321e+002
2.440310e+002	1.584422e+002
2.449952e+002	1.587295e+002
2.459595e+002	1.609888e+002
2.469237e+002	1.641265e+002
2.478879e+002	1.648630e+002
2.488522e+002	1.636667e+002
2.498164e+002	1.619796e+002
2.507806e+002	1.616779e+002
2.517449e+002	1.635703e+002
2.527091e+002	1.648769e+002
2.536733e+002	1.659329e+002
2.546376e+002	1.664391e+002
2.556018e+002	1.657423e+002
2.565660e+002	1.619617e+002
2.575303e+002	1.592942e+002
2.584945e+002	1.590245e+002
2.594587e+002	1.603580e+002
2.604230e+002	1.616626e+002
2.613872e+002	1.612438e+002
2.623514e+002	1.606443e+002
2.633157e+002	1.609367e+002
2.642799e+002	1.621425e+002
2.652441e+002	1.637842e+002
2.662084e+002	1.647041e+002
2.671726e+002	1.647840e+002
2.681368e+002	1.646122e+002
2.691011e+002	1.642863e+002
2.700653e+002	1.639296e+002
2.710295e+002	1.643920e+002
2.719938e+002	1.675654e+002
2.729580e+002	1.695496e+002
2.739222e+002	1.684807e+002
2.748865e+002	1.642581e+002
2.758507e+002	1.611961e+002
2.768149e+002	1.618801e+002
2.777792e+002	1.633674e+002
2.787434e+002	1.643927e+002
2.797076e+002	1.644018e+002
2.806719e+002	1.640757e+002
2.816361e+002	1.648772e+002
2.826003e+002	1.660786e+002
2.835646e+002	1.668333e+002
2.845288e+002	1.665927e+002
2.854930e+002	1.654401e+002
2.864573e+002	1.650476e+002
2.874215e+002	1.654431e+002
2.883857e+002	1.658606e+002
2.893500e+002	1.656143e+002
2.903142e+002	1.642123e+002
2.912784e+002	1.637880e+002
2.922427e+002	1.652043e+002
2.932069e+002	1.669110e+002
2.941711e+002	1.676006e+002
2.951354e+002	1.663902e+002
2.960996e+002	1.649592e+002
2.970638e+002	1.641134e+002
2.980281e+002	1.638219e+002
2.989923e+002	1.642041e+002
2.999565e+002	1.654482e+002
3.009208e+002	1.670437e+002
3.018850e+002	1.673528e+002
3.028492e+002	1.665273e+002
3.038135e+002	1.655801e+002
3.047777e+002	1.660218e+002
3.057419e+002	1.694003e+002
3.067062e+002	1.708292e+002
3.076704e+002	1.689853e+002
3.086346e+002	1.656641e+002
3.095989e+002	1.636557e+002
3.105631e+002	1.640766e+002
3.115273e+002	1.646467e+002
3.124916e+002	1.653823e+002
3.134558e+002	1.660611e+002
3.144200e+002	1.663004e+002
3.153843e+002	1.652971e+002
3.163485e+002	1.640439e+002
3.173127e+002	1.636107e+002
3.182770e+002	1.639117e+002
3.192412e+002	1.645571e+002
3.202054e+002	1.648940e+002
3.211696e+002	1.649290e+002
3.221339e+002	1.646546e+002
3.230981e+002	1.638559e+002
3.240623e+002	1.627674e+002
3.250266e+002	1.621926e+002
3.259908e+002	1.628776e+002
3.269550e+002	1.634379e+002
3.279193e+002	1.635734e+002
3.288835e+002	1.634530e+002
3.298477e+002	1.636200e+002
3.308120e+002	1.646487e+002
3.317762e+002	1.658751e+002
3.327404e+002	1.671052e+002
3.337047e+002	1.681982e+002
3.346689e+002	1.690884e+002
3.356331e+002	1.699462e+002
3.365974e+002	1.705196e+002
3.375616e+002	1.699467e+002
3.385258e+002	1.680645e+002
3.394901e+002	1.654557e+002
3.404543e+002	1.644336e+002
3.414185e+002	1.661112e+002
3.423828e+002	1.673168e+002
3.433470e+002	1.673203e+002
3.443112e+002	1.663262e+002
3.452755e+002	1.656409e+002
3.462397e+002	1.652084e+002
3.472039e+002	1.652639e+002
3.481682e+002	1.664759e+002
3.491324e+002	1.685642e+002
3.500966e+002	1.703096e+002
3.510609e+002	1.695505e+002
3.520251e+002	1.682826e+002
3.529893e+002	1.680726e+002
3.539536e+002	1.691542e+002
3.549178e+002	1.708354e+002
3.558820e+002	1.709420e+002
3.568463e+002	1.695520e+002
3.578105e+002	1.684427e+002
3.587747e+002	1.681620e+002
3.597390e+002	1.686028e+002
3.607032e+002	1.686589e+002
3.616674e+002	1.680131e+002
3.626317e+002	1.673473e+002
3.635959e+002	1.666771e+002
3.645602e+002	1.660586e+002
3.655244e+002	1.656953e+002
3.664886e+002	1.656281e+002
3.674529e+002	1.658325e+002
3.684171e+002	1.664393e+002
3.693813e+002	1.674654e+002
3.703456e+002	1.688685e+002
3.713098e+002	1.710585e+002
3.722740e+002	1.734092e+002
3.732383e+002	1.744136e+002
3.742025e+002	1.736061e+002
3.751667e+002	1.714410e+002
3.761310e+002	1.703794e+002
3.770952e+002	1.711211e+002
3.780594e+002	1.716246e+002
3.790237e+002	1.714196e+002
3.799879e+002	1.706068e+002
3.809521e+002	1.698646e+002
3.819164e+002	1.693531e+002
3.828806e+002	1.692552e+002
3.838448e+002	1.699729e+002
3.848091e+002	1.712590e+002
3.857733e+002	1.723170e+002
3.867375e+002	1.718419e+002
3.877018e+002	1.708869e+002
3.886660e+002	1.703798e+002
3.896302e+002	1.704813e+002
3.905945e+002	1.709379e+002
3.915587e+002	1.710414e+002
3.925229e+002	1.706249e+002
3.934872e+002	1.704698e+002
3.944514e+002	1.705597e+002
3.954156e+002	1.709492e+002
3.963799e+002	1.719545e+002
3.973441e+002	1.754429e+002
3.983083e+002	1.779626e+002
3.992726e+002	1.788744e+002
4.002368e+002	1.783824e+002
4.012010e+002	1.771447e+002
4.021653e+002	1.746639e+002
4.031295e+002	1.722739e+002
4.040937e+002	1.707573e+002
4.050580e+002	1.702009e+002
4.060222e+002	1.705124e+002
4.069864e+002	1.717236e+002
4.079507e+002	1.735303e+002
4.089149e+002	1.743763e+002
4.098791e+002	1.739738e+002
4.108434e+002	1.728774e+002
4.118076e+002	1.724014e+002
4.127718e+002	1.733341e+002
4.137361e+002	1.739995e+002
4.147003e+002	1.745789e+002
4.156645e+002	1.750021e+002
4.166288e+002	1.749542e+002
4.175930e+002	1.734462e+002
4.185572e+002	1.728605e+002
4.195215e+002	1.750247e+002
4.204857e+002	1.781875e+002
4.214499e+002	1.798515e+002
4.224142e+002	1.774398e+002
4.233784e+002	1.732148e+002
4.243426e+002	1.718053e+002
4.253069e+002	1.728448e+002
4.262711e+002	1.752192e+002
4.272353e+002	1.776511e+002
4.281996e+002	1.802816e+002
4.291638e+002	1.809580e+002
4.301280e+002	1.787495e+002
4.310923e+002	1.759004e+002
4.320565e+002	1.745370e+002
4.330207e+002	1.752831e+002
4.339850e+002	1.760983e+002
4.349492e+002	1.767320e+002
4.359134e+002	1.769452e+002
4.368777e+002	1.763675e+002
4.378419e+002	1.747873e+002
4.388061e+002	1.735327e+002
4.397704e+002	1.742557e+002
4.407346e+002	1.759423e+002
4.416988e+002	1.775584e+002
4.426631e+002	1.783746e+002
4.436273e+002	1.783936e+002
4.445915e+002	1.780165e+002
4.455558e+002	1.771549e+002
4.465200e+002	1.767030e+002
4.474842e+002	1.774930e+002
4.484485e+002	1.798016e+002
4.494127e+002	1.809990e+002
4.503769e+002	1.803973e+002
4.513412e+002	1.793786e+002
4.523054e+002	1.782285e+002
4.532696e+002	1.770948e+002
4.542339e+002	1.762683e+002
4.551981e+002	1.761175e+002
4.561623e+002	1.762836e+002
4.571266e+002	1.767867e+002
4.580908e+002	1.774793e+002
4.590550e+002	1.780008e+002
4.600193e+002	1.772950e+002
4.609835e+002	1.756290e+002
4.619477e+002	1.752339e+002
4.629120e+002	1.770934e+002
4.638762e+002	1.803723e+002
4.648404e+002	1.818169e+002
4.658047e+002	1.787904e+002
4.667689e+002	1.764431e+002
4.677331e+002	1.749649e+002
4.686974e+002	1.744108e+002
4.696616e+002	1.749145e+002
4.706258e+002	1.774923e+002
4.715901e+002	1.800909e+002
4.725543e+002	1.817220e+002
4.735185e+002	1.824330e+002
4.744828e+002	1.822525e+002
4.754470e+002	1.810289e+002
4.764112e+002	1.794125e+002
4.773755e+002	1.799347e+002
4.783397e+002	1.824354e+002
4.793039e+002	1.849919e+002
4.802682e+002	1.854230e+002
4.812324e+002	1.828261e+002
4.821966e+002	1.810951e+002
4.831609e+002	1.802190e+002
4.841251e+002	1.798592e+002
4.850893e+002	1.799489e+002
4.860536e+002	1.806036e+002
4.870178e+002	1.810447e+002
4.879820e+002	1.811622e+002
4.889463e+002	1.809577e+002
4.899105e+002	1.801624e+002
4.908747e+002	1.787345e+002
4.918390e+002	1.771028e+002
4.928032e+002	1.761484e+002
4.937674e+002	1.757545e+002
4.947317e+002	1.758805e+002
4.956959e+002	1.764969e+002
4.966601e+002	1.775616e+002
4.976244e+002	1.790431e+002
4.985886e+002	1.821420e+002
4.995528e+002	1.836798e+002
5.005171e+002	1.819365e+002
5.014813e+002	1.781345e+002
5.024455e+002	1.762009e+002
5.034098e+002	1.788440e+002
5.043740e+002	1.813402e+002
5.053382e+002	1.824987e+002
5.063025e+002	1.825536e+002
5.072667e+002	1.820567e+002
5.082309e+002	1.812658e+002
5.091952e+002	1.806083e+002
5.101594e+002	1.806983e+002
5.111236e+002	1.813428e+002
5.120879e+002	1.820549e+002
5.130521e+002	1.823164e+002
5.140164e+002	1.820186e+002
5.149806e+002	1.815528e+002
5.159448e+002	1.808330e+002
5.169091e+002	1.803350e+002
5.178733e+002	1.803933e+002
5.188375e+002	1.810240e+002
5.198018e+002	1.815284e+002
5.207660e+002	1.821009e+002
5.217302e+002	1.824026e+002
5.226945e+002	1.821750e+002
5.236587e+002	1.814395e+002
5.246229e+002	1.806198e+002
5.255872e+002	1.796013e+002
5.265514e+002	1.788924e+002
5.275156e+002	1.796877e+002
5.284799e+002	1.820367e+002
5.294441e+002	1.847097e+002
5.304083e+002	1.844547e+002
5.313726e+002	1.799524e+002
5.323368e+002	1.774658e+002
5.333010e+002	1.786928e+002
5.342653e+002	1.820202e+002
5.352295e+002	1.841308e+002
5.361937e+002	1.842447e+002
5.371580e+002	1.839505e+002
5.381222e+002	1.831054e+002
5.390864e+002	1.822831e+002
5.400507e+002	1.821759e+002
5.410149e+002	1.832585e+002
5.419791e+002	1.843029e+002
5.429434e+002	1.840498e+002
5.439076e+002	1.832308e+002
5.448718e+002	1.825041e+002
5.458361e+002	1.822615e+002
5.468003e+002	1.824411e+002
5.477645e+002	1.831097e+002
5.487288e+002	1.842784e+002
5.496930e+002	1.848977e+002
5.506572e+002	1.843577e+002
5.516215e+002	1.828897e+002
5.525857e+002	1.821509e+002
5.535499e+002	1.827040e+002
5.545142e+002	1.834084e+002
5.554784e+002	1.838994e+002
5.564426e+002	1.842953e+002
5.574069e+002	1.851310e+002
5.583711e+002	1.874202e+002
5.593353e+002	1.893138e+002
5.602996e+002	1.892062e+002
5.612638e+002	1.876279e+002
5.622280e+002	1.854351e+002
5.631923e+002	1.833913e+002
5.641565e+002	1.813747e+002
5.651207e+002	1.800918e+002
5.660850e+002	1.795970e+002
5.670491e+002	1.796722e+002
5.680134e+002	1.804599e+002
5.689776e+002	1.822659e+002
5.699418e+002	1.837009e+002
5.709061e+002	1.838953e+002
5.718703e+002	1.839604e+002
5.728345e+002	1.844107e+002
5.737988e+002	1.852371e+002
5.747630e+002	1.858994e+002
5.757272e+002	1.857736e+002
5.766915e+002	1.854762e+002
5.776557e+002	1.856553e+002
5.786199e+002	1.863036e+002
5.795842e+002	1.869963e+002
5.805484e+002	1.870403e+002
5.815126e+002	1.863274e+002
5.824769e+002	1.861768e+002
5.834411e+002	1.866265e+002
5.844053e+002	1.872652e+002
5.853696e+002	1.876648e+002
5.863338e+002	1.877053e+002
5.872980e+002	1.879646e+002
5.882623e+002	1.890392e+002
5.892265e+002	1.900087e+002
5.901907e+002	1.902377e+002
5.911550e+002	1.895851e+002
5.921192e+002	1.886267e+002
5.930834e+002	1.881274e+002
5.940477e+002	1.875866e+002
5.950119e+002	1.862352e+002
5.959761e+002	1.841317e+002
5.969404e+002	1.821040e+002
5.979046e+002	1.817840e+002
5.988688e+002	1.836758e+002
5.998331e+002	1.847509e+002
6.007973e+002	1.843330e+002
6.017615e+002	1.837040e+002
6.027258e+002	1.848589e+002
6.036900e+002	1.891032e+002
6.046542e+002	1.915992e+002
6.056185e+002	1.907917e+002
6.065827e+002	1.891892e+002
6.075469e+002	1.886756e+002
6.085112e+002	1.898586e+002
6.094754e+002	1.913223e+002
6.104396e+002	1.908398e+002
6.114039e+002	1.896840e+002
6.123681e+002	1.889869e+002
6.133323e+002	1.890511e+002
6.142966e+002	1.895772e+002
6.152608e+002	1.899536e+002
6.162250e+002	1.904309e+002
6.171893e+002	1.906889e+002
6.181535e+002	1.904271e+002
6.191177e+002	1.898003e+002
6.200820e+002	1.889985e+002
6.210462e+002	1.876967e+002
6.220104e+002	1.871846e+002
6.229747e+002	1.882582e+002
6.239389e+002	1.896389e+002
6.249031e+002	1.902958e+002
6.258674e+002	1.899214e+002
6.268316e+002	1.894074e+002
6.277958e+002	1.900896e+002
6.287601e+002	1.912634e+002
6.297243e+002	1.925135e+002
6.306885e+002	1.936614e+002
6.316528e+002	1.944348e+002
6.326170e+002	1.941404e+002
6.335812e+002	1.918616e+002
6.345455e+002	1.906312e+002
6.355097e+002	1.910425e+002
6.364739e+002	1.920679e+002
6.374382e+002	1.926738e+002
6.384024e+002	1.931170e+002
6.393666e+002	1.925275e+002
6.403309e+002	1.895588e+002
6.412951e+002	1.866304e+002
6.422593e+002	1.854305e+002
6.432236e+002	1.863773e+002
6.441878e+002	1.883377e+002
6.451520e+002	1.903321e+002
6.461163e+002	1.919615e+002
6.470805e+002	1.925295e+002
6.480447e+002	1.919097e+002
6.490090e+002	1.907002e+002
6.499732e+002	1.901231e+002
6.509374e+002	1.908186e+002
6.519017e+002	1.915721e+002
6.528659e+002	1.923652e+002
6.538301e+002	1.930079e+002
6.547944e+002	1.931927e+002
6.557586e+002	1.927030e+002
6.567228e+002	1.923096e+002
6.576871e+002	1.927304e+002
6.586513e+002	1.930283e+002
6.596155e+002	1.925844e+002
6.605798e+002	1.914228e+002
6.615440e+002	1.900770e+002
6.625082e+002	1.888886e+002
6.634725e+002	1.884480e+002
6.644367e+002	1.901852e+002
6.654009e+002	1.941389e+002
6.663652e+002	1.982404e+002
6.673294e+002	1.996399e+002
6.682936e+002	1.972322e+002
6.692579e+002	1.957797e+002
6.702221e+002	1.956318e+002
6.711863e+002	1.955670e+002
6.721506e+002	1.948867e+002
6.731148e+002	1.936741e+002
6.740790e+002	1.929148e+002
6.750433e+002	1.937303e+002
6.760075e+002	1.945218e+002
6.769717e+002	1.943406e+002
6.779360e+002	1.932993e+002
6.789002e+002	1.920630e+002
6.798644e+002	1.913782e+002
6.808287e+002	1.912854e+002
6.817929e+002	1.913862e+002
6.827571e+002	1.917032e+002
6.837214e+002	1.919910e+002
6.846856e+002	1.918920e+002
6.856498e+002	1.912361e+002
6.866141e+002	1.913032e+002
6.875783e+002	1.929521e+002
6.885425e+002	1.943420e+002
6.895068e+002	1.946820e+002
6.904710e+002	1.943370e+002
6.914352e+002	1.945380e+002
6.923995e+002	1.966212e+002
6.933637e+002	1.983503e+002
6.943279e+002	1.976214e+002
6.952922e+002	1.953909e+002
6.962564e+002	1.932222e+002
6.972206e+002	1.922833e+002
6.981849e+002	1.924122e+002
6.991491e+002	1.924899e+002
7.001133e+002	1.924024e+002
7.010776e+002	1.928287e+002
7.020418e+002	1.942423e+002
7.030060e+002	1.962535e+002
7.039703e+002	1.975631e+002
7.049345e+002	1.982022e+002
7.058987e+002	1.985046e+002
7.068630e+002	1.981798e+002
7.078272e+002	1.977915e+002
7.087914e+002	1.979773e+002
7.097557e+002	1.989811e+002
7.107199e+002	1.999124e+002
7.116841e+002	1.995159e+002
7.126484e+002	1.984052e+002
7.136126e+002	1.973660e+002
7.145768e+002	1.967956e+002
7.155411e+002	1.966470e+002
7.165053e+002	1.965081e+002
7.174695e+002	1.961098e+002
7.184338e+002	1.957154e+002
7.193980e+002	1.948371e+002
7.203622e+002	1.941908e+002
7.213265e+002	1.950351e+002
7.222907e+002	1.981803e+002
7.232549e+002	2.001468e+002
7.242192e+002	1.983781e+002
7.251834e+002	1.959557e+002
7.261476e+002	1.948069e+002
7.271119e+002	1.951351e+002
7.280761e+002	1.955863e+002
7.290403e+002	1.941515e+002
7.300046e+002	1.919596e+002
7.309688e+002	1.923961e+002
7.319330e+002	1.953621e+002
7.328973e+002	1.987266e+002
7.338615e+002	2.005058e+002
7.348257e+002	2.006813e+002
7.357900e+002	2.006582e+002
7.367542e+002	2.001965e+002
7.377184e+002	1.998012e+002
7.386827e+002	1.994255e+002
7.396469e+002	1.991030e+002
7.406111e+002	1.991224e+002
7.415754e+002	2.000258e+002
7.425396e+002	2.010062e+002
7.435038e+002	2.014861e+002
7.444681e+002	2.015148e+002
7.454323e+002	2.011344e+002
7.463965e+002	2.003787e+002
7.473608e+002	1.993476e+002
7.483250e+002	1.986228e+002
7.492892e+002	1.983353e+002
7.502535e+002	1.982187e+002
7.512177e+002	1.982356e+002
7.521819e+002	1.983571e+002
7.531462e+002	1.984948e+002
7.541104e+002	1.985093e+002
7.550746e+002	1.986156e+002
7.560389e+002	1.987917e+002
7.570031e+002	1.993342e+002
7.579673e+002	2.008004e+002
7.589316e+002	2.030984e+002
7.598958e+002	2.047417e+002
7.608600e+002	2.032433e+002
7.618243e+002	2.006711e+002
7.627885e+002	1.994233e+002
7.637527e+002	1.997143e+002
7.647170e+002	2.005003e+002
7.656812e+002	2.003921e+002
7.666454e+002	1.991480e+002
7.676097e+002	1.986949e+002
7.685739e+002	1.995066e+002
7.695381e+002	2.005723e+002
7.705024e+002	2.015852e+002
7.714666e+002	2.023870e+002
7.724308e+002	2.023995e+002
7.733951e+002	2.003936e+002
7.743593e+002	1.989140e+002
7.753235e+002	1.991697e+002
7.762878e+002	2.006815e+002
7.772520e+002	2.029638e+002
7.782162e+002	2.056478e+002
7.791805e+002	2.079304e+002
7.801447e+002	2.066459e+002
7.811089e+002	2.029732e+002
7.820732e+002	2.010133e+002
7.830374e+002	2.026842e+002
7.840016e+002	2.064799e+002
7.849659e+002	2.084609e+002
7.859301e+002	2.076724e+002
7.868943e+002	2.066693e+002
7.878586e+002	2.052743e+002
7.888228e+002	2.041229e+002
7.897870e+002	2.034013e+002
7.907513e+002	2.030724e+002
7.917155e+002	2.033603e+002
7.926797e+002	2.057220e+002
7.936440e+002	2.082443e+002
7.946082e+002	2.090678e+002
7.955724e+002	2.082618e+002
7.965367e+002	2.067465e+002
7.975009e+002	2.054342e+002
7.984651e+002	2.042511e+002
7.994294e+002	2.033148e+002
8.003936e+002	2.025815e+002
8.013578e+002	2.028507e+002
8.023221e+002	2.051529e+002
8.032863e+002	2.086268e+002
8.042505e+002	2.102811e+002
8.052148e+002	2.079459e+002
8.061790e+002	2.063520e+002
8.071432e+002	2.080013e+002
8.081075e+002	2.107890e+002
8.090717e+002	2.125250e+002
8.100359e+002	2.122425e+002
8.110002e+002	2.105737e+002
8.119644e+002	2.080897e+002
8.129286e+002	2.054910e+002
8.138929e+002	2.047462e+002
8.148571e+002	2.063757e+002
8.158214e+002	2.087639e+002
8.167856e+002	2.094786e+002
8.177498e+002	2.075378e+002
8.187141e+002	2.067903e+002
8.196783e+002	2.086566e+002
8.206425e+002	2.100678e+002
8.216068e+002	2.092454e+002
8.225710e+002	2.068010e+002
8.235352e+002	2.049864e+002
8.244995e+002	2.051467e+002
8.254637e+002	2.061635e+002
8.264279e+002	2.067606e+002
8.273922e+002	2.071678e+002
8.283564e+002	2.080381e+002
8.293206e+002	2.097023e+002
8.302849e+002	2.116429e+002
8.312491e+002	2.120208e+002
8.322133e+002	2.102795e+002
8.331776e+002	2.084888e+002
8.341418e+002	2.060134e+002
8.351060e+002	2.039577e+002
8.360703e+002	2.039100e+002
8.370345e+002	2.063755e+002
8.379987e+002	2.088300e+002
8.389630e+002	2.105468e+002
8.399272e+002	2.115755e+002
8.408914e+002	2.115824e+002
8.418557e+002	2.108829e+002
8.428199e+002	2.102317e+002
8.437841e+002	2.103392e+002
8.447484e+002	2.110455e+002
8.457126e+002	2.115672e+002
8.466768e+002	2.118886e+002
8.476411e+002	2.119174e+002
8.486053e+002	2.114478e+002
8.495695e+002	2.105818e+002
8.505338e+002	2.100087e+002
8.514980e+002	2.103455e+002
8.524622e+002	2.103695e+002
8.534265e+002	2.091756e+002
8.543907e+002	2.079804e+002
8.553549e+002	2.079722e+002
8.563192e+002	2.093842e+002
8.572834e+002	2.111450e+002
8.582476e+002	2.124899e+002
8.592119e+002	2.135882e+002
8.601761e+002	2.145822e+002
8.611403e+002	2.153449e+002
8.621046e+002	2.156974e+002
8.630688e+002	2.155629e+002
8.640330e+002	2.150164e+002
8.649973e+002	2.136868e+002
8.659615e+002	2.102496e+002
8.669257e+002	2.080665e+002
8.678900e+002	2.081544e+002
8.688542e+002	2.098437e+002
8.698184e+002	2.124396e+002
8.707827e+002	2.164828e+002
8.717469e+002	2.189404e+002
8.727111e+002	2.167820e+002
8.736754e+002	2.137695e+002
8.746396e+002	2.126099e+002
8.756038e+002	2.136603e+002
8.765681e+002	2.156009e+002
8.775323e+002	2.170217e+002
8.784965e+002	2.178379e+002
8.794608e+002	2.179483e+002
8.804250e+002	2.173515e+002
8.813892e+002	2.166610e+002
8.823535e+002	2.164312e+002
8.833177e+002	2.165737e+002
8.842819e+002	2.160999e+002
8.852462e+002	2.138945e+002
8.862104e+002	2.124749e+002
8.871746e+002	2.125120e+002
8.881389e+002	2.132589e+002
8.891031e+002	2.144391e+002
8.900673e+002	2.158491e+002
8.910316e+002	2.166660e+002
8.919958e+002	2.150575e+002
8.929600e+002	2.126174e+002
8.939243e+002	2.131270e+002
8.948885e+002	2.167155e+002
8.958527e+002	2.204144e+002
8.968170e+002	2.213467e+002
8.977812e+002	2.194148e+002
8.987454e+002	2.180372e+002
8.997097e+002	2.171475e+002
9.006739e+002	2.167655e+002
9.016381e+002	2.172870e+002
9.026024e+002	2.183878e+002
9.035666e+002	2.198813e+002
9.045308e+002	2.217636e+002
9.054951e+002	2.228789e+002
9.064593e+002	2.207147e+002
9.074235e+002	2.178482e+002
9.083878e+002	2.167680e+002
9.093520e+002	2.176165e+002
9.103162e+002	2.189451e+002
9.112805e+002	2.191408e+002
9.122447e+002	2.182552e+002
9.132089e+002	2.180253e+002
9.141732e+002	2.180312e+002
9.151374e+002	2.183033e+002
9.161016e+002	2.193650e+002
9.170659e+002	2.209595e+002
9.180301e+002	2.223089e+002
9.189943e+002	2.231287e+002
9.199586e+002	2.240837e+002
9.209228e+002	2.256893e+002
9.218870e+002	2.269297e+002
9.228513e+002	2.272023e+002
9.238155e+002	2.265618e+002
9.247797e+002	2.253302e+002
9.257440e+002	2.236540e+002
9.267082e+002	2.216416e+002
9.276724e+002	2.206494e+002
9.286367e+002	2.208520e+002
9.296009e+002	2.211577e+002
9.305651e+002	2.207107e+002
9.315294e+002	2.199173e+002
9.324936e+002	2.202483e+002
9.334578e+002	2.223480e+002
9.344221e+002	2.245408e+002
9.353863e+002	2.267679e+002
9.363505e+002	2.286480e+002
9.373148e+002	2.297297e+002
9.382790e+002	2.300773e+002
9.392432e+002	2.303072e+002
9.402075e+002	2.311203e+002
9.411717e+002	2.319738e+002
9.421359e+002	2.311394e+002
9.431002e+002	2.290419e+002
9.440644e+002	2.280657e+002
9.450286e+002	2.299476e+002
9.459929e+002	2.334490e+002
9.469571e+002	2.342236e+002
9.479213e+002	2.301183e+002
9.488856e+002	2.271369e+002
9.498498e+002	2.262268e+002
9.508140e+002	2.263570e+002
9.517783e+002	2.269361e+002
9.527425e+002	2.277622e+002
9.537067e+002	2.288550e+002
9.546710e+002	2.303761e+002
9.556352e+002	2.315492e+002
9.565994e+002	2.317147e+002
9.575637e+002	2.311564e+002
9.585279e+002	2.301208e+002
9.594921e+002	2.287146e+002
9.604564e+002	2.273500e+002
9.614206e+002	2.269729e+002
9.623848e+002	2.276706e+002
9.633491e+002	2.287150e+002
9.643133e+002	2.300116e+002
9.652775e+002	2.318419e+002
9.662418e+002	2.352713e+002
9.672060e+002	2.396218e+002
9.681702e+002	2.420028e+002
9.691345e+002	2.401962e+002
9.700987e+002	2.375055e+002
9.710629e+002	2.369046e+002
9.720272e+002	2.373480e+002
9.729914e+002	2.373538e+002
9.739556e+002	2.364397e+002
9.749199e+002	2.354411e+002
9.758841e+002	2.359064e+002
9.768483e+002	2.384849e+002
9.778126e+002	2.395490e+002
9.787768e+002	2.380923e+002
9.797410e+002	2.365376e+002
9.807053e+002	2.355952e+002
9.816695e+002	2.352860e+002
9.826337e+002	2.360489e+002
9.835980e+002	2.388408e+002
9.845622e+002	2.412984e+002
9.855264e+002	2.416166e+002
9.864907e+002	2.409576e+002
9.874549e+002	2.401656e+002
9.884191e+002	2.395715e+002
9.893834e+002	2.393356e+002
9.903476e+002	2.397486e+002
9.913118e+002	2.408765e+002
9.922761e+002	2.413616e+002
9.932403e+002	2.409014e+002
9.942045e+002	2.406666e+002
9.951688e+002	2.408841e+002
9.961330e+002	2.416158e+002
9.970972e+002	2.431582e+002
9.980615e+002	2.458062e+002
9.990257e+002	2.478980e+002
9.999899e+002	2.491118e+002
1.000954e+003	2.497842e+002
1.001918e+003	2.497275e+002
1.002883e+003	2.490571e+002
1.003847e+003	2.480819e+002
1.004811e+003	2.470982e+002
1.005775e+003	2.462991e+002
1.006740e+003	2.460832e+002
1.007704e+003	2.461808e+002
1.008668e+003	2.464646e+002
1.009632e+003	2.470678e+002
1.010596e+003	2.479123e+002
1.011561e+003	2.491227e+002
1.012525e+003	2.509669e+002
1.013489e+003	2.524817e+002
1.014453e+003	2.524844e+002
1.015418e+003	2.524168e+002
1.016382e+003	2.528737e+002
1.017346e+003	2.534404e+002
1.018310e+003	2.534643e+002
1.019275e+003	2.527481e+002
1.020239e+003	2.518465e+002
1.021203e+003	2.514990e+002
1.022167e+003	2.518203e+002
1.023132e+003	2.528019e+002
1.024096e+003	2.544807e+002
1.025060e+003	2.559794e+002
1.026024e+003	2.568522e+002
1.026989e+003	2.571818e+002
1.027953e+003	2.566704e+002
1.028917e+003	2.537333e+002
1.029881e+003	2.529573e+002
1.030845e+003	2.574210e+002
1.031810e+003	2.626653e+002
1.032774e+003	2.643719e+002
1.033738e+003	2.622553e+002
1.034702e+003	2.598583e+002
1.035667e+003	2.606695e+002
1.036631e+003	2.634660e+002
1.037595e+003	2.641424e+002
1.038559e+003	2.628681e+002
1.039524e+003	2.609378e+002
1.040488e+003	2.580439e+002
1.041452e+003	2.554249e+002
1.042416e+003	2.563435e+002
1.043380e+003	2.627251e+002
1.044345e+003	2.669524e+002
1.045309e+003	2.658151e+002
1.046273e+003	2.643951e+002
1.047237e+003	2.644928e+002
1.048202e+003	2.656237e+002
1.049166e+003	2.669434e+002
1.050130e+003	2.681637e+002
1.051094e+003	2.690050e+002
1.052059e+003	2.683872e+002
1.053023e+003	2.668623e+002
1.053987e+003	2.666108e+002
1.054951e+003	2.681257e+002
1.055916e+003	2.697697e+002
1.056880e+003	2.696466e+002
1.057844e+003	2.678769e+002
1.058808e+003	2.676265e+002
1.059772e+003	2.698203e+002
1.060737e+003	2.720577e+002
1.061701e+003	2.744779e+002
1.062665e+003	2.768273e+002
1.063629e+003	2.790017e+002
1.064594e+003	2.807007e+002
1.065558e+003	2.812043e+002
1.066522e+003	2.795751e+002
1.067486e+003	2.768839e+002
1.068450e+003	2.762794e+002
1.069415e+003	2.776446e+002
1.070379e+003	2.794717e+002
1.071343e+003	2.813764e+002
1.072307e+003	2.827691e+002
1.073272e+003	2.824838e+002
1.074236e+003	2.799916e+002
1.075200e+003	2.780753e+002
1.076164e+003	2.769428e+002
1.077129e+003	2.769796e+002
1.078093e+003	2.789525e+002
1.079057e+003	2.817646e+002
1.080021e+003	2.841349e+002
1.080985e+003	2.855474e+002
1.081950e+003	2.860725e+002
1.082914e+003	2.853935e+002
1.083878e+003	2.842504e+002
1.084842e+003	2.853139e+002
1.085807e+003	2.887692e+002
1.086771e+003	2.912876e+002
1.087735e+003	2.897570e+002
1.088699e+003	2.856337e+002
1.089664e+003	2.850358e+002
1.090628e+003	2.907911e+002
1.091592e+003	2.934283e+002
1.092556e+003	2.884332e+002
1.093521e+003	2.833333e+002
1.094485e+003	2.823481e+002
1.095449e+003	2.848883e+002
1.096413e+003	2.886474e+002
1.097377e+003	2.922703e+002
1.098342e+003	2.950041e+002
1.099306e+003	2.950918e+002
1.100270e+003	2.932263e+002
1.101234e+003	2.925779e+002
1.102199e+003	2.940194e+002
1.103163e+003	2.957242e+002
1.104127e+003	2.954837e+002
1.105091e+003	2.934362e+002
1.106056e+003	2.928808e+002
1.107020e+003	2.951826e+002
1.107984e+003	2.973164e+002
1.108948e+003	2.984625e+002
1.109912e+003	2.991338e+002
1.110877e+003	2.995424e+002
1.111841e+003	2.998930e+002
1.112805e+003	3.005150e+002
1.113769e+003	3.017004e+002
1.114734e+003	3.032633e+002
1.115698e+003	3.046874e+002
1.116662e+003	3.059414e+002
1.117626e+003	3.068919e+002
1.118591e+003	3.075670e+002
1.119555e+003	3.080431e+002
1.120519e+003	3.083181e+002
1.121483e+003	3.083121e+002
1.122448e+003	3.079016e+002
1.123412e+003	3.060761e+002
1.124376e+003	3.052529e+002
1.125340e+003	3.068038e+002
1.126304e+003	3.099332e+002
1.127269e+003	3.145149e+002
1.128233e+003	3.195978e+002
1.129197e+003	3.230166e+002
1.130161e+003	3.226721e+002
1.131126e+003	3.194325e+002
1.132090e+003	3.179629e+002
1.133054e+003	3.188615e+002
1.134018e+003	3.193885e+002
1.134983e+003	3.176281e+002
1.135947e+003	3.161219e+002
1.136911e+003	3.182923e+002
1.137875e+003	3.239734e+002
1.138839e+003	3.285650e+002
1.139804e+003	3.306347e+002
1.140768e+003	3.310941e+002
1.141732e+003	3.291005e+002
1.142696e+003	3.271127e+002
1.143661e+003	3.283736e+002
1.144625e+003	3.328918e+002
1.145589e+003	3.374250e+002
1.146553e+003	3.386059e+002
1.147518e+003	3.369992e+002
1.148482e+003	3.362561e+002
1.149446e+003	3.360584e+002
1.150410e+003	3.369061e+002
1.151375e+003	3.395804e+002
1.152339e+003	3.428208e+002
1.153303e+003	3.458565e+002
1.154267e+003	3.486039e+002
1.155231e+003	3.502216e+002
1.156196e+003	3.496392e+002
1.157160e+003	3.483780e+002
1.158124e+003	3.474453e+002
1.159088e+003	3.472598e+002
1.160053e+003	3.482414e+002
1.161017e+003	3.503718e+002
1.161981e+003	3.533745e+002
1.162945e+003	3.570420e+002
1.163910e+003	3.610677e+002
1.164874e+003	3.628757e+002
1.165838e+003	3.598717e+002
1.166802e+003	3.588858e+002
1.167766e+003	3.617219e+002
1.168731e+003	3.649719e+002
1.169695e+003	3.660767e+002
1.170659e+003	3.652076e+002
1.171623e+003	3.637301e+002
1.172588e+003	3.618324e+002
1.173552e+003	3.610590e+002
1.174516e+003	3.638220e+002
1.175480e+003	3.679129e+002
1.176445e+003	3.704186e+002
1.177409e+003	3.710373e+002
1.178373e+003	3.717264e+002
1.179337e+003	3.745219e+002
1.180302e+003	3.789027e+002
1.181266e+003	3.808275e+002
1.182230e+003	3.781488e+002
1.183194e+003	3.763493e+002
1.184158e+003	3.767350e+002
1.185123e+003	3.772055e+002
1.186087e+003	3.755050e+002
1.187051e+003	3.732205e+002
1.188015e+003	3.746330e+002
1.188980e+003	3.817144e+002
1.189944e+003	3.893061e+002
1.190908e+003	3.900410e+002
1.191872e+003	3.862136e+002
1.192837e+003	3.850458e+002
1.193801e+003	3.872256e+002
1.194765e+003	3.892386e+002
1.195729e+003	3.880165e+002
1.196693e+003	3.849230e+002
1.197658e+003	3.845031e+002
1.198622e+003	3.878151e+002
1.199586e+003	3.908182e+002
1.200550e+003	3.931066e+002
1.201515e+003	3.941757e+002
1.202479e+003	3.924388e+002
1.203443e+003	3.899682e+002
1.204407e+003	3.897512e+002
1.205372e+003	3.928789e+002
1.206336e+003	3.981982e+002
1.207300e+003	4.044435e+002
1.208264e+003	4.105878e+002
1.209229e+003	4.118108e+002
1.210193e+003	4.075518e+002
1.211157e+003	4.047180e+002
1.212121e+003	4.067412e+002
1.213085e+003	4.101153e+002
1.214050e+003	4.100820e+002
1.215014e+003	4.067707e+002
1.215978e+003	4.051524e+002
1.216942e+003	4.073816e+002
1.217907e+003	4.104091e+002
1.218871e+003	4.127717e+002
1.219835e+003	4.143914e+002
1.220799e+003	4.153861e+002
1.221764e+003	4.160223e+002
1.222728e+003	4.164257e+002
1.223692e+003	4.164142e+002
1.224656e+003	4.158573e+002
1.225620e+003	4.155898e+002
1.226585e+003	4.161048e+002
1.227549e+003	4.169321e+002
1.228513e+003	4.180661e+002
1.229477e+003	4.192057e+002
1.230442e+003	4.198920e+002
1.231406e+003	4.206105e+002
1.232370e+003	4.228045e+002
1.233334e+003	4.271187e+002
1.234299e+003	4.309618e+002
1.235263e+003	4.310735e+002
1.236227e+003	4.294605e+002
1.237191e+003	4.291475e+002
1.238156e+003	4.304693e+002
1.239120e+003	4.333657e+002
1.240084e+003	4.378979e+002
1.241048e+003	4.426313e+002
1.242012e+003	4.448815e+002
1.242977e+003	4.440469e+002
1.243941e+003	4.441965e+002
1.244905e+003	4.474414e+002
1.245869e+003	4.500840e+002
1.246834e+003	4.508675e+002
1.247798e+003	4.508302e+002
1.248762e+003	4.509819e+002
1.249726e+003	4.513614e+002
1.250691e+003	4.511492e+002
1.251655e+003	4.497096e+002
1.252619e+003	4.480762e+002
1.253583e+003	4.488237e+002
1.254547e+003	4.520016e+002
1.255512e+003	4.547891e+002
1.256476e+003	4.567549e+002
1.257440e+003	4.584321e+002
1.258404e+003	4.607302e+002
1.259369e+003	4.629942e+002
1.260333e+003	4.628138e+002
1.261297e+003	4.590670e+002
1.262261e+003	4.560153e+002
1.263226e+003	4.561553e+002
1.264190e+003	4.577142e+002
1.265154e+003	4.604727e+002
1.266118e+003	4.639987e+002
1.267083e+003	4.674137e+002
1.268047e+003	4.701214e+002
1.269011e+003	4.719160e+002
1.269975e+003	4.726190e+002
1.270939e+003	4.722129e+002
1.271904e+003	4.725742e+002
1.272868e+003	4.761199e+002
1.273832e+003	4.775045e+002
1.274796e+003	4.747119e+002
1.275761e+003	4.712533e+002
1.276725e+003	4.692501e+002
1.277689e+003	4.688284e+002
1.278653e+003	4.695496e+002
1.279618e+003	4.712425e+002
1.280582e+003	4.737883e+002
1.281546e+003	4.779428e+002
1.282510e+003	4.824234e+002
1.283474e+003	4.841149e+002
1.284439e+003	4.831384e+002
1.285403e+003	4.828024e+002
1.286367e+003	4.851021e+002
1.287331e+003	4.887526e+002
1.288296e+003	4.917659e+002
1.289260e+003	4.941873e+002
1.290224e+003	4.943239e+002
1.291188e+003	4.882889e+002
1.292153e+003	4.851651e+002
1.293117e+003	4.907589e+002
1.294081e+003	4.984792e+002
1.295045e+003	5.018326e+002
1.296010e+003	5.007305e+002
1.296974e+003	4.992481e+002
1.297938e+003	5.003158e+002
1.298902e+003	5.029333e+002
1.299866e+003	5.045810e+002
1.300831e+003	5.051042e+002
1.301795e+003	5.062778e+002
1.302759e+003	5.079065e+002
1.303723e+003	5.097667e+002
1.304688e+003	5.121387e+002
1.305652e+003	5.142155e+002
1.306616e+003	5.148947e+002
1.307580e+003	5.143613e+002
1.308545e+003	5.141253e+002
1.309509e+003	5.148280e+002
1.310473e+003	5.164572e+002
1.311437e+003	5.197973e+002
1.312401e+003	5.234219e+002
1.313366e+003	5.244659e+002
1.314330e+003	5.226075e+002
1.315294e+003	5.209815e+002
1.316258e+003	5.221952e+002
1.317223e+003	5.255244e+002
1.318187e+003	5.284766e+002
1.319151e+003	5.308674e+002
1.320115e+003	5.331246e+002
1.321080e+003	5.348325e+002
1.322044e+003	5.373332e+002
1.323008e+003	5.420643e+002
1.323972e+003	5.470991e+002
1.324937e+003	5.502238e+002
1.325901e+003	5.510257e+002
1.326865e+003	5.504548e+002
1.327829e+003	5.493165e+002
1.328793e+003	5.479587e+002
1.329758e+003	5.471733e+002
1.330722e+003	5.474434e+002
1.331686e+003	5.483665e+002
1.332650e+003	5.495322e+002
1.333615e+003	5.512720e+002
1.334579e+003	5.539170e+002
1.335543e+003	5.567510e+002
1.336507e+003	5.589042e+002
1.337472e+003	5.604363e+002
1.338436e+003	5.621581e+002
1.339400e+003	5.652020e+002
1.340364e+003	5.675044e+002
1.341328e+003	5.659583e+002
1.342293e+003	5.625005e+002
1.343257e+003	5.599373e+002
1.344221e+003	5.585503e+002
1.345185e+003	5.585432e+002
1.346150e+003	5.610905e+002
1.347114e+003	5.652038e+002
1.348078e+003	5.665347e+002
1.349042e+003	5.641487e+002
1.350007e+003	5.632963e+002
1.350971e+003	5.656101e+002
1.351935e+003	5.678253e+002
1.352899e+003	5.687771e+002
1.353864e+003	5.692280e+002
1.354828e+003	5.702618e+002
1.355792e+003	5.719111e+002
1.356756e+003	5.733477e+002
1.357720e+003	5.738683e+002
1.358685e+003	5.733574e+002
1.359649e+003	5.716898e+002
1.360613e+003	5.683127e+002
1.361577e+003	5.674119e+002
1.362542e+003	5.726994e+002
1.363506e+003	5.764761e+002
1.364470e+003	5.742988e+002
1.365434e+003	5.705744e+002
1.366399e+003	5.709999e+002
1.367363e+003	5.750652e+002
1.368327e+003	5.769564e+002
1.369291e+003	5.735538e+002
1.370255e+003	5.692394e+002
1.371220e+003	5.702349e+002
1.372184e+003	5.736947e+002
1.373148e+003	5.733546e+002
1.374112e+003	5.688497e+002
1.375077e+003	5.660962e+002
1.376041e+003	5.698564e+002
1.377005e+003	5.755618e+002
1.377969e+003	5.740268e+002
1.378934e+003	5.651552e+002
1.379898e+003	5.615490e+002
1.380862e+003	5.684506e+002
1.381826e+003	5.737638e+002
1.382791e+003	5.719709e+002
1.383755e+003	5.684680e+002
1.384719e+003	5.666266e+002
1.385683e+003	5.659059e+002
1.386647e+003	5.643425e+002
1.387612e+003	5.613126e+002
1.388576e+003	5.583879e+002
1.389540e+003	5.577521e+002
1.390504e+003	5.594344e+002
1.391469e+003	5.603339e+002
1.392433e+003	5.610876e+002
1.393397e+003	5.597217e+002
1.394361e+003	5.533243e+002
1.395326e+003	5.475745e+002
1.396290e+003	5.465232e+002
1.397254e+003	5.481857e+002
1.398218e+003	5.489100e+002
1.399182e+003	5.477629e+002
1.400147e+003	5.463007e+002
1.401111e+003	5.457764e+002
1.402075e+003	5.461685e+002
1.403039e+003	5.470941e+002
1.404004e+003	5.481043e+002
1.404968e+003	5.487557e+002
1.405932e+003	5.494341e+002
1.406896e+003	5.489980e+002
1.407861e+003	5.464167e+002
1.408825e+003	5.431661e+002
1.409789e+003	5.415255e+002
1.410753e+003	5.413008e+002
1.411718e+003	5.400334e+002
1.412682e+003	5.366100e+002
1.413646e+003	5.327353e+002
1.414610e+003	5.292583e+002
1.415574e+003	5.268178e+002
1.416539e+003	5.262952e+002
1.417503e+003	5.272403e+002
1.418467e+003	5.279456e+002
1.419431e+003	5.274933e+002
1.420396e+003	5.267228e+002
1.421360e+003	5.273755e+002
1.422324e+003	5.298428e+002
1.423288e+003	5.313019e+002
1.424253e+003	5.302438e+002
1.425217e+003	5.292033e+002
1.426181e+003	5.291876e+002
1.427145e+003	5.298638e+002
1.428109e+003	5.315214e+002
1.429074e+003	5.335045e+002
1.430038e+003	5.347599e+002
1.431002e+003	5.345828e+002
1.431966e+003	5.325179e+002
1.432931e+003	5.282870e+002
1.433895e+003	5.233464e+002
1.434859e+003	5.228176e+002
1.435823e+003	5.295508e+002
1.436788e+003	5.331813e+002
1.437752e+003	5.317920e+002
1.438716e+003	5.298090e+002
1.439680e+003	5.290678e+002
1.440645e+003	5.288221e+002
1.441609e+003	5.278312e+002
1.442573e+003	5.260122e+002
1.443537e+003	5.242620e+002
1.444501e+003	5.232198e+002
1.445466e+003	5.225889e+002
1.446430e+003	5.215128e+002
1.447394e+003	5.202557e+002
1.448358e+003	5.212847e+002
1.449323e+003	5.255139e+002
1.450287e+003	5.274007e+002
1.451251e+003	5.232850e+002
1.452215e+003	5.178936e+002
1.453180e+003	5.158928e+002
1.454144e+003	5.164720e+002
1.455108e+003	5.163868e+002
1.456072e+003	5.148611e+002
1.457036e+003	5.136102e+002
1.458001e+003	5.142553e+002
1.458965e+003	5.148964e+002
1.459929e+003	5.120510e+002
1.460893e+003	5.078020e+002
1.461858e+003	5.071115e+002
1.462822e+003	5.106934e+002
1.463786e+003	5.143891e+002
1.464750e+003	5.157045e+002
1.465715e+003	5.153098e+002
1.466679e+003	5.141884e+002
1.467643e+003	5.124359e+002
1.468607e+003	5.105581e+002
1.469572e+003	5.080612e+002
1.470536e+003	5.053215e+002
1.471500e+003	5.028837e+002
1.472464e+003	5.015045e+002
1.473428e+003	5.008759e+002
1.474393e+003	5.010824e+002
1.475357e+003	5.037441e+002
1.476321e+003	5.093484e+002
1.477285e+003	5.141161e+002
1.478250e+003	5.132984e+002
1.479214e+003	5.080268e+002
1.480178e+003	5.046827e+002
1.481142e+003	5.030409e+002
1.482107e+003	5.024154e+002
1.483071e+003	5.040422e+002
1.484035e+003	5.055820e+002
1.484999e+003	5.063147e+002
1.485964e+003	5.067983e+002
1.486928e+003	5.077646e+002
1.487892e+003	5.090559e+002
1.488856e+003	5.100132e+002
1.489820e+003	5.102346e+002
1.490785e+003	5.094989e+002
1.491749e+003	5.073554e+002
1.492713e+003	5.040537e+002
1.493677e+003	5.028852e+002
1.494642e+003	5.053615e+002
1.495606e+003	5.068509e+002
1.496570e+003	5.073622e+002
1.497534e+003	5.076716e+002
1.498499e+003	5.068802e+002
1.499463e+003	5.061303e+002
1.500427e+003	5.080073e+002
1.501391e+003	5.121632e+002
1.502355e+003	5.147828e+002
1.503320e+003	5.136328e+002
1.504284e+003	5.116277e+002
1.505248e+003	5.132064e+002
1.506212e+003	5.180201e+002
1.507177e+003	5.211473e+002
1.508141e+003	5.231517e+002
1.509105e+003	5.226602e+002
1.510069e+003	5.150041e+002
1.511034e+003	5.089748e+002
1.511998e+003	5.135848e+002
1.512962e+003	5.238320e+002
1.513926e+003	5.291220e+002
1.514891e+003	5.276159e+002
1.515855e+003	5.250456e+002
1.516819e+003	5.244881e+002
1.517783e+003	5.251130e+002
1.518747e+003	5.262645e+002
1.519712e+003	5.279158e+002
1.520676e+003	5.293748e+002
1.521640e+003	5.306575e+002
1.522604e+003	5.318262e+002
1.523569e+003	5.325222e+002
1.524533e+003	5.337205e+002
1.525497e+003	5.368194e+002
1.526461e+003	5.408737e+002
1.527426e+003	5.430153e+002
1.528390e+003	5.426914e+002
1.529354e+003	5.429824e+002
1.530318e+003	5.453766e+002
1.531282e+003	5.486850e+002
1.532247e+003	5.532934e+002
1.533211e+003	5.582394e+002
1.534175e+003	5.600759e+002
1.535139e+003	5.582704e+002
1.536104e+003	5.576378e+002
1.537068e+003	5.611545e+002
1.538032e+003	5.662434e+002
1.538996e+003	5.701568e+002
1.539961e+003	5.732004e+002
1.540925e+003	5.761199e+002
1.541889e+003	5.789493e+002
1.542853e+003	5.812026e+002
1.543818e+003	5.821035e+002
1.544782e+003	5.829896e+002
1.545746e+003	5.848077e+002
1.546710e+003	5.876108e+002
1.547674e+003	5.919686e+002
1.548639e+003	5.975927e+002
1.549603e+003	6.023082e+002
1.550567e+003	6.047521e+002
1.551531e+003	6.063276e+002
1.552496e+003	6.090460e+002
1.553460e+003	6.127665e+002
1.554424e+003	6.161165e+002
1.555388e+003	6.187426e+002
1.556353e+003	6.217127e+002
1.557317e+003	6.256747e+002
1.558281e+003	6.299296e+002
1.559245e+003	6.341414e+002
1.560209e+003	6.386762e+002
1.561174e+003	6.440928e+002
1.562138e+003	6.499144e+002
1.563102e+003	6.547635e+002
1.564066e+003	6.579850e+002
1.565031e+003	6.599589e+002
1.565995e+003	6.605673e+002
1.566959e+003	6.603762e+002
1.567923e+003	6.631514e+002
1.568888e+003	6.699752e+002
1.569852e+003	6.744094e+002
1.570816e+003	6.732674e+002
1.571780e+003	6.731920e+002
1.572745e+003	6.781661e+002
1.573709e+003	6.838623e+002
1.574673e+003	6.856747e+002
1.575637e+003	6.847981e+002
1.576601e+003	6.855308e+002
1.577566e+003	6.894122e+002
1.578530e+003	6.937831e+002
1.579494e+003	6.957285e+002
1.580458e+003	6.958371e+002
1.581423e+003	6.974593e+002
1.582387e+003	7.018730e+002
1.583351e+003	7.020037e+002
1.584315e+003	6.918857e+002
1.585280e+003	6.866390e+002
1.586244e+003	6.941826e+002
1.587208e+003	7.040179e+002
1.588172e+003	7.091998e+002
1.589136e+003	7.102144e+002
1.590101e+003	7.091109e+002
1.591065e+003	7.069517e+002
1.592029e+003	7.044545e+002
1.592993e+003	7.018082e+002
1.593958e+003	6.994331e+002
1.594922e+003	6.998050e+002
1.595886e+003	7.038710e+002
1.596850e+003	7.041374e+002
1.597815e+003	6.978242e+002
1.598779e+003	6.929426e+002
1.599743e+003	6.933547e+002
1.600707e+003	6.933672e+002
1.601672e+003	6.892443e+002
1.602636e+003	6.830591e+002
1.603600e+003	6.782134e+002
1.604564e+003	6.749406e+002
1.605528e+003	6.707925e+002
1.606493e+003	6.642926e+002
1.607457e+003	6.573954e+002
1.608421e+003	6.531290e+002
1.609385e+003	6.511337e+002
1.610350e+003	6.473320e+002
1.611314e+003	6.406467e+002
1.612278e+003	6.345687e+002
1.613242e+003	6.313964e+002
1.614207e+003	6.277377e+002
1.615171e+003	6.215281e+002
1.616135e+003	6.149216e+002
1.617099e+003	6.104299e+002
1.618063e+003	6.070897e+002
1.619028e+003	6.023001e+002
1.619992e+003	5.950018e+002
1.620956e+003	5.857670e+002
1.621920e+003	5.750934e+002
1.622885e+003	5.640570e+002
1.623849e+003	5.556049e+002
1.624813e+003	5.501382e+002
1.625777e+003	5.442106e+002
1.626742e+003	5.358712e+002
1.627706e+003	5.287852e+002
1.628670e+003	5.261282e+002
1.629634e+003	5.231676e+002
1.630599e+003	5.170425e+002
1.631563e+003	5.091732e+002
1.632527e+003	5.017212e+002
1.633491e+003	4.952802e+002
1.634455e+003	4.888263e+002
1.635420e+003	4.811586e+002
1.636384e+003	4.735637e+002
1.637348e+003	4.690459e+002
1.638312e+003	4.673223e+002
1.639277e+003	4.641652e+002
1.640241e+003	4.595855e+002
1.641205e+003	4.549657e+002
1.642169e+003	4.501820e+002
1.643134e+003	4.455284e+002
1.644098e+003	4.404983e+002
1.645062e+003	4.360500e+002
1.646026e+003	4.339169e+002
1.646990e+003	4.331986e+002
1.647955e+003	4.311803e+002
1.648919e+003	4.268929e+002
1.649883e+003	4.221235e+002
1.650847e+003	4.187967e+002
1.651812e+003	4.161277e+002
1.652776e+003	4.113067e+002
1.653740e+003	4.044334e+002
1.654704e+003	4.011219e+002
1.655669e+003	4.026565e+002
1.656633e+003	4.037678e+002
1.657597e+003	4.028882e+002
1.658561e+003	4.008808e+002
1.659526e+003	3.982238e+002
1.660490e+003	3.951652e+002
1.661454e+003	3.913247e+002
1.662418e+003	3.872418e+002
1.663382e+003	3.854636e+002
1.664347e+003	3.872492e+002
1.665311e+003	3.892328e+002
1.666275e+003	3.882130e+002
1.667239e+003	3.853658e+002
1.668204e+003	3.829219e+002
1.669168e+003	3.811335e+002
1.670132e+003	3.810648e+002
1.671096e+003	3.832524e+002
1.672061e+003	3.843645e+002
1.673025e+003	3.824735e+002
1.673989e+003	3.790309e+002
1.674953e+003	3.751926e+002
1.675917e+003	3.711486e+002
1.676882e+003	3.670465e+002
1.677846e+003	3.629389e+002
1.678810e+003	3.615253e+002
1.679774e+003	3.660127e+002
1.680739e+003	3.711121e+002
1.681703e+003	3.713537e+002
1.682667e+003	3.685530e+002
1.683631e+003	3.666014e+002
1.684596e+003	3.658893e+002
1.685560e+003	3.652091e+002
1.686524e+003	3.639619e+002
1.687488e+003	3.629968e+002
1.688453e+003	3.633911e+002
1.689417e+003	3.644016e+002
1.690381e+003	3.640396e+002
1.691345e+003	3.625386e+002
1.692309e+003	3.621014e+002
1.693274e+003	3.634053e+002
1.694238e+003	3.642343e+002
1.695202e+003	3.637882e+002
1.696166e+003	3.626228e+002
1.697131e+003	3.611268e+002
1.698095e+003	3.595107e+002
1.699059e+003	3.577892e+002
1.700023e+003	3.559111e+002
1.700988e+003	3.536799e+002
1.701952e+003	3.509427e+002
1.702916e+003	3.491870e+002
1.703880e+003	3.504435e+002
1.704844e+003	3.536763e+002
1.705809e+003	3.550331e+002
1.706773e+003	3.540334e+002
1.707737e+003	3.527256e+002
1.708701e+003	3.504740e+002
1.709666e+003	3.486986e+002
1.710630e+003	3.484366e+002
1.711594e+003	3.482165e+002
1.712558e+003	3.469514e+002
1.713523e+003	3.449154e+002
1.714487e+003	3.421964e+002
1.715451e+003	3.393244e+002
1.716415e+003	3.379350e+002
1.717380e+003	3.386829e+002
1.718344e+003	3.393258e+002
1.719308e+003	3.372223e+002
1.720272e+003	3.333470e+002
1.721236e+003	3.310388e+002
1.722201e+003	3.302696e+002
1.723165e+003	3.303322e+002
1.724129e+003	3.321934e+002
1.725093e+003	3.327883e+002
1.726058e+003	3.316909e+002
1.727022e+003	3.302322e+002
1.727986e+003	3.281277e+002
1.728950e+003	3.264287e+002
1.729915e+003	3.273509e+002
1.730879e+003	3.298186e+002
1.731843e+003	3.293899e+002
1.732807e+003	3.243533e+002
1.733771e+003	3.198463e+002
1.734736e+003	3.218572e+002
1.735700e+003	3.277347e+002
1.736664e+003	3.293879e+002
1.737628e+003	3.266110e+002
1.738593e+003	3.254297e+002
1.739557e+003	3.267555e+002
1.740521e+003	3.277144e+002
1.741485e+003	3.277546e+002
1.742450e+003	3.269203e+002
1.743414e+003	3.241354e+002
1.744378e+003	3.211736e+002
1.745342e+003	3.210548e+002
1.746307e+003	3.230782e+002
1.747271e+003	3.231157e+002
1.748235e+003	3.196620e+002
1.749199e+003	3.165679e+002
1.750163e+003	3.164922e+002
1.751128e+003	3.184138e+002
1.752092e+003	3.217666e+002
1.753056e+003	3.254234e+002
1.754020e+003	3.266102e+002
1.754985e+003	3.251797e+002
1.755949e+003	3.224866e+002
1.756913e+003	3.188178e+002
1.757877e+003	3.159000e+002
1.758842e+003	3.154940e+002
1.759806e+003	3.164004e+002
1.760770e+003	3.158740e+002
1.761734e+003	3.138717e+002
1.762698e+003	3.126646e+002
1.763663e+003	3.120300e+002
1.764627e+003	3.129995e+002
1.765591e+003	3.181279e+002
1.766555e+003	3.226369e+002
1.767520e+003	3.221123e+002
1.768484e+003	3.193989e+002
1.769448e+003	3.190986e+002
1.770412e+003	3.208564e+002
1.771377e+003	3.207478e+002
1.772341e+003	3.175092e+002
1.773305e+003	3.144262e+002
1.774269e+003	3.145276e+002
1.775234e+003	3.163588e+002
1.776198e+003	3.164423e+002
1.777162e+003	3.148042e+002
1.778126e+003	3.153508e+002
1.779090e+003	3.198114e+002
1.780055e+003	3.216337e+002
1.781019e+003	3.185750e+002
1.781983e+003	3.158083e+002
1.782947e+003	3.141528e+002
1.783912e+003	3.132821e+002
1.784876e+003	3.135424e+002
1.785840e+003	3.143725e+002
1.786804e+003	3.148495e+002
1.787769e+003	3.148314e+002
1.788733e+003	3.145066e+002
1.789697e+003	3.137380e+002
1.790661e+003	3.129804e+002
1.791625e+003	3.134134e+002
1.792590e+003	3.145752e+002
1.793554e+003	3.140014e+002
1.794518e+003	3.117281e+002
1.795482e+003	3.120065e+002
1.796447e+003	3.165341e+002
1.797411e+003	3.201678e+002
1.798375e+003	3.197185e+002
1.799339e+003	3.173677e+002
1.800304e+003	3.149363e+002
1.801268e+003	3.127583e+002
1.802232e+003	3.122528e+002
1.803196e+003	3.138564e+002
1.804161e+003	3.152511e+002
1.805125e+003	3.152312e+002
1.806089e+003	3.155189e+002
1.807053e+003	3.178227e+002
1.808017e+003	3.193479e+002
1.808982e+003	3.168815e+002
1.809946e+003	3.130668e+002
1.810910e+003	3.124124e+002
1.811874e+003	3.147719e+002
1.812839e+003	3.166690e+002
1.813803e+003	3.166186e+002
1.814767e+003	3.161404e+002
1.815731e+003	3.166772e+002
1.816696e+003	3.175238e+002
1.817660e+003	3.171622e+002
1.818624e+003	3.156115e+002
1.819588e+003	3.147690e+002
1.820552e+003	3.151001e+002
1.821517e+003	3.154844e+002
1.822481e+003	3.152152e+002
1.823445e+003	3.151687e+002
1.824409e+003	3.167557e+002
1.825374e+003	3.178811e+002
1.826338e+003	3.161659e+002
1.827302e+003	3.130435e+002
1.828266e+003	3.111503e+002
1.829231e+003	3.110246e+002
1.830195e+003	3.118404e+002
1.831159e+003	3.131536e+002
1.832123e+003	3.145444e+002
1.833088e+003	3.159534e+002
1.834052e+003	3.169710e+002
1.835016e+003	3.171768e+002
1.835980e+003	3.166783e+002
1.836944e+003	3.144806e+002
1.837909e+003	3.105536e+002
1.838873e+003	3.094242e+002
1.839837e+003	3.134149e+002
1.840801e+003	3.171739e+002
1.841766e+003	3.153532e+002
1.842730e+003	3.106209e+002
1.843694e+003	3.091632e+002
1.844658e+003	3.113727e+002
1.845623e+003	3.140803e+002
1.846587e+003	3.187980e+002
1.847551e+003	3.208440e+002
1.848515e+003	3.173737e+002
1.849479e+003	3.139123e+002
1.850444e+003	3.126484e+002
1.851408e+003	3.133413e+002
1.852372e+003	3.170428e+002
1.853336e+003	3.213721e+002
1.854301e+003	3.221633e+002
1.855265e+003	3.190335e+002
1.856229e+003	3.149496e+002
1.857193e+003	3.117897e+002
1.858158e+003	3.101269e+002
1.859122e+003	3.105964e+002
1.860086e+003	3.122605e+002
1.861050e+003	3.132840e+002
1.862015e+003	3.139077e+002
1.862979e+003	3.147987e+002
1.863943e+003	3.160657e+002
1.864907e+003	3.168029e+002
1.865871e+003	3.162994e+002
1.866836e+003	3.161538e+002
1.867800e+003	3.181706e+002
1.868764e+003	3.208449e+002
1.869728e+003	3.213469e+002
1.870693e+003	3.199118e+002
1.871657e+003	3.182769e+002
1.872621e+003	3.161377e+002
1.873585e+003	3.148534e+002
1.874550e+003	3.156732e+002
1.875514e+003	3.165953e+002
1.876478e+003	3.166281e+002
1.877442e+003	3.163921e+002
1.878406e+003	3.163851e+002
1.879371e+003	3.163426e+002
1.880335e+003	3.157365e+002
1.881299e+003	3.148309e+002
1.882263e+003	3.147201e+002
1.883228e+003	3.156120e+002
1.884192e+003	3.155777e+002
1.885156e+003	3.125002e+002
1.886120e+003	3.085827e+002
1.887085e+003	3.095978e+002
1.888049e+003	3.151603e+002
1.889013e+003	3.175019e+002
1.889977e+003	3.158935e+002
1.890942e+003	3.152660e+002
1.891906e+003	3.172897e+002
1.892870e+003	3.188925e+002
1.893834e+003	3.179836e+002
1.894798e+003	3.163548e+002
1.895763e+003	3.158465e+002
1.896727e+003	3.161445e+002
1.897691e+003	3.168108e+002
1.898655e+003	3.179341e+002
1.899620e+003	3.182823e+002
1.900584e+003	3.166231e+002
