# Supplementary material for: Characterization of biocarbon generated by high- and low-temperature pyrolysis of soy hulls and coffee chaff: for polymer composite applications
Source: R Soc Open Sci. 2018 Aug 22;5(8):171970. doi: 10.1098/rsos.171970 (PMC6124110; doi:10.1098/rsos.171970)
Supplement: RSOS ESM.zip [file rsos171970supp2.zip › RSOS Raman/DarkCoffee500C15m-pq3.CSV]

-2.016894e+001	0.000000e+000
-1.920471e+001	0.000000e+000
-1.824047e+001	0.000000e+000
-1.727624e+001	0.000000e+000
-1.631201e+001	0.000000e+000
-1.534777e+001	0.000000e+000
-1.438354e+001	0.000000e+000
-1.341931e+001	0.000000e+000
-1.245507e+001	0.000000e+000
-1.149084e+001	0.000000e+000
-1.052661e+001	0.000000e+000
-9.562373e+000	0.000000e+000
-8.598140e+000	0.000000e+000
-7.633906e+000	0.000000e+000
-6.669673e+000	0.000000e+000
-5.705440e+000	0.000000e+000
-4.741206e+000	0.000000e+000
-3.776973e+000	0.000000e+000
-2.812739e+000	0.000000e+000
-1.848506e+000	0.000000e+000
-8.842728e-001	0.000000e+000
7.996053e-002	0.000000e+000
1.044194e+000	0.000000e+000
2.008427e+000	0.000000e+000
2.972661e+000	0.000000e+000
3.936894e+000	0.000000e+000
4.901127e+000	0.000000e+000
5.865361e+000	0.000000e+000
6.829594e+000	0.000000e+000
7.793827e+000	0.000000e+000
8.758060e+000	0.000000e+000
9.722294e+000	0.000000e+000
1.068653e+001	0.000000e+000
1.165076e+001	0.000000e+000
1.261499e+001	0.000000e+000
1.357923e+001	0.000000e+000
1.454346e+001	0.000000e+000
1.550769e+001	0.000000e+000
1.647193e+001	0.000000e+000
1.743616e+001	0.000000e+000
1.840039e+001	0.000000e+000
1.936463e+001	0.000000e+000
2.032886e+001	0.000000e+000
2.129309e+001	0.000000e+000
2.225733e+001	0.000000e+000
2.322156e+001	0.000000e+000
2.418579e+001	0.000000e+000
2.515003e+001	0.000000e+000
2.611426e+001	0.000000e+000
2.707849e+001	0.000000e+000
2.804273e+001	0.000000e+000
2.900696e+001	0.000000e+000
2.997119e+001	0.000000e+000
3.093543e+001	0.000000e+000
3.189966e+001	0.000000e+000
3.286390e+001	0.000000e+000
3.382813e+001	0.000000e+000
3.479236e+001	0.000000e+000
3.575660e+001	0.000000e+000
3.672083e+001	0.000000e+000
3.768506e+001	0.000000e+000
3.864930e+001	0.000000e+000
3.961353e+001	0.000000e+000
4.057776e+001	0.000000e+000
4.154199e+001	0.000000e+000
4.250623e+001	0.000000e+000
4.347046e+001	0.000000e+000
4.443469e+001	0.000000e+000
4.539893e+001	0.000000e+000
4.636316e+001	0.000000e+000
4.732739e+001	0.000000e+000
4.829163e+001	0.000000e+000
4.925586e+001	0.000000e+000
5.022009e+001	2.494661e+002
5.118433e+001	2.468320e+002
5.214856e+001	2.450837e+002
5.311279e+001	2.437853e+002
5.407703e+001	2.429636e+002
5.504126e+001	2.427648e+002
5.600549e+001	2.439457e+002
5.696973e+001	2.443961e+002
5.793396e+001	2.432388e+002
5.889819e+001	2.411231e+002
5.986243e+001	2.392536e+002
6.082666e+001	2.397194e+002
6.179089e+001	2.402674e+002
6.275513e+001	2.394214e+002
6.371936e+001	2.369139e+002
6.468359e+001	2.336322e+002
6.564783e+001	2.329050e+002
6.661206e+001	2.337516e+002
6.757629e+001	2.345984e+002
6.854053e+001	2.341582e+002
6.950476e+001	2.318844e+002
7.046899e+001	2.307262e+002
7.143323e+001	2.308325e+002
7.239746e+001	2.316024e+002
7.336169e+001	2.321168e+002
7.432593e+001	2.321131e+002
7.529016e+001	2.321060e+002
7.625439e+001	2.326890e+002
7.721863e+001	2.337412e+002
7.818286e+001	2.343466e+002
7.914709e+001	2.328399e+002
8.011133e+001	2.309170e+002
8.107556e+001	2.291583e+002
8.203979e+001	2.278875e+002
8.300403e+001	2.268820e+002
8.396826e+001	2.254414e+002
8.493250e+001	2.239879e+002
8.589673e+001	2.235566e+002
8.686096e+001	2.253919e+002
8.782520e+001	2.311853e+002
8.878943e+001	2.343995e+002
8.975366e+001	2.334080e+002
9.071790e+001	2.295330e+002
9.168213e+001	2.268372e+002
9.264636e+001	2.271031e+002
9.361060e+001	2.268284e+002
9.457483e+001	2.250408e+002
9.553906e+001	2.219023e+002
9.650330e+001	2.201437e+002
9.746753e+001	2.235234e+002
9.843176e+001	2.275796e+002
9.939600e+001	2.298149e+002
1.003602e+002	2.285001e+002
1.013245e+002	2.250211e+002
1.022887e+002	2.234112e+002
1.032529e+002	2.231394e+002
1.042172e+002	2.232686e+002
1.051814e+002	2.225143e+002
1.061456e+002	2.202583e+002
1.071099e+002	2.192559e+002
1.080741e+002	2.202210e+002
1.090383e+002	2.225945e+002
1.100026e+002	2.241184e+002
1.109668e+002	2.240249e+002
1.119310e+002	2.238182e+002
1.128953e+002	2.236529e+002
1.138595e+002	2.235313e+002
1.148237e+002	2.232130e+002
1.157880e+002	2.224784e+002
1.167522e+002	2.214958e+002
1.177164e+002	2.203605e+002
1.186807e+002	2.192104e+002
1.196449e+002	2.185063e+002
1.206091e+002	2.186575e+002
1.215734e+002	2.193364e+002
1.225376e+002	2.201439e+002
1.235018e+002	2.205821e+002
1.244661e+002	2.204089e+002
1.254303e+002	2.197088e+002
1.263945e+002	2.179632e+002
1.273588e+002	2.157314e+002
1.283230e+002	2.148761e+002
1.292872e+002	2.177018e+002
1.302515e+002	2.195412e+002
1.312157e+002	2.192514e+002
1.321799e+002	2.167717e+002
1.331442e+002	2.141934e+002
1.341084e+002	2.125243e+002
1.350726e+002	2.119008e+002
1.360369e+002	2.128148e+002
1.370011e+002	2.154616e+002
1.379653e+002	2.187439e+002
1.389296e+002	2.199091e+002
1.398938e+002	2.195290e+002
1.408580e+002	2.186313e+002
1.418223e+002	2.184321e+002
1.427865e+002	2.194257e+002
1.437507e+002	2.199805e+002
1.447150e+002	2.205653e+002
1.456792e+002	2.208823e+002
1.466434e+002	2.201192e+002
1.476077e+002	2.148668e+002
1.485719e+002	2.114754e+002
1.495361e+002	2.116587e+002
1.505004e+002	2.148879e+002
1.514646e+002	2.179492e+002
1.524288e+002	2.181972e+002
1.533931e+002	2.177136e+002
1.543573e+002	2.169975e+002
1.553215e+002	2.163988e+002
1.562858e+002	2.161514e+002
1.572500e+002	2.173687e+002
1.582142e+002	2.193625e+002
1.591785e+002	2.208406e+002
1.601427e+002	2.206779e+002
1.611069e+002	2.182982e+002
1.620712e+002	2.161690e+002
1.630354e+002	2.140371e+002
1.639996e+002	2.122072e+002
1.649639e+002	2.111432e+002
1.659281e+002	2.117459e+002
1.668923e+002	2.121974e+002
1.678566e+002	2.118757e+002
1.688208e+002	2.113134e+002
1.697850e+002	2.115678e+002
1.707493e+002	2.145635e+002
1.717135e+002	2.172431e+002
1.726777e+002	2.181282e+002
1.736420e+002	2.171213e+002
1.746062e+002	2.149766e+002
1.755704e+002	2.130378e+002
1.765347e+002	2.114595e+002
1.774989e+002	2.108456e+002
1.784631e+002	2.115122e+002
1.794274e+002	2.135352e+002
1.803916e+002	2.142580e+002
1.813558e+002	2.135553e+002
1.823201e+002	2.126955e+002
1.832843e+002	2.124677e+002
1.842485e+002	2.131200e+002
1.852128e+002	2.135686e+002
1.861770e+002	2.135042e+002
1.871412e+002	2.130262e+002
1.881055e+002	2.120918e+002
1.890697e+002	2.103122e+002
1.900339e+002	2.094812e+002
1.909982e+002	2.111578e+002
1.919624e+002	2.145309e+002
1.929266e+002	2.182753e+002
1.938909e+002	2.201406e+002
1.948551e+002	2.202624e+002
1.958193e+002	2.198498e+002
1.967836e+002	2.188896e+002
1.977478e+002	2.174541e+002
1.987120e+002	2.163774e+002
1.996763e+002	2.162714e+002
2.006405e+002	2.161752e+002
2.016047e+002	2.156916e+002
2.025690e+002	2.147742e+002
2.035332e+002	2.144637e+002
2.044974e+002	2.152683e+002
2.054617e+002	2.162636e+002
2.064259e+002	2.171983e+002
2.073901e+002	2.180140e+002
2.083544e+002	2.189613e+002
2.093186e+002	2.204787e+002
2.102828e+002	2.218046e+002
2.112471e+002	2.220509e+002
2.122113e+002	2.204731e+002
2.131755e+002	2.173757e+002
2.141398e+002	2.160668e+002
2.151040e+002	2.166238e+002
2.160682e+002	2.180306e+002
2.170325e+002	2.188900e+002
2.179967e+002	2.186951e+002
2.189609e+002	2.179288e+002
2.199252e+002	2.160016e+002
2.208894e+002	2.138272e+002
2.218536e+002	2.129761e+002
2.228179e+002	2.155516e+002
2.237821e+002	2.179804e+002
2.247463e+002	2.187027e+002
2.257106e+002	2.181238e+002
2.266748e+002	2.177251e+002
2.276390e+002	2.209213e+002
2.286033e+002	2.249247e+002
2.295675e+002	2.263319e+002
2.305317e+002	2.243293e+002
2.314960e+002	2.197064e+002
2.324602e+002	2.170881e+002
2.334244e+002	2.163212e+002
2.343887e+002	2.161008e+002
2.353529e+002	2.159394e+002
2.363171e+002	2.158010e+002
2.372814e+002	2.169148e+002
2.382456e+002	2.206727e+002
2.392098e+002	2.241666e+002
2.401741e+002	2.259209e+002
2.411383e+002	2.253011e+002
2.421025e+002	2.235688e+002
2.430668e+002	2.206818e+002
2.440310e+002	2.180370e+002
2.449952e+002	2.169939e+002
2.459595e+002	2.186990e+002
2.469237e+002	2.220188e+002
2.478879e+002	2.236111e+002
2.488522e+002	2.236908e+002
2.498164e+002	2.227767e+002
2.507806e+002	2.215170e+002
2.517449e+002	2.194100e+002
2.527091e+002	2.189297e+002
2.536733e+002	2.213195e+002
2.546376e+002	2.249334e+002
2.556018e+002	2.269646e+002
2.565660e+002	2.255640e+002
2.575303e+002	2.243548e+002
2.584945e+002	2.240234e+002
2.594587e+002	2.243849e+002
2.604230e+002	2.249463e+002
2.613872e+002	2.255133e+002
2.623514e+002	2.259865e+002
2.633157e+002	2.261183e+002
2.642799e+002	2.260125e+002
2.652441e+002	2.259612e+002
2.662084e+002	2.266388e+002
2.671726e+002	2.275884e+002
2.681368e+002	2.281154e+002
2.691011e+002	2.281565e+002
2.700653e+002	2.278151e+002
2.710295e+002	2.270754e+002
2.719938e+002	2.256916e+002
2.729580e+002	2.244186e+002
2.739222e+002	2.231547e+002
2.748865e+002	2.218909e+002
2.758507e+002	2.216489e+002
2.768149e+002	2.234833e+002
2.777792e+002	2.258673e+002
2.787434e+002	2.284780e+002
2.797076e+002	2.310294e+002
2.806719e+002	2.327434e+002
2.816361e+002	2.320888e+002
2.826003e+002	2.303232e+002
2.835646e+002	2.283994e+002
2.845288e+002	2.270035e+002
2.854930e+002	2.262742e+002
2.864573e+002	2.276197e+002
2.874215e+002	2.314944e+002
2.883857e+002	2.349885e+002
2.893500e+002	2.356896e+002
2.903142e+002	2.322205e+002
2.912784e+002	2.298346e+002
2.922427e+002	2.288222e+002
2.932069e+002	2.286832e+002
2.941711e+002	2.289992e+002
2.951354e+002	2.295259e+002
2.960996e+002	2.306926e+002
2.970638e+002	2.333141e+002
2.980281e+002	2.363881e+002
2.989923e+002	2.387226e+002
2.999565e+002	2.391080e+002
3.009208e+002	2.380277e+002
3.018850e+002	2.378118e+002
3.028492e+002	2.383301e+002
3.038135e+002	2.390973e+002
3.047777e+002	2.395103e+002
3.057419e+002	2.399845e+002
3.067062e+002	2.394180e+002
3.076704e+002	2.364621e+002
3.086346e+002	2.328189e+002
3.095989e+002	2.312446e+002
3.105631e+002	2.336937e+002
3.115273e+002	2.357308e+002
3.124916e+002	2.367128e+002
3.134558e+002	2.369399e+002
3.144200e+002	2.369054e+002
3.153843e+002	2.368263e+002
3.163485e+002	2.364436e+002
3.173127e+002	2.351722e+002
3.182770e+002	2.334098e+002
3.192412e+002	2.321717e+002
3.202054e+002	2.335001e+002
3.211696e+002	2.376989e+002
3.221339e+002	2.400757e+002
3.230981e+002	2.396805e+002
3.240623e+002	2.373619e+002
3.250266e+002	2.359041e+002
3.259908e+002	2.367503e+002
3.269550e+002	2.371284e+002
3.279193e+002	2.362575e+002
3.288835e+002	2.346347e+002
3.298477e+002	2.337874e+002
3.308120e+002	2.352922e+002
3.317762e+002	2.372668e+002
3.327404e+002	2.392435e+002
3.337047e+002	2.408940e+002
3.346689e+002	2.419292e+002
3.356331e+002	2.416298e+002
3.365974e+002	2.407623e+002
3.375616e+002	2.406243e+002
3.385258e+002	2.414815e+002
3.394901e+002	2.429421e+002
3.404543e+002	2.433935e+002
3.414185e+002	2.419254e+002
3.423828e+002	2.410692e+002
3.433470e+002	2.414275e+002
3.443112e+002	2.428417e+002
3.452755e+002	2.442594e+002
3.462397e+002	2.458671e+002
3.472039e+002	2.467568e+002
3.481682e+002	2.464380e+002
3.491324e+002	2.451433e+002
3.500966e+002	2.437753e+002
3.510609e+002	2.432014e+002
3.520251e+002	2.430572e+002
3.529893e+002	2.433553e+002
3.539536e+002	2.439658e+002
3.549178e+002	2.445724e+002
3.558820e+002	2.440265e+002
3.568463e+002	2.423977e+002
3.578105e+002	2.415695e+002
3.587747e+002	2.423338e+002
3.597390e+002	2.444846e+002
3.607032e+002	2.457464e+002
3.616674e+002	2.450529e+002
3.626317e+002	2.446546e+002
3.635959e+002	2.452926e+002
3.645602e+002	2.468343e+002
3.655244e+002	2.480650e+002
3.664886e+002	2.476383e+002
3.674529e+002	2.468584e+002
3.684171e+002	2.463320e+002
3.693813e+002	2.461779e+002
3.703456e+002	2.461000e+002
3.713098e+002	2.452667e+002
3.722740e+002	2.441078e+002
3.732383e+002	2.434430e+002
3.742025e+002	2.435283e+002
3.751667e+002	2.442520e+002
3.761310e+002	2.449098e+002
3.770952e+002	2.446103e+002
3.780594e+002	2.451362e+002
3.790237e+002	2.475799e+002
3.799879e+002	2.514808e+002
3.809521e+002	2.540033e+002
3.819164e+002	2.534121e+002
3.828806e+002	2.524691e+002
3.838448e+002	2.515582e+002
3.848091e+002	2.508519e+002
3.857733e+002	2.503523e+002
3.867375e+002	2.499485e+002
3.877018e+002	2.498907e+002
3.886660e+002	2.505714e+002
3.896302e+002	2.519880e+002
3.905945e+002	2.538778e+002
3.915587e+002	2.555887e+002
3.925229e+002	2.571204e+002
3.934872e+002	2.574561e+002
3.944514e+002	2.557794e+002
3.954156e+002	2.525613e+002
3.963799e+002	2.500788e+002
3.973441e+002	2.494474e+002
3.983083e+002	2.490706e+002
3.992726e+002	2.482168e+002
4.002368e+002	2.473292e+002
4.012010e+002	2.477255e+002
4.021653e+002	2.515992e+002
4.031295e+002	2.554631e+002
4.040937e+002	2.573795e+002
4.050580e+002	2.576422e+002
4.060222e+002	2.574232e+002
4.069864e+002	2.584868e+002
4.079507e+002	2.603376e+002
4.089149e+002	2.604658e+002
4.098791e+002	2.583213e+002
4.108434e+002	2.551218e+002
4.118076e+002	2.537237e+002
4.127718e+002	2.566953e+002
4.137361e+002	2.583084e+002
4.147003e+002	2.582070e+002
4.156645e+002	2.570985e+002
4.166288e+002	2.559095e+002
4.175930e+002	2.544872e+002
4.185572e+002	2.536411e+002
4.195215e+002	2.535083e+002
4.204857e+002	2.537937e+002
4.214499e+002	2.543762e+002
4.224142e+002	2.555084e+002
4.233784e+002	2.566693e+002
4.243426e+002	2.559982e+002
4.253069e+002	2.539158e+002
4.262711e+002	2.521970e+002
4.272353e+002	2.530408e+002
4.281996e+002	2.573111e+002
4.291638e+002	2.598718e+002
4.301280e+002	2.606031e+002
4.310923e+002	2.605398e+002
4.320565e+002	2.605381e+002
4.330207e+002	2.606014e+002
4.339850e+002	2.604634e+002
4.349492e+002	2.596696e+002
4.359134e+002	2.587212e+002
4.368777e+002	2.580674e+002
4.378419e+002	2.580390e+002
4.388061e+002	2.587767e+002
4.397704e+002	2.608859e+002
4.407346e+002	2.631855e+002
4.416988e+002	2.638057e+002
4.426631e+002	2.615311e+002
4.436273e+002	2.567915e+002
4.445915e+002	2.565931e+002
4.455558e+002	2.615248e+002
4.465200e+002	2.662790e+002
4.474842e+002	2.676953e+002
4.484485e+002	2.653046e+002
4.494127e+002	2.631808e+002
4.503769e+002	2.613902e+002
4.513412e+002	2.600683e+002
4.523054e+002	2.593941e+002
4.532696e+002	2.593875e+002
4.542339e+002	2.597654e+002
4.551981e+002	2.601095e+002
4.561623e+002	2.608066e+002
4.571266e+002	2.626469e+002
4.580908e+002	2.654460e+002
4.590550e+002	2.680447e+002
4.600193e+002	2.672570e+002
4.609835e+002	2.636621e+002
4.619477e+002	2.621392e+002
4.629120e+002	2.643920e+002
4.638762e+002	2.691815e+002
4.648404e+002	2.716674e+002
4.658047e+002	2.685122e+002
4.667689e+002	2.661792e+002
4.677331e+002	2.653995e+002
4.686974e+002	2.657074e+002
4.696616e+002	2.661248e+002
4.706258e+002	2.663114e+002
4.715901e+002	2.667882e+002
4.725543e+002	2.679965e+002
4.735185e+002	2.693472e+002
4.744828e+002	2.698720e+002
4.754470e+002	2.684932e+002
4.764112e+002	2.659637e+002
4.773755e+002	2.652039e+002
4.783397e+002	2.661349e+002
4.793039e+002	2.679068e+002
4.802682e+002	2.697191e+002
4.812324e+002	2.719320e+002
4.821966e+002	2.729230e+002
4.831609e+002	2.718943e+002
4.841251e+002	2.704717e+002
4.850893e+002	2.699827e+002
4.860536e+002	2.709072e+002
4.870178e+002	2.710756e+002
4.879820e+002	2.684884e+002
4.889463e+002	2.658952e+002
4.899105e+002	2.651004e+002
4.908747e+002	2.666334e+002
4.918390e+002	2.691928e+002
4.928032e+002	2.709611e+002
4.937674e+002	2.721840e+002
4.947317e+002	2.726968e+002
4.956959e+002	2.723955e+002
4.966601e+002	2.714764e+002
4.976244e+002	2.711302e+002
4.985886e+002	2.719449e+002
4.995528e+002	2.724315e+002
5.005171e+002	2.720508e+002
5.014813e+002	2.712032e+002
5.024455e+002	2.711315e+002
5.034098e+002	2.731455e+002
5.043740e+002	2.745444e+002
5.053382e+002	2.737951e+002
5.063025e+002	2.720025e+002
5.072667e+002	2.712454e+002
5.082309e+002	2.737830e+002
5.091952e+002	2.773576e+002
5.101594e+002	2.783053e+002
5.111236e+002	2.770774e+002
5.120879e+002	2.748538e+002
5.130521e+002	2.728293e+002
5.140164e+002	2.709038e+002
5.149806e+002	2.702025e+002
5.159448e+002	2.713839e+002
5.169091e+002	2.731874e+002
5.178733e+002	2.747985e+002
5.188375e+002	2.761164e+002
5.198018e+002	2.767022e+002
5.207660e+002	2.767044e+002
5.217302e+002	2.761396e+002
5.226945e+002	2.746314e+002
5.236587e+002	2.723273e+002
5.246229e+002	2.703286e+002
5.255872e+002	2.700997e+002
5.265514e+002	2.705956e+002
5.275156e+002	2.713659e+002
5.284799e+002	2.722433e+002
5.294441e+002	2.730209e+002
5.304083e+002	2.730025e+002
5.313726e+002	2.716472e+002
5.323368e+002	2.717746e+002
5.333010e+002	2.748009e+002
5.342653e+002	2.792491e+002
5.352295e+002	2.820369e+002
5.361937e+002	2.821151e+002
5.371580e+002	2.816218e+002
5.381222e+002	2.804889e+002
5.390864e+002	2.793210e+002
5.400507e+002	2.788234e+002
5.410149e+002	2.794668e+002
5.419791e+002	2.799375e+002
5.429434e+002	2.786255e+002
5.439076e+002	2.768175e+002
5.448718e+002	2.759163e+002
5.458361e+002	2.767412e+002
5.468003e+002	2.790407e+002
5.477645e+002	2.817885e+002
5.487288e+002	2.852104e+002
5.496930e+002	2.869815e+002
5.506572e+002	2.856523e+002
5.516215e+002	2.816640e+002
5.525857e+002	2.787407e+002
5.535499e+002	2.766721e+002
5.545142e+002	2.760623e+002
5.554784e+002	2.779750e+002
5.564426e+002	2.813610e+002
5.574069e+002	2.841174e+002
5.583711e+002	2.847551e+002
5.593353e+002	2.841904e+002
5.602996e+002	2.831217e+002
5.612638e+002	2.820408e+002
5.622280e+002	2.816297e+002
5.631923e+002	2.824691e+002
5.641565e+002	2.842912e+002
5.651207e+002	2.854453e+002
5.660850e+002	2.862968e+002
5.670491e+002	2.863603e+002
5.680134e+002	2.849532e+002
5.689776e+002	2.818262e+002
5.699418e+002	2.802086e+002
5.709061e+002	2.802559e+002
5.718703e+002	2.809599e+002
5.728345e+002	2.822753e+002
5.737988e+002	2.840382e+002
5.747630e+002	2.857666e+002
5.757272e+002	2.873625e+002
5.766915e+002	2.885573e+002
5.776557e+002	2.891398e+002
5.786199e+002	2.892472e+002
5.795842e+002	2.890865e+002
5.805484e+002	2.887914e+002
5.815126e+002	2.883610e+002
5.824769e+002	2.892755e+002
5.834411e+002	2.921710e+002
5.844053e+002	2.950901e+002
5.853696e+002	2.958496e+002
5.863338e+002	2.937130e+002
5.872980e+002	2.916565e+002
5.882623e+002	2.899932e+002
5.892265e+002	2.887457e+002
5.901907e+002	2.878526e+002
5.911550e+002	2.872696e+002
5.921192e+002	2.870805e+002
5.930834e+002	2.875741e+002
5.940477e+002	2.886042e+002
5.950119e+002	2.906426e+002
5.959761e+002	2.934153e+002
5.969404e+002	2.957924e+002
5.979046e+002	2.955577e+002
5.988688e+002	2.918043e+002
5.998331e+002	2.897241e+002
6.007973e+002	2.902610e+002
6.017615e+002	2.920749e+002
6.027258e+002	2.933616e+002
6.036900e+002	2.939875e+002
6.046542e+002	2.938220e+002
6.056185e+002	2.924467e+002
6.065827e+002	2.908338e+002
6.075469e+002	2.896327e+002
6.085112e+002	2.891586e+002
6.094754e+002	2.894413e+002
6.104396e+002	2.903629e+002
6.114039e+002	2.915724e+002
6.123681e+002	2.934411e+002
6.133323e+002	2.958289e+002
6.142966e+002	2.978266e+002
6.152608e+002	2.973399e+002
6.162250e+002	2.936339e+002
6.171893e+002	2.920122e+002
6.181535e+002	2.936448e+002
6.191177e+002	2.965617e+002
6.200820e+002	2.980710e+002
6.210462e+002	2.977885e+002
6.220104e+002	2.969280e+002
6.229747e+002	2.952427e+002
6.239389e+002	2.937124e+002
6.249031e+002	2.930450e+002
6.258674e+002	2.934547e+002
6.268316e+002	2.944700e+002
6.277958e+002	2.958296e+002
6.287601e+002	2.974123e+002
6.297243e+002	2.994832e+002
6.306885e+002	3.019902e+002
6.316528e+002	3.042125e+002
6.326170e+002	3.044217e+002
6.335812e+002	3.011605e+002
6.345455e+002	2.989682e+002
6.355097e+002	2.978333e+002
6.364739e+002	2.975880e+002
6.374382e+002	2.984713e+002
6.384024e+002	3.014872e+002
6.393666e+002	3.033151e+002
6.403309e+002	3.023531e+002
6.412951e+002	3.008526e+002
6.422593e+002	3.004402e+002
6.432236e+002	3.014911e+002
6.441878e+002	3.026777e+002
6.451520e+002	3.011322e+002
6.461163e+002	2.988062e+002
6.470805e+002	2.992293e+002
6.480447e+002	3.028204e+002
6.490090e+002	3.070030e+002
6.499732e+002	3.069215e+002
6.509374e+002	3.004507e+002
6.519017e+002	2.969547e+002
6.528659e+002	2.973557e+002
6.538301e+002	2.993737e+002
6.547944e+002	3.011807e+002
6.557586e+002	3.025245e+002
6.567228e+002	3.033567e+002
6.576871e+002	3.034057e+002
6.586513e+002	3.032665e+002
6.596155e+002	3.033950e+002
6.605798e+002	3.038455e+002
6.615440e+002	3.043250e+002
6.625082e+002	3.046083e+002
6.634725e+002	3.046864e+002
6.644367e+002	3.039320e+002
6.654009e+002	3.021733e+002
6.663652e+002	3.003290e+002
6.673294e+002	2.997804e+002
6.682936e+002	3.010962e+002
6.692579e+002	3.024203e+002
6.702221e+002	3.041956e+002
6.711863e+002	3.051649e+002
6.721506e+002	3.041304e+002
6.731148e+002	3.013056e+002
6.740790e+002	2.996744e+002
6.750433e+002	3.020025e+002
6.760075e+002	3.049242e+002
6.769717e+002	3.071561e+002
6.779360e+002	3.084065e+002
6.789002e+002	3.088739e+002
6.798644e+002	3.088488e+002
6.808287e+002	3.083944e+002
6.817929e+002	3.071728e+002
6.827571e+002	3.050803e+002
6.837214e+002	3.040153e+002
6.846856e+002	3.063939e+002
6.856498e+002	3.130888e+002
6.866141e+002	3.155251e+002
6.875783e+002	3.098637e+002
6.885425e+002	3.047504e+002
6.895068e+002	3.027495e+002
6.904710e+002	3.033633e+002
6.914352e+002	3.045136e+002
6.923995e+002	3.053450e+002
6.933637e+002	3.060821e+002
6.943279e+002	3.066847e+002
6.952922e+002	3.072723e+002
6.962564e+002	3.082213e+002
6.972206e+002	3.098130e+002
6.981849e+002	3.118268e+002
6.991491e+002	3.122229e+002
7.001133e+002	3.108651e+002
7.010776e+002	3.100327e+002
7.020418e+002	3.107800e+002
7.030060e+002	3.125102e+002
7.039703e+002	3.132552e+002
7.049345e+002	3.133410e+002
7.058987e+002	3.126411e+002
7.068630e+002	3.102146e+002
7.078272e+002	3.075650e+002
7.087914e+002	3.062169e+002
7.097557e+002	3.067555e+002
7.107199e+002	3.080123e+002
7.116841e+002	3.086078e+002
7.126484e+002	3.089065e+002
7.136126e+002	3.097974e+002
7.145768e+002	3.116922e+002
7.155411e+002	3.140655e+002
7.165053e+002	3.150815e+002
7.174695e+002	3.132137e+002
7.184338e+002	3.126426e+002
7.193980e+002	3.142872e+002
7.203622e+002	3.165154e+002
7.213265e+002	3.177867e+002
7.222907e+002	3.180777e+002
7.232549e+002	3.179836e+002
7.242192e+002	3.171436e+002
7.251834e+002	3.158537e+002
7.261476e+002	3.139983e+002
7.271119e+002	3.120541e+002
7.280761e+002	3.111167e+002
7.290403e+002	3.125472e+002
7.300046e+002	3.156448e+002
7.309688e+002	3.184423e+002
7.319330e+002	3.206404e+002
7.328973e+002	3.213066e+002
7.338615e+002	3.192889e+002
7.348257e+002	3.141037e+002
7.357900e+002	3.118519e+002
7.367542e+002	3.140847e+002
7.377184e+002	3.167967e+002
7.386827e+002	3.189001e+002
7.396469e+002	3.202411e+002
7.406111e+002	3.208849e+002
7.415754e+002	3.204432e+002
7.425396e+002	3.204748e+002
7.435038e+002	3.220559e+002
7.444681e+002	3.243860e+002
7.454323e+002	3.264587e+002
7.463965e+002	3.276017e+002
7.473608e+002	3.277876e+002
7.483250e+002	3.271089e+002
7.492892e+002	3.258820e+002
7.502535e+002	3.242683e+002
7.512177e+002	3.213598e+002
7.521819e+002	3.182900e+002
7.531462e+002	3.182934e+002
7.541104e+002	3.238723e+002
7.550746e+002	3.274714e+002
7.560389e+002	3.270172e+002
7.570031e+002	3.256263e+002
7.579673e+002	3.258029e+002
7.589316e+002	3.279736e+002
7.598958e+002	3.299043e+002
7.608600e+002	3.285717e+002
7.618243e+002	3.260243e+002
7.627885e+002	3.245237e+002
7.637527e+002	3.243499e+002
7.647170e+002	3.248925e+002
7.656812e+002	3.254143e+002
7.666454e+002	3.260961e+002
7.676097e+002	3.253560e+002
7.685739e+002	3.214246e+002
7.695381e+002	3.186796e+002
7.705024e+002	3.201602e+002
7.714666e+002	3.249904e+002
7.724308e+002	3.278461e+002
7.733951e+002	3.250638e+002
7.743593e+002	3.223592e+002
7.753235e+002	3.219756e+002
7.762878e+002	3.234481e+002
7.772520e+002	3.259378e+002
7.782162e+002	3.288197e+002
7.791805e+002	3.316889e+002
7.801447e+002	3.345526e+002
7.811089e+002	3.371992e+002
7.820732e+002	3.371559e+002
7.830374e+002	3.326335e+002
7.840016e+002	3.259125e+002
7.849659e+002	3.231241e+002
7.859301e+002	3.275234e+002
7.868943e+002	3.302022e+002
7.878586e+002	3.292726e+002
7.888228e+002	3.279602e+002
7.897870e+002	3.288531e+002
7.907513e+002	3.320695e+002
7.917155e+002	3.346337e+002
7.926797e+002	3.338744e+002
7.936440e+002	3.321536e+002
7.946082e+002	3.311825e+002
7.955724e+002	3.309541e+002
7.965367e+002	3.306873e+002
7.975009e+002	3.295200e+002
7.984651e+002	3.273232e+002
7.994294e+002	3.264923e+002
8.003936e+002	3.278979e+002
8.013578e+002	3.298518e+002
8.023221e+002	3.317953e+002
8.032863e+002	3.335080e+002
8.042505e+002	3.346881e+002
8.052148e+002	3.351160e+002
8.061790e+002	3.350985e+002
8.071432e+002	3.346063e+002
8.081075e+002	3.341928e+002
8.090717e+002	3.343199e+002
8.100359e+002	3.349773e+002
8.110002e+002	3.355625e+002
8.119644e+002	3.354784e+002
8.129286e+002	3.350241e+002
8.138929e+002	3.341809e+002
8.148571e+002	3.328380e+002
8.158214e+002	3.319327e+002
8.167856e+002	3.330393e+002
8.177498e+002	3.372046e+002
8.187141e+002	3.392740e+002
8.196783e+002	3.373097e+002
8.206425e+002	3.360210e+002
8.216068e+002	3.384332e+002
8.225710e+002	3.432815e+002
8.235352e+002	3.459559e+002
8.244995e+002	3.427080e+002
8.254637e+002	3.388725e+002
8.264279e+002	3.400728e+002
8.273922e+002	3.438027e+002
8.283564e+002	3.460870e+002
8.293206e+002	3.448586e+002
8.302849e+002	3.414716e+002
8.312491e+002	3.401312e+002
8.322133e+002	3.417094e+002
8.331776e+002	3.429938e+002
8.341418e+002	3.439983e+002
8.351060e+002	3.444276e+002
8.360703e+002	3.437362e+002
8.370345e+002	3.417230e+002
8.379987e+002	3.403559e+002
8.389630e+002	3.409301e+002
8.399272e+002	3.411490e+002
8.408914e+002	3.387745e+002
8.418557e+002	3.349611e+002
8.428199e+002	3.333185e+002
8.437841e+002	3.373880e+002
8.447484e+002	3.446725e+002
8.457126e+002	3.460485e+002
8.466768e+002	3.423896e+002
8.476411e+002	3.398640e+002
8.486053e+002	3.419712e+002
8.495695e+002	3.473092e+002
8.505338e+002	3.502604e+002
8.514980e+002	3.494218e+002
8.524622e+002	3.488305e+002
8.534265e+002	3.488741e+002
8.543907e+002	3.488083e+002
8.553549e+002	3.478166e+002
8.563192e+002	3.459380e+002
8.572834e+002	3.446561e+002
8.582476e+002	3.458293e+002
8.592119e+002	3.477783e+002
8.601761e+002	3.486428e+002
8.611403e+002	3.482975e+002
8.621046e+002	3.473175e+002
8.630688e+002	3.463285e+002
8.640330e+002	3.454813e+002
8.649973e+002	3.450547e+002
8.659615e+002	3.450663e+002
8.669257e+002	3.452783e+002
8.678900e+002	3.458455e+002
8.688542e+002	3.466253e+002
8.698184e+002	3.472595e+002
8.707827e+002	3.475099e+002
8.717469e+002	3.479093e+002
8.727111e+002	3.490473e+002
8.736754e+002	3.502050e+002
8.746396e+002	3.506329e+002
8.756038e+002	3.503236e+002
8.765681e+002	3.500123e+002
8.775323e+002	3.506771e+002
8.784965e+002	3.520426e+002
8.794608e+002	3.518098e+002
8.804250e+002	3.496593e+002
8.813892e+002	3.483062e+002
8.823535e+002	3.503130e+002
8.833177e+002	3.550130e+002
8.842819e+002	3.573995e+002
8.852462e+002	3.550308e+002
8.862104e+002	3.530971e+002
8.871746e+002	3.520861e+002
8.881389e+002	3.521012e+002
8.891031e+002	3.538966e+002
8.900673e+002	3.574585e+002
8.910316e+002	3.608783e+002
8.919958e+002	3.614845e+002
8.929600e+002	3.604086e+002
8.939243e+002	3.604978e+002
8.948885e+002	3.619718e+002
8.958527e+002	3.631852e+002
8.968170e+002	3.622171e+002
8.977812e+002	3.589217e+002
8.987454e+002	3.580576e+002
8.997097e+002	3.624946e+002
9.006739e+002	3.655526e+002
9.016381e+002	3.662183e+002
9.026024e+002	3.654015e+002
9.035666e+002	3.636308e+002
9.045308e+002	3.607991e+002
9.054951e+002	3.588710e+002
9.064593e+002	3.612591e+002
9.074235e+002	3.641610e+002
9.083878e+002	3.641781e+002
9.093520e+002	3.613738e+002
9.103162e+002	3.580505e+002
9.112805e+002	3.566897e+002
9.122447e+002	3.574268e+002
9.132089e+002	3.589529e+002
9.141732e+002	3.611495e+002
9.151374e+002	3.627162e+002
9.161016e+002	3.637091e+002
9.170659e+002	3.643835e+002
9.180301e+002	3.648524e+002
9.189943e+002	3.651138e+002
9.199586e+002	3.650481e+002
9.209228e+002	3.634257e+002
9.218870e+002	3.615838e+002
9.228513e+002	3.610349e+002
9.238155e+002	3.619225e+002
9.247797e+002	3.631212e+002
9.257440e+002	3.631992e+002
9.267082e+002	3.624108e+002
9.276724e+002	3.639896e+002
9.286367e+002	3.686084e+002
9.296009e+002	3.719770e+002
9.305651e+002	3.710218e+002
9.315294e+002	3.672016e+002
9.324936e+002	3.653873e+002
9.334578e+002	3.668045e+002
9.344221e+002	3.683488e+002
9.353863e+002	3.691359e+002
9.363505e+002	3.698532e+002
9.373148e+002	3.712176e+002
9.382790e+002	3.730146e+002
9.392432e+002	3.741421e+002
9.402075e+002	3.734730e+002
9.411717e+002	3.717365e+002
9.421359e+002	3.710784e+002
9.431002e+002	3.715723e+002
9.440644e+002	3.724295e+002
9.450286e+002	3.731274e+002
9.459929e+002	3.735844e+002
9.469571e+002	3.739533e+002
9.479213e+002	3.742375e+002
9.488856e+002	3.742077e+002
9.498498e+002	3.743630e+002
9.508140e+002	3.744822e+002
9.517783e+002	3.736548e+002
9.527425e+002	3.722135e+002
9.537067e+002	3.721169e+002
9.546710e+002	3.752221e+002
9.556352e+002	3.789283e+002
9.565994e+002	3.799550e+002
9.575637e+002	3.792031e+002
9.585279e+002	3.782607e+002
9.594921e+002	3.779356e+002
9.604564e+002	3.782998e+002
9.614206e+002	3.793861e+002
9.623848e+002	3.815627e+002
9.633491e+002	3.825218e+002
9.643133e+002	3.819467e+002
9.652775e+002	3.809707e+002
9.662418e+002	3.801820e+002
9.672060e+002	3.796198e+002
9.681702e+002	3.788705e+002
9.691345e+002	3.770680e+002
9.700987e+002	3.763393e+002
9.710629e+002	3.796588e+002
9.720272e+002	3.843473e+002
9.729914e+002	3.863470e+002
9.739556e+002	3.843432e+002
9.749199e+002	3.806923e+002
9.758841e+002	3.795880e+002
9.768483e+002	3.817542e+002
9.778126e+002	3.837984e+002
9.787768e+002	3.854034e+002
9.797410e+002	3.872305e+002
9.807053e+002	3.898312e+002
9.816695e+002	3.926785e+002
9.826337e+002	3.945026e+002
9.835980e+002	3.949615e+002
9.845622e+002	3.951338e+002
9.855264e+002	3.957312e+002
9.864907e+002	3.959294e+002
9.874549e+002	3.944087e+002
9.884191e+002	3.912942e+002
9.893834e+002	3.884164e+002
9.903476e+002	3.880999e+002
9.913118e+002	3.904280e+002
9.922761e+002	3.920083e+002
9.932403e+002	3.927635e+002
9.942045e+002	3.931795e+002
9.951688e+002	3.928978e+002
9.961330e+002	3.924779e+002
9.970972e+002	3.932272e+002
9.980615e+002	3.955836e+002
9.990257e+002	3.973440e+002
9.999899e+002	3.980319e+002
1.000954e+003	3.983091e+002
1.001918e+003	3.977118e+002
1.002883e+003	3.966754e+002
1.003847e+003	3.966128e+002
1.004811e+003	3.987935e+002
1.005775e+003	4.023496e+002
1.006740e+003	4.032639e+002
1.007704e+003	4.010967e+002
1.008668e+003	3.989973e+002
1.009632e+003	3.973943e+002
1.010596e+003	3.966204e+002
1.011561e+003	3.976922e+002
1.012525e+003	4.012338e+002
1.013489e+003	4.038161e+002
1.014453e+003	4.030544e+002
1.015418e+003	4.015986e+002
1.016382e+003	3.992534e+002
1.017346e+003	3.969744e+002
1.018310e+003	3.963092e+002
1.019275e+003	3.979845e+002
1.020239e+003	4.009088e+002
1.021203e+003	4.033347e+002
1.022167e+003	4.053968e+002
1.023132e+003	4.078523e+002
1.024096e+003	4.109458e+002
1.025060e+003	4.126118e+002
1.026024e+003	4.104063e+002
1.026989e+003	4.050308e+002
1.027953e+003	4.021466e+002
1.028917e+003	4.038756e+002
1.029881e+003	4.059901e+002
1.030845e+003	4.074648e+002
1.031810e+003	4.086163e+002
1.032774e+003	4.093562e+002
1.033738e+003	4.097291e+002
1.034702e+003	4.101770e+002
1.035667e+003	4.112588e+002
1.036631e+003	4.129920e+002
1.037595e+003	4.155020e+002
1.038559e+003	4.186732e+002
1.039524e+003	4.205793e+002
1.040488e+003	4.200056e+002
1.041452e+003	4.178755e+002
1.042416e+003	4.161674e+002
1.043380e+003	4.152047e+002
1.044345e+003	4.148918e+002
1.045309e+003	4.148544e+002
1.046273e+003	4.153134e+002
1.047237e+003	4.162301e+002
1.048202e+003	4.172162e+002
1.049166e+003	4.182786e+002
1.050130e+003	4.196378e+002
1.051094e+003	4.205719e+002
1.052059e+003	4.187878e+002
1.053023e+003	4.154028e+002
1.053987e+003	4.146978e+002
1.054951e+003	4.175723e+002
1.055916e+003	4.212119e+002
1.056880e+003	4.230919e+002
1.057844e+003	4.232691e+002
1.058808e+003	4.234384e+002
1.059772e+003	4.235592e+002
1.060737e+003	4.232694e+002
1.061701e+003	4.225818e+002
1.062665e+003	4.222291e+002
1.063629e+003	4.225513e+002
1.064594e+003	4.234219e+002
1.065558e+003	4.244671e+002
1.066522e+003	4.253464e+002
1.067486e+003	4.260757e+002
1.068450e+003	4.279480e+002
1.069415e+003	4.309451e+002
1.070379e+003	4.321278e+002
1.071343e+003	4.292961e+002
1.072307e+003	4.250733e+002
1.073272e+003	4.243385e+002
1.074236e+003	4.277562e+002
1.075200e+003	4.312508e+002
1.076164e+003	4.362395e+002
1.077129e+003	4.398985e+002
1.078093e+003	4.405266e+002
1.079057e+003	4.392758e+002
1.080021e+003	4.374055e+002
1.080985e+003	4.355035e+002
1.081950e+003	4.341855e+002
1.082914e+003	4.344325e+002
1.083878e+003	4.361404e+002
1.084842e+003	4.382512e+002
1.085807e+003	4.407480e+002
1.086771e+003	4.427761e+002
1.087735e+003	4.437600e+002
1.088699e+003	4.438085e+002
1.089664e+003	4.432386e+002
1.090628e+003	4.414674e+002
1.091592e+003	4.407135e+002
1.092556e+003	4.429306e+002
1.093521e+003	4.444899e+002
1.094485e+003	4.420866e+002
1.095449e+003	4.376693e+002
1.096413e+003	4.358756e+002
1.097377e+003	4.392070e+002
1.098342e+003	4.447149e+002
1.099306e+003	4.477669e+002
1.100270e+003	4.487278e+002
1.101234e+003	4.484669e+002
1.102199e+003	4.467976e+002
1.103163e+003	4.457870e+002
1.104127e+003	4.473368e+002
1.105091e+003	4.509464e+002
1.106056e+003	4.539392e+002
1.107020e+003	4.569642e+002
1.107984e+003	4.582343e+002
1.108948e+003	4.558776e+002
1.109912e+003	4.529223e+002
1.110877e+003	4.517835e+002
1.111841e+003	4.524609e+002
1.112805e+003	4.533539e+002
1.113769e+003	4.532705e+002
1.114734e+003	4.528473e+002
1.115698e+003	4.536975e+002
1.116662e+003	4.556457e+002
1.117626e+003	4.582396e+002
1.118591e+003	4.622858e+002
1.119555e+003	4.660330e+002
1.120519e+003	4.670771e+002
1.121483e+003	4.654167e+002
1.122448e+003	4.645648e+002
1.123412e+003	4.663487e+002
1.124376e+003	4.666313e+002
1.125340e+003	4.627527e+002
1.126304e+003	4.588418e+002
1.127269e+003	4.586353e+002
1.128233e+003	4.621243e+002
1.129197e+003	4.665234e+002
1.130161e+003	4.694253e+002
1.131126e+003	4.708042e+002
1.132090e+003	4.714315e+002
1.133054e+003	4.719476e+002
1.134018e+003	4.722380e+002
1.134983e+003	4.712807e+002
1.135947e+003	4.705985e+002
1.136911e+003	4.723886e+002
1.137875e+003	4.765302e+002
1.138839e+003	4.796030e+002
1.139804e+003	4.796002e+002
1.140768e+003	4.792657e+002
1.141732e+003	4.802445e+002
1.142696e+003	4.819740e+002
1.143661e+003	4.840708e+002
1.144625e+003	4.861056e+002
1.145589e+003	4.872487e+002
1.146553e+003	4.866417e+002
1.147518e+003	4.848229e+002
1.148482e+003	4.850243e+002
1.149446e+003	4.877852e+002
1.150410e+003	4.901634e+002
1.151375e+003	4.917642e+002
1.152339e+003	4.928515e+002
1.153303e+003	4.936604e+002
1.154267e+003	4.943409e+002
1.155231e+003	4.950433e+002
1.156196e+003	4.953843e+002
1.157160e+003	4.954315e+002
1.158124e+003	4.958581e+002
1.159088e+003	4.966588e+002
1.160053e+003	4.973521e+002
1.161017e+003	4.979294e+002
1.161981e+003	4.992113e+002
1.162945e+003	5.021662e+002
1.163910e+003	5.063523e+002
1.164874e+003	5.080814e+002
1.165838e+003	5.052609e+002
1.166802e+003	5.035781e+002
1.167766e+003	5.029879e+002
1.168731e+003	5.034218e+002
1.169695e+003	5.057321e+002
1.170659e+003	5.092415e+002
1.171623e+003	5.110992e+002
1.172588e+003	5.096315e+002
1.173552e+003	5.081424e+002
1.174516e+003	5.103040e+002
1.175480e+003	5.139345e+002
1.176445e+003	5.165314e+002
1.177409e+003	5.177772e+002
1.178373e+003	5.186631e+002
1.179337e+003	5.201751e+002
1.180302e+003	5.221176e+002
1.181266e+003	5.227360e+002
1.182230e+003	5.199687e+002
1.183194e+003	5.190661e+002
1.184158e+003	5.218633e+002
1.185123e+003	5.251035e+002
1.186087e+003	5.272921e+002
1.187051e+003	5.285677e+002
1.188015e+003	5.293454e+002
1.188980e+003	5.297089e+002
1.189944e+003	5.300598e+002
1.190908e+003	5.307392e+002
1.191872e+003	5.315592e+002
1.192837e+003	5.330437e+002
1.193801e+003	5.355352e+002
1.194765e+003	5.369142e+002
1.195729e+003	5.343092e+002
1.196693e+003	5.297029e+002
1.197658e+003	5.299369e+002
1.198622e+003	5.370718e+002
1.199586e+003	5.428331e+002
1.200550e+003	5.448328e+002
1.201515e+003	5.455053e+002
1.202479e+003	5.456763e+002
1.203443e+003	5.453028e+002
1.204407e+003	5.439218e+002
1.205372e+003	5.417855e+002
1.206336e+003	5.400187e+002
1.207300e+003	5.393219e+002
1.208264e+003	5.393393e+002
1.209229e+003	5.424459e+002
1.210193e+003	5.503031e+002
1.211157e+003	5.557358e+002
1.212121e+003	5.549789e+002
1.213085e+003	5.517171e+002
1.214050e+003	5.497936e+002
1.215014e+003	5.494328e+002
1.215978e+003	5.515551e+002
1.216942e+003	5.581165e+002
1.217907e+003	5.643066e+002
1.218871e+003	5.685462e+002
1.219835e+003	5.700447e+002
1.220799e+003	5.662100e+002
1.221764e+003	5.586036e+002
1.222728e+003	5.537897e+002
1.223692e+003	5.576006e+002
1.224656e+003	5.674193e+002
1.225620e+003	5.724160e+002
1.226585e+003	5.707204e+002
1.227549e+003	5.687042e+002
1.228513e+003	5.646015e+002
1.229477e+003	5.616594e+002
1.230442e+003	5.621669e+002
1.231406e+003	5.652300e+002
1.232370e+003	5.694465e+002
1.233334e+003	5.746510e+002
1.234299e+003	5.784918e+002
1.235263e+003	5.768387e+002
1.236227e+003	5.732913e+002
1.237191e+003	5.742219e+002
1.238156e+003	5.792613e+002
1.239120e+003	5.836876e+002
1.240084e+003	5.846157e+002
1.241048e+003	5.836339e+002
1.242012e+003	5.844258e+002
1.242977e+003	5.876843e+002
1.243941e+003	5.890564e+002
1.244905e+003	5.858205e+002
1.245869e+003	5.846819e+002
1.246834e+003	5.888594e+002
1.247798e+003	5.940710e+002
1.248762e+003	5.957098e+002
1.249726e+003	5.937901e+002
1.250691e+003	5.918499e+002
1.251655e+003	5.924367e+002
1.252619e+003	5.946522e+002
1.253583e+003	5.966990e+002
1.254547e+003	5.986940e+002
1.255512e+003	6.002885e+002
1.256476e+003	6.012105e+002
1.257440e+003	6.018940e+002
1.258404e+003	6.027645e+002
1.259369e+003	6.036616e+002
1.260333e+003	6.037671e+002
1.261297e+003	6.024651e+002
1.262261e+003	6.015280e+002
1.263226e+003	6.028656e+002
1.264190e+003	6.044926e+002
1.265154e+003	6.049451e+002
1.266118e+003	6.053187e+002
1.267083e+003	6.074409e+002
1.268047e+003	6.115410e+002
1.269011e+003	6.157488e+002
1.269975e+003	6.177942e+002
1.270939e+003	6.176461e+002
1.271904e+003	6.174965e+002
1.272868e+003	6.166635e+002
1.273832e+003	6.176089e+002
1.274796e+003	6.231942e+002
1.275761e+003	6.280814e+002
1.276725e+003	6.271606e+002
1.277689e+003	6.221686e+002
1.278653e+003	6.186569e+002
1.279618e+003	6.187852e+002
1.280582e+003	6.208550e+002
1.281546e+003	6.243183e+002
1.282510e+003	6.277955e+002
1.283474e+003	6.275854e+002
1.284439e+003	6.238943e+002
1.285403e+003	6.221959e+002
1.286367e+003	6.262794e+002
1.287331e+003	6.329812e+002
1.288296e+003	6.361403e+002
1.289260e+003	6.352084e+002
1.290224e+003	6.352896e+002
1.291188e+003	6.386661e+002
1.292153e+003	6.409363e+002
1.293117e+003	6.404832e+002
1.294081e+003	6.388405e+002
1.295045e+003	6.365066e+002
1.296010e+003	6.341026e+002
1.296974e+003	6.329537e+002
1.297938e+003	6.340994e+002
1.298902e+003	6.369286e+002
1.299866e+003	6.398157e+002
1.300831e+003	6.429175e+002
1.301795e+003	6.461658e+002
1.302759e+003	6.495243e+002
1.303723e+003	6.523145e+002
1.304688e+003	6.538888e+002
1.305652e+003	6.546342e+002
1.306616e+003	6.553294e+002
1.307580e+003	6.562991e+002
1.308545e+003	6.574269e+002
1.309509e+003	6.588856e+002
1.310473e+003	6.601898e+002
1.311437e+003	6.598237e+002
1.312401e+003	6.587986e+002
1.313366e+003	6.593118e+002
1.314330e+003	6.618256e+002
1.315294e+003	6.649420e+002
1.316258e+003	6.674518e+002
1.317223e+003	6.694924e+002
1.318187e+003	6.718997e+002
1.319151e+003	6.751826e+002
1.320115e+003	6.766850e+002
1.321080e+003	6.740342e+002
1.322044e+003	6.723194e+002
1.323008e+003	6.734745e+002
1.323972e+003	6.761957e+002
1.324937e+003	6.794570e+002
1.325901e+003	6.824882e+002
1.326865e+003	6.840778e+002
1.327829e+003	6.832783e+002
1.328793e+003	6.813021e+002
1.329758e+003	6.814789e+002
1.330722e+003	6.850742e+002
1.331686e+003	6.875275e+002
1.332650e+003	6.864109e+002
1.333615e+003	6.863990e+002
1.334579e+003	6.911672e+002
1.335543e+003	6.971970e+002
1.336507e+003	6.983987e+002
1.337472e+003	6.943784e+002
1.338436e+003	6.916242e+002
1.339400e+003	6.941211e+002
1.340364e+003	6.983025e+002
1.341328e+003	6.995869e+002
1.342293e+003	6.999100e+002
1.343257e+003	7.032288e+002
1.344221e+003	7.097038e+002
1.345185e+003	7.144792e+002
1.346150e+003	7.137324e+002
1.347114e+003	7.090498e+002
1.348078e+003	7.040087e+002
1.349042e+003	6.976069e+002
1.350007e+003	6.957361e+002
1.350971e+003	7.041287e+002
1.351935e+003	7.108006e+002
1.352899e+003	7.099733e+002
1.353864e+003	7.068313e+002
1.354828e+003	7.080498e+002
1.355792e+003	7.136320e+002
1.356756e+003	7.178536e+002
1.357720e+003	7.164358e+002
1.358685e+003	7.120610e+002
1.359649e+003	7.116309e+002
1.360613e+003	7.160357e+002
1.361577e+003	7.188064e+002
1.362542e+003	7.208598e+002
1.363506e+003	7.219433e+002
1.364470e+003	7.203089e+002
1.365434e+003	7.184636e+002
1.366399e+003	7.196909e+002
1.367363e+003	7.234909e+002
1.368327e+003	7.262746e+002
1.369291e+003	7.264370e+002
1.370255e+003	7.253060e+002
1.371220e+003	7.244721e+002
1.372184e+003	7.238932e+002
1.373148e+003	7.228389e+002
1.374112e+003	7.211406e+002
1.375077e+003	7.198292e+002
1.376041e+003	7.197029e+002
1.377005e+003	7.204426e+002
1.377969e+003	7.214383e+002
1.378934e+003	7.226284e+002
1.379898e+003	7.236367e+002
1.380862e+003	7.242957e+002
1.381826e+003	7.246650e+002
1.382791e+003	7.260901e+002
1.383755e+003	7.269260e+002
1.384719e+003	7.242039e+002
1.385683e+003	7.190361e+002
1.386647e+003	7.152596e+002
1.387612e+003	7.147206e+002
1.388576e+003	7.155015e+002
1.389540e+003	7.148076e+002
1.390504e+003	7.128540e+002
1.391469e+003	7.111294e+002
1.392433e+003	7.086717e+002
1.393397e+003	7.078447e+002
1.394361e+003	7.102920e+002
1.395326e+003	7.122314e+002
1.396290e+003	7.109781e+002
1.397254e+003	7.079853e+002
1.398218e+003	7.058464e+002
1.399182e+003	7.052134e+002
1.400147e+003	7.051137e+002
1.401111e+003	7.050007e+002
1.402075e+003	7.049231e+002
1.403039e+003	7.042197e+002
1.404004e+003	7.023987e+002
1.404968e+003	7.003317e+002
1.405932e+003	6.974124e+002
1.406896e+003	6.956099e+002
1.407861e+003	6.983828e+002
1.408825e+003	7.028592e+002
1.409789e+003	7.019797e+002
1.410753e+003	6.950248e+002
1.411718e+003	6.906711e+002
1.412682e+003	6.926804e+002
1.413646e+003	6.978323e+002
1.414610e+003	7.079892e+002
1.415574e+003	7.175168e+002
1.416539e+003	7.165083e+002
1.417503e+003	7.052930e+002
1.418467e+003	6.952141e+002
1.419431e+003	6.931672e+002
1.420396e+003	6.956506e+002
1.421360e+003	6.968348e+002
1.422324e+003	6.970248e+002
1.423288e+003	6.970368e+002
1.424253e+003	6.960999e+002
1.425217e+003	6.944354e+002
1.426181e+003	6.914638e+002
1.427145e+003	6.895977e+002
1.428109e+003	6.909175e+002
1.429074e+003	6.943098e+002
1.430038e+003	6.980047e+002
1.431002e+003	7.006341e+002
1.431966e+003	7.007501e+002
1.432931e+003	6.972143e+002
1.433895e+003	6.914019e+002
1.434859e+003	6.871214e+002
1.435823e+003	6.834766e+002
1.436788e+003	6.829193e+002
1.437752e+003	6.883662e+002
1.438716e+003	6.924501e+002
1.439680e+003	6.924948e+002
1.440645e+003	6.901479e+002
1.441609e+003	6.857936e+002
1.442573e+003	6.805656e+002
1.443537e+003	6.781596e+002
1.444501e+003	6.809233e+002
1.445466e+003	6.856745e+002
1.446430e+003	6.880388e+002
1.447394e+003	6.880143e+002
1.448358e+003	6.864307e+002
1.449323e+003	6.824187e+002
1.450287e+003	6.797615e+002
1.451251e+003	6.802851e+002
1.452215e+003	6.815740e+002
1.453180e+003	6.820480e+002
1.454144e+003	6.819825e+002
1.455108e+003	6.815742e+002
1.456072e+003	6.807523e+002
1.457036e+003	6.800957e+002
1.458001e+003	6.805157e+002
1.458965e+003	6.805598e+002
1.459929e+003	6.774100e+002
1.460893e+003	6.730166e+002
1.461858e+003	6.718699e+002
1.462822e+003	6.744446e+002
1.463786e+003	6.766059e+002
1.464750e+003	6.753290e+002
1.465715e+003	6.723594e+002
1.466679e+003	6.711193e+002
1.467643e+003	6.717917e+002
1.468607e+003	6.727608e+002
1.469572e+003	6.734189e+002
1.470536e+003	6.732940e+002
1.471500e+003	6.729284e+002
1.472464e+003	6.731614e+002
1.473428e+003	6.747543e+002
1.474393e+003	6.763083e+002
1.475357e+003	6.749710e+002
1.476321e+003	6.700436e+002
1.477285e+003	6.645474e+002
1.478250e+003	6.614971e+002
1.479214e+003	6.610920e+002
1.480178e+003	6.645230e+002
1.481142e+003	6.738200e+002
1.482107e+003	6.792449e+002
1.483071e+003	6.781629e+002
1.484035e+003	6.759221e+002
1.484999e+003	6.734089e+002
1.485964e+003	6.713264e+002
1.486928e+003	6.699651e+002
1.487892e+003	6.695611e+002
1.488856e+003	6.710297e+002
1.489820e+003	6.745960e+002
1.490785e+003	6.775991e+002
1.491749e+003	6.758404e+002
1.492713e+003	6.698813e+002
1.493677e+003	6.682281e+002
1.494642e+003	6.741408e+002
1.495606e+003	6.783081e+002
1.496570e+003	6.808431e+002
1.497534e+003	6.825854e+002
1.498499e+003	6.832368e+002
1.499463e+003	6.827916e+002
1.500427e+003	6.810214e+002
1.501391e+003	6.785649e+002
1.502355e+003	6.775765e+002
1.503320e+003	6.794549e+002
1.504284e+003	6.821331e+002
1.505248e+003	6.820518e+002
1.506212e+003	6.793723e+002
1.507177e+003	6.781744e+002
1.508141e+003	6.780679e+002
1.509105e+003	6.803051e+002
1.510069e+003	6.879114e+002
1.511034e+003	6.944684e+002
1.511998e+003	6.952811e+002
1.512962e+003	6.927239e+002
1.513926e+003	6.900948e+002
1.514891e+003	6.879004e+002
1.515855e+003	6.870530e+002
1.516819e+003	6.883489e+002
1.517783e+003	6.905397e+002
1.518747e+003	6.926631e+002
1.519712e+003	6.945449e+002
1.520676e+003	6.941540e+002
1.521640e+003	6.906719e+002
1.522604e+003	6.899871e+002
1.523569e+003	6.975052e+002
1.524533e+003	7.060632e+002
1.525497e+003	7.077247e+002
1.526461e+003	7.047212e+002
1.527426e+003	7.038082e+002
1.528390e+003	7.060754e+002
1.529354e+003	7.093503e+002
1.530318e+003	7.129631e+002
1.531282e+003	7.159455e+002
1.532247e+003	7.172867e+002
1.533211e+003	7.183774e+002
1.534175e+003	7.213502e+002
1.535139e+003	7.260449e+002
1.536104e+003	7.287180e+002
1.537068e+003	7.259909e+002
1.538032e+003	7.224865e+002
1.538996e+003	7.243967e+002
1.539961e+003	7.307733e+002
1.540925e+003	7.368976e+002
1.541889e+003	7.421732e+002
1.542853e+003	7.470718e+002
1.543818e+003	7.527058e+002
1.544782e+003	7.563948e+002
1.545746e+003	7.544742e+002
1.546710e+003	7.505689e+002
1.547674e+003	7.497578e+002
1.548639e+003	7.525303e+002
1.549603e+003	7.571981e+002
1.550567e+003	7.634549e+002
1.551531e+003	7.692363e+002
1.552496e+003	7.710137e+002
1.553460e+003	7.696887e+002
1.554424e+003	7.708525e+002
1.555388e+003	7.750831e+002
1.556353e+003	7.795245e+002
1.557317e+003	7.845132e+002
1.558281e+003	7.882444e+002
1.559245e+003	7.874139e+002
1.560209e+003	7.867269e+002
1.561174e+003	7.927076e+002
1.562138e+003	8.041765e+002
1.563102e+003	8.142548e+002
1.564066e+003	8.195803e+002
1.565031e+003	8.219749e+002
1.565995e+003	8.231887e+002
1.566959e+003	8.236351e+002
1.567923e+003	8.255709e+002
1.568888e+003	8.293613e+002
1.569852e+003	8.322749e+002
1.570816e+003	8.328538e+002
1.571780e+003	8.350203e+002
1.572745e+003	8.420447e+002
1.573709e+003	8.491725e+002
1.574673e+003	8.515972e+002
1.575637e+003	8.504468e+002
1.576601e+003	8.492624e+002
1.577566e+003	8.494153e+002
1.578530e+003	8.510258e+002
1.579494e+003	8.546564e+002
1.580458e+003	8.595330e+002
1.581423e+003	8.631697e+002
1.582387e+003	8.659214e+002
1.583351e+003	8.668750e+002
1.584315e+003	8.641567e+002
1.585280e+003	8.635266e+002
1.586244e+003	8.680040e+002
1.587208e+003	8.727356e+002
1.588172e+003	8.734516e+002
1.589136e+003	8.719338e+002
1.590101e+003	8.722963e+002
1.591065e+003	8.757312e+002
1.592029e+003	8.804404e+002
1.592993e+003	8.850125e+002
1.593958e+003	8.876140e+002
1.594922e+003	8.834512e+002
1.595886e+003	8.716927e+002
1.596850e+003	8.639250e+002
1.597815e+003	8.613766e+002
1.598779e+003	8.609031e+002
1.599743e+003	8.638325e+002
1.600707e+003	8.660637e+002
1.601672e+003	8.645911e+002
1.602636e+003	8.613599e+002
1.603600e+003	8.599680e+002
1.604564e+003	8.602661e+002
1.605528e+003	8.578895e+002
1.606493e+003	8.501786e+002
1.607457e+003	8.422520e+002
1.608421e+003	8.429797e+002
1.609385e+003	8.513078e+002
1.610350e+003	8.521523e+002
1.611314e+003	8.424739e+002
1.612278e+003	8.331492e+002
1.613242e+003	8.257043e+002
1.614207e+003	8.204163e+002
1.615171e+003	8.195483e+002
1.616135e+003	8.191857e+002
1.617099e+003	8.152082e+002
1.618063e+003	8.080437e+002
1.619028e+003	8.000767e+002
1.619992e+003	7.923991e+002
1.620956e+003	7.853594e+002
1.621920e+003	7.797376e+002
1.622885e+003	7.755322e+002
1.623849e+003	7.718474e+002
1.624813e+003	7.688032e+002
1.625777e+003	7.650393e+002
1.626742e+003	7.589600e+002
1.627706e+003	7.527573e+002
1.628670e+003	7.481230e+002
1.629634e+003	7.429680e+002
1.630599e+003	7.359055e+002
1.631563e+003	7.283511e+002
1.632527e+003	7.228318e+002
1.633491e+003	7.195513e+002
1.634455e+003	7.152322e+002
1.635420e+003	7.069390e+002
1.636384e+003	6.975523e+002
1.637348e+003	6.925334e+002
1.638312e+003	6.916379e+002
1.639277e+003	6.914848e+002
1.640241e+003	6.934912e+002
1.641205e+003	6.927862e+002
1.642169e+003	6.852580e+002
1.643134e+003	6.785856e+002
1.644098e+003	6.774172e+002
1.645062e+003	6.777493e+002
1.646026e+003	6.763332e+002
1.646990e+003	6.730374e+002
1.647955e+003	6.679976e+002
1.648919e+003	6.612593e+002
1.649883e+003	6.551381e+002
1.650847e+003	6.521207e+002
1.651812e+003	6.513313e+002
1.652776e+003	6.504956e+002
1.653740e+003	6.496600e+002
1.654704e+003	6.486263e+002
1.655669e+003	6.464755e+002
1.656633e+003	6.447073e+002
1.657597e+003	6.454748e+002
1.658561e+003	6.456639e+002
1.659526e+003	6.422166e+002
1.660490e+003	6.375150e+002
1.661454e+003	6.350066e+002
1.662418e+003	6.349913e+002
1.663382e+003	6.355485e+002
1.664347e+003	6.354049e+002
1.665311e+003	6.339120e+002
1.666275e+003	6.304684e+002
1.667239e+003	6.263035e+002
1.668204e+003	6.239321e+002
1.669168e+003	6.236306e+002
1.670132e+003	6.239871e+002
1.671096e+003	6.245638e+002
1.672061e+003	6.232795e+002
1.673025e+003	6.171255e+002
1.673989e+003	6.112824e+002
1.674953e+003	6.134097e+002
1.675917e+003	6.198247e+002
1.676882e+003	6.212331e+002
1.677846e+003	6.163528e+002
1.678810e+003	6.118733e+002
1.679774e+003	6.104142e+002
1.680739e+003	6.109683e+002
1.681703e+003	6.139518e+002
1.682667e+003	6.177969e+002
1.683631e+003	6.189103e+002
1.684596e+003	6.173812e+002
1.685560e+003	6.160591e+002
1.686524e+003	6.157479e+002
1.687488e+003	6.152410e+002
1.688453e+003	6.134208e+002
1.689417e+003	6.115614e+002
1.690381e+003	6.126218e+002
1.691345e+003	6.158962e+002
1.692309e+003	6.169969e+002
1.693274e+003	6.147245e+002
1.694238e+003	6.123255e+002
1.695202e+003	6.114397e+002
1.696166e+003	6.104717e+002
1.697131e+003	6.066081e+002
1.698095e+003	6.029106e+002
1.699059e+003	6.062047e+002
1.700023e+003	6.153476e+002
1.700988e+003	6.207227e+002
1.701952e+003	6.179342e+002
1.702916e+003	6.117961e+002
1.703880e+003	6.069767e+002
1.704844e+003	6.043990e+002
1.705809e+003	6.062607e+002
1.706773e+003	6.137691e+002
1.707737e+003	6.163170e+002
1.708701e+003	6.094810e+002
1.709666e+003	6.043474e+002
1.710630e+003	6.046550e+002
1.711594e+003	6.060284e+002
1.712558e+003	6.059607e+002
1.713523e+003	6.044317e+002
1.714487e+003	6.010839e+002
1.715451e+003	5.967987e+002
1.716415e+003	5.940763e+002
1.717380e+003	5.941500e+002
1.718344e+003	5.957357e+002
1.719308e+003	5.974615e+002
1.720272e+003	5.994844e+002
1.721236e+003	6.017227e+002
1.722201e+003	6.043193e+002
1.723165e+003	6.049097e+002
1.724129e+003	6.012181e+002
1.725093e+003	5.979031e+002
1.726058e+003	5.969179e+002
1.727022e+003	5.968105e+002
1.727986e+003	5.967472e+002
1.728950e+003	5.965578e+002
1.729915e+003	5.961754e+002
1.730879e+003	5.954016e+002
1.731843e+003	5.939716e+002
1.732807e+003	5.919427e+002
1.733771e+003	5.900019e+002
1.734736e+003	5.886253e+002
1.735700e+003	5.882896e+002
1.736664e+003	5.910750e+002
1.737628e+003	5.970475e+002
1.738593e+003	5.981857e+002
1.739557e+003	5.917267e+002
1.740521e+003	5.864323e+002
1.741485e+003	5.853003e+002
1.742450e+003	5.868552e+002
1.743414e+003	5.926638e+002
1.744378e+003	5.986473e+002
1.745342e+003	5.983116e+002
1.746307e+003	5.923992e+002
1.747271e+003	5.872573e+002
1.748235e+003	5.849019e+002
1.749199e+003	5.852440e+002
1.750163e+003	5.905308e+002
1.751128e+003	5.966563e+002
1.752092e+003	5.962226e+002
1.753056e+003	5.913099e+002
1.754020e+003	5.908403e+002
1.754985e+003	5.959916e+002
1.755949e+003	5.987714e+002
1.756913e+003	5.956314e+002
1.757877e+003	5.908667e+002
1.758842e+003	5.875558e+002
1.759806e+003	5.856355e+002
1.760770e+003	5.861746e+002
1.761734e+003	5.892936e+002
1.762698e+003	5.912908e+002
1.763663e+003	5.923265e+002
1.764627e+003	5.922043e+002
1.765591e+003	5.897370e+002
1.766555e+003	5.878251e+002
1.767520e+003	5.880809e+002
1.768484e+003	5.892662e+002
1.769448e+003	5.904166e+002
1.770412e+003	5.914506e+002
1.771377e+003	5.924984e+002
1.772341e+003	5.933250e+002
1.773305e+003	5.927769e+002
1.774269e+003	5.898333e+002
1.775234e+003	5.858698e+002
1.776198e+003	5.840418e+002
1.777162e+003	5.846931e+002
1.778126e+003	5.865997e+002
1.779090e+003	5.903122e+002
1.780055e+003	5.921512e+002
1.781019e+003	5.914128e+002
1.781983e+003	5.911829e+002
1.782947e+003	5.919259e+002
1.783912e+003	5.923494e+002
1.784876e+003	5.915008e+002
1.785840e+003	5.899249e+002
1.786804e+003	5.886496e+002
1.787769e+003	5.881307e+002
1.788733e+003	5.885379e+002
1.789697e+003	5.898796e+002
1.790661e+003	5.910217e+002
1.791625e+003	5.907692e+002
1.792590e+003	5.898547e+002
1.793554e+003	5.895953e+002
1.794518e+003	5.896483e+002
1.795482e+003	5.893380e+002
1.796447e+003	5.890820e+002
1.797411e+003	5.890001e+002
1.798375e+003	5.881114e+002
1.799339e+003	5.875027e+002
1.800304e+003	5.891014e+002
1.801268e+003	5.918976e+002
1.802232e+003	5.936629e+002
1.803196e+003	5.950995e+002
1.804161e+003	5.962330e+002
1.805125e+003	5.963834e+002
1.806089e+003	5.958486e+002
1.807053e+003	5.944626e+002
1.808017e+003	5.922134e+002
1.808982e+003	5.890412e+002
1.809946e+003	5.859990e+002
1.810910e+003	5.841418e+002
1.811874e+003	5.836974e+002
1.812839e+003	5.848342e+002
1.813803e+003	5.873058e+002
1.814767e+003	5.892851e+002
1.815731e+003	5.888283e+002
1.816696e+003	5.874315e+002
1.817660e+003	5.897513e+002
1.818624e+003	5.962971e+002
1.819588e+003	5.991988e+002
1.820552e+003	5.965971e+002
1.821517e+003	5.956630e+002
1.822481e+003	5.985986e+002
1.823445e+003	6.004244e+002
1.824409e+003	5.990776e+002
1.825374e+003	5.966884e+002
1.826338e+003	5.946590e+002
1.827302e+003	5.932708e+002
1.828266e+003	5.926828e+002
1.829231e+003	5.930186e+002
1.830195e+003	5.938969e+002
1.831159e+003	5.947247e+002
1.832123e+003	5.959369e+002
1.833088e+003	5.992210e+002
1.834052e+003	6.024241e+002
1.835016e+003	6.014648e+002
1.835980e+003	5.975541e+002
1.836944e+003	5.938596e+002
1.837909e+003	5.909048e+002
1.838873e+003	5.910778e+002
1.839837e+003	5.955975e+002
1.840801e+003	6.001942e+002
1.841766e+003	6.012982e+002
1.842730e+003	6.000342e+002
1.843694e+003	5.984606e+002
1.844658e+003	5.969333e+002
1.845623e+003	5.951971e+002
1.846587e+003	5.904265e+002
1.847551e+003	5.888257e+002
1.848515e+003	5.921192e+002
1.849479e+003	5.962592e+002
1.850444e+003	6.024538e+002
1.851408e+003	6.073731e+002
1.852372e+003	6.061221e+002
1.853336e+003	6.011247e+002
1.854301e+003	5.973932e+002
1.855265e+003	5.961740e+002
1.856229e+003	5.964260e+002
1.857193e+003	5.978825e+002
1.858158e+003	5.990262e+002
1.859122e+003	5.963786e+002
1.860086e+003	5.914714e+002
1.861050e+003	5.914406e+002
1.862015e+003	5.962374e+002
1.862979e+003	5.984325e+002
1.863943e+003	5.967843e+002
1.864907e+003	5.962278e+002
1.865871e+003	5.986619e+002
1.866836e+003	6.018787e+002
1.867800e+003	6.048948e+002
1.868764e+003	6.071931e+002
1.869728e+003	6.074091e+002
1.870693e+003	6.056792e+002
1.871657e+003	6.034593e+002
1.872621e+003	6.003283e+002
1.873585e+003	5.979098e+002
1.874550e+003	5.961498e+002
1.875514e+003	5.965668e+002
1.876478e+003	6.028623e+002
1.877442e+003	6.087081e+002
1.878406e+003	6.064429e+002
1.879371e+003	5.999450e+002
1.880335e+003	5.969318e+002
1.881299e+003	5.984564e+002
1.882263e+003	6.008693e+002
1.883228e+003	6.019683e+002
1.884192e+003	6.019449e+002
1.885156e+003	6.013181e+002
1.886120e+003	6.005636e+002
1.887085e+003	6.002209e+002
1.888049e+003	6.003291e+002
1.889013e+003	6.012332e+002
1.889977e+003	6.031022e+002
1.890942e+003	6.035933e+002
1.891906e+003	6.014426e+002
1.892870e+003	6.009666e+002
1.893834e+003	6.060886e+002
1.894798e+003	6.115571e+002
1.895763e+003	6.099079e+002
1.896727e+003	6.042630e+002
1.897691e+003	6.033301e+002
1.898655e+003	6.076304e+002
1.899620e+003	6.106739e+002
1.900584e+003	6.106684e+002
