# Supplementary material for: Characterization of biocarbon generated by high- and low-temperature pyrolysis of soy hulls and coffee chaff: for polymer composite applications
Source: R Soc Open Sci. 2018 Aug 22;5(8):171970. doi: 10.1098/rsos.171970 (PMC6124110; doi:10.1098/rsos.171970)
Supplement: RSOS ESM.zip [file rsos171970supp2.zip › RSOS Raman/DarkCoffee500C30m-pq1.CSV]

-2.016894e+001	0.000000e+000
-1.920471e+001	0.000000e+000
-1.824047e+001	0.000000e+000
-1.727624e+001	0.000000e+000
-1.631201e+001	0.000000e+000
-1.534777e+001	0.000000e+000
-1.438354e+001	0.000000e+000
-1.341931e+001	0.000000e+000
-1.245507e+001	0.000000e+000
-1.149084e+001	0.000000e+000
-1.052661e+001	0.000000e+000
-9.562373e+000	0.000000e+000
-8.598140e+000	0.000000e+000
-7.633906e+000	0.000000e+000
-6.669673e+000	0.000000e+000
-5.705440e+000	0.000000e+000
-4.741206e+000	0.000000e+000
-3.776973e+000	0.000000e+000
-2.812739e+000	0.000000e+000
-1.848506e+000	0.000000e+000
-8.842728e-001	0.000000e+000
7.996053e-002	0.000000e+000
1.044194e+000	0.000000e+000
2.008427e+000	0.000000e+000
2.972661e+000	0.000000e+000
3.936894e+000	0.000000e+000
4.901127e+000	0.000000e+000
5.865361e+000	0.000000e+000
6.829594e+000	0.000000e+000
7.793827e+000	0.000000e+000
8.758060e+000	0.000000e+000
9.722294e+000	0.000000e+000
1.068653e+001	0.000000e+000
1.165076e+001	0.000000e+000
1.261499e+001	0.000000e+000
1.357923e+001	0.000000e+000
1.454346e+001	0.000000e+000
1.550769e+001	0.000000e+000
1.647193e+001	0.000000e+000
1.743616e+001	0.000000e+000
1.840039e+001	0.000000e+000
1.936463e+001	0.000000e+000
2.032886e+001	0.000000e+000
2.129309e+001	0.000000e+000
2.225733e+001	0.000000e+000
2.322156e+001	0.000000e+000
2.418579e+001	0.000000e+000
2.515003e+001	0.000000e+000
2.611426e+001	0.000000e+000
2.707849e+001	0.000000e+000
2.804273e+001	0.000000e+000
2.900696e+001	0.000000e+000
2.997119e+001	0.000000e+000
3.093543e+001	0.000000e+000
3.189966e+001	0.000000e+000
3.286390e+001	0.000000e+000
3.382813e+001	0.000000e+000
3.479236e+001	0.000000e+000
3.575660e+001	0.000000e+000
3.672083e+001	0.000000e+000
3.768506e+001	0.000000e+000
3.864930e+001	0.000000e+000
3.961353e+001	0.000000e+000
4.057776e+001	0.000000e+000
4.154199e+001	0.000000e+000
4.250623e+001	0.000000e+000
4.347046e+001	0.000000e+000
4.443469e+001	0.000000e+000
4.539893e+001	0.000000e+000
4.636316e+001	0.000000e+000
4.732739e+001	0.000000e+000
4.829163e+001	0.000000e+000
4.925586e+001	0.000000e+000
5.022009e+001	5.041169e+001
5.118433e+001	5.006348e+001
5.214856e+001	4.969580e+001
5.311279e+001	4.910628e+001
5.407703e+001	4.856440e+001
5.504126e+001	4.834308e+001
5.600549e+001	4.883591e+001
5.696973e+001	4.899384e+001
5.793396e+001	4.835054e+001
5.889819e+001	4.728365e+001
5.986243e+001	4.647575e+001
6.082666e+001	4.713214e+001
6.179089e+001	4.788710e+001
6.275513e+001	4.805687e+001
6.371936e+001	4.746362e+001
6.468359e+001	4.638412e+001
6.564783e+001	4.560950e+001
6.661206e+001	4.506247e+001
6.757629e+001	4.466172e+001
6.854053e+001	4.433475e+001
6.950476e+001	4.407306e+001
7.046899e+001	4.414045e+001
7.143323e+001	4.472873e+001
7.239746e+001	4.550290e+001
7.336169e+001	4.593259e+001
7.432593e+001	4.567159e+001
7.529016e+001	4.535323e+001
7.625439e+001	4.515408e+001
7.721863e+001	4.505489e+001
7.818286e+001	4.481754e+001
7.914709e+001	4.404138e+001
8.011133e+001	4.313101e+001
8.107556e+001	4.211809e+001
8.203979e+001	4.105793e+001
8.300403e+001	4.015393e+001
8.396826e+001	4.008076e+001
8.493250e+001	4.057218e+001
8.589673e+001	4.117762e+001
8.686096e+001	4.136896e+001
8.782520e+001	4.092007e+001
8.878943e+001	4.101603e+001
8.975366e+001	4.203883e+001
9.071790e+001	4.356705e+001
9.168213e+001	4.442979e+001
9.264636e+001	4.379828e+001
9.361060e+001	4.309706e+001
9.457483e+001	4.249004e+001
9.553906e+001	4.205397e+001
9.650330e+001	4.177224e+001
9.746753e+001	4.172285e+001
9.843176e+001	4.171238e+001
9.939600e+001	4.155206e+001
1.003602e+002	4.111811e+001
1.013245e+002	4.070050e+001
1.022887e+002	4.106909e+001
1.032529e+002	4.199092e+001
1.042172e+002	4.308231e+001
1.051814e+002	4.382673e+001
1.061456e+002	4.411924e+001
1.071099e+002	4.406187e+001
1.080741e+002	4.338266e+001
1.090383e+002	4.228163e+001
1.100026e+002	4.158935e+001
1.109668e+002	4.188479e+001
1.119310e+002	4.210165e+001
1.128953e+002	4.212322e+001
1.138595e+002	4.188714e+001
1.148237e+002	4.127909e+001
1.157880e+002	3.974592e+001
1.167522e+002	3.814177e+001
1.177164e+002	3.689749e+001
1.186807e+002	3.632701e+001
1.196449e+002	3.651778e+001
1.206091e+002	3.758185e+001
1.215734e+002	3.920264e+001
1.225376e+002	4.074953e+001
1.235018e+002	4.135879e+001
1.244661e+002	4.051524e+001
1.254303e+002	3.970972e+001
1.263945e+002	3.906153e+001
1.273588e+002	3.850612e+001
1.283230e+002	3.775315e+001
1.292872e+002	3.557093e+001
1.302515e+002	3.440967e+001
1.312157e+002	3.540431e+001
1.321799e+002	3.851253e+001
1.331442e+002	4.104760e+001
1.341084e+002	4.054657e+001
1.350726e+002	3.924488e+001
1.360369e+002	3.806979e+001
1.370011e+002	3.761686e+001
1.379653e+002	3.780500e+001
1.389296e+002	3.854269e+001
1.398938e+002	3.958823e+001
1.408580e+002	4.044034e+001
1.418223e+002	4.051601e+001
1.427865e+002	3.946365e+001
1.437507e+002	3.866311e+001
1.447150e+002	3.829607e+001
1.456792e+002	3.818503e+001
1.466434e+002	3.789544e+001
1.476077e+002	3.685232e+001
1.485719e+002	3.611898e+001
1.495361e+002	3.589463e+001
1.505004e+002	3.613832e+001
1.514646e+002	3.652909e+001
1.524288e+002	3.705135e+001
1.533931e+002	3.753461e+001
1.543573e+002	3.787120e+001
1.553215e+002	3.801991e+001
1.562858e+002	3.803924e+001
1.572500e+002	3.812667e+001
1.582142e+002	3.823290e+001
1.591785e+002	3.823025e+001
1.601427e+002	3.800093e+001
1.611069e+002	3.744690e+001
1.620712e+002	3.707411e+001
1.630354e+002	3.683706e+001
1.639996e+002	3.676030e+001
1.649639e+002	3.695327e+001
1.659281e+002	3.809991e+001
1.668923e+002	3.849532e+001
1.678566e+002	3.731194e+001
1.688208e+002	3.527786e+001
1.697850e+002	3.381696e+001
1.707493e+002	3.494583e+001
1.717135e+002	3.630166e+001
1.726777e+002	3.656774e+001
1.736420e+002	3.565545e+001
1.746062e+002	3.422440e+001
1.755704e+002	3.421218e+001
1.765347e+002	3.507624e+001
1.774989e+002	3.597347e+001
1.784631e+002	3.651002e+001
1.794274e+002	3.664531e+001
1.803916e+002	3.642027e+001
1.813558e+002	3.569711e+001
1.823201e+002	3.495975e+001
1.832843e+002	3.443174e+001
1.842485e+002	3.401880e+001
1.852128e+002	3.416941e+001
1.861770e+002	3.540062e+001
1.871412e+002	3.684397e+001
1.881055e+002	3.766904e+001
1.890697e+002	3.707855e+001
1.900339e+002	3.609171e+001
1.909982e+002	3.540477e+001
1.919624e+002	3.502818e+001
1.929266e+002	3.491285e+001
1.938909e+002	3.505969e+001
1.948551e+002	3.542089e+001
1.958193e+002	3.558543e+001
1.967836e+002	3.543127e+001
1.977478e+002	3.505799e+001
1.987120e+002	3.521225e+001
1.996763e+002	3.671399e+001
2.006405e+002	3.784488e+001
2.016047e+002	3.805629e+001
2.025690e+002	3.730713e+001
2.035332e+002	3.675122e+001
2.044974e+002	3.700415e+001
2.054617e+002	3.727038e+001
2.064259e+002	3.705697e+001
2.073901e+002	3.613580e+001
2.083544e+002	3.535813e+001
2.093186e+002	3.594050e+001
2.102828e+002	3.712795e+001
2.112471e+002	3.822154e+001
2.122113e+002	3.859486e+001
2.131755e+002	3.828314e+001
2.141398e+002	3.833673e+001
2.151040e+002	3.884103e+001
2.160682e+002	3.935232e+001
2.170325e+002	3.919584e+001
2.179967e+002	3.743806e+001
2.189609e+002	3.626876e+001
2.199252e+002	3.595936e+001
2.208894e+002	3.621630e+001
2.218536e+002	3.653315e+001
2.228179e+002	3.686348e+001
2.237821e+002	3.700367e+001
2.247463e+002	3.670425e+001
2.257106e+002	3.611957e+001
2.266748e+002	3.563420e+001
2.276390e+002	3.607037e+001
2.286033e+002	3.681600e+001
2.295675e+002	3.718114e+001
2.305317e+002	3.699256e+001
2.314960e+002	3.638242e+001
2.324602e+002	3.614606e+001
2.334244e+002	3.633366e+001
2.343887e+002	3.638810e+001
2.353529e+002	3.601591e+001
2.363171e+002	3.512204e+001
2.372814e+002	3.454948e+001
2.382456e+002	3.422947e+001
2.392098e+002	3.419608e+001
2.401741e+002	3.456777e+001
2.411383e+002	3.544067e+001
2.421025e+002	3.632656e+001
2.430668e+002	3.717907e+001
2.440310e+002	3.783327e+001
2.449952e+002	3.794017e+001
2.459595e+002	3.715821e+001
2.469237e+002	3.616300e+001
2.478879e+002	3.699846e+001
2.488522e+002	3.920901e+001
2.498164e+002	4.144170e+001
2.507806e+002	4.194528e+001
2.517449e+002	3.972187e+001
2.527091e+002	3.831773e+001
2.536733e+002	3.827128e+001
2.546376e+002	3.884091e+001
2.556018e+002	3.873046e+001
2.565660e+002	3.687120e+001
2.575303e+002	3.555803e+001
2.584945e+002	3.536894e+001
2.594587e+002	3.598611e+001
2.604230e+002	3.674922e+001
2.613872e+002	3.715855e+001
2.623514e+002	3.746707e+001
2.633157e+002	3.785181e+001
2.642799e+002	3.831871e+001
2.652441e+002	3.880341e+001
2.662084e+002	3.917266e+001
2.671726e+002	3.935250e+001
2.681368e+002	3.919641e+001
2.691011e+002	3.861440e+001
2.700653e+002	3.766726e+001
2.710295e+002	3.701945e+001
2.719938e+002	3.667347e+001
2.729580e+002	3.661004e+001
2.739222e+002	3.703488e+001
2.748865e+002	3.795159e+001
2.758507e+002	3.855085e+001
2.768149e+002	3.839100e+001
2.777792e+002	3.797474e+001
2.787434e+002	3.725347e+001
2.797076e+002	3.627118e+001
2.806719e+002	3.557365e+001
2.816361e+002	3.637405e+001
2.826003e+002	3.784428e+001
2.835646e+002	3.923171e+001
2.845288e+002	4.002243e+001
2.854930e+002	4.021217e+001
2.864573e+002	4.000730e+001
2.874215e+002	3.925049e+001
2.883857e+002	3.858708e+001
2.893500e+002	3.861562e+001
2.903142e+002	3.980475e+001
2.912784e+002	4.045000e+001
2.922427e+002	4.048027e+001
2.932069e+002	4.013037e+001
2.941711e+002	3.944711e+001
2.951354e+002	3.824218e+001
2.960996e+002	3.730448e+001
2.970638e+002	3.738456e+001
2.980281e+002	3.782689e+001
2.989923e+002	3.779460e+001
2.999565e+002	3.638935e+001
3.009208e+002	3.435590e+001
3.018850e+002	3.418958e+001
3.028492e+002	3.567019e+001
3.038135e+002	3.770797e+001
3.047777e+002	3.880544e+001
3.057419e+002	3.855431e+001
3.067062e+002	3.807508e+001
3.076704e+002	3.688667e+001
3.086346e+002	3.560198e+001
3.095989e+002	3.523590e+001
3.105631e+002	3.673868e+001
3.115273e+002	3.804823e+001
3.124916e+002	3.855035e+001
3.134558e+002	3.864045e+001
3.144200e+002	3.902711e+001
3.153843e+002	4.063863e+001
3.163485e+002	4.228645e+001
3.173127e+002	4.280420e+001
3.182770e+002	4.233283e+001
3.192412e+002	4.139482e+001
3.202054e+002	4.087589e+001
3.211696e+002	4.085032e+001
3.221339e+002	4.110530e+001
3.230981e+002	4.179808e+001
3.240623e+002	4.268523e+001
3.250266e+002	4.300399e+001
3.259908e+002	4.197761e+001
3.269550e+002	4.115359e+001
3.279193e+002	4.059049e+001
3.288835e+002	4.029734e+001
3.298477e+002	4.025974e+001
3.308120e+002	4.077432e+001
3.317762e+002	4.130082e+001
3.327404e+002	4.160924e+001
3.337047e+002	4.168953e+001
3.346689e+002	4.164890e+001
3.356331e+002	4.162677e+001
3.365974e+002	4.166716e+001
3.375616e+002	4.180677e+001
3.385258e+002	4.205711e+001
3.394901e+002	4.242935e+001
3.404543e+002	4.298516e+001
3.414185e+002	4.414215e+001
3.423828e+002	4.469342e+001
3.433470e+002	4.421463e+001
3.443112e+002	4.285254e+001
3.452755e+002	4.155042e+001
3.462397e+002	4.015573e+001
3.472039e+002	3.913229e+001
3.481682e+002	3.880843e+001
3.491324e+002	3.908958e+001
3.500966e+002	3.946115e+001
3.510609e+002	3.905835e+001
3.520251e+002	3.870697e+001
3.529893e+002	3.914380e+001
3.539536e+002	4.045449e+001
3.549178e+002	4.227791e+001
3.558820e+002	4.359050e+001
3.568463e+002	4.442404e+001
3.578105e+002	4.490862e+001
3.587747e+002	4.502664e+001
3.597390e+002	4.478212e+001
3.607032e+002	4.428152e+001
3.616674e+002	4.317183e+001
3.626317e+002	4.219463e+001
3.635959e+002	4.142225e+001
3.645602e+002	4.089201e+001
3.655244e+002	4.067789e+001
3.664886e+002	4.117752e+001
3.674529e+002	4.175319e+001
3.684171e+002	4.237457e+001
3.693813e+002	4.290838e+001
3.703456e+002	4.308844e+001
3.713098e+002	4.188520e+001
3.722740e+002	4.005082e+001
3.732383e+002	3.910848e+001
3.742025e+002	3.950974e+001
3.751667e+002	4.098678e+001
3.761310e+002	4.204850e+001
3.770952e+002	4.265618e+001
3.780594e+002	4.283860e+001
3.790237e+002	4.225451e+001
3.799879e+002	4.107130e+001
3.809521e+002	4.036234e+001
3.819164e+002	4.125395e+001
3.828806e+002	4.198481e+001
3.838448e+002	4.189112e+001
3.848091e+002	4.109283e+001
3.857733e+002	4.033960e+001
3.867375e+002	4.049710e+001
3.877018e+002	4.118240e+001
3.886660e+002	4.243513e+001
3.896302e+002	4.407579e+001
3.905945e+002	4.556244e+001
3.915587e+002	4.521901e+001
3.925229e+002	4.259806e+001
3.934872e+002	4.101134e+001
3.944514e+002	4.148270e+001
3.954156e+002	4.353114e+001
3.963799e+002	4.492756e+001
3.973441e+002	4.536885e+001
3.983083e+002	4.541611e+001
3.992726e+002	4.473845e+001
4.002368e+002	4.364828e+001
4.012010e+002	4.288940e+001
4.021653e+002	4.324286e+001
4.031295e+002	4.378297e+001
4.040937e+002	4.392970e+001
4.050580e+002	4.378371e+001
4.060222e+002	4.373046e+001
4.069864e+002	4.441050e+001
4.079507e+002	4.566448e+001
4.089149e+002	4.662358e+001
4.098791e+002	4.727211e+001
4.108434e+002	4.741853e+001
4.118076e+002	4.660223e+001
4.127718e+002	4.287553e+001
4.137361e+002	4.088425e+001
4.147003e+002	4.169984e+001
4.156645e+002	4.395623e+001
4.166288e+002	4.545781e+001
4.175930e+002	4.489924e+001
4.185572e+002	4.439117e+001
4.195215e+002	4.503532e+001
4.204857e+002	4.616053e+001
4.214499e+002	4.670176e+001
4.224142e+002	4.549643e+001
4.233784e+002	4.368477e+001
4.243426e+002	4.385657e+001
4.253069e+002	4.562555e+001
4.262711e+002	4.756329e+001
4.272353e+002	4.792331e+001
4.281996e+002	4.608397e+001
4.291638e+002	4.455940e+001
4.301280e+002	4.309020e+001
4.310923e+002	4.213276e+001
4.320565e+002	4.232717e+001
4.330207e+002	4.438404e+001
4.339850e+002	4.581228e+001
4.349492e+002	4.585875e+001
4.359134e+002	4.533542e+001
4.368777e+002	4.485527e+001
4.378419e+002	4.474647e+001
4.388061e+002	4.479495e+001
4.397704e+002	4.440783e+001
4.407346e+002	4.397550e+001
4.416988e+002	4.418039e+001
4.426631e+002	4.546035e+001
4.436273e+002	4.763376e+001
4.445915e+002	4.822823e+001
4.455558e+002	4.715240e+001
4.465200e+002	4.602990e+001
4.474842e+002	4.586100e+001
4.484485e+002	4.681097e+001
4.494127e+002	4.736227e+001
4.503769e+002	4.728140e+001
4.513412e+002	4.699691e+001
4.523054e+002	4.652910e+001
4.532696e+002	4.593695e+001
4.542339e+002	4.550252e+001
4.551981e+002	4.570200e+001
4.561623e+002	4.601511e+001
4.571266e+002	4.614221e+001
4.580908e+002	4.600759e+001
4.590550e+002	4.572078e+001
4.600193e+002	4.552774e+001
4.609835e+002	4.543554e+001
4.619477e+002	4.541159e+001
4.629120e+002	4.543121e+001
4.638762e+002	4.554093e+001
4.648404e+002	4.590083e+001
4.658047e+002	4.711349e+001
4.667689e+002	4.781303e+001
4.677331e+002	4.762530e+001
4.686974e+002	4.691651e+001
4.696616e+002	4.640794e+001
4.706258e+002	4.669689e+001
4.715901e+002	4.689346e+001
4.725543e+002	4.630390e+001
4.735185e+002	4.529232e+001
4.744828e+002	4.438863e+001
4.754470e+002	4.406392e+001
4.764112e+002	4.442610e+001
4.773755e+002	4.563297e+001
4.783397e+002	4.761065e+001
4.793039e+002	4.948016e+001
4.802682e+002	5.023774e+001
4.812324e+002	4.942682e+001
4.821966e+002	4.895649e+001
4.831609e+002	4.923764e+001
4.841251e+002	4.941822e+001
4.850893e+002	4.864537e+001
4.860536e+002	4.651633e+001
4.870178e+002	4.511313e+001
4.879820e+002	4.595275e+001
4.889463e+002	4.721730e+001
4.899105e+002	4.770552e+001
4.908747e+002	4.700522e+001
4.918390e+002	4.585657e+001
4.928032e+002	4.575886e+001
4.937674e+002	4.623695e+001
4.947317e+002	4.683403e+001
4.956959e+002	4.737384e+001
4.966601e+002	4.777067e+001
4.976244e+002	4.757838e+001
4.985886e+002	4.625575e+001
4.995528e+002	4.526885e+001
5.005171e+002	4.494860e+001
5.014813e+002	4.515213e+001
5.024455e+002	4.541634e+001
5.034098e+002	4.562537e+001
5.043740e+002	4.589069e+001
5.053382e+002	4.633331e+001
5.063025e+002	4.683389e+001
5.072667e+002	4.715274e+001
5.082309e+002	4.696844e+001
5.091952e+002	4.678808e+001
5.101594e+002	4.756627e+001
5.111236e+002	4.899421e+001
5.120879e+002	5.022801e+001
5.130521e+002	5.036088e+001
5.140164e+002	4.919978e+001
5.149806e+002	4.810207e+001
5.159448e+002	4.677220e+001
5.169091e+002	4.584391e+001
5.178733e+002	4.601205e+001
5.188375e+002	4.759893e+001
5.198018e+002	4.846893e+001
5.207660e+002	4.779414e+001
5.217302e+002	4.681912e+001
5.226945e+002	4.609470e+001
5.236587e+002	4.578134e+001
5.246229e+002	4.563724e+001
5.255872e+002	4.520933e+001
5.265514e+002	4.483172e+001
5.275156e+002	4.494790e+001
5.284799e+002	4.562619e+001
5.294441e+002	4.660524e+001
5.304083e+002	4.722514e+001
5.313726e+002	4.734970e+001
5.323368e+002	4.756687e+001
5.333010e+002	4.803917e+001
5.342653e+002	4.861039e+001
5.352295e+002	4.894762e+001
5.361937e+002	4.889324e+001
5.371580e+002	4.877368e+001
5.381222e+002	4.877788e+001
5.390864e+002	4.870895e+001
5.400507e+002	4.822476e+001
5.410149e+002	4.702812e+001
5.419791e+002	4.590341e+001
5.429434e+002	4.581070e+001
5.439076e+002	4.635205e+001
5.448718e+002	4.712673e+001
5.458361e+002	4.785458e+001
5.468003e+002	4.850872e+001
5.477645e+002	4.888790e+001
5.487288e+002	4.896810e+001
5.496930e+002	4.888736e+001
5.506572e+002	4.875555e+001
5.516215e+002	4.859133e+001
5.525857e+002	4.822615e+001
5.535499e+002	4.699018e+001
5.545142e+002	4.619320e+001
5.554784e+002	4.623629e+001
5.564426e+002	4.690500e+001
5.574069e+002	4.771800e+001
5.583711e+002	4.852069e+001
5.593353e+002	4.907087e+001
5.602996e+002	4.924061e+001
5.612638e+002	4.908854e+001
5.622280e+002	4.859021e+001
5.631923e+002	4.767611e+001
5.641565e+002	4.635717e+001
5.651207e+002	4.617451e+001
5.660850e+002	4.741693e+001
5.670491e+002	4.879001e+001
5.680134e+002	4.935565e+001
5.689776e+002	4.900571e+001
5.699418e+002	4.875589e+001
5.709061e+002	4.858707e+001
5.718703e+002	4.848766e+001
5.728345e+002	4.850834e+001
5.737988e+002	4.862539e+001
5.747630e+002	4.871244e+001
5.757272e+002	4.867810e+001
5.766915e+002	4.856255e+001
5.776557e+002	4.844208e+001
5.786199e+002	4.831068e+001
5.795842e+002	4.808299e+001
5.805484e+002	4.759996e+001
5.815126e+002	4.682120e+001
5.824769e+002	4.629170e+001
5.834411e+002	4.586011e+001
5.844053e+002	4.576629e+001
5.853696e+002	4.647853e+001
5.863338e+002	4.853413e+001
5.872980e+002	4.969811e+001
5.882623e+002	4.913407e+001
5.892265e+002	4.840962e+001
5.901907e+002	4.865507e+001
5.911550e+002	5.002590e+001
5.921192e+002	5.114108e+001
5.930834e+002	4.982621e+001
5.940477e+002	4.798477e+001
5.950119e+002	4.684693e+001
5.959761e+002	4.671795e+001
5.969404e+002	4.737281e+001
5.979046e+002	4.846913e+001
5.988688e+002	5.016743e+001
5.998331e+002	5.118212e+001
6.007973e+002	5.129666e+001
6.017615e+002	5.091544e+001
6.027258e+002	5.052827e+001
6.036900e+002	5.007578e+001
6.046542e+002	4.969849e+001
6.056185e+002	4.937527e+001
6.065827e+002	4.913832e+001
6.075469e+002	4.896854e+001
6.085112e+002	4.888820e+001
6.094754e+002	4.909311e+001
6.104396e+002	4.995671e+001
6.114039e+002	5.106804e+001
6.123681e+002	5.234444e+001
6.133323e+002	5.365195e+001
6.142966e+002	5.465936e+001
6.152608e+002	5.461190e+001
6.162250e+002	5.320492e+001
6.171893e+002	5.194098e+001
6.181535e+002	5.097249e+001
6.191177e+002	5.003214e+001
6.200820e+002	4.856598e+001
6.210462e+002	4.589986e+001
6.220104e+002	4.447857e+001
6.229747e+002	4.517329e+001
6.239389e+002	4.659891e+001
6.249031e+002	4.784370e+001
6.258674e+002	4.859393e+001
6.268316e+002	4.921040e+001
6.277958e+002	5.029228e+001
6.287601e+002	5.145728e+001
6.297243e+002	5.232128e+001
6.306885e+002	5.279219e+001
6.316528e+002	5.302721e+001
6.326170e+002	5.336425e+001
6.335812e+002	5.394153e+001
6.345455e+002	5.399186e+001
6.355097e+002	5.303309e+001
6.364739e+002	5.178019e+001
6.374382e+002	5.116473e+001
6.384024e+002	5.148820e+001
6.393666e+002	5.183991e+001
6.403309e+002	5.207005e+001
6.412951e+002	5.217886e+001
6.422593e+002	5.211006e+001
6.432236e+002	5.187302e+001
6.441878e+002	5.160956e+001
6.451520e+002	5.150517e+001
6.461163e+002	5.146119e+001
6.470805e+002	5.129211e+001
6.480447e+002	5.097621e+001
6.490090e+002	5.075214e+001
6.499732e+002	5.111364e+001
6.509374e+002	5.253746e+001
6.519017e+002	5.355225e+001
6.528659e+002	5.418036e+001
6.538301e+002	5.437916e+001
6.547944e+002	5.400377e+001
6.557586e+002	5.293005e+001
6.567228e+002	5.173627e+001
6.576871e+002	5.000255e+001
6.586513e+002	4.875153e+001
6.596155e+002	4.897894e+001
6.605798e+002	5.057336e+001
6.615440e+002	5.234906e+001
6.625082e+002	5.276682e+001
6.634725e+002	5.225417e+001
6.644367e+002	5.182339e+001
6.654009e+002	5.153593e+001
6.663652e+002	5.137146e+001
6.673294e+002	5.129927e+001
6.682936e+002	5.125017e+001
6.692579e+002	5.168200e+001
6.702221e+002	5.309301e+001
6.711863e+002	5.431702e+001
6.721506e+002	5.447448e+001
6.731148e+002	5.358326e+001
6.740790e+002	5.306031e+001
6.750433e+002	5.450753e+001
6.760075e+002	5.583683e+001
6.769717e+002	5.596840e+001
6.779360e+002	5.500642e+001
6.789002e+002	5.354988e+001
6.798644e+002	5.214354e+001
6.808287e+002	5.101056e+001
6.817929e+002	5.091063e+001
6.827571e+002	5.187307e+001
6.837214e+002	5.298718e+001
6.846856e+002	5.347627e+001
6.856498e+002	5.322722e+001
6.866141e+002	5.317686e+001
6.875783e+002	5.341432e+001
6.885425e+002	5.374287e+001
6.895068e+002	5.438755e+001
6.904710e+002	5.511102e+001
6.914352e+002	5.523227e+001
6.923995e+002	5.399268e+001
6.933637e+002	5.261516e+001
6.943279e+002	5.198599e+001
6.952922e+002	5.191571e+001
6.962564e+002	5.210573e+001
6.972206e+002	5.233653e+001
6.981849e+002	5.260519e+001
6.991491e+002	5.287425e+001
7.001133e+002	5.318248e+001
7.010776e+002	5.331246e+001
7.020418e+002	5.291940e+001
7.030060e+002	5.217514e+001
7.039703e+002	5.200543e+001
7.049345e+002	5.331898e+001
7.058987e+002	5.413470e+001
7.068630e+002	5.346219e+001
7.078272e+002	5.247475e+001
7.087914e+002	5.272192e+001
7.097557e+002	5.497849e+001
7.107199e+002	5.731529e+001
7.116841e+002	5.698100e+001
7.126484e+002	5.530415e+001
7.136126e+002	5.361889e+001
7.145768e+002	5.248261e+001
7.155411e+002	5.191701e+001
7.165053e+002	5.191736e+001
7.174695e+002	5.267736e+001
7.184338e+002	5.352971e+001
7.193980e+002	5.474227e+001
7.203622e+002	5.585780e+001
7.213265e+002	5.633817e+001
7.222907e+002	5.604036e+001
7.232549e+002	5.574100e+001
7.242192e+002	5.566284e+001
7.251834e+002	5.558677e+001
7.261476e+002	5.527151e+001
7.271119e+002	5.483326e+001
7.280761e+002	5.476663e+001
7.290403e+002	5.580585e+001
7.300046e+002	5.746338e+001
7.309688e+002	5.833423e+001
7.319330e+002	5.834758e+001
7.328973e+002	5.778124e+001
7.338615e+002	5.682811e+001
7.348257e+002	5.537764e+001
7.357900e+002	5.474369e+001
7.367542e+002	5.542181e+001
7.377184e+002	5.616986e+001
7.386827e+002	5.661764e+001
7.396469e+002	5.677037e+001
7.406111e+002	5.680639e+001
7.415754e+002	5.684575e+001
7.425396e+002	5.678626e+001
7.435038e+002	5.638372e+001
7.444681e+002	5.585402e+001
7.454323e+002	5.558406e+001
7.463965e+002	5.579772e+001
7.473608e+002	5.625040e+001
7.483250e+002	5.596489e+001
7.492892e+002	5.498750e+001
7.502535e+002	5.428056e+001
7.512177e+002	5.405942e+001
7.521819e+002	5.429631e+001
7.531462e+002	5.499953e+001
7.541104e+002	5.658878e+001
7.550746e+002	5.777964e+001
7.560389e+002	5.856781e+001
7.570031e+002	5.891358e+001
7.579673e+002	5.841318e+001
7.589316e+002	5.706766e+001
7.598958e+002	5.598034e+001
7.608600e+002	5.694213e+001
7.618243e+002	5.857019e+001
7.627885e+002	5.935309e+001
7.637527e+002	5.914072e+001
7.647170e+002	5.846916e+001
7.656812e+002	5.803069e+001
7.666454e+002	5.789676e+001
7.676097e+002	5.752338e+001
7.685739e+002	5.640065e+001
7.695381e+002	5.570215e+001
7.705024e+002	5.628889e+001
7.714666e+002	5.791793e+001
7.724308e+002	5.908428e+001
7.733951e+002	5.924479e+001
7.743593e+002	5.884044e+001
7.753235e+002	5.763559e+001
7.762878e+002	5.617987e+001
7.772520e+002	5.507353e+001
7.782162e+002	5.467720e+001
7.791805e+002	5.496343e+001
7.801447e+002	5.657421e+001
7.811089e+002	5.906681e+001
7.820732e+002	6.075211e+001
7.830374e+002	6.091563e+001
7.840016e+002	6.003798e+001
7.849659e+002	5.931368e+001
7.859301e+002	5.870299e+001
7.868943e+002	5.841063e+001
7.878586e+002	5.859800e+001
7.888228e+002	5.895884e+001
7.897870e+002	5.921677e+001
7.907513e+002	5.929557e+001
7.917155e+002	5.941267e+001
7.926797e+002	6.021113e+001
7.936440e+002	6.086420e+001
7.946082e+002	6.033376e+001
7.955724e+002	5.884142e+001
7.965367e+002	5.737903e+001
7.975009e+002	5.698427e+001
7.984651e+002	5.763964e+001
7.994294e+002	5.788231e+001
8.003936e+002	5.757976e+001
8.013578e+002	5.749528e+001
8.023221e+002	5.805083e+001
8.032863e+002	5.902094e+001
8.042505e+002	5.965149e+001
8.052148e+002	5.954352e+001
8.061790e+002	5.949458e+001
8.071432e+002	6.006791e+001
8.081075e+002	6.073301e+001
8.090717e+002	6.075642e+001
8.100359e+002	5.989903e+001
8.110002e+002	5.883755e+001
8.119644e+002	5.894100e+001
8.129286e+002	5.982405e+001
8.138929e+002	6.022855e+001
8.148571e+002	5.994547e+001
8.158214e+002	5.932384e+001
8.167856e+002	5.871547e+001
8.177498e+002	5.788614e+001
8.187141e+002	5.781247e+001
8.196783e+002	5.919109e+001
8.206425e+002	6.044385e+001
8.216068e+002	6.086369e+001
8.225710e+002	6.058760e+001
8.235352e+002	6.023588e+001
8.244995e+002	6.008775e+001
8.254637e+002	6.006384e+001
8.264279e+002	6.007565e+001
8.273922e+002	6.008855e+001
8.283564e+002	6.003090e+001
8.293206e+002	5.988489e+001
8.302849e+002	5.976886e+001
8.312491e+002	6.005858e+001
8.322133e+002	6.102340e+001
8.331776e+002	6.157537e+001
8.341418e+002	6.141517e+001
8.351060e+002	6.093972e+001
8.360703e+002	6.058154e+001
8.370345e+002	6.039095e+001
8.379987e+002	6.027602e+001
8.389630e+002	5.959803e+001
8.399272e+002	5.943036e+001
8.408914e+002	6.105707e+001
8.418557e+002	6.374284e+001
8.428199e+002	6.550798e+001
8.437841e+002	6.460904e+001
8.447484e+002	6.201251e+001
8.457126e+002	6.061892e+001
8.466768e+002	6.026735e+001
8.476411e+002	6.029871e+001
8.486053e+002	6.043552e+001
8.495695e+002	6.065271e+001
8.505338e+002	6.091616e+001
8.514980e+002	6.134510e+001
8.524622e+002	6.174364e+001
8.534265e+002	6.229591e+001
8.543907e+002	6.259958e+001
8.553549e+002	6.211270e+001
8.563192e+002	6.083113e+001
8.572834e+002	5.979242e+001
8.582476e+002	6.020209e+001
8.592119e+002	6.106208e+001
8.601761e+002	6.127599e+001
8.611403e+002	6.086355e+001
8.621046e+002	6.030660e+001
8.630688e+002	6.006300e+001
8.640330e+002	6.015056e+001
8.649973e+002	6.038875e+001
8.659615e+002	6.100532e+001
8.669257e+002	6.138692e+001
8.678900e+002	6.114616e+001
8.688542e+002	6.069682e+001
8.698184e+002	6.080482e+001
8.707827e+002	6.179311e+001
8.717469e+002	6.269920e+001
8.727111e+002	6.324907e+001
8.736754e+002	6.339384e+001
8.746396e+002	6.277784e+001
8.756038e+002	6.157090e+001
8.765681e+002	6.048335e+001
8.775323e+002	6.037549e+001
8.784965e+002	6.114656e+001
8.794608e+002	6.164242e+001
8.804250e+002	6.186811e+001
8.813892e+002	6.199892e+001
8.823535e+002	6.212659e+001
8.833177e+002	6.226628e+001
8.842819e+002	6.240323e+001
8.852462e+002	6.233848e+001
8.862104e+002	6.253531e+001
8.871746e+002	6.327497e+001
8.881389e+002	6.413532e+001
8.891031e+002	6.467596e+001
8.900673e+002	6.482205e+001
8.910316e+002	6.501517e+001
8.919958e+002	6.600767e+001
8.929600e+002	6.715655e+001
8.939243e+002	6.704949e+001
8.948885e+002	6.570628e+001
8.958527e+002	6.445411e+001
8.968170e+002	6.465572e+001
8.977812e+002	6.634409e+001
8.987454e+002	6.682201e+001
8.997097e+002	6.449548e+001
9.006739e+002	6.288218e+001
9.016381e+002	6.292536e+001
9.026024e+002	6.382891e+001
9.035666e+002	6.461715e+001
9.045308e+002	6.500794e+001
9.054951e+002	6.511377e+001
9.064593e+002	6.452605e+001
9.074235e+002	6.392054e+001
9.083878e+002	6.418607e+001
9.093520e+002	6.523495e+001
9.103162e+002	6.609280e+001
9.112805e+002	6.562888e+001
9.122447e+002	6.383794e+001
9.132089e+002	6.352493e+001
9.141732e+002	6.548575e+001
9.151374e+002	6.700933e+001
9.161016e+002	6.732105e+001
9.170659e+002	6.685276e+001
9.180301e+002	6.633853e+001
9.189943e+002	6.586320e+001
9.199586e+002	6.543287e+001
9.209228e+002	6.477937e+001
9.218870e+002	6.421719e+001
9.228513e+002	6.405952e+001
9.238155e+002	6.435380e+001
9.247797e+002	6.501279e+001
9.257440e+002	6.598278e+001
9.267082e+002	6.709223e+001
9.276724e+002	6.717646e+001
9.286367e+002	6.607919e+001
9.296009e+002	6.534333e+001
9.305651e+002	6.608245e+001
9.315294e+002	6.769683e+001
9.324936e+002	6.822074e+001
9.334578e+002	6.688622e+001
9.344221e+002	6.595329e+001
9.353863e+002	6.591616e+001
9.363505e+002	6.637366e+001
9.373148e+002	6.731336e+001
9.382790e+002	6.850717e+001
9.392432e+002	6.946867e+001
9.402075e+002	6.983062e+001
9.411717e+002	6.950999e+001
9.421359e+002	6.818422e+001
9.431002e+002	6.606890e+001
9.440644e+002	6.445667e+001
9.450286e+002	6.412524e+001
9.459929e+002	6.472651e+001
9.469571e+002	6.508634e+001
9.479213e+002	6.494219e+001
9.488856e+002	6.503005e+001
9.498498e+002	6.573934e+001
9.508140e+002	6.648550e+001
9.517783e+002	6.674358e+001
9.527425e+002	6.656909e+001
9.537067e+002	6.653731e+001
9.546710e+002	6.705563e+001
9.556352e+002	6.779342e+001
9.565994e+002	6.828625e+001
9.575637e+002	6.868187e+001
9.585279e+002	6.937833e+001
9.594921e+002	7.062132e+001
9.604564e+002	7.201411e+001
9.614206e+002	7.240804e+001
9.623848e+002	7.096999e+001
9.633491e+002	7.004247e+001
9.643133e+002	6.993211e+001
9.652775e+002	6.999596e+001
9.662418e+002	6.967477e+001
9.672060e+002	6.915103e+001
9.681702e+002	6.934484e+001
9.691345e+002	7.103671e+001
9.700987e+002	7.293280e+001
9.710629e+002	7.386469e+001
9.720272e+002	7.418753e+001
9.729914e+002	7.445530e+001
9.739556e+002	7.487628e+001
9.749199e+002	7.518970e+001
9.758841e+002	7.487159e+001
9.768483e+002	7.368074e+001
9.778126e+002	7.317078e+001
9.787768e+002	7.408427e+001
9.797410e+002	7.469692e+001
9.807053e+002	7.382320e+001
9.816695e+002	7.196150e+001
9.826337e+002	7.074554e+001
9.835980e+002	7.090588e+001
9.845622e+002	7.130582e+001
9.855264e+002	7.109374e+001
9.864907e+002	7.075504e+001
9.874549e+002	7.072860e+001
9.884191e+002	7.111469e+001
9.893834e+002	7.179572e+001
9.903476e+002	7.267995e+001
9.913118e+002	7.378069e+001
9.922761e+002	7.445535e+001
9.932403e+002	7.458092e+001
9.942045e+002	7.471899e+001
9.951688e+002	7.524789e+001
9.961330e+002	7.586508e+001
9.970972e+002	7.587841e+001
9.980615e+002	7.500014e+001
9.990257e+002	7.410371e+001
9.999899e+002	7.315514e+001
1.000954e+003	7.278440e+001
1.001918e+003	7.389414e+001
1.002883e+003	7.593208e+001
1.003847e+003	7.743977e+001
1.004811e+003	7.729430e+001
1.005775e+003	7.603810e+001
1.006740e+003	7.553422e+001
1.007704e+003	7.570898e+001
1.008668e+003	7.587777e+001
1.009632e+003	7.578654e+001
1.010596e+003	7.575796e+001
1.011561e+003	7.643903e+001
1.012525e+003	7.803951e+001
1.013489e+003	7.902936e+001
1.014453e+003	7.765192e+001
1.015418e+003	7.674778e+001
1.016382e+003	7.782300e+001
1.017346e+003	7.982136e+001
1.018310e+003	8.114153e+001
1.019275e+003	8.107180e+001
1.020239e+003	8.025828e+001
1.021203e+003	7.955022e+001
1.022167e+003	7.904111e+001
1.023132e+003	7.912046e+001
1.024096e+003	7.991877e+001
1.025060e+003	8.074953e+001
1.026024e+003	8.118339e+001
1.026989e+003	8.125785e+001
1.027953e+003	8.097957e+001
1.028917e+003	7.990279e+001
1.029881e+003	7.931648e+001
1.030845e+003	7.980646e+001
1.031810e+003	8.061085e+001
1.032774e+003	8.104818e+001
1.033738e+003	8.101278e+001
1.034702e+003	8.097639e+001
1.035667e+003	8.150134e+001
1.036631e+003	8.219879e+001
1.037595e+003	8.148834e+001
1.038559e+003	7.950343e+001
1.039524e+003	7.826846e+001
1.040488e+003	7.890399e+001
1.041452e+003	8.059023e+001
1.042416e+003	8.169929e+001
1.043380e+003	8.217286e+001
1.044345e+003	8.252003e+001
1.045309e+003	8.240788e+001
1.046273e+003	8.253490e+001
1.047237e+003	8.337325e+001
1.048202e+003	8.452680e+001
1.049166e+003	8.522589e+001
1.050130e+003	8.513355e+001
1.051094e+003	8.503484e+001
1.052059e+003	8.650818e+001
1.053023e+003	8.892275e+001
1.053987e+003	8.998452e+001
1.054951e+003	8.925491e+001
1.055916e+003	8.810590e+001
1.056880e+003	8.788476e+001
1.057844e+003	8.852715e+001
1.058808e+003	8.849192e+001
1.059772e+003	8.680878e+001
1.060737e+003	8.580190e+001
1.061701e+003	8.643582e+001
1.062665e+003	8.760410e+001
1.063629e+003	8.836504e+001
1.064594e+003	8.857499e+001
1.065558e+003	8.876291e+001
1.066522e+003	8.944327e+001
1.067486e+003	9.015255e+001
1.068450e+003	8.961770e+001
1.069415e+003	8.820130e+001
1.070379e+003	8.737049e+001
1.071343e+003	8.776822e+001
1.072307e+003	8.878397e+001
1.073272e+003	8.957476e+001
1.074236e+003	9.026958e+001
1.075200e+003	9.000837e+001
1.076164e+003	8.710007e+001
1.077129e+003	8.516355e+001
1.078093e+003	8.605502e+001
1.079057e+003	8.829296e+001
1.080021e+003	8.959915e+001
1.080985e+003	8.922909e+001
1.081950e+003	8.880248e+001
1.082914e+003	9.073995e+001
1.083878e+003	9.404934e+001
1.084842e+003	9.489126e+001
1.085807e+003	9.307218e+001
1.086771e+003	9.096829e+001
1.087735e+003	8.979000e+001
1.088699e+003	8.956180e+001
1.089664e+003	9.062348e+001
1.090628e+003	9.395255e+001
1.091592e+003	9.627881e+001
1.092556e+003	9.674930e+001
1.093521e+003	9.657595e+001
1.094485e+003	9.631490e+001
1.095449e+003	9.602378e+001
1.096413e+003	9.535782e+001
1.097377e+003	9.406870e+001
1.098342e+003	9.283076e+001
1.099306e+003	9.326821e+001
1.100270e+003	9.499106e+001
1.101234e+003	9.600179e+001
1.102199e+003	9.602301e+001
1.103163e+003	9.566669e+001
1.104127e+003	9.513268e+001
1.105091e+003	9.445212e+001
1.106056e+003	9.463374e+001
1.107020e+003	9.663746e+001
1.107984e+003	9.802544e+001
1.108948e+003	9.743899e+001
1.109912e+003	9.668949e+001
1.110877e+003	9.762482e+001
1.111841e+003	9.987527e+001
1.112805e+003	1.012514e+002
1.113769e+003	9.998922e+001
1.114734e+003	9.754288e+001
1.115698e+003	9.859812e+001
1.116662e+003	1.027401e+002
1.117626e+003	1.046617e+002
1.118591e+003	1.022082e+002
1.119555e+003	9.881851e+001
1.120519e+003	9.832635e+001
1.121483e+003	1.005834e+002
1.122448e+003	1.020468e+002
1.123412e+003	1.016989e+002
1.124376e+003	1.011057e+002
1.125340e+003	1.005780e+002
1.126304e+003	1.004783e+002
1.127269e+003	1.012900e+002
1.128233e+003	1.028075e+002
1.129197e+003	1.041524e+002
1.130161e+003	1.045059e+002
1.131126e+003	1.040906e+002
1.132090e+003	1.042044e+002
1.133054e+003	1.050696e+002
1.134018e+003	1.056289e+002
1.134983e+003	1.054357e+002
1.135947e+003	1.049690e+002
1.136911e+003	1.045340e+002
1.137875e+003	1.041669e+002
1.138839e+003	1.046600e+002
1.139804e+003	1.071267e+002
1.140768e+003	1.089447e+002
1.141732e+003	1.081606e+002
1.142696e+003	1.066819e+002
1.143661e+003	1.066289e+002
1.144625e+003	1.083215e+002
1.145589e+003	1.106064e+002
1.146553e+003	1.123397e+002
1.147518e+003	1.135306e+002
1.148482e+003	1.138736e+002
1.149446e+003	1.130406e+002
1.150410e+003	1.121634e+002
1.151375e+003	1.110463e+002
1.152339e+003	1.102356e+002
1.153303e+003	1.104083e+002
1.154267e+003	1.115195e+002
1.155231e+003	1.126926e+002
1.156196e+003	1.134503e+002
1.157160e+003	1.142689e+002
1.158124e+003	1.160402e+002
1.159088e+003	1.179766e+002
1.160053e+003	1.192028e+002
1.161017e+003	1.194485e+002
1.161981e+003	1.185919e+002
1.162945e+003	1.163849e+002
1.163910e+003	1.130502e+002
1.164874e+003	1.114827e+002
1.165838e+003	1.127339e+002
1.166802e+003	1.145254e+002
1.167766e+003	1.175849e+002
1.168731e+003	1.204279e+002
1.169695e+003	1.217828e+002
1.170659e+003	1.218523e+002
1.171623e+003	1.217931e+002
1.172588e+003	1.221142e+002
1.173552e+003	1.225503e+002
1.174516e+003	1.225995e+002
1.175480e+003	1.225131e+002
1.176445e+003	1.227079e+002
1.177409e+003	1.232757e+002
1.178373e+003	1.241039e+002
1.179337e+003	1.251461e+002
1.180302e+003	1.263431e+002
1.181266e+003	1.271992e+002
1.182230e+003	1.275067e+002
1.183194e+003	1.276650e+002
1.184158e+003	1.275251e+002
1.185123e+003	1.275083e+002
1.186087e+003	1.282174e+002
1.187051e+003	1.292518e+002
1.188015e+003	1.294771e+002
1.188980e+003	1.283436e+002
1.189944e+003	1.270635e+002
1.190908e+003	1.272336e+002
1.191872e+003	1.283720e+002
1.192837e+003	1.292434e+002
1.193801e+003	1.298226e+002
1.194765e+003	1.305607e+002
1.195729e+003	1.318494e+002
1.196693e+003	1.333885e+002
1.197658e+003	1.344566e+002
1.198622e+003	1.351328e+002
1.199586e+003	1.352502e+002
1.200550e+003	1.335363e+002
1.201515e+003	1.324727e+002
1.202479e+003	1.338940e+002
1.203443e+003	1.363233e+002
1.204407e+003	1.374628e+002
1.205372e+003	1.366886e+002
1.206336e+003	1.354966e+002
1.207300e+003	1.355084e+002
1.208264e+003	1.364775e+002
1.209229e+003	1.377178e+002
1.210193e+003	1.395749e+002
1.211157e+003	1.408377e+002
1.212121e+003	1.405187e+002
1.213085e+003	1.398188e+002
1.214050e+003	1.404864e+002
1.215014e+003	1.424931e+002
1.215978e+003	1.436558e+002
1.216942e+003	1.423722e+002
1.217907e+003	1.416266e+002
1.218871e+003	1.438489e+002
1.219835e+003	1.469249e+002
1.220799e+003	1.484684e+002
1.221764e+003	1.483212e+002
1.222728e+003	1.480789e+002
1.223692e+003	1.491153e+002
1.224656e+003	1.509458e+002
1.225620e+003	1.517293e+002
1.226585e+003	1.511135e+002
1.227549e+003	1.503761e+002
1.228513e+003	1.486484e+002
1.229477e+003	1.476176e+002
1.230442e+003	1.487977e+002
1.231406e+003	1.512936e+002
1.232370e+003	1.531691e+002
1.233334e+003	1.538357e+002
1.234299e+003	1.541990e+002
1.235263e+003	1.549830e+002
1.236227e+003	1.556960e+002
1.237191e+003	1.557197e+002
1.238156e+003	1.552452e+002
1.239120e+003	1.548391e+002
1.240084e+003	1.546311e+002
1.241048e+003	1.547497e+002
1.242012e+003	1.557528e+002
1.242977e+003	1.579502e+002
1.243941e+003	1.593752e+002
1.244905e+003	1.591944e+002
1.245869e+003	1.593575e+002
1.246834e+003	1.603965e+002
1.247798e+003	1.617582e+002
1.248762e+003	1.628712e+002
1.249726e+003	1.636926e+002
1.250691e+003	1.646697e+002
1.251655e+003	1.661913e+002
1.252619e+003	1.677021e+002
1.253583e+003	1.677073e+002
1.254547e+003	1.662881e+002
1.255512e+003	1.656257e+002
1.256476e+003	1.660470e+002
1.257440e+003	1.669454e+002
1.258404e+003	1.682483e+002
1.259369e+003	1.697076e+002
1.260333e+003	1.705788e+002
1.261297e+003	1.706451e+002
1.262261e+003	1.703488e+002
1.263226e+003	1.691883e+002
1.264190e+003	1.686043e+002
1.265154e+003	1.704300e+002
1.266118e+003	1.733590e+002
1.267083e+003	1.744746e+002
1.268047e+003	1.728386e+002
1.269011e+003	1.707568e+002
1.269975e+003	1.714669e+002
1.270939e+003	1.749101e+002
1.271904e+003	1.773029e+002
1.272868e+003	1.784043e+002
1.273832e+003	1.789034e+002
1.274796e+003	1.783623e+002
1.275761e+003	1.776431e+002
1.276725e+003	1.773706e+002
1.277689e+003	1.774625e+002
1.278653e+003	1.772722e+002
1.279618e+003	1.764293e+002
1.280582e+003	1.763129e+002
1.281546e+003	1.793573e+002
1.282510e+003	1.837416e+002
1.283474e+003	1.855844e+002
1.284439e+003	1.848470e+002
1.285403e+003	1.831124e+002
1.286367e+003	1.803527e+002
1.287331e+003	1.780717e+002
1.288296e+003	1.799657e+002
1.289260e+003	1.866585e+002
1.290224e+003	1.905276e+002
1.291188e+003	1.882290e+002
1.292153e+003	1.860415e+002
1.293117e+003	1.861285e+002
1.294081e+003	1.872235e+002
1.295045e+003	1.881513e+002
1.296010e+003	1.887349e+002
1.296974e+003	1.894438e+002
1.297938e+003	1.906344e+002
1.298902e+003	1.921192e+002
1.299866e+003	1.933939e+002
1.300831e+003	1.944840e+002
1.301795e+003	1.954346e+002
1.302759e+003	1.958173e+002
1.303723e+003	1.964014e+002
1.304688e+003	1.979449e+002
1.305652e+003	1.994574e+002
1.306616e+003	1.991381e+002
1.307580e+003	1.971184e+002
1.308545e+003	1.966112e+002
1.309509e+003	2.001118e+002
1.310473e+003	2.040082e+002
1.311437e+003	2.034363e+002
1.312401e+003	2.005503e+002
1.313366e+003	1.990361e+002
1.314330e+003	1.996007e+002
1.315294e+003	2.008763e+002
1.316258e+003	2.015547e+002
1.317223e+003	2.021032e+002
1.318187e+003	2.046115e+002
1.319151e+003	2.101015e+002
1.320115e+003	2.140398e+002
1.321080e+003	2.157751e+002
1.322044e+003	2.160168e+002
1.323008e+003	2.138151e+002
1.323972e+003	2.107960e+002
1.324937e+003	2.085180e+002
1.325901e+003	2.074177e+002
1.326865e+003	2.072842e+002
1.327829e+003	2.079948e+002
1.328793e+003	2.095025e+002
1.329758e+003	2.117661e+002
1.330722e+003	2.152968e+002
1.331686e+003	2.178473e+002
1.332650e+003	2.187624e+002
1.333615e+003	2.193007e+002
1.334579e+003	2.198578e+002
1.335543e+003	2.203295e+002
1.336507e+003	2.203078e+002
1.337472e+003	2.198822e+002
1.338436e+003	2.209794e+002
1.339400e+003	2.258723e+002
1.340364e+003	2.305690e+002
1.341328e+003	2.298929e+002
1.342293e+003	2.263091e+002
1.343257e+003	2.239871e+002
1.344221e+003	2.236105e+002
1.345185e+003	2.235359e+002
1.346150e+003	2.225316e+002
1.347114e+003	2.210051e+002
1.348078e+003	2.198404e+002
1.349042e+003	2.188527e+002
1.350007e+003	2.192764e+002
1.350971e+003	2.230324e+002
1.351935e+003	2.259777e+002
1.352899e+003	2.266594e+002
1.353864e+003	2.259681e+002
1.354828e+003	2.243405e+002
1.355792e+003	2.224253e+002
1.356756e+003	2.215612e+002
1.357720e+003	2.226762e+002
1.358685e+003	2.248551e+002
1.359649e+003	2.261202e+002
1.360613e+003	2.263940e+002
1.361577e+003	2.258366e+002
1.362542e+003	2.237765e+002
1.363506e+003	2.224222e+002
1.364470e+003	2.228457e+002
1.365434e+003	2.239540e+002
1.366399e+003	2.245877e+002
1.367363e+003	2.245497e+002
1.368327e+003	2.239478e+002
1.369291e+003	2.226904e+002
1.370255e+003	2.213806e+002
1.371220e+003	2.208906e+002
1.372184e+003	2.209221e+002
1.373148e+003	2.206678e+002
1.374112e+003	2.200557e+002
1.375077e+003	2.200378e+002
1.376041e+003	2.215883e+002
1.377005e+003	2.235842e+002
1.377969e+003	2.239605e+002
1.378934e+003	2.226949e+002
1.379898e+003	2.215075e+002
1.380862e+003	2.205146e+002
1.381826e+003	2.197347e+002
1.382791e+003	2.198513e+002
1.383755e+003	2.198100e+002
1.384719e+003	2.180539e+002
1.385683e+003	2.152491e+002
1.386647e+003	2.135569e+002
1.387612e+003	2.139020e+002
1.388576e+003	2.146603e+002
1.389540e+003	2.133701e+002
1.390504e+003	2.102108e+002
1.391469e+003	2.094766e+002
1.392433e+003	2.146031e+002
1.393397e+003	2.168789e+002
1.394361e+003	2.137907e+002
1.395326e+003	2.102643e+002
1.396290e+003	2.090269e+002
1.397254e+003	2.093959e+002
1.398218e+003	2.102332e+002
1.399182e+003	2.110251e+002
1.400147e+003	2.108504e+002
1.401111e+003	2.087304e+002
1.402075e+003	2.058765e+002
1.403039e+003	2.053482e+002
1.404004e+003	2.068244e+002
1.404968e+003	2.073345e+002
1.405932e+003	2.062156e+002
1.406896e+003	2.047303e+002
1.407861e+003	2.034218e+002
1.408825e+003	2.025703e+002
1.409789e+003	2.027766e+002
1.410753e+003	2.039135e+002
1.411718e+003	2.040917e+002
1.412682e+003	2.019603e+002
1.413646e+003	2.001170e+002
1.414610e+003	2.017890e+002
1.415574e+003	2.046161e+002
1.416539e+003	2.054454e+002
1.417503e+003	2.040095e+002
1.418467e+003	2.020201e+002
1.419431e+003	2.004416e+002
1.420396e+003	1.991979e+002
1.421360e+003	1.980746e+002
1.422324e+003	1.971387e+002
1.423288e+003	1.969727e+002
1.424253e+003	1.980712e+002
1.425217e+003	1.985114e+002
1.426181e+003	1.972933e+002
1.427145e+003	1.961854e+002
1.428109e+003	1.966823e+002
1.429074e+003	1.980246e+002
1.430038e+003	1.984660e+002
1.431002e+003	1.974476e+002
1.431966e+003	1.961605e+002
1.432931e+003	1.960401e+002
1.433895e+003	1.969653e+002
1.434859e+003	1.976082e+002
1.435823e+003	1.979516e+002
1.436788e+003	1.977183e+002
1.437752e+003	1.959911e+002
1.438716e+003	1.947849e+002
1.439680e+003	1.955930e+002
1.440645e+003	1.969498e+002
1.441609e+003	1.971446e+002
1.442573e+003	1.960094e+002
1.443537e+003	1.940840e+002
1.444501e+003	1.916453e+002
1.445466e+003	1.897084e+002
1.446430e+003	1.897823e+002
1.447394e+003	1.915805e+002
1.448358e+003	1.929202e+002
1.449323e+003	1.939035e+002
1.450287e+003	1.938350e+002
1.451251e+003	1.914684e+002
1.452215e+003	1.888606e+002
1.453180e+003	1.881513e+002
1.454144e+003	1.888422e+002
1.455108e+003	1.891219e+002
1.456072e+003	1.885647e+002
1.457036e+003	1.881283e+002
1.458001e+003	1.882988e+002
1.458965e+003	1.890007e+002
1.459929e+003	1.909056e+002
1.460893e+003	1.932082e+002
1.461858e+003	1.932520e+002
1.462822e+003	1.902164e+002
1.463786e+003	1.873846e+002
1.464750e+003	1.877620e+002
1.465715e+003	1.898684e+002
1.466679e+003	1.904187e+002
1.467643e+003	1.894274e+002
1.468607e+003	1.878320e+002
1.469572e+003	1.851572e+002
1.470536e+003	1.826622e+002
1.471500e+003	1.804681e+002
1.472464e+003	1.795957e+002
1.473428e+003	1.818228e+002
1.474393e+003	1.856686e+002
1.475357e+003	1.877897e+002
1.476321e+003	1.869723e+002
1.477285e+003	1.848378e+002
1.478250e+003	1.829780e+002
1.479214e+003	1.815733e+002
1.480178e+003	1.817268e+002
1.481142e+003	1.840367e+002
1.482107e+003	1.857108e+002
1.483071e+003	1.860528e+002
1.484035e+003	1.864623e+002
1.484999e+003	1.879468e+002
1.485964e+003	1.893603e+002
1.486928e+003	1.893409e+002
1.487892e+003	1.881149e+002
1.488856e+003	1.868208e+002
1.489820e+003	1.860695e+002
1.490785e+003	1.856431e+002
1.491749e+003	1.852436e+002
1.492713e+003	1.849007e+002
1.493677e+003	1.846523e+002
1.494642e+003	1.844698e+002
1.495606e+003	1.841263e+002
1.496570e+003	1.830170e+002
1.497534e+003	1.827214e+002
1.498499e+003	1.848248e+002
1.499463e+003	1.874749e+002
1.500427e+003	1.879275e+002
1.501391e+003	1.862762e+002
1.502355e+003	1.851306e+002
1.503320e+003	1.860609e+002
1.504284e+003	1.877911e+002
1.505248e+003	1.882249e+002
1.506212e+003	1.874835e+002
1.507177e+003	1.881319e+002
1.508141e+003	1.908017e+002
1.509105e+003	1.928951e+002
1.510069e+003	1.937895e+002
1.511034e+003	1.939635e+002
1.511998e+003	1.933437e+002
1.512962e+003	1.926299e+002
1.513926e+003	1.930399e+002
1.514891e+003	1.945907e+002
1.515855e+003	1.961481e+002
1.516819e+003	1.972712e+002
1.517783e+003	1.974598e+002
1.518747e+003	1.954751e+002
1.519712e+003	1.920748e+002
1.520676e+003	1.903316e+002
1.521640e+003	1.904536e+002
1.522604e+003	1.915211e+002
1.523569e+003	1.939683e+002
1.524533e+003	1.965773e+002
1.525497e+003	1.978667e+002
1.526461e+003	1.983309e+002
1.527426e+003	1.997573e+002
1.528390e+003	2.024758e+002
1.529354e+003	2.042309e+002
1.530318e+003	2.032448e+002
1.531282e+003	2.018425e+002
1.532247e+003	2.037018e+002
1.533211e+003	2.071130e+002
1.534175e+003	2.083097e+002
1.535139e+003	2.068463e+002
1.536104e+003	2.057908e+002
1.537068e+003	2.069882e+002
1.538032e+003	2.089090e+002
1.538996e+003	2.098295e+002
1.539961e+003	2.099575e+002
1.540925e+003	2.096506e+002
1.541889e+003	2.086500e+002
1.542853e+003	2.091430e+002
1.543818e+003	2.131914e+002
1.544782e+003	2.172785e+002
1.545746e+003	2.181484e+002
1.546710e+003	2.175816e+002
1.547674e+003	2.183956e+002
1.548639e+003	2.206888e+002
1.549603e+003	2.222428e+002
1.550567e+003	2.216586e+002
1.551531e+003	2.204787e+002
1.552496e+003	2.208890e+002
1.553460e+003	2.226698e+002
1.554424e+003	2.241805e+002
1.555388e+003	2.251325e+002
1.556353e+003	2.266228e+002
1.557317e+003	2.297080e+002
1.558281e+003	2.325437e+002
1.559245e+003	2.338622e+002
1.560209e+003	2.346188e+002
1.561174e+003	2.357628e+002
1.562138e+003	2.373334e+002
1.563102e+003	2.389872e+002
1.564066e+003	2.405501e+002
1.565031e+003	2.423245e+002
1.565995e+003	2.449983e+002
1.566959e+003	2.483434e+002
1.567923e+003	2.504039e+002
1.568888e+003	2.507388e+002
1.569852e+003	2.515120e+002
1.570816e+003	2.540395e+002
1.571780e+003	2.561830e+002
1.572745e+003	2.561005e+002
1.573709e+003	2.556411e+002
1.574673e+003	2.570799e+002
1.575637e+003	2.599015e+002
1.576601e+003	2.619072e+002
1.577566e+003	2.621537e+002
1.578530e+003	2.619534e+002
1.579494e+003	2.627774e+002
1.580458e+003	2.643147e+002
1.581423e+003	2.653836e+002
1.582387e+003	2.658922e+002
1.583351e+003	2.669171e+002
1.584315e+003	2.698117e+002
1.585280e+003	2.715642e+002
1.586244e+003	2.698202e+002
1.587208e+003	2.676127e+002
1.588172e+003	2.672121e+002
1.589136e+003	2.682709e+002
1.590101e+003	2.702909e+002
1.591065e+003	2.727652e+002
1.592029e+003	2.736771e+002
1.592993e+003	2.708610e+002
1.593958e+003	2.664322e+002
1.594922e+003	2.666496e+002
1.595886e+003	2.725023e+002
1.596850e+003	2.745801e+002
1.597815e+003	2.700122e+002
1.598779e+003	2.670086e+002
1.599743e+003	2.694771e+002
1.600707e+003	2.717914e+002
1.601672e+003	2.705159e+002
1.602636e+003	2.673488e+002
1.603600e+003	2.646160e+002
1.604564e+003	2.628612e+002
1.605528e+003	2.616572e+002
1.606493e+003	2.607565e+002
1.607457e+003	2.605052e+002
1.608421e+003	2.618487e+002
1.609385e+003	2.644670e+002
1.610350e+003	2.637749e+002
1.611314e+003	2.582057e+002
1.612278e+003	2.535950e+002
1.613242e+003	2.519018e+002
1.614207e+003	2.504695e+002
1.615171e+003	2.486434e+002
1.616135e+003	2.464219e+002
1.617099e+003	2.435584e+002
1.618063e+003	2.402562e+002
1.619028e+003	2.370777e+002
1.619992e+003	2.342520e+002
1.620956e+003	2.316701e+002
1.621920e+003	2.294486e+002
1.622885e+003	2.273665e+002
1.623849e+003	2.241788e+002
1.624813e+003	2.195947e+002
1.625777e+003	2.157747e+002
1.626742e+003	2.125435e+002
1.627706e+003	2.101003e+002
1.628670e+003	2.103052e+002
1.629634e+003	2.095691e+002
1.630599e+003	2.047176e+002
1.631563e+003	1.980812e+002
1.632527e+003	1.932141e+002
1.633491e+003	1.907666e+002
1.634455e+003	1.892858e+002
1.635420e+003	1.877693e+002
1.636384e+003	1.858271e+002
1.637348e+003	1.827661e+002
1.638312e+003	1.787377e+002
1.639277e+003	1.757033e+002
1.640241e+003	1.740275e+002
1.641205e+003	1.724523e+002
1.642169e+003	1.706645e+002
1.643134e+003	1.688448e+002
1.644098e+003	1.666931e+002
1.645062e+003	1.648136e+002
1.646026e+003	1.643610e+002
1.646990e+003	1.646701e+002
1.647955e+003	1.635698e+002
1.648919e+003	1.603755e+002
1.649883e+003	1.575054e+002
1.650847e+003	1.575578e+002
1.651812e+003	1.589670e+002
1.652776e+003	1.576718e+002
1.653740e+003	1.537575e+002
1.654704e+003	1.513882e+002
1.655669e+003	1.512769e+002
1.656633e+003	1.510874e+002
1.657597e+003	1.498467e+002
1.658561e+003	1.485454e+002
1.659526e+003	1.478527e+002
1.660490e+003	1.476214e+002
1.661454e+003	1.479840e+002
1.662418e+003	1.487275e+002
1.663382e+003	1.484159e+002
1.664347e+003	1.460017e+002
1.665311e+003	1.432152e+002
1.666275e+003	1.420447e+002
1.667239e+003	1.420590e+002
1.668204e+003	1.421580e+002
1.669168e+003	1.423591e+002
1.670132e+003	1.419808e+002
1.671096e+003	1.404651e+002
1.672061e+003	1.392968e+002
1.673025e+003	1.400605e+002
1.673989e+003	1.409500e+002
1.674953e+003	1.392779e+002
1.675917e+003	1.361369e+002
1.676882e+003	1.343239e+002
1.677846e+003	1.343051e+002
1.678810e+003	1.346969e+002
1.679774e+003	1.351035e+002
1.680739e+003	1.352215e+002
1.681703e+003	1.343362e+002
1.682667e+003	1.331047e+002
1.683631e+003	1.333038e+002
1.684596e+003	1.349150e+002
1.685560e+003	1.358572e+002
1.686524e+003	1.353416e+002
1.687488e+003	1.340852e+002
1.688453e+003	1.323257e+002
1.689417e+003	1.306725e+002
1.690381e+003	1.306508e+002
1.691345e+003	1.319305e+002
1.692309e+003	1.323755e+002
1.693274e+003	1.315159e+002
1.694238e+003	1.305733e+002
1.695202e+003	1.296247e+002
1.696166e+003	1.291531e+002
1.697131e+003	1.301166e+002
1.698095e+003	1.316590e+002
1.699059e+003	1.323644e+002
1.700023e+003	1.319499e+002
1.700988e+003	1.301050e+002
1.701952e+003	1.266600e+002
1.702916e+003	1.240252e+002
1.703880e+003	1.249711e+002
1.704844e+003	1.282084e+002
1.705809e+003	1.295952e+002
1.706773e+003	1.287420e+002
1.707737e+003	1.278121e+002
1.708701e+003	1.269672e+002
1.709666e+003	1.257436e+002
1.710630e+003	1.233613e+002
1.711594e+003	1.214326e+002
1.712558e+003	1.213098e+002
1.713523e+003	1.220502e+002
1.714487e+003	1.222340e+002
1.715451e+003	1.218249e+002
1.716415e+003	1.217862e+002
1.717380e+003	1.225659e+002
1.718344e+003	1.236069e+002
1.719308e+003	1.243443e+002
1.720272e+003	1.246413e+002
1.721236e+003	1.236205e+002
1.722201e+003	1.205368e+002
1.723165e+003	1.189262e+002
1.724129e+003	1.195429e+002
1.725093e+003	1.203170e+002
1.726058e+003	1.220592e+002
1.727022e+003	1.229854e+002
1.727986e+003	1.212131e+002
1.728950e+003	1.185218e+002
1.729915e+003	1.170572e+002
1.730879e+003	1.169459e+002
1.731843e+003	1.172352e+002
1.732807e+003	1.175179e+002
1.733771e+003	1.182141e+002
1.734736e+003	1.200187e+002
1.735700e+003	1.222565e+002
1.736664e+003	1.228364e+002
1.737628e+003	1.216942e+002
1.738593e+003	1.203390e+002
1.739557e+003	1.185797e+002
1.740521e+003	1.174186e+002
1.741485e+003	1.173039e+002
1.742450e+003	1.178973e+002
1.743414e+003	1.196184e+002
1.744378e+003	1.214295e+002
1.745342e+003	1.219501e+002
1.746307e+003	1.211675e+002
1.747271e+003	1.195583e+002
1.748235e+003	1.170543e+002
1.749199e+003	1.153905e+002
1.750163e+003	1.167785e+002
1.751128e+003	1.189602e+002
1.752092e+003	1.186190e+002
1.753056e+003	1.163446e+002
1.754020e+003	1.139139e+002
1.754985e+003	1.117421e+002
1.755949e+003	1.113243e+002
1.756913e+003	1.135784e+002
1.757877e+003	1.162682e+002
1.758842e+003	1.173063e+002
1.759806e+003	1.171028e+002
1.760770e+003	1.165272e+002
1.761734e+003	1.155569e+002
1.762698e+003	1.154551e+002
1.763663e+003	1.170695e+002
1.764627e+003	1.181413e+002
1.765591e+003	1.179857e+002
1.766555e+003	1.173744e+002
1.767520e+003	1.161701e+002
1.768484e+003	1.150427e+002
1.769448e+003	1.151528e+002
1.770412e+003	1.162674e+002
1.771377e+003	1.172724e+002
1.772341e+003	1.176566e+002
1.773305e+003	1.173555e+002
1.774269e+003	1.162790e+002
1.775234e+003	1.150507e+002
1.776198e+003	1.152134e+002
1.777162e+003	1.169060e+002
1.778126e+003	1.178414e+002
1.779090e+003	1.177079e+002
1.780055e+003	1.171078e+002
1.781019e+003	1.157059e+002
1.781983e+003	1.147495e+002
1.782947e+003	1.147533e+002
1.783912e+003	1.149390e+002
1.784876e+003	1.143713e+002
1.785840e+003	1.136457e+002
1.786804e+003	1.141866e+002
1.787769e+003	1.161703e+002
1.788733e+003	1.184316e+002
1.789697e+003	1.204731e+002
1.790661e+003	1.212478e+002
1.791625e+003	1.182813e+002
1.792590e+003	1.134059e+002
1.793554e+003	1.124823e+002
1.794518e+003	1.152377e+002
1.795482e+003	1.170429e+002
1.796447e+003	1.170614e+002
1.797411e+003	1.163847e+002
1.798375e+003	1.150360e+002
1.799339e+003	1.138524e+002
1.800304e+003	1.140902e+002
1.801268e+003	1.151563e+002
1.802232e+003	1.151773e+002
1.803196e+003	1.142124e+002
1.804161e+003	1.144503e+002
1.805125e+003	1.174972e+002
1.806089e+003	1.194720e+002
1.807053e+003	1.181187e+002
1.808017e+003	1.157921e+002
1.808982e+003	1.140712e+002
1.809946e+003	1.131012e+002
1.810910e+003	1.130681e+002
1.811874e+003	1.136992e+002
1.812839e+003	1.139306e+002
1.813803e+003	1.133931e+002
1.814767e+003	1.132890e+002
1.815731e+003	1.148113e+002
1.816696e+003	1.171593e+002
1.817660e+003	1.184565e+002
1.818624e+003	1.187044e+002
1.819588e+003	1.187403e+002
1.820552e+003	1.185353e+002
1.821517e+003	1.183634e+002
1.822481e+003	1.184127e+002
1.823445e+003	1.180671e+002
1.824409e+003	1.163410e+002
1.825374e+003	1.149222e+002
1.826338e+003	1.159876e+002
1.827302e+003	1.181369e+002
1.828266e+003	1.184097e+002
1.829231e+003	1.165397e+002
1.830195e+003	1.147391e+002
1.831159e+003	1.138551e+002
1.832123e+003	1.139744e+002
1.833088e+003	1.162060e+002
1.834052e+003	1.188859e+002
1.835016e+003	1.185900e+002
1.835980e+003	1.161304e+002
1.836944e+003	1.147492e+002
1.837909e+003	1.149244e+002
1.838873e+003	1.156275e+002
1.839837e+003	1.164617e+002
1.840801e+003	1.168205e+002
1.841766e+003	1.160467e+002
1.842730e+003	1.147575e+002
1.843694e+003	1.143516e+002
1.844658e+003	1.149508e+002
1.845623e+003	1.157279e+002
1.846587e+003	1.168037e+002
1.847551e+003	1.176029e+002
1.848515e+003	1.182899e+002
1.849479e+003	1.182791e+002
1.850444e+003	1.165406e+002
1.851408e+003	1.149202e+002
1.852372e+003	1.155398e+002
1.853336e+003	1.172776e+002
1.854301e+003	1.176849e+002
1.855265e+003	1.164959e+002
1.856229e+003	1.155047e+002
1.857193e+003	1.158153e+002
1.858158e+003	1.168890e+002
1.859122e+003	1.183193e+002
1.860086e+003	1.194701e+002
1.861050e+003	1.182672e+002
1.862015e+003	1.150046e+002
1.862979e+003	1.132261e+002
1.863943e+003	1.133566e+002
1.864907e+003	1.142896e+002
1.865871e+003	1.159298e+002
1.866836e+003	1.174308e+002
1.867800e+003	1.180436e+002
1.868764e+003	1.182474e+002
1.869728e+003	1.187968e+002
1.870693e+003	1.196225e+002
1.871657e+003	1.206204e+002
1.872621e+003	1.222093e+002
1.873585e+003	1.224239e+002
1.874550e+003	1.192845e+002
1.875514e+003	1.169618e+002
1.876478e+003	1.181514e+002
1.877442e+003	1.201904e+002
1.878406e+003	1.205857e+002
1.879371e+003	1.199294e+002
1.880335e+003	1.199155e+002
1.881299e+003	1.205823e+002
1.882263e+003	1.202464e+002
1.883228e+003	1.182033e+002
1.884192e+003	1.164585e+002
1.885156e+003	1.172802e+002
1.886120e+003	1.196243e+002
1.887085e+003	1.211934e+002
1.888049e+003	1.219776e+002
1.889013e+003	1.212493e+002
1.889977e+003	1.186722e+002
1.890942e+003	1.169186e+002
1.891906e+003	1.166308e+002
1.892870e+003	1.171823e+002
1.893834e+003	1.188011e+002
1.894798e+003	1.203609e+002
1.895763e+003	1.203242e+002
1.896727e+003	1.192835e+002
1.897691e+003	1.187516e+002
1.898655e+003	1.187901e+002
1.899620e+003	1.191162e+002
1.900584e+003	1.200249e+002
