# Supplementary material for: Characterization of biocarbon generated by high- and low-temperature pyrolysis of soy hulls and coffee chaff: for polymer composite applications
Source: R Soc Open Sci. 2018 Aug 22;5(8):171970. doi: 10.1098/rsos.171970 (PMC6124110; doi:10.1098/rsos.171970)
Supplement: RSOS ESM.zip [file rsos171970supp2.zip › RSOS Raman/DarkCoffee500C30m-pq2.CSV]

-2.016894e+001	0.000000e+000
-1.920471e+001	0.000000e+000
-1.824047e+001	0.000000e+000
-1.727624e+001	0.000000e+000
-1.631201e+001	0.000000e+000
-1.534777e+001	0.000000e+000
-1.438354e+001	0.000000e+000
-1.341931e+001	0.000000e+000
-1.245507e+001	0.000000e+000
-1.149084e+001	0.000000e+000
-1.052661e+001	0.000000e+000
-9.562373e+000	0.000000e+000
-8.598140e+000	0.000000e+000
-7.633906e+000	0.000000e+000
-6.669673e+000	0.000000e+000
-5.705440e+000	0.000000e+000
-4.741206e+000	0.000000e+000
-3.776973e+000	0.000000e+000
-2.812739e+000	0.000000e+000
-1.848506e+000	0.000000e+000
-8.842728e-001	0.000000e+000
7.996053e-002	0.000000e+000
1.044194e+000	0.000000e+000
2.008427e+000	0.000000e+000
2.972661e+000	0.000000e+000
3.936894e+000	0.000000e+000
4.901127e+000	0.000000e+000
5.865361e+000	0.000000e+000
6.829594e+000	0.000000e+000
7.793827e+000	0.000000e+000
8.758060e+000	0.000000e+000
9.722294e+000	0.000000e+000
1.068653e+001	0.000000e+000
1.165076e+001	0.000000e+000
1.261499e+001	0.000000e+000
1.357923e+001	0.000000e+000
1.454346e+001	0.000000e+000
1.550769e+001	0.000000e+000
1.647193e+001	0.000000e+000
1.743616e+001	0.000000e+000
1.840039e+001	0.000000e+000
1.936463e+001	0.000000e+000
2.032886e+001	0.000000e+000
2.129309e+001	0.000000e+000
2.225733e+001	0.000000e+000
2.322156e+001	0.000000e+000
2.418579e+001	0.000000e+000
2.515003e+001	0.000000e+000
2.611426e+001	0.000000e+000
2.707849e+001	0.000000e+000
2.804273e+001	0.000000e+000
2.900696e+001	0.000000e+000
2.997119e+001	0.000000e+000
3.093543e+001	0.000000e+000
3.189966e+001	0.000000e+000
3.286390e+001	0.000000e+000
3.382813e+001	0.000000e+000
3.479236e+001	0.000000e+000
3.575660e+001	0.000000e+000
3.672083e+001	0.000000e+000
3.768506e+001	0.000000e+000
3.864930e+001	0.000000e+000
3.961353e+001	0.000000e+000
4.057776e+001	0.000000e+000
4.154199e+001	0.000000e+000
4.250623e+001	0.000000e+000
4.347046e+001	0.000000e+000
4.443469e+001	0.000000e+000
4.539893e+001	0.000000e+000
4.636316e+001	0.000000e+000
4.732739e+001	0.000000e+000
4.829163e+001	0.000000e+000
4.925586e+001	0.000000e+000
5.022009e+001	4.939107e+002
5.118433e+001	4.888034e+002
5.214856e+001	4.850552e+002
5.311279e+001	4.822578e+002
5.407703e+001	4.799008e+002
5.504126e+001	4.775283e+002
5.600549e+001	4.749132e+002
5.696973e+001	4.724983e+002
5.793396e+001	4.697803e+002
5.889819e+001	4.670823e+002
5.986243e+001	4.650091e+002
6.082666e+001	4.654692e+002
6.179089e+001	4.662137e+002
6.275513e+001	4.660205e+002
6.371936e+001	4.644925e+002
6.468359e+001	4.619315e+002
6.564783e+001	4.593623e+002
6.661206e+001	4.570371e+002
6.757629e+001	4.553678e+002
6.854053e+001	4.547221e+002
6.950476e+001	4.556707e+002
7.046899e+001	4.555205e+002
7.143323e+001	4.531659e+002
7.239746e+001	4.497450e+002
7.336169e+001	4.472196e+002
7.432593e+001	4.470975e+002
7.529016e+001	4.465230e+002
7.625439e+001	4.455361e+002
7.721863e+001	4.442671e+002
7.818286e+001	4.429747e+002
7.914709e+001	4.409643e+002
8.011133e+001	4.391004e+002
8.107556e+001	4.376199e+002
8.203979e+001	4.366240e+002
8.300403e+001	4.359695e+002
8.396826e+001	4.364942e+002
8.493250e+001	4.377591e+002
8.589673e+001	4.385338e+002
8.686096e+001	4.373712e+002
8.782520e+001	4.336841e+002
8.878943e+001	4.312522e+002
8.975366e+001	4.296103e+002
9.071790e+001	4.286075e+002
9.168213e+001	4.282602e+002
9.264636e+001	4.301295e+002
9.361060e+001	4.306327e+002
9.457483e+001	4.291538e+002
9.553906e+001	4.259194e+002
9.650330e+001	4.229282e+002
9.746753e+001	4.210876e+002
9.843176e+001	4.199579e+002
9.939600e+001	4.194542e+002
1.003602e+002	4.194922e+002
1.013245e+002	4.198503e+002
1.022887e+002	4.200262e+002
1.032529e+002	4.200780e+002
1.042172e+002	4.202301e+002
1.051814e+002	4.208172e+002
1.061456e+002	4.223876e+002
1.071099e+002	4.228794e+002
1.080741e+002	4.218008e+002
1.090383e+002	4.194942e+002
1.100026e+002	4.173963e+002
1.109668e+002	4.154517e+002
1.119310e+002	4.140886e+002
1.128953e+002	4.133217e+002
1.138595e+002	4.130654e+002
1.148237e+002	4.130742e+002
1.157880e+002	4.137997e+002
1.167522e+002	4.142144e+002
1.177164e+002	4.138625e+002
1.186807e+002	4.125561e+002
1.196449e+002	4.110763e+002
1.206091e+002	4.099531e+002
1.215734e+002	4.090038e+002
1.225376e+002	4.083726e+002
1.235018e+002	4.083550e+002
1.244661e+002	4.091345e+002
1.254303e+002	4.091328e+002
1.263945e+002	4.083899e+002
1.273588e+002	4.071499e+002
1.283230e+002	4.059224e+002
1.292872e+002	4.038307e+002
1.302515e+002	4.022533e+002
1.312157e+002	4.016486e+002
1.321799e+002	4.020644e+002
1.331442e+002	4.026999e+002
1.341084e+002	4.041037e+002
1.350726e+002	4.054083e+002
1.360369e+002	4.056338e+002
1.370011e+002	4.041310e+002
1.379653e+002	4.016072e+002
1.389296e+002	4.004272e+002
1.398938e+002	4.001230e+002
1.408580e+002	4.001224e+002
1.418223e+002	3.998134e+002
1.427865e+002	3.993252e+002
1.437507e+002	3.986141e+002
1.447150e+002	3.974683e+002
1.456792e+002	3.964023e+002
1.466434e+002	3.964264e+002
1.476077e+002	3.989595e+002
1.485719e+002	4.003432e+002
1.495361e+002	3.991954e+002
1.505004e+002	3.958952e+002
1.514646e+002	3.929278e+002
1.524288e+002	3.939800e+002
1.533931e+002	3.957323e+002
1.543573e+002	3.966305e+002
1.553215e+002	3.959923e+002
1.562858e+002	3.945538e+002
1.572500e+002	3.943333e+002
1.582142e+002	3.948862e+002
1.591785e+002	3.956542e+002
1.601427e+002	3.961588e+002
1.611069e+002	3.962543e+002
1.620712e+002	3.959332e+002
1.630354e+002	3.949249e+002
1.639996e+002	3.936945e+002
1.649639e+002	3.928473e+002
1.659281e+002	3.927756e+002
1.668923e+002	3.931205e+002
1.678566e+002	3.942962e+002
1.688208e+002	3.960006e+002
1.697850e+002	3.975953e+002
1.707493e+002	3.979357e+002
1.717135e+002	3.973726e+002
1.726777e+002	3.960977e+002
1.736420e+002	3.944319e+002
1.746062e+002	3.928254e+002
1.755704e+002	3.927040e+002
1.765347e+002	3.935341e+002
1.774989e+002	3.941548e+002
1.784631e+002	3.938510e+002
1.794274e+002	3.922192e+002
1.803916e+002	3.904258e+002
1.813558e+002	3.884234e+002
1.823201e+002	3.872342e+002
1.832843e+002	3.877775e+002
1.842485e+002	3.909972e+002
1.852128e+002	3.930630e+002
1.861770e+002	3.925171e+002
1.871412e+002	3.907183e+002
1.881055e+002	3.890279e+002
1.890697e+002	3.887520e+002
1.900339e+002	3.892430e+002
1.909982e+002	3.894671e+002
1.919624e+002	3.894813e+002
1.929266e+002	3.896117e+002
1.938909e+002	3.907041e+002
1.948551e+002	3.925000e+002
1.958193e+002	3.929887e+002
1.967836e+002	3.915844e+002
1.977478e+002	3.885938e+002
1.987120e+002	3.866845e+002
1.996763e+002	3.870819e+002
2.006405e+002	3.877508e+002
2.016047e+002	3.884474e+002
2.025690e+002	3.891426e+002
2.035332e+002	3.894633e+002
2.044974e+002	3.886965e+002
2.054617e+002	3.875963e+002
2.064259e+002	3.865738e+002
2.073901e+002	3.859570e+002
2.083544e+002	3.860050e+002
2.093186e+002	3.862743e+002
2.102828e+002	3.865735e+002
2.112471e+002	3.871612e+002
2.122113e+002	3.883795e+002
2.131755e+002	3.904020e+002
2.141398e+002	3.912581e+002
2.151040e+002	3.908225e+002
2.160682e+002	3.899383e+002
2.170325e+002	3.897513e+002
2.179967e+002	3.905362e+002
2.189609e+002	3.907006e+002
2.199252e+002	3.904194e+002
2.208894e+002	3.898817e+002
2.218536e+002	3.892352e+002
2.228179e+002	3.879040e+002
2.237821e+002	3.870216e+002
2.247463e+002	3.875244e+002
2.257106e+002	3.889349e+002
2.266748e+002	3.899873e+002
2.276390e+002	3.879788e+002
2.286033e+002	3.852358e+002
2.295675e+002	3.843112e+002
2.305317e+002	3.857662e+002
2.314960e+002	3.889136e+002
2.324602e+002	3.897961e+002
2.334244e+002	3.877276e+002
2.343887e+002	3.859185e+002
2.353529e+002	3.861466e+002
2.363171e+002	3.891698e+002
2.372814e+002	3.908612e+002
2.382456e+002	3.904659e+002
2.392098e+002	3.894673e+002
2.401741e+002	3.883635e+002
2.411383e+002	3.872300e+002
2.421025e+002	3.861969e+002
2.430668e+002	3.856692e+002
2.440310e+002	3.855187e+002
2.449952e+002	3.856297e+002
2.459595e+002	3.858774e+002
2.469237e+002	3.861993e+002
2.478879e+002	3.862158e+002
2.488522e+002	3.858997e+002
2.498164e+002	3.855940e+002
2.507806e+002	3.858132e+002
2.517449e+002	3.870384e+002
2.527091e+002	3.874325e+002
2.536733e+002	3.867726e+002
2.546376e+002	3.855349e+002
2.556018e+002	3.844601e+002
2.565660e+002	3.837370e+002
2.575303e+002	3.828772e+002
2.584945e+002	3.816570e+002
2.594587e+002	3.803409e+002
2.604230e+002	3.794033e+002
2.613872e+002	3.796018e+002
2.623514e+002	3.802120e+002
2.633157e+002	3.806343e+002
2.642799e+002	3.809034e+002
2.652441e+002	3.813066e+002
2.662084e+002	3.824490e+002
2.671726e+002	3.836540e+002
2.681368e+002	3.842245e+002
2.691011e+002	3.841042e+002
2.700653e+002	3.834968e+002
2.710295e+002	3.829007e+002
2.719938e+002	3.825172e+002
2.729580e+002	3.822420e+002
2.739222e+002	3.820436e+002
2.748865e+002	3.819005e+002
2.758507e+002	3.817986e+002
2.768149e+002	3.814337e+002
2.777792e+002	3.814101e+002
2.787434e+002	3.821069e+002
2.797076e+002	3.835430e+002
2.806719e+002	3.848593e+002
2.816361e+002	3.847917e+002
2.826003e+002	3.841369e+002
2.835646e+002	3.836736e+002
2.845288e+002	3.839386e+002
2.854930e+002	3.849712e+002
2.864573e+002	3.855923e+002
2.874215e+002	3.857044e+002
2.883857e+002	3.852867e+002
2.893500e+002	3.842888e+002
2.903142e+002	3.825572e+002
2.912784e+002	3.811284e+002
2.922427e+002	3.797936e+002
2.932069e+002	3.789471e+002
2.941711e+002	3.789400e+002
2.951354e+002	3.800585e+002
2.960996e+002	3.813513e+002
2.970638e+002	3.826662e+002
2.980281e+002	3.837715e+002
2.989923e+002	3.842242e+002
2.999565e+002	3.834796e+002
3.009208e+002	3.818940e+002
3.018850e+002	3.812069e+002
3.028492e+002	3.812710e+002
3.038135e+002	3.815654e+002
3.047777e+002	3.814137e+002
3.057419e+002	3.809073e+002
3.067062e+002	3.809046e+002
3.076704e+002	3.817464e+002
3.086346e+002	3.827863e+002
3.095989e+002	3.829253e+002
3.105631e+002	3.805855e+002
3.115273e+002	3.784330e+002
3.124916e+002	3.774345e+002
3.134558e+002	3.774789e+002
3.144200e+002	3.782213e+002
3.153843e+002	3.796396e+002
3.163485e+002	3.806913e+002
3.173127e+002	3.803304e+002
3.182770e+002	3.788774e+002
3.192412e+002	3.771989e+002
3.202054e+002	3.768604e+002
3.211696e+002	3.781518e+002
3.221339e+002	3.795237e+002
3.230981e+002	3.810111e+002
3.240623e+002	3.823185e+002
3.250266e+002	3.826299e+002
3.259908e+002	3.801657e+002
3.269550e+002	3.787455e+002
3.279193e+002	3.793732e+002
3.288835e+002	3.813199e+002
3.298477e+002	3.824685e+002
3.308120e+002	3.808063e+002
3.317762e+002	3.788957e+002
3.327404e+002	3.772270e+002
3.337047e+002	3.759677e+002
3.346689e+002	3.752018e+002
3.356331e+002	3.757258e+002
3.365974e+002	3.770702e+002
3.375616e+002	3.781586e+002
3.385258e+002	3.787954e+002
3.394901e+002	3.790474e+002
3.404543e+002	3.790691e+002
3.414185e+002	3.784688e+002
3.423828e+002	3.782902e+002
3.433470e+002	3.791437e+002
3.443112e+002	3.807925e+002
3.452755e+002	3.816334e+002
3.462397e+002	3.798783e+002
3.472039e+002	3.781407e+002
3.481682e+002	3.773062e+002
3.491324e+002	3.773990e+002
3.500966e+002	3.776174e+002
3.510609e+002	3.766192e+002
3.520251e+002	3.756063e+002
3.529893e+002	3.756832e+002
3.539536e+002	3.769465e+002
3.549178e+002	3.787614e+002
3.558820e+002	3.791542e+002
3.568463e+002	3.782403e+002
3.578105e+002	3.776308e+002
3.587747e+002	3.777692e+002
3.597390e+002	3.785397e+002
3.607032e+002	3.790691e+002
3.616674e+002	3.794154e+002
3.626317e+002	3.795099e+002
3.635959e+002	3.792593e+002
3.645602e+002	3.786978e+002
3.655244e+002	3.780500e+002
3.664886e+002	3.769383e+002
3.674529e+002	3.758459e+002
3.684171e+002	3.750967e+002
3.693813e+002	3.748172e+002
3.703456e+002	3.749949e+002
3.713098e+002	3.758418e+002
3.722740e+002	3.770093e+002
3.732383e+002	3.777127e+002
3.742025e+002	3.777480e+002
3.751667e+002	3.772986e+002
3.761310e+002	3.772260e+002
3.770952e+002	3.774139e+002
3.780594e+002	3.774963e+002
3.790237e+002	3.774687e+002
3.799879e+002	3.772838e+002
3.809521e+002	3.767283e+002
3.819164e+002	3.755334e+002
3.828806e+002	3.747339e+002
3.838448e+002	3.746548e+002
3.848091e+002	3.752163e+002
3.857733e+002	3.760280e+002
3.867375e+002	3.768877e+002
3.877018e+002	3.776042e+002
3.886660e+002	3.780554e+002
3.896302e+002	3.782007e+002
3.905945e+002	3.779854e+002
3.915587e+002	3.771031e+002
3.925229e+002	3.752169e+002
3.934872e+002	3.737697e+002
3.944514e+002	3.730024e+002
3.954156e+002	3.728084e+002
3.963799e+002	3.728151e+002
3.973441e+002	3.740608e+002
3.983083e+002	3.752445e+002
3.992726e+002	3.761132e+002
4.002368e+002	3.766526e+002
4.012010e+002	3.769739e+002
4.021653e+002	3.767973e+002
4.031295e+002	3.762755e+002
4.040937e+002	3.754452e+002
4.050580e+002	3.746880e+002
4.060222e+002	3.746414e+002
4.069864e+002	3.763941e+002
4.079507e+002	3.794078e+002
4.089149e+002	3.809676e+002
4.098791e+002	3.806224e+002
4.108434e+002	3.790694e+002
4.118076e+002	3.780218e+002
4.127718e+002	3.785468e+002
4.137361e+002	3.783116e+002
4.147003e+002	3.769645e+002
4.156645e+002	3.752810e+002
4.166288e+002	3.743496e+002
4.175930e+002	3.746395e+002
4.185572e+002	3.755033e+002
4.195215e+002	3.766342e+002
4.204857e+002	3.776376e+002
4.214499e+002	3.782057e+002
4.224142e+002	3.782141e+002
4.233784e+002	3.781924e+002
4.243426e+002	3.787348e+002
4.253069e+002	3.796550e+002
4.262711e+002	3.803693e+002
4.272353e+002	3.801165e+002
4.281996e+002	3.781215e+002
4.291638e+002	3.766162e+002
4.301280e+002	3.763621e+002
4.310923e+002	3.768059e+002
4.320565e+002	3.773969e+002
4.330207e+002	3.781223e+002
4.339850e+002	3.784731e+002
4.349492e+002	3.775071e+002
4.359134e+002	3.763910e+002
4.368777e+002	3.765769e+002
4.378419e+002	3.791294e+002
4.388061e+002	3.820073e+002
4.397704e+002	3.815689e+002
4.407346e+002	3.795299e+002
4.416988e+002	3.781983e+002
4.426631e+002	3.791182e+002
4.436273e+002	3.818831e+002
4.445915e+002	3.818005e+002
4.455558e+002	3.788492e+002
4.465200e+002	3.758592e+002
4.474842e+002	3.743436e+002
4.484485e+002	3.744265e+002
4.494127e+002	3.749233e+002
4.503769e+002	3.764084e+002
4.513412e+002	3.776515e+002
4.523054e+002	3.779295e+002
4.532696e+002	3.772705e+002
4.542339e+002	3.769206e+002
4.551981e+002	3.786862e+002
4.561623e+002	3.806585e+002
4.571266e+002	3.814958e+002
4.580908e+002	3.809519e+002
4.590550e+002	3.797627e+002
4.600193e+002	3.798248e+002
4.609835e+002	3.810765e+002
4.619477e+002	3.822860e+002
4.629120e+002	3.833984e+002
4.638762e+002	3.843526e+002
4.648404e+002	3.847662e+002
4.658047e+002	3.839393e+002
4.667689e+002	3.827445e+002
4.677331e+002	3.807548e+002
4.686974e+002	3.785843e+002
4.696616e+002	3.773688e+002
4.706258e+002	3.783510e+002
4.715901e+002	3.799802e+002
4.725543e+002	3.815780e+002
4.735185e+002	3.827534e+002
4.744828e+002	3.829909e+002
4.754470e+002	3.816782e+002
4.764112e+002	3.793750e+002
4.773755e+002	3.784046e+002
4.783397e+002	3.787368e+002
4.793039e+002	3.797103e+002
4.802682e+002	3.806508e+002
4.812324e+002	3.816649e+002
4.821966e+002	3.825421e+002
4.831609e+002	3.832227e+002
4.841251e+002	3.836476e+002
4.850893e+002	3.837753e+002
4.860536e+002	3.835911e+002
4.870178e+002	3.831715e+002
4.879820e+002	3.824298e+002
4.889463e+002	3.817933e+002
4.899105e+002	3.813131e+002
4.908747e+002	3.809821e+002
4.918390e+002	3.808527e+002
4.928032e+002	3.818232e+002
4.937674e+002	3.833391e+002
4.947317e+002	3.845085e+002
4.956959e+002	3.849440e+002
4.966601e+002	3.846718e+002
4.976244e+002	3.840213e+002
4.985886e+002	3.827101e+002
4.995528e+002	3.816182e+002
5.005171e+002	3.810323e+002
5.014813e+002	3.808849e+002
5.024455e+002	3.807963e+002
5.034098e+002	3.800928e+002
5.043740e+002	3.799557e+002
5.053382e+002	3.812942e+002
5.063025e+002	3.832921e+002
5.072667e+002	3.845384e+002
5.082309e+002	3.835749e+002
5.091952e+002	3.820804e+002
5.101594e+002	3.828928e+002
5.111236e+002	3.853491e+002
5.120879e+002	3.876010e+002
5.130521e+002	3.876378e+002
5.140164e+002	3.849400e+002
5.149806e+002	3.834789e+002
5.159448e+002	3.842256e+002
5.169091e+002	3.854650e+002
5.178733e+002	3.857951e+002
5.188375e+002	3.847714e+002
5.198018e+002	3.837281e+002
5.207660e+002	3.829885e+002
5.217302e+002	3.825444e+002
5.226945e+002	3.826514e+002
5.236587e+002	3.833384e+002
5.246229e+002	3.841530e+002
5.255872e+002	3.839450e+002
5.265514e+002	3.833581e+002
5.275156e+002	3.830761e+002
5.284799e+002	3.833571e+002
5.294441e+002	3.842658e+002
5.304083e+002	3.859400e+002
5.313726e+002	3.888929e+002
5.323368e+002	3.901982e+002
5.333010e+002	3.885396e+002
5.342653e+002	3.853060e+002
5.352295e+002	3.833579e+002
5.361937e+002	3.835479e+002
5.371580e+002	3.836069e+002
5.381222e+002	3.828555e+002
5.390864e+002	3.820031e+002
5.400507e+002	3.818725e+002
5.410149e+002	3.829433e+002
5.419791e+002	3.839965e+002
5.429434e+002	3.842334e+002
5.439076e+002	3.841565e+002
5.448718e+002	3.839735e+002
5.458361e+002	3.837541e+002
5.468003e+002	3.834526e+002
5.477645e+002	3.834833e+002
5.487288e+002	3.835430e+002
5.496930e+002	3.833988e+002
5.506572e+002	3.831772e+002
5.516215e+002	3.831270e+002
5.525857e+002	3.834195e+002
5.535499e+002	3.842476e+002
5.545142e+002	3.848239e+002
5.554784e+002	3.845527e+002
5.564426e+002	3.837318e+002
5.574069e+002	3.832216e+002
5.583711e+002	3.840181e+002
5.593353e+002	3.848977e+002
5.602996e+002	3.849696e+002
5.612638e+002	3.845904e+002
5.622280e+002	3.841158e+002
5.631923e+002	3.837149e+002
5.641565e+002	3.830884e+002
5.651207e+002	3.833744e+002
5.660850e+002	3.852946e+002
5.670491e+002	3.867535e+002
5.680134e+002	3.858483e+002
5.689776e+002	3.821573e+002
5.699418e+002	3.806857e+002
5.709061e+002	3.823003e+002
5.718703e+002	3.843921e+002
5.728345e+002	3.864485e+002
5.737988e+002	3.881905e+002
5.747630e+002	3.891919e+002
5.757272e+002	3.888034e+002
5.766915e+002	3.877971e+002
5.776557e+002	3.866803e+002
5.786199e+002	3.857179e+002
5.795842e+002	3.851619e+002
5.805484e+002	3.852813e+002
5.815126e+002	3.861737e+002
5.824769e+002	3.863842e+002
5.834411e+002	3.852406e+002
5.844053e+002	3.837506e+002
5.853696e+002	3.830642e+002
5.863338e+002	3.834330e+002
5.872980e+002	3.840970e+002
5.882623e+002	3.857169e+002
5.892265e+002	3.872225e+002
5.901907e+002	3.878121e+002
5.911550e+002	3.872943e+002
5.921192e+002	3.864256e+002
5.930834e+002	3.856989e+002
5.940477e+002	3.853674e+002
5.950119e+002	3.857643e+002
5.959761e+002	3.868356e+002
5.969404e+002	3.882311e+002
5.979046e+002	3.893710e+002
5.988688e+002	3.901489e+002
5.998331e+002	3.902093e+002
6.007973e+002	3.893597e+002
6.017615e+002	3.882404e+002
6.027258e+002	3.876557e+002
6.036900e+002	3.877802e+002
6.046542e+002	3.874329e+002
6.056185e+002	3.865610e+002
6.065827e+002	3.852369e+002
6.075469e+002	3.829809e+002
6.085112e+002	3.799081e+002
6.094754e+002	3.782621e+002
6.104396e+002	3.824553e+002
6.114039e+002	3.878276e+002
6.123681e+002	3.904227e+002
6.133323e+002	3.893193e+002
6.142966e+002	3.860589e+002
6.152608e+002	3.839858e+002
6.162250e+002	3.838260e+002
6.171893e+002	3.851026e+002
6.181535e+002	3.892979e+002
6.191177e+002	3.937415e+002
6.200820e+002	3.941994e+002
6.210462e+002	3.881329e+002
6.220104e+002	3.842661e+002
6.229747e+002	3.857155e+002
6.239389e+002	3.884001e+002
6.249031e+002	3.892126e+002
6.258674e+002	3.871920e+002
6.268316e+002	3.846591e+002
6.277958e+002	3.848191e+002
6.287601e+002	3.861884e+002
6.297243e+002	3.876452e+002
6.306885e+002	3.888696e+002
6.316528e+002	3.899321e+002
6.326170e+002	3.908643e+002
6.335812e+002	3.912897e+002
6.345455e+002	3.918125e+002
6.355097e+002	3.926082e+002
6.364739e+002	3.932004e+002
6.374382e+002	3.930753e+002
6.384024e+002	3.921914e+002
6.393666e+002	3.914458e+002
6.403309e+002	3.913125e+002
6.412951e+002	3.911966e+002
6.422593e+002	3.903853e+002
6.432236e+002	3.888328e+002
6.441878e+002	3.876626e+002
6.451520e+002	3.890229e+002
6.461163e+002	3.911900e+002
6.470805e+002	3.918627e+002
6.480447e+002	3.905757e+002
6.490090e+002	3.883704e+002
6.499732e+002	3.874168e+002
6.509374e+002	3.891259e+002
6.519017e+002	3.905094e+002
6.528659e+002	3.908042e+002
6.538301e+002	3.908993e+002
6.547944e+002	3.917144e+002
6.557586e+002	3.934219e+002
6.567228e+002	3.943016e+002
6.576871e+002	3.930560e+002
6.586513e+002	3.914873e+002
6.596155e+002	3.908993e+002
6.605798e+002	3.913705e+002
6.615440e+002	3.917394e+002
6.625082e+002	3.900384e+002
6.634725e+002	3.877128e+002
6.644367e+002	3.880194e+002
6.654009e+002	3.910714e+002
6.663652e+002	3.946686e+002
6.673294e+002	3.958701e+002
6.682936e+002	3.937016e+002
6.692579e+002	3.927025e+002
6.702221e+002	3.936507e+002
6.711863e+002	3.941758e+002
6.721506e+002	3.926600e+002
6.731148e+002	3.893057e+002
6.740790e+002	3.870065e+002
6.750433e+002	3.880118e+002
6.760075e+002	3.897383e+002
6.769717e+002	3.910880e+002
6.779360e+002	3.918788e+002
6.789002e+002	3.925082e+002
6.798644e+002	3.935999e+002
6.808287e+002	3.950127e+002
6.817929e+002	3.954180e+002
6.827571e+002	3.948291e+002
6.837214e+002	3.939657e+002
6.846856e+002	3.933300e+002
6.856498e+002	3.928789e+002
6.866141e+002	3.923745e+002
6.875783e+002	3.916135e+002
6.885425e+002	3.911200e+002
6.895068e+002	3.911043e+002
6.904710e+002	3.915407e+002
6.914352e+002	3.923252e+002
6.923995e+002	3.937066e+002
6.933637e+002	3.949793e+002
6.943279e+002	3.955667e+002
6.952922e+002	3.955646e+002
6.962564e+002	3.951181e+002
6.972206e+002	3.943802e+002
6.981849e+002	3.935136e+002
6.991491e+002	3.933653e+002
7.001133e+002	3.940068e+002
7.010776e+002	3.943392e+002
7.020418e+002	3.934212e+002
7.030060e+002	3.914068e+002
7.039703e+002	3.897847e+002
7.049345e+002	3.894470e+002
7.058987e+002	3.896866e+002
7.068630e+002	3.908386e+002
7.078272e+002	3.923193e+002
7.087914e+002	3.932218e+002
7.097557e+002	3.929147e+002
7.107199e+002	3.922760e+002
7.116841e+002	3.928708e+002
7.126484e+002	3.937379e+002
7.136126e+002	3.938146e+002
7.145768e+002	3.930050e+002
7.155411e+002	3.921483e+002
7.165053e+002	3.927459e+002
7.174695e+002	3.953825e+002
7.184338e+002	3.967923e+002
7.193980e+002	3.960757e+002
7.203622e+002	3.945677e+002
7.213265e+002	3.937674e+002
7.222907e+002	3.941113e+002
7.232549e+002	3.950101e+002
7.242192e+002	3.964425e+002
7.251834e+002	3.973246e+002
7.261476e+002	3.969438e+002
7.271119e+002	3.956639e+002
7.280761e+002	3.947464e+002
7.290403e+002	3.955810e+002
7.300046e+002	3.975355e+002
7.309688e+002	3.986832e+002
7.319330e+002	3.987056e+002
7.328973e+002	3.979454e+002
7.338615e+002	3.968783e+002
7.348257e+002	3.957282e+002
7.357900e+002	3.955772e+002
7.367542e+002	3.973682e+002
7.377184e+002	3.988044e+002
7.386827e+002	3.985356e+002
7.396469e+002	3.969545e+002
7.406111e+002	3.958302e+002
7.415754e+002	3.964764e+002
7.425396e+002	3.976786e+002
7.435038e+002	3.983143e+002
7.444681e+002	3.985932e+002
7.454323e+002	3.991011e+002
7.463965e+002	4.001469e+002
7.473608e+002	4.011397e+002
7.483250e+002	3.998250e+002
7.492892e+002	3.965143e+002
7.502535e+002	3.941916e+002
7.512177e+002	3.939225e+002
7.521819e+002	3.951209e+002
7.531462e+002	3.963771e+002
7.541104e+002	3.977448e+002
7.550746e+002	3.985888e+002
7.560389e+002	3.987379e+002
7.570031e+002	3.989929e+002
7.579673e+002	4.000105e+002
7.589316e+002	4.017185e+002
7.598958e+002	4.029792e+002
7.608600e+002	4.019600e+002
7.618243e+002	4.002531e+002
7.627885e+002	3.998871e+002
7.637527e+002	4.009973e+002
7.647170e+002	4.024970e+002
7.656812e+002	4.029497e+002
7.666454e+002	4.021954e+002
7.676097e+002	4.013981e+002
7.685739e+002	4.006537e+002
7.695381e+002	4.001811e+002
7.705024e+002	3.998948e+002
7.714666e+002	3.996594e+002
7.724308e+002	3.995064e+002
7.733951e+002	3.994915e+002
7.743593e+002	3.997301e+002
7.753235e+002	4.004017e+002
7.762878e+002	4.015483e+002
7.772520e+002	4.033314e+002
7.782162e+002	4.057253e+002
7.791805e+002	4.078520e+002
7.801447e+002	4.068267e+002
7.811089e+002	4.037124e+002
7.820732e+002	4.019100e+002
7.830374e+002	4.030203e+002
7.840016e+002	4.058185e+002
7.849659e+002	4.070399e+002
7.859301e+002	4.057160e+002
7.868943e+002	4.046178e+002
7.878586e+002	4.037583e+002
7.888228e+002	4.034665e+002
7.897870e+002	4.038346e+002
7.907513e+002	4.046103e+002
7.917155e+002	4.052683e+002
7.926797e+002	4.061254e+002
7.936440e+002	4.069315e+002
7.946082e+002	4.070717e+002
7.955724e+002	4.066121e+002
7.965367e+002	4.059512e+002
7.975009e+002	4.054506e+002
7.984651e+002	4.049479e+002
7.994294e+002	4.054896e+002
8.003936e+002	4.087225e+002
8.013578e+002	4.113106e+002
8.023221e+002	4.113520e+002
8.032863e+002	4.092941e+002
8.042505e+002	4.073109e+002
8.052148e+002	4.054746e+002
8.061790e+002	4.042034e+002
8.071432e+002	4.037828e+002
8.081075e+002	4.041791e+002
8.090717e+002	4.053657e+002
8.100359e+002	4.070561e+002
8.110002e+002	4.085474e+002
8.119644e+002	4.092256e+002
8.129286e+002	4.093447e+002
8.138929e+002	4.085904e+002
8.148571e+002	4.068002e+002
8.158214e+002	4.050321e+002
8.167856e+002	4.047816e+002
8.177498e+002	4.064917e+002
8.187141e+002	4.075804e+002
8.196783e+002	4.078369e+002
8.206425e+002	4.081146e+002
8.216068e+002	4.091410e+002
8.225710e+002	4.104924e+002
8.235352e+002	4.106706e+002
8.244995e+002	4.081046e+002
8.254637e+002	4.055811e+002
8.264279e+002	4.059095e+002
8.273922e+002	4.076805e+002
8.283564e+002	4.087611e+002
8.293206e+002	4.080753e+002
8.302849e+002	4.063882e+002
8.312491e+002	4.059725e+002
8.322133e+002	4.074507e+002
8.331776e+002	4.085095e+002
8.341418e+002	4.089871e+002
8.351060e+002	4.089062e+002
8.360703e+002	4.081540e+002
8.370345e+002	4.066538e+002
8.379987e+002	4.057963e+002
8.389630e+002	4.059399e+002
8.399272e+002	4.062353e+002
8.408914e+002	4.065011e+002
8.418557e+002	4.065817e+002
8.428199e+002	4.063349e+002
8.437841e+002	4.057205e+002
8.447484e+002	4.051554e+002
8.457126e+002	4.054119e+002
8.466768e+002	4.063025e+002
8.476411e+002	4.068468e+002
8.486053e+002	4.061436e+002
8.495695e+002	4.046129e+002
8.505338e+002	4.045977e+002
8.514980e+002	4.082866e+002
8.524622e+002	4.107585e+002
8.534265e+002	4.106566e+002
8.543907e+002	4.095149e+002
8.553549e+002	4.083999e+002
8.563192e+002	4.077345e+002
8.572834e+002	4.078792e+002
8.582476e+002	4.097939e+002
8.592119e+002	4.121571e+002
8.601761e+002	4.133042e+002
8.611403e+002	4.131869e+002
8.621046e+002	4.126280e+002
8.630688e+002	4.125221e+002
8.640330e+002	4.130185e+002
8.649973e+002	4.135302e+002
8.659615e+002	4.142759e+002
8.669257e+002	4.145736e+002
8.678900e+002	4.137196e+002
8.688542e+002	4.126252e+002
8.698184e+002	4.129862e+002
8.707827e+002	4.155700e+002
8.717469e+002	4.177935e+002
8.727111e+002	4.179046e+002
8.736754e+002	4.175305e+002
8.746396e+002	4.182121e+002
8.756038e+002	4.197919e+002
8.765681e+002	4.204911e+002
8.775323e+002	4.180606e+002
8.784965e+002	4.130239e+002
8.794608e+002	4.108759e+002
8.804250e+002	4.120303e+002
8.813892e+002	4.139635e+002
8.823535e+002	4.157296e+002
8.833177e+002	4.173526e+002
8.842819e+002	4.182782e+002
8.852462e+002	4.175728e+002
8.862104e+002	4.170133e+002
8.871746e+002	4.167313e+002
8.881389e+002	4.166481e+002
8.891031e+002	4.168506e+002
8.900673e+002	4.174091e+002
8.910316e+002	4.181814e+002
8.919958e+002	4.189057e+002
8.929600e+002	4.194570e+002
8.939243e+002	4.201035e+002
8.948885e+002	4.209796e+002
8.958527e+002	4.216095e+002
8.968170e+002	4.213888e+002
8.977812e+002	4.202203e+002
8.987454e+002	4.192649e+002
8.997097e+002	4.184038e+002
9.006739e+002	4.175980e+002
9.016381e+002	4.167929e+002
9.026024e+002	4.165190e+002
9.035666e+002	4.175987e+002
9.045308e+002	4.203002e+002
9.054951e+002	4.228727e+002
9.064593e+002	4.234048e+002
9.074235e+002	4.227380e+002
9.083878e+002	4.209732e+002
9.093520e+002	4.187435e+002
9.103162e+002	4.177685e+002
9.112805e+002	4.200733e+002
9.122447e+002	4.258568e+002
9.132089e+002	4.283427e+002
9.141732e+002	4.248312e+002
9.151374e+002	4.215604e+002
9.161016e+002	4.209730e+002
9.170659e+002	4.222614e+002
9.180301e+002	4.234324e+002
9.189943e+002	4.240843e+002
9.199586e+002	4.246148e+002
9.209228e+002	4.245493e+002
9.218870e+002	4.240491e+002
9.228513e+002	4.233466e+002
9.238155e+002	4.228414e+002
9.247797e+002	4.231475e+002
9.257440e+002	4.248664e+002
9.267082e+002	4.274590e+002
9.276724e+002	4.279169e+002
9.286367e+002	4.261753e+002
9.296009e+002	4.245954e+002
9.305651e+002	4.242436e+002
9.315294e+002	4.247324e+002
9.324936e+002	4.250309e+002
9.334578e+002	4.249766e+002
9.344221e+002	4.252822e+002
9.353863e+002	4.263031e+002
9.363505e+002	4.274694e+002
9.373148e+002	4.282119e+002
9.382790e+002	4.285217e+002
9.392432e+002	4.290020e+002
9.402075e+002	4.304299e+002
9.411717e+002	4.321012e+002
9.421359e+002	4.322550e+002
9.431002e+002	4.313145e+002
9.440644e+002	4.303675e+002
9.450286e+002	4.297225e+002
9.459929e+002	4.292705e+002
9.469571e+002	4.291360e+002
9.479213e+002	4.292953e+002
9.488856e+002	4.296740e+002
9.498498e+002	4.317011e+002
9.508140e+002	4.334317e+002
9.517783e+002	4.325707e+002
9.527425e+002	4.295765e+002
9.537067e+002	4.276286e+002
9.546710e+002	4.289720e+002
9.556352e+002	4.317582e+002
9.565994e+002	4.343116e+002
9.575637e+002	4.366048e+002
9.585279e+002	4.379047e+002
9.594921e+002	4.378849e+002
9.604564e+002	4.371274e+002
9.614206e+002	4.368956e+002
9.623848e+002	4.370141e+002
9.633491e+002	4.368346e+002
9.643133e+002	4.364574e+002
9.652775e+002	4.360670e+002
9.662418e+002	4.354729e+002
9.672060e+002	4.349431e+002
9.681702e+002	4.355195e+002
9.691345e+002	4.383187e+002
9.700987e+002	4.411342e+002
9.710629e+002	4.418017e+002
9.720272e+002	4.410600e+002
9.729914e+002	4.398399e+002
9.739556e+002	4.386869e+002
9.749199e+002	4.380611e+002
9.758841e+002	4.388007e+002
9.768483e+002	4.415128e+002
9.778126e+002	4.431476e+002
9.787768e+002	4.432356e+002
9.797410e+002	4.429522e+002
9.807053e+002	4.422996e+002
9.816695e+002	4.414272e+002
9.826337e+002	4.412369e+002
9.835980e+002	4.425751e+002
9.845622e+002	4.442533e+002
9.855264e+002	4.451638e+002
9.864907e+002	4.457143e+002
9.874549e+002	4.462848e+002
9.884191e+002	4.469474e+002
9.893834e+002	4.476672e+002
9.903476e+002	4.485543e+002
9.913118e+002	4.497705e+002
9.922761e+002	4.503051e+002
9.932403e+002	4.497646e+002
9.942045e+002	4.495672e+002
9.951688e+002	4.503888e+002
9.961330e+002	4.517794e+002
9.970972e+002	4.527440e+002
9.980615e+002	4.528382e+002
9.990257e+002	4.528283e+002
9.999899e+002	4.537852e+002
1.000954e+003	4.550129e+002
1.001918e+003	4.556308e+002
1.002883e+003	4.556965e+002
1.003847e+003	4.561173e+002
1.004811e+003	4.577746e+002
1.005775e+003	4.601003e+002
1.006740e+003	4.598465e+002
1.007704e+003	4.564069e+002
1.008668e+003	4.542278e+002
1.009632e+003	4.554671e+002
1.010596e+003	4.578569e+002
1.011561e+003	4.583219e+002
1.012525e+003	4.568526e+002
1.013489e+003	4.565604e+002
1.014453e+003	4.584804e+002
1.015418e+003	4.605103e+002
1.016382e+003	4.619179e+002
1.017346e+003	4.627957e+002
1.018310e+003	4.636378e+002
1.019275e+003	4.647689e+002
1.020239e+003	4.659241e+002
1.021203e+003	4.664967e+002
1.022167e+003	4.666416e+002
1.023132e+003	4.668483e+002
1.024096e+003	4.667054e+002
1.025060e+003	4.665269e+002
1.026024e+003	4.668376e+002
1.026989e+003	4.677351e+002
1.027953e+003	4.686764e+002
1.028917e+003	4.699681e+002
1.029881e+003	4.713034e+002
1.030845e+003	4.724826e+002
1.031810e+003	4.735269e+002
1.032774e+003	4.741786e+002
1.033738e+003	4.743419e+002
1.034702e+003	4.741928e+002
1.035667e+003	4.739423e+002
1.036631e+003	4.740509e+002
1.037595e+003	4.762220e+002
1.038559e+003	4.802137e+002
1.039524e+003	4.823109e+002
1.040488e+003	4.799913e+002
1.041452e+003	4.754339e+002
1.042416e+003	4.733206e+002
1.043380e+003	4.745511e+002
1.044345e+003	4.767694e+002
1.045309e+003	4.801135e+002
1.046273e+003	4.832738e+002
1.047237e+003	4.852957e+002
1.048202e+003	4.861841e+002
1.049166e+003	4.866062e+002
1.050130e+003	4.871598e+002
1.051094e+003	4.875904e+002
1.052059e+003	4.868209e+002
1.053023e+003	4.852828e+002
1.053987e+003	4.845801e+002
1.054951e+003	4.849557e+002
1.055916e+003	4.860860e+002
1.056880e+003	4.879366e+002
1.057844e+003	4.904433e+002
1.058808e+003	4.924633e+002
1.059772e+003	4.941996e+002
1.060737e+003	4.943688e+002
1.061701e+003	4.916518e+002
1.062665e+003	4.891714e+002
1.063629e+003	4.895773e+002
1.064594e+003	4.926186e+002
1.065558e+003	4.956836e+002
1.066522e+003	4.965523e+002
1.067486e+003	4.959140e+002
1.068450e+003	4.964178e+002
1.069415e+003	4.982365e+002
1.070379e+003	4.996830e+002
1.071343e+003	4.995600e+002
1.072307e+003	4.988504e+002
1.073272e+003	4.997345e+002
1.074236e+003	5.027190e+002
1.075200e+003	5.044613e+002
1.076164e+003	5.040638e+002
1.077129e+003	5.038141e+002
1.078093e+003	5.039521e+002
1.079057e+003	5.045436e+002
1.080021e+003	5.057882e+002
1.080985e+003	5.076684e+002
1.081950e+003	5.095867e+002
1.082914e+003	5.110264e+002
1.083878e+003	5.120970e+002
1.084842e+003	5.127642e+002
1.085807e+003	5.129349e+002
1.086771e+003	5.131685e+002
1.087735e+003	5.141231e+002
1.088699e+003	5.153754e+002
1.089664e+003	5.152027e+002
1.090628e+003	5.127094e+002
1.091592e+003	5.111605e+002
1.092556e+003	5.110440e+002
1.093521e+003	5.118098e+002
1.094485e+003	5.138663e+002
1.095449e+003	5.167003e+002
1.096413e+003	5.191713e+002
1.097377e+003	5.204453e+002
1.098342e+003	5.206803e+002
1.099306e+003	5.200891e+002
1.100270e+003	5.191277e+002
1.101234e+003	5.197128e+002
1.102199e+003	5.228025e+002
1.103163e+003	5.262395e+002
1.104127e+003	5.274943e+002
1.105091e+003	5.265657e+002
1.106056e+003	5.265477e+002
1.107020e+003	5.288118e+002
1.107984e+003	5.304554e+002
1.108948e+003	5.299259e+002
1.109912e+003	5.290889e+002
1.110877e+003	5.296307e+002
1.111841e+003	5.314108e+002
1.112805e+003	5.330469e+002
1.113769e+003	5.335294e+002
1.114734e+003	5.333616e+002
1.115698e+003	5.336301e+002
1.116662e+003	5.342316e+002
1.117626e+003	5.351701e+002
1.118591e+003	5.365546e+002
1.119555e+003	5.384498e+002
1.120519e+003	5.411812e+002
1.121483e+003	5.445425e+002
1.122448e+003	5.464969e+002
1.123412e+003	5.454175e+002
1.124376e+003	5.445103e+002
1.125340e+003	5.455874e+002
1.126304e+003	5.481155e+002
1.127269e+003	5.515859e+002
1.128233e+003	5.551838e+002
1.129197e+003	5.576310e+002
1.130161e+003	5.577217e+002
1.131126e+003	5.559266e+002
1.132090e+003	5.556119e+002
1.133054e+003	5.576437e+002
1.134018e+003	5.595480e+002
1.134983e+003	5.603033e+002
1.135947e+003	5.608356e+002
1.136911e+003	5.620802e+002
1.137875e+003	5.640511e+002
1.138839e+003	5.666887e+002
1.139804e+003	5.701069e+002
1.140768e+003	5.731384e+002
1.141732e+003	5.754747e+002
1.142696e+003	5.776444e+002
1.143661e+003	5.802568e+002
1.144625e+003	5.832066e+002
1.145589e+003	5.857120e+002
1.146553e+003	5.870529e+002
1.147518e+003	5.875543e+002
1.148482e+003	5.883016e+002
1.149446e+003	5.890505e+002
1.150410e+003	5.897729e+002
1.151375e+003	5.901106e+002
1.152339e+003	5.907584e+002
1.153303e+003	5.926762e+002
1.154267e+003	5.958947e+002
1.155231e+003	5.992180e+002
1.156196e+003	6.019667e+002
1.157160e+003	6.038212e+002
1.158124e+003	6.053421e+002
1.159088e+003	6.067503e+002
1.160053e+003	6.079033e+002
1.161017e+003	6.087552e+002
1.161981e+003	6.093627e+002
1.162945e+003	6.097014e+002
1.163910e+003	6.097255e+002
1.164874e+003	6.105897e+002
1.165838e+003	6.137117e+002
1.166802e+003	6.163631e+002
1.167766e+003	6.180740e+002
1.168731e+003	6.192797e+002
1.169695e+003	6.203082e+002
1.170659e+003	6.212164e+002
1.171623e+003	6.218671e+002
1.172588e+003	6.221109e+002
1.173552e+003	6.231463e+002
1.174516e+003	6.269726e+002
1.175480e+003	6.312737e+002
1.176445e+003	6.329371e+002
1.177409e+003	6.317133e+002
1.178373e+003	6.297936e+002
1.179337e+003	6.289923e+002
1.180302e+003	6.293275e+002
1.181266e+003	6.307776e+002
1.182230e+003	6.339615e+002
1.183194e+003	6.364454e+002
1.184158e+003	6.389604e+002
1.185123e+003	6.403328e+002
1.186087e+003	6.388242e+002
1.187051e+003	6.360865e+002
1.188015e+003	6.355577e+002
1.188980e+003	6.386846e+002
1.189944e+003	6.434093e+002
1.190908e+003	6.476858e+002
1.191872e+003	6.509650e+002
1.192837e+003	6.523810e+002
1.193801e+003	6.520881e+002
1.194765e+003	6.521363e+002
1.195729e+003	6.540732e+002
1.196693e+003	6.568171e+002
1.197658e+003	6.574183e+002
1.198622e+003	6.551151e+002
1.199586e+003	6.543920e+002
1.200550e+003	6.572101e+002
1.201515e+003	6.599911e+002
1.202479e+003	6.614496e+002
1.203443e+003	6.620100e+002
1.204407e+003	6.625254e+002
1.205372e+003	6.635826e+002
1.206336e+003	6.652367e+002
1.207300e+003	6.669163e+002
1.208264e+003	6.680329e+002
1.209229e+003	6.699157e+002
1.210193e+003	6.734913e+002
1.211157e+003	6.768592e+002
1.212121e+003	6.797126e+002
1.213085e+003	6.817108e+002
1.214050e+003	6.820286e+002
1.215014e+003	6.808387e+002
1.215978e+003	6.806152e+002
1.216942e+003	6.822808e+002
1.217907e+003	6.845026e+002
1.218871e+003	6.867402e+002
1.219835e+003	6.884906e+002
1.220799e+003	6.890558e+002
1.221764e+003	6.891174e+002
1.222728e+003	6.907827e+002
1.223692e+003	6.956357e+002
1.224656e+003	7.021385e+002
1.225620e+003	7.052171e+002
1.226585e+003	7.036105e+002
1.227549e+003	7.024071e+002
1.228513e+003	7.005676e+002
1.229477e+003	6.997059e+002
1.230442e+003	7.018256e+002
1.231406e+003	7.055269e+002
1.232370e+003	7.075455e+002
1.233334e+003	7.068964e+002
1.234299e+003	7.064461e+002
1.235263e+003	7.082829e+002
1.236227e+003	7.110654e+002
1.237191e+003	7.138177e+002
1.238156e+003	7.168515e+002
1.239120e+003	7.201365e+002
1.240084e+003	7.233517e+002
1.241048e+003	7.259472e+002
1.242012e+003	7.272025e+002
1.242977e+003	7.268157e+002
1.243941e+003	7.269779e+002
1.244905e+003	7.296846e+002
1.245869e+003	7.318123e+002
1.246834e+003	7.315740e+002
1.247798e+003	7.308632e+002
1.248762e+003	7.314573e+002
1.249726e+003	7.334486e+002
1.250691e+003	7.359367e+002
1.251655e+003	7.384108e+002
1.252619e+003	7.407440e+002
1.253583e+003	7.426497e+002
1.254547e+003	7.442857e+002
1.255512e+003	7.456536e+002
1.256476e+003	7.463411e+002
1.257440e+003	7.471696e+002
1.258404e+003	7.488386e+002
1.259369e+003	7.511219e+002
1.260333e+003	7.532349e+002
1.261297e+003	7.547773e+002
1.262261e+003	7.558292e+002
1.263226e+003	7.566200e+002
1.264190e+003	7.575826e+002
1.265154e+003	7.592957e+002
1.266118e+003	7.618539e+002
1.267083e+003	7.645839e+002
1.268047e+003	7.669545e+002
1.269011e+003	7.694147e+002
1.269975e+003	7.730505e+002
1.270939e+003	7.777469e+002
1.271904e+003	7.799071e+002
1.272868e+003	7.774525e+002
1.273832e+003	7.762310e+002
1.274796e+003	7.774872e+002
1.275761e+003	7.791592e+002
1.276725e+003	7.794268e+002
1.277689e+003	7.787738e+002
1.278653e+003	7.789677e+002
1.279618e+003	7.806979e+002
1.280582e+003	7.829895e+002
1.281546e+003	7.849853e+002
1.282510e+003	7.867550e+002
1.283474e+003	7.885927e+002
1.284439e+003	7.906417e+002
1.285403e+003	7.924724e+002
1.286367e+003	7.933730e+002
1.287331e+003	7.943759e+002
1.288296e+003	7.977520e+002
1.289260e+003	8.036871e+002
1.290224e+003	8.084777e+002
1.291188e+003	8.113856e+002
1.292153e+003	8.133174e+002
1.293117e+003	8.147014e+002
1.294081e+003	8.156337e+002
1.295045e+003	8.154999e+002
1.296010e+003	8.145591e+002
1.296974e+003	8.140949e+002
1.297938e+003	8.151573e+002
1.298902e+003	8.172396e+002
1.299866e+003	8.187028e+002
1.300831e+003	8.193049e+002
1.301795e+003	8.223951e+002
1.302759e+003	8.301816e+002
1.303723e+003	8.363759e+002
1.304688e+003	8.373085e+002
1.305652e+003	8.357766e+002
1.306616e+003	8.359939e+002
1.307580e+003	8.386313e+002
1.308545e+003	8.412986e+002
1.309509e+003	8.428523e+002
1.310473e+003	8.441315e+002
1.311437e+003	8.452051e+002
1.312401e+003	8.463903e+002
1.313366e+003	8.493147e+002
1.314330e+003	8.542552e+002
1.315294e+003	8.579569e+002
1.316258e+003	8.568397e+002
1.317223e+003	8.526251e+002
1.318187e+003	8.523060e+002
1.319151e+003	8.573821e+002
1.320115e+003	8.609006e+002
1.321080e+003	8.597985e+002
1.322044e+003	8.600531e+002
1.323008e+003	8.649641e+002
1.323972e+003	8.713524e+002
1.324937e+003	8.757613e+002
1.325901e+003	8.772577e+002
1.326865e+003	8.766419e+002
1.327829e+003	8.746471e+002
1.328793e+003	8.716373e+002
1.329758e+003	8.681005e+002
1.330722e+003	8.640821e+002
1.331686e+003	8.634443e+002
1.332650e+003	8.674946e+002
1.333615e+003	8.723937e+002
1.334579e+003	8.765570e+002
1.335543e+003	8.797438e+002
1.336507e+003	8.823187e+002
1.337472e+003	8.845399e+002
1.338436e+003	8.852396e+002
1.339400e+003	8.829191e+002
1.340364e+003	8.805838e+002
1.341328e+003	8.824362e+002
1.342293e+003	8.863387e+002
1.343257e+003	8.876878e+002
1.344221e+003	8.851251e+002
1.345185e+003	8.817093e+002
1.346150e+003	8.805001e+002
1.347114e+003	8.812067e+002
1.348078e+003	8.819321e+002
1.349042e+003	8.833495e+002
1.350007e+003	8.836934e+002
1.350971e+003	8.798918e+002
1.351935e+003	8.769661e+002
1.352899e+003	8.769620e+002
1.353864e+003	8.783349e+002
1.354828e+003	8.795614e+002
1.355792e+003	8.803973e+002
1.356756e+003	8.813910e+002
1.357720e+003	8.827786e+002
1.358685e+003	8.838549e+002
1.359649e+003	8.834366e+002
1.360613e+003	8.811900e+002
1.361577e+003	8.790457e+002
1.362542e+003	8.783038e+002
1.363506e+003	8.779549e+002
1.364470e+003	8.774916e+002
1.365434e+003	8.770174e+002
1.366399e+003	8.764824e+002
1.367363e+003	8.756157e+002
1.368327e+003	8.741217e+002
1.369291e+003	8.716502e+002
1.370255e+003	8.693741e+002
1.371220e+003	8.699635e+002
1.372184e+003	8.718064e+002
1.373148e+003	8.709904e+002
1.374112e+003	8.671650e+002
1.375077e+003	8.637258e+002
1.376041e+003	8.631283e+002
1.377005e+003	8.637310e+002
1.377969e+003	8.621168e+002
1.378934e+003	8.581921e+002
1.379898e+003	8.560976e+002
1.380862e+003	8.570935e+002
1.381826e+003	8.583193e+002
1.382791e+003	8.607180e+002
1.383755e+003	8.620797e+002
1.384719e+003	8.584342e+002
1.385683e+003	8.514080e+002
1.386647e+003	8.462169e+002
1.387612e+003	8.453666e+002
1.388576e+003	8.464461e+002
1.389540e+003	8.459484e+002
1.390504e+003	8.441322e+002
1.391469e+003	8.428810e+002
1.392433e+003	8.421927e+002
1.393397e+003	8.419196e+002
1.394361e+003	8.424078e+002
1.395326e+003	8.424451e+002
1.396290e+003	8.410615e+002
1.397254e+003	8.389538e+002
1.398218e+003	8.374160e+002
1.399182e+003	8.366970e+002
1.400147e+003	8.358376e+002
1.401111e+003	8.340937e+002
1.402075e+003	8.322861e+002
1.403039e+003	8.316360e+002
1.404004e+003	8.314581e+002
1.404968e+003	8.314762e+002
1.405932e+003	8.323568e+002
1.406896e+003	8.322236e+002
1.407861e+003	8.294139e+002
1.408825e+003	8.262142e+002
1.409789e+003	8.262883e+002
1.410753e+003	8.293365e+002
1.411718e+003	8.310690e+002
1.412682e+003	8.297922e+002
1.413646e+003	8.276547e+002
1.414610e+003	8.263901e+002
1.415574e+003	8.259268e+002
1.416539e+003	8.257499e+002
1.417503e+003	8.253268e+002
1.418467e+003	8.245129e+002
1.419431e+003	8.235109e+002
1.420396e+003	8.222126e+002
1.421360e+003	8.199553e+002
1.422324e+003	8.169811e+002
1.423288e+003	8.164993e+002
1.424253e+003	8.192288e+002
1.425217e+003	8.211071e+002
1.426181e+003	8.221545e+002
1.427145e+003	8.224733e+002
1.428109e+003	8.215000e+002
1.429074e+003	8.199637e+002
1.430038e+003	8.186996e+002
1.431002e+003	8.176507e+002
1.431966e+003	8.164709e+002
1.432931e+003	8.154990e+002
1.433895e+003	8.150751e+002
1.434859e+003	8.135998e+002
1.435823e+003	8.095494e+002
1.436788e+003	8.070422e+002
1.437752e+003	8.067079e+002
1.438716e+003	8.064316e+002
1.439680e+003	8.059446e+002
1.440645e+003	8.052812e+002
1.441609e+003	8.039036e+002
1.442573e+003	8.019374e+002
1.443537e+003	8.006215e+002
1.444501e+003	8.008849e+002
1.445466e+003	8.020176e+002
1.446430e+003	8.027099e+002
1.447394e+003	8.030115e+002
1.448358e+003	8.040818e+002
1.449323e+003	8.063051e+002
1.450287e+003	8.066744e+002
1.451251e+003	8.028674e+002
1.452215e+003	7.978580e+002
1.453180e+003	7.944429e+002
1.454144e+003	7.926292e+002
1.455108e+003	7.915511e+002
1.456072e+003	7.909670e+002
1.457036e+003	7.906116e+002
1.458001e+003	7.905829e+002
1.458965e+003	7.904473e+002
1.459929e+003	7.895110e+002
1.460893e+003	7.884713e+002
1.461858e+003	7.880677e+002
1.462822e+003	7.877689e+002
1.463786e+003	7.877653e+002
1.464750e+003	7.892678e+002
1.465715e+003	7.914641e+002
1.466679e+003	7.920955e+002
1.467643e+003	7.913007e+002
1.468607e+003	7.899783e+002
1.469572e+003	7.872501e+002
1.470536e+003	7.840316e+002
1.471500e+003	7.809760e+002
1.472464e+003	7.798076e+002
1.473428e+003	7.822578e+002
1.474393e+003	7.863906e+002
1.475357e+003	7.884508e+002
1.476321e+003	7.873043e+002
1.477285e+003	7.852686e+002
1.478250e+003	7.847820e+002
1.479214e+003	7.858176e+002
1.480178e+003	7.875086e+002
1.481142e+003	7.895870e+002
1.482107e+003	7.904739e+002
1.483071e+003	7.890707e+002
1.484035e+003	7.883787e+002
1.484999e+003	7.909718e+002
1.485964e+003	7.938547e+002
1.486928e+003	7.933859e+002
1.487892e+003	7.902441e+002
1.488856e+003	7.876132e+002
1.489820e+003	7.871887e+002
1.490785e+003	7.883614e+002
1.491749e+003	7.903805e+002
1.492713e+003	7.933153e+002
1.493677e+003	7.959560e+002
1.494642e+003	7.976473e+002
1.495606e+003	7.987949e+002
1.496570e+003	7.999590e+002
1.497534e+003	8.011566e+002
1.498499e+003	8.019528e+002
1.499463e+003	8.019142e+002
1.500427e+003	8.003326e+002
1.501391e+003	7.978659e+002
1.502355e+003	7.969098e+002
1.503320e+003	7.989934e+002
1.504284e+003	8.028305e+002
1.505248e+003	8.065728e+002
1.506212e+003	8.099794e+002
1.507177e+003	8.105381e+002
1.508141e+003	8.067242e+002
1.509105e+003	8.051500e+002
1.510069e+003	8.078209e+002
1.511034e+003	8.116265e+002
1.511998e+003	8.155250e+002
1.512962e+003	8.195675e+002
1.513926e+003	8.229503e+002
1.514891e+003	8.252313e+002
1.515855e+003	8.274138e+002
1.516819e+003	8.303627e+002
1.517783e+003	8.327078e+002
1.518747e+003	8.320806e+002
1.519712e+003	8.297208e+002
1.520676e+003	8.302498e+002
1.521640e+003	8.342753e+002
1.522604e+003	8.386270e+002
1.523569e+003	8.430072e+002
1.524533e+003	8.467809e+002
1.525497e+003	8.484364e+002
1.526461e+003	8.487103e+002
1.527426e+003	8.503710e+002
1.528390e+003	8.538818e+002
1.529354e+003	8.564838e+002
1.530318e+003	8.560144e+002
1.531282e+003	8.548474e+002
1.532247e+003	8.566055e+002
1.533211e+003	8.607851e+002
1.534175e+003	8.657801e+002
1.535139e+003	8.710069e+002
1.536104e+003	8.753137e+002
1.537068e+003	8.777955e+002
1.538032e+003	8.796081e+002
1.538996e+003	8.827233e+002
1.539961e+003	8.868319e+002
1.540925e+003	8.890554e+002
1.541889e+003	8.883702e+002
1.542853e+003	8.898505e+002
1.543818e+003	8.974286e+002
1.544782e+003	9.048314e+002
1.545746e+003	9.062332e+002
1.546710e+003	9.050900e+002
1.547674e+003	9.062137e+002
1.548639e+003	9.100749e+002
1.549603e+003	9.149540e+002
1.550567e+003	9.201979e+002
1.551531e+003	9.250570e+002
1.552496e+003	9.283141e+002
1.553460e+003	9.303666e+002
1.554424e+003	9.334959e+002
1.555388e+003	9.380929e+002
1.556353e+003	9.413740e+002
1.557317e+003	9.417056e+002
1.558281e+003	9.419971e+002
1.559245e+003	9.437719e+002
1.560209e+003	9.470540e+002
1.561174e+003	9.520335e+002
1.562138e+003	9.579523e+002
1.563102e+003	9.631903e+002
1.564066e+003	9.670442e+002
1.565031e+003	9.691207e+002
1.565995e+003	9.681829e+002
1.566959e+003	9.650458e+002
1.567923e+003	9.644727e+002
1.568888e+003	9.667722e+002
1.569852e+003	9.695616e+002
1.570816e+003	9.742809e+002
1.571780e+003	9.781572e+002
1.572745e+003	9.785579e+002
1.573709e+003	9.776258e+002
1.574673e+003	9.776335e+002
1.575637e+003	9.787988e+002
1.576601e+003	9.804548e+002
1.577566e+003	9.820280e+002
1.578530e+003	9.828147e+002
1.579494e+003	9.821492e+002
1.580458e+003	9.800275e+002
1.581423e+003	9.765184e+002
1.582387e+003	9.712236e+002
1.583351e+003	9.682193e+002
1.584315e+003	9.706387e+002
1.585280e+003	9.722967e+002
1.586244e+003	9.697250e+002
1.587208e+003	9.657416e+002
1.588172e+003	9.621083e+002
1.589136e+003	9.592045e+002
1.590101e+003	9.578778e+002
1.591065e+003	9.580985e+002
1.592029e+003	9.573096e+002
1.592993e+003	9.527667e+002
1.593958e+003	9.459539e+002
1.594922e+003	9.419919e+002
1.595886e+003	9.418594e+002
1.596850e+003	9.387722e+002
1.597815e+003	9.311014e+002
1.598779e+003	9.234378e+002
1.599743e+003	9.160247e+002
1.600707e+003	9.095660e+002
1.601672e+003	9.056240e+002
1.602636e+003	9.021757e+002
1.603600e+003	8.964949e+002
1.604564e+003	8.884550e+002
1.605528e+003	8.799588e+002
1.606493e+003	8.721982e+002
1.607457e+003	8.648265e+002
1.608421e+003	8.568851e+002
1.609385e+003	8.482561e+002
1.610350e+003	8.396611e+002
1.611314e+003	8.307473e+002
1.612278e+003	8.219698e+002
1.613242e+003	8.141061e+002
1.614207e+003	8.067765e+002
1.615171e+003	8.003409e+002
1.616135e+003	7.939706e+002
1.617099e+003	7.864775e+002
1.618063e+003	7.780275e+002
1.619028e+003	7.696760e+002
1.619992e+003	7.618408e+002
1.620956e+003	7.541422e+002
1.621920e+003	7.465250e+002
1.622885e+003	7.393699e+002
1.623849e+003	7.327859e+002
1.624813e+003	7.266551e+002
1.625777e+003	7.217142e+002
1.626742e+003	7.182834e+002
1.627706e+003	7.135130e+002
1.628670e+003	7.065978e+002
1.629634e+003	6.985626e+002
1.630599e+003	6.892014e+002
1.631563e+003	6.803783e+002
1.632527e+003	6.753309e+002
1.633491e+003	6.741097e+002
1.634455e+003	6.725255e+002
1.635420e+003	6.672579e+002
1.636384e+003	6.600690e+002
1.637348e+003	6.544440e+002
1.638312e+003	6.502867e+002
1.639277e+003	6.456797e+002
1.640241e+003	6.407473e+002
1.641205e+003	6.369615e+002
1.642169e+003	6.354051e+002
1.643134e+003	6.333019e+002
1.644098e+003	6.286451e+002
1.645062e+003	6.232898e+002
1.646026e+003	6.189308e+002
1.646990e+003	6.156501e+002
1.647955e+003	6.131868e+002
1.648919e+003	6.112723e+002
1.649883e+003	6.089756e+002
1.650847e+003	6.057782e+002
1.651812e+003	6.020397e+002
1.652776e+003	5.978688e+002
1.653740e+003	5.933049e+002
1.654704e+003	5.895443e+002
1.655669e+003	5.859988e+002
1.656633e+003	5.834056e+002
1.657597e+003	5.834580e+002
1.658561e+003	5.835995e+002
1.659526e+003	5.819808e+002
1.660490e+003	5.795184e+002
1.661454e+003	5.774352e+002
1.662418e+003	5.759755e+002
1.663382e+003	5.745416e+002
1.664347e+003	5.722811e+002
1.665311e+003	5.693782e+002
1.666275e+003	5.663173e+002
1.667239e+003	5.636994e+002
1.668204e+003	5.627376e+002
1.669168e+003	5.636268e+002
1.670132e+003	5.639923e+002
1.671096e+003	5.626212e+002
1.672061e+003	5.607281e+002
1.673025e+003	5.592188e+002
1.673989e+003	5.579791e+002
1.674953e+003	5.569396e+002
1.675917e+003	5.557363e+002
1.676882e+003	5.533410e+002
1.677846e+003	5.497074e+002
1.678810e+003	5.473713e+002
1.679774e+003	5.481692e+002
1.680739e+003	5.496117e+002
1.681703e+003	5.495812e+002
1.682667e+003	5.483544e+002
1.683631e+003	5.463774e+002
1.684596e+003	5.439348e+002
1.685560e+003	5.416891e+002
1.686524e+003	5.395547e+002
1.687488e+003	5.384151e+002
1.688453e+003	5.398407e+002
1.689417e+003	5.422736e+002
1.690381e+003	5.420080e+002
1.691345e+003	5.393851e+002
1.692309e+003	5.370450e+002
1.693274e+003	5.349180e+002
1.694238e+003	5.336345e+002
1.695202e+003	5.345701e+002
1.696166e+003	5.353244e+002
1.697131e+003	5.337963e+002
1.698095e+003	5.311910e+002
1.699059e+003	5.289551e+002
1.700023e+003	5.273751e+002
1.700988e+003	5.272531e+002
1.701952e+003	5.288527e+002
1.702916e+003	5.299836e+002
1.703880e+003	5.287505e+002
1.704844e+003	5.261255e+002
1.705809e+003	5.238702e+002
1.706773e+003	5.217347e+002
1.707737e+003	5.198398e+002
1.708701e+003	5.175485e+002
1.709666e+003	5.161540e+002
1.710630e+003	5.170067e+002
1.711594e+003	5.181074e+002
1.712558e+003	5.177902e+002
1.713523e+003	5.166940e+002
1.714487e+003	5.159663e+002
1.715451e+003	5.157294e+002
1.716415e+003	5.155449e+002
1.717380e+003	5.152365e+002
1.718344e+003	5.148318e+002
1.719308e+003	5.143676e+002
1.720272e+003	5.140221e+002
1.721236e+003	5.138480e+002
1.722201e+003	5.137463e+002
1.723165e+003	5.128399e+002
1.724129e+003	5.097289e+002
1.725093e+003	5.070521e+002
1.726058e+003	5.071038e+002
1.727022e+003	5.070404e+002
1.727986e+003	5.037607e+002
1.728950e+003	4.999591e+002
1.729915e+003	4.997131e+002
1.730879e+003	5.023188e+002
1.731843e+003	5.037287e+002
1.732807e+003	5.022767e+002
1.733771e+003	5.004979e+002
1.734736e+003	5.012371e+002
1.735700e+003	5.035036e+002
1.736664e+003	5.041082e+002
1.737628e+003	5.029087e+002
1.738593e+003	5.018812e+002
1.739557e+003	5.010166e+002
1.740521e+003	4.999829e+002
1.741485e+003	4.981772e+002
1.742450e+003	4.973856e+002
1.743414e+003	4.996798e+002
1.744378e+003	5.030387e+002
1.745342e+003	5.051458e+002
1.746307e+003	5.056060e+002
1.747271e+003	5.041532e+002
1.748235e+003	5.005676e+002
1.749199e+003	4.976676e+002
1.750163e+003	4.978223e+002
1.751128e+003	4.995177e+002
1.752092e+003	5.004411e+002
1.753056e+003	5.005265e+002
1.754020e+003	5.011146e+002
1.754985e+003	5.025500e+002
1.755949e+003	5.027999e+002
1.756913e+003	5.009023e+002
1.757877e+003	4.986680e+002
1.758842e+003	4.973578e+002
1.759806e+003	4.966647e+002
1.760770e+003	4.965262e+002
1.761734e+003	4.969822e+002
1.762698e+003	4.974007e+002
1.763663e+003	4.984541e+002
1.764627e+003	4.985903e+002
1.765591e+003	4.962648e+002
1.766555e+003	4.946076e+002
1.767520e+003	4.959896e+002
1.768484e+003	4.982582e+002
1.769448e+003	4.988778e+002
1.770412e+003	4.980742e+002
1.771377e+003	4.971986e+002
1.772341e+003	4.967177e+002
1.773305e+003	4.965617e+002
1.774269e+003	4.967794e+002
1.775234e+003	4.971133e+002
1.776198e+003	4.969747e+002
1.777162e+003	4.965991e+002
1.778126e+003	4.964527e+002
1.779090e+003	4.963578e+002
1.780055e+003	4.952679e+002
1.781019e+003	4.924964e+002
1.781983e+003	4.911747e+002
1.782947e+003	4.923196e+002
1.783912e+003	4.939235e+002
1.784876e+003	4.943399e+002
1.785840e+003	4.942502e+002
1.786804e+003	4.958133e+002
1.787769e+003	4.991967e+002
1.788733e+003	5.011642e+002
1.789697e+003	4.991971e+002
1.790661e+003	4.961445e+002
1.791625e+003	4.965488e+002
1.792590e+003	4.991728e+002
1.793554e+003	4.991453e+002
1.794518e+003	4.963546e+002
1.795482e+003	4.946494e+002
1.796447e+003	4.954659e+002
1.797411e+003	4.964704e+002
1.798375e+003	4.958417e+002
1.799339e+003	4.945254e+002
1.800304e+003	4.937968e+002
1.801268e+003	4.932760e+002
1.802232e+003	4.921989e+002
1.803196e+003	4.910922e+002
1.804161e+003	4.911688e+002
1.805125e+003	4.926154e+002
1.806089e+003	4.940538e+002
1.807053e+003	4.951311e+002
1.808017e+003	4.953836e+002
1.808982e+003	4.944703e+002
1.809946e+003	4.932544e+002
1.810910e+003	4.928414e+002
1.811874e+003	4.932469e+002
1.812839e+003	4.936134e+002
1.813803e+003	4.935179e+002
1.814767e+003	4.934811e+002
1.815731e+003	4.939637e+002
1.816696e+003	4.946193e+002
1.817660e+003	4.951481e+002
1.818624e+003	4.957464e+002
1.819588e+003	4.953931e+002
1.820552e+003	4.936721e+002
1.821517e+003	4.927173e+002
1.822481e+003	4.925628e+002
1.823445e+003	4.926145e+002
1.824409e+003	4.934708e+002
1.825374e+003	4.940425e+002
1.826338e+003	4.932419e+002
1.827302e+003	4.917166e+002
1.828266e+003	4.903497e+002
1.829231e+003	4.895865e+002
1.830195e+003	4.903364e+002
1.831159e+003	4.932169e+002
1.832123e+003	4.957426e+002
1.833088e+003	4.949987e+002
1.834052e+003	4.926295e+002
1.835016e+003	4.920714e+002
1.835980e+003	4.931377e+002
1.836944e+003	4.935538e+002
1.837909e+003	4.928907e+002
1.838873e+003	4.925753e+002
1.839837e+003	4.931166e+002
1.840801e+003	4.930822e+002
1.841766e+003	4.912393e+002
1.842730e+003	4.887433e+002
1.843694e+003	4.880083e+002
1.844658e+003	4.894655e+002
1.845623e+003	4.909259e+002
1.846587e+003	4.918592e+002
1.847551e+003	4.926368e+002
1.848515e+003	4.930059e+002
1.849479e+003	4.929238e+002
1.850444e+003	4.929631e+002
1.851408e+003	4.930828e+002
1.852372e+003	4.925833e+002
1.853336e+003	4.916522e+002
1.854301e+003	4.911386e+002
1.855265e+003	4.910909e+002
1.856229e+003	4.906268e+002
1.857193e+003	4.894862e+002
1.858158e+003	4.888373e+002
1.859122e+003	4.897318e+002
1.860086e+003	4.910943e+002
1.861050e+003	4.909484e+002
1.862015e+003	4.897358e+002
1.862979e+003	4.895527e+002
1.863943e+003	4.906929e+002
1.864907e+003	4.915573e+002
1.865871e+003	4.913939e+002
1.866836e+003	4.911060e+002
1.867800e+003	4.914929e+002
1.868764e+003	4.922268e+002
1.869728e+003	4.926250e+002
1.870693e+003	4.926209e+002
1.871657e+003	4.923811e+002
1.872621e+003	4.916521e+002
1.873585e+003	4.912045e+002
1.874550e+003	4.918072e+002
1.875514e+003	4.926518e+002
1.876478e+003	4.935711e+002
1.877442e+003	4.942957e+002
1.878406e+003	4.942562e+002
1.879371e+003	4.936304e+002
1.880335e+003	4.929782e+002
1.881299e+003	4.926429e+002
1.882263e+003	4.926008e+002
1.883228e+003	4.925710e+002
1.884192e+003	4.925069e+002
1.885156e+003	4.928029e+002
1.886120e+003	4.931509e+002
1.887085e+003	4.922641e+002
1.888049e+003	4.902493e+002
1.889013e+003	4.881799e+002
1.889977e+003	4.857992e+002
1.890942e+003	4.852541e+002
1.891906e+003	4.879789e+002
1.892870e+003	4.902716e+002
1.893834e+003	4.897383e+002
1.894798e+003	4.882029e+002
1.895763e+003	4.872119e+002
1.896727e+003	4.868119e+002
1.897691e+003	4.875993e+002
1.898655e+003	4.897394e+002
1.899620e+003	4.913463e+002
1.900584e+003	4.920395e+002
