# Supplementary material for: Characterization of biocarbon generated by high- and low-temperature pyrolysis of soy hulls and coffee chaff: for polymer composite applications
Source: R Soc Open Sci. 2018 Aug 22;5(8):171970. doi: 10.1098/rsos.171970 (PMC6124110; doi:10.1098/rsos.171970)
Supplement: RSOS ESM.zip [file rsos171970supp2.zip › RSOS Raman/DarkCoffee500C30m-pq3.CSV]

-2.016894e+001	0.000000e+000
-1.920471e+001	0.000000e+000
-1.824047e+001	0.000000e+000
-1.727624e+001	0.000000e+000
-1.631201e+001	0.000000e+000
-1.534777e+001	0.000000e+000
-1.438354e+001	0.000000e+000
-1.341931e+001	0.000000e+000
-1.245507e+001	0.000000e+000
-1.149084e+001	0.000000e+000
-1.052661e+001	0.000000e+000
-9.562373e+000	0.000000e+000
-8.598140e+000	0.000000e+000
-7.633906e+000	0.000000e+000
-6.669673e+000	0.000000e+000
-5.705440e+000	0.000000e+000
-4.741206e+000	0.000000e+000
-3.776973e+000	0.000000e+000
-2.812739e+000	0.000000e+000
-1.848506e+000	0.000000e+000
-8.842728e-001	0.000000e+000
7.996053e-002	0.000000e+000
1.044194e+000	0.000000e+000
2.008427e+000	0.000000e+000
2.972661e+000	0.000000e+000
3.936894e+000	0.000000e+000
4.901127e+000	0.000000e+000
5.865361e+000	0.000000e+000
6.829594e+000	0.000000e+000
7.793827e+000	0.000000e+000
8.758060e+000	0.000000e+000
9.722294e+000	0.000000e+000
1.068653e+001	0.000000e+000
1.165076e+001	0.000000e+000
1.261499e+001	0.000000e+000
1.357923e+001	0.000000e+000
1.454346e+001	0.000000e+000
1.550769e+001	0.000000e+000
1.647193e+001	0.000000e+000
1.743616e+001	0.000000e+000
1.840039e+001	0.000000e+000
1.936463e+001	0.000000e+000
2.032886e+001	0.000000e+000
2.129309e+001	0.000000e+000
2.225733e+001	0.000000e+000
2.322156e+001	0.000000e+000
2.418579e+001	0.000000e+000
2.515003e+001	0.000000e+000
2.611426e+001	0.000000e+000
2.707849e+001	0.000000e+000
2.804273e+001	0.000000e+000
2.900696e+001	0.000000e+000
2.997119e+001	0.000000e+000
3.093543e+001	0.000000e+000
3.189966e+001	0.000000e+000
3.286390e+001	0.000000e+000
3.382813e+001	0.000000e+000
3.479236e+001	0.000000e+000
3.575660e+001	0.000000e+000
3.672083e+001	0.000000e+000
3.768506e+001	0.000000e+000
3.864930e+001	0.000000e+000
3.961353e+001	0.000000e+000
4.057776e+001	0.000000e+000
4.154199e+001	0.000000e+000
4.250623e+001	0.000000e+000
4.347046e+001	0.000000e+000
4.443469e+001	0.000000e+000
4.539893e+001	0.000000e+000
4.636316e+001	0.000000e+000
4.732739e+001	0.000000e+000
4.829163e+001	0.000000e+000
4.925586e+001	0.000000e+000
5.022009e+001	3.725937e+002
5.118433e+001	3.708845e+002
5.214856e+001	3.690877e+002
5.311279e+001	3.665988e+002
5.407703e+001	3.639810e+002
5.504126e+001	3.615936e+002
5.600549e+001	3.591780e+002
5.696973e+001	3.575329e+002
5.793396e+001	3.570071e+002
5.889819e+001	3.570770e+002
5.986243e+001	3.568946e+002
6.082666e+001	3.557161e+002
6.179089e+001	3.542341e+002
6.275513e+001	3.524994e+002
6.371936e+001	3.505324e+002
6.468359e+001	3.483359e+002
6.564783e+001	3.466310e+002
6.661206e+001	3.451795e+002
6.757629e+001	3.429590e+002
6.854053e+001	3.390341e+002
6.950476e+001	3.324242e+002
7.046899e+001	3.293296e+002
7.143323e+001	3.311145e+002
7.239746e+001	3.351580e+002
7.336169e+001	3.372744e+002
7.432593e+001	3.353028e+002
7.529016e+001	3.332912e+002
7.625439e+001	3.320086e+002
7.721863e+001	3.315576e+002
7.818286e+001	3.313602e+002
7.914709e+001	3.308244e+002
8.011133e+001	3.300810e+002
8.107556e+001	3.288342e+002
8.203979e+001	3.269613e+002
8.300403e+001	3.248537e+002
8.396826e+001	3.243469e+002
8.493250e+001	3.249799e+002
8.589673e+001	3.258750e+002
8.686096e+001	3.260224e+002
8.782520e+001	3.254663e+002
8.878943e+001	3.248137e+002
8.975366e+001	3.231910e+002
9.071790e+001	3.210092e+002
9.168213e+001	3.197953e+002
9.264636e+001	3.215068e+002
9.361060e+001	3.220185e+002
9.457483e+001	3.206109e+002
9.553906e+001	3.174213e+002
9.650330e+001	3.143401e+002
9.746753e+001	3.121303e+002
9.843176e+001	3.106103e+002
9.939600e+001	3.097982e+002
1.003602e+002	3.096927e+002
1.013245e+002	3.101758e+002
1.022887e+002	3.111971e+002
1.032529e+002	3.124928e+002
1.042172e+002	3.134779e+002
1.051814e+002	3.133508e+002
1.061456e+002	3.115161e+002
1.071099e+002	3.102990e+002
1.080741e+002	3.099619e+002
1.090383e+002	3.102772e+002
1.100026e+002	3.103630e+002
1.109668e+002	3.106602e+002
1.119310e+002	3.104006e+002
1.128953e+002	3.089178e+002
1.138595e+002	3.061074e+002
1.148237e+002	3.034332e+002
1.157880e+002	3.019724e+002
1.167522e+002	3.008881e+002
1.177164e+002	2.999999e+002
1.186807e+002	2.992697e+002
1.196449e+002	2.989601e+002
1.206091e+002	2.987584e+002
1.215734e+002	2.985045e+002
1.225376e+002	2.981175e+002
1.235018e+002	2.975400e+002
1.244661e+002	2.964368e+002
1.254303e+002	2.956028e+002
1.263945e+002	2.953359e+002
1.273588e+002	2.955866e+002
1.283230e+002	2.959140e+002
1.292872e+002	2.959474e+002
1.302515e+002	2.961392e+002
1.312157e+002	2.969455e+002
1.321799e+002	2.983426e+002
1.331442e+002	2.991517e+002
1.341084e+002	2.982651e+002
1.350726e+002	2.971598e+002
1.360369e+002	2.964701e+002
1.370011e+002	2.965235e+002
1.379653e+002	2.968095e+002
1.389296e+002	2.961537e+002
1.398938e+002	2.948178e+002
1.408580e+002	2.934843e+002
1.418223e+002	2.929969e+002
1.427865e+002	2.940916e+002
1.437507e+002	2.938664e+002
1.447150e+002	2.915448e+002
1.456792e+002	2.882296e+002
1.466434e+002	2.863103e+002
1.476077e+002	2.869624e+002
1.485719e+002	2.875022e+002
1.495361e+002	2.875223e+002
1.505004e+002	2.869866e+002
1.514646e+002	2.862758e+002
1.524288e+002	2.864282e+002
1.533931e+002	2.865375e+002
1.543573e+002	2.857560e+002
1.553215e+002	2.838547e+002
1.562858e+002	2.817680e+002
1.572500e+002	2.824310e+002
1.582142e+002	2.847912e+002
1.591785e+002	2.872675e+002
1.601427e+002	2.885003e+002
1.611069e+002	2.879945e+002
1.620712e+002	2.878432e+002
1.630354e+002	2.887113e+002
1.639996e+002	2.895945e+002
1.649639e+002	2.891205e+002
1.659281e+002	2.858005e+002
1.668923e+002	2.834139e+002
1.678566e+002	2.827742e+002
1.688208e+002	2.835010e+002
1.697850e+002	2.846734e+002
1.707493e+002	2.856064e+002
1.717135e+002	2.859267e+002
1.726777e+002	2.854563e+002
1.736420e+002	2.843779e+002
1.746062e+002	2.831339e+002
1.755704e+002	2.830357e+002
1.765347e+002	2.836562e+002
1.774989e+002	2.840074e+002
1.784631e+002	2.834631e+002
1.794274e+002	2.816442e+002
1.803916e+002	2.805445e+002
1.813558e+002	2.810962e+002
1.823201e+002	2.819551e+002
1.832843e+002	2.821507e+002
1.842485e+002	2.810996e+002
1.852128e+002	2.803895e+002
1.861770e+002	2.802148e+002
1.871412e+002	2.801895e+002
1.881055e+002	2.801212e+002
1.890697e+002	2.802164e+002
1.900339e+002	2.802120e+002
1.909982e+002	2.794322e+002
1.919624e+002	2.781345e+002
1.929266e+002	2.767914e+002
1.938909e+002	2.762950e+002
1.948551e+002	2.766845e+002
1.958193e+002	2.775802e+002
1.967836e+002	2.790047e+002
1.977478e+002	2.806870e+002
1.987120e+002	2.811444e+002
1.996763e+002	2.795619e+002
2.006405e+002	2.782377e+002
2.016047e+002	2.776586e+002
2.025690e+002	2.778332e+002
2.035332e+002	2.781387e+002
2.044974e+002	2.781773e+002
2.054617e+002	2.781107e+002
2.064259e+002	2.781749e+002
2.073901e+002	2.785733e+002
2.083544e+002	2.792425e+002
2.093186e+002	2.797396e+002
2.102828e+002	2.798969e+002
2.112471e+002	2.796692e+002
2.122113e+002	2.790953e+002
2.131755e+002	2.783957e+002
2.141398e+002	2.779474e+002
2.151040e+002	2.777428e+002
2.160682e+002	2.776617e+002
2.170325e+002	2.774911e+002
2.179967e+002	2.766554e+002
2.189609e+002	2.759097e+002
2.199252e+002	2.752788e+002
2.208894e+002	2.749803e+002
2.218536e+002	2.753825e+002
2.228179e+002	2.777958e+002
2.237821e+002	2.794572e+002
2.247463e+002	2.789417e+002
2.257106e+002	2.767583e+002
2.266748e+002	2.744410e+002
2.276390e+002	2.746491e+002
2.286033e+002	2.759609e+002
2.295675e+002	2.767846e+002
2.305317e+002	2.766925e+002
2.314960e+002	2.759002e+002
2.324602e+002	2.758053e+002
2.334244e+002	2.762934e+002
2.343887e+002	2.766068e+002
2.353529e+002	2.765855e+002
2.363171e+002	2.763510e+002
2.372814e+002	2.759874e+002
2.382456e+002	2.749438e+002
2.392098e+002	2.741418e+002
2.401741e+002	2.742021e+002
2.411383e+002	2.754543e+002
2.421025e+002	2.764697e+002
2.430668e+002	2.767719e+002
2.440310e+002	2.766381e+002
2.449952e+002	2.759704e+002
2.459595e+002	2.745867e+002
2.469237e+002	2.731637e+002
2.478879e+002	2.735158e+002
2.488522e+002	2.751635e+002
2.498164e+002	2.770108e+002
2.507806e+002	2.776982e+002
2.517449e+002	2.767546e+002
2.527091e+002	2.756011e+002
2.536733e+002	2.737933e+002
2.546376e+002	2.719781e+002
2.556018e+002	2.712663e+002
2.565660e+002	2.729740e+002
2.575303e+002	2.742015e+002
2.584945e+002	2.742100e+002
2.594587e+002	2.734672e+002
2.604230e+002	2.729274e+002
2.613872e+002	2.736637e+002
2.623514e+002	2.748061e+002
2.633157e+002	2.758469e+002
2.642799e+002	2.767095e+002
2.652441e+002	2.774390e+002
2.662084e+002	2.779815e+002
2.671726e+002	2.779526e+002
2.681368e+002	2.773741e+002
2.691011e+002	2.762514e+002
2.700653e+002	2.747686e+002
2.710295e+002	2.739533e+002
2.719938e+002	2.745450e+002
2.729580e+002	2.751393e+002
2.739222e+002	2.753284e+002
2.748865e+002	2.750719e+002
2.758507e+002	2.748846e+002
2.768149e+002	2.749352e+002
2.777792e+002	2.751795e+002
2.787434e+002	2.755641e+002
2.797076e+002	2.760026e+002
2.806719e+002	2.763189e+002
2.816361e+002	2.764811e+002
2.826003e+002	2.765528e+002
2.835646e+002	2.766492e+002
2.845288e+002	2.768493e+002
2.854930e+002	2.771457e+002
2.864573e+002	2.761704e+002
2.874215e+002	2.733335e+002
2.883857e+002	2.707527e+002
2.893500e+002	2.702982e+002
2.903142e+002	2.732490e+002
2.912784e+002	2.753029e+002
2.922427e+002	2.761474e+002
2.932069e+002	2.764715e+002
2.941711e+002	2.767572e+002
2.951354e+002	2.771607e+002
2.960996e+002	2.773292e+002
2.970638e+002	2.771160e+002
2.980281e+002	2.767181e+002
2.989923e+002	2.762483e+002
2.999565e+002	2.757462e+002
3.009208e+002	2.752734e+002
3.018850e+002	2.752802e+002
3.028492e+002	2.756622e+002
3.038135e+002	2.759953e+002
3.047777e+002	2.757079e+002
3.057419e+002	2.746214e+002
3.067062e+002	2.741774e+002
3.076704e+002	2.745138e+002
3.086346e+002	2.752735e+002
3.095989e+002	2.759114e+002
3.105631e+002	2.760592e+002
3.115273e+002	2.758189e+002
3.124916e+002	2.754572e+002
3.134558e+002	2.751221e+002
3.144200e+002	2.748546e+002
3.153843e+002	2.744037e+002
3.163485e+002	2.740151e+002
3.173127e+002	2.742145e+002
3.182770e+002	2.748549e+002
3.192412e+002	2.755373e+002
3.202054e+002	2.755446e+002
3.211696e+002	2.748844e+002
3.221339e+002	2.740769e+002
3.230981e+002	2.729131e+002
3.240623e+002	2.716239e+002
3.250266e+002	2.710381e+002
3.259908e+002	2.728949e+002
3.269550e+002	2.737242e+002
3.279193e+002	2.721139e+002
3.288835e+002	2.690464e+002
3.298477e+002	2.674661e+002
3.308120e+002	2.709701e+002
3.317762e+002	2.746879e+002
3.327404e+002	2.767319e+002
3.337047e+002	2.769322e+002
3.346689e+002	2.760266e+002
3.356331e+002	2.749508e+002
3.365974e+002	2.739648e+002
3.375616e+002	2.733329e+002
3.385258e+002	2.731230e+002
3.394901e+002	2.732440e+002
3.404543e+002	2.733022e+002
3.414185e+002	2.731060e+002
3.423828e+002	2.731506e+002
3.433470e+002	2.736109e+002
3.443112e+002	2.744360e+002
3.452755e+002	2.752623e+002
3.462397e+002	2.762354e+002
3.472039e+002	2.766346e+002
3.481682e+002	2.759111e+002
3.491324e+002	2.743800e+002
3.500966e+002	2.731925e+002
3.510609e+002	2.742834e+002
3.520251e+002	2.758546e+002
3.529893e+002	2.767014e+002
3.539536e+002	2.765212e+002
3.549178e+002	2.755466e+002
3.558820e+002	2.742286e+002
3.568463e+002	2.726158e+002
3.578105e+002	2.719311e+002
3.587747e+002	2.728094e+002
3.597390e+002	2.750516e+002
3.607032e+002	2.765272e+002
3.616674e+002	2.769576e+002
3.626317e+002	2.769467e+002
3.635959e+002	2.762343e+002
3.645602e+002	2.749908e+002
3.655244e+002	2.741342e+002
3.664886e+002	2.746107e+002
3.674529e+002	2.751858e+002
3.684171e+002	2.755872e+002
3.693813e+002	2.757462e+002
3.703456e+002	2.757384e+002
3.713098e+002	2.755253e+002
3.722740e+002	2.752100e+002
3.732383e+002	2.749808e+002
3.742025e+002	2.749185e+002
3.751667e+002	2.749666e+002
3.761310e+002	2.746674e+002
3.770952e+002	2.730879e+002
3.780594e+002	2.720730e+002
3.790237e+002	2.724048e+002
3.799879e+002	2.737856e+002
3.809521e+002	2.743890e+002
3.819164e+002	2.729179e+002
3.828806e+002	2.717229e+002
3.838448e+002	2.714450e+002
3.848091e+002	2.720365e+002
3.857733e+002	2.729156e+002
3.867375e+002	2.736862e+002
3.877018e+002	2.742217e+002
3.886660e+002	2.742745e+002
3.896302e+002	2.738737e+002
3.905945e+002	2.732526e+002
3.915587e+002	2.729857e+002
3.925229e+002	2.729748e+002
3.934872e+002	2.732582e+002
3.944514e+002	2.741122e+002
3.954156e+002	2.752964e+002
3.963799e+002	2.757811e+002
3.973441e+002	2.756245e+002
3.983083e+002	2.751383e+002
3.992726e+002	2.735776e+002
4.002368e+002	2.715236e+002
4.012010e+002	2.704618e+002
4.021653e+002	2.720944e+002
4.031295e+002	2.741041e+002
4.040937e+002	2.758051e+002
4.050580e+002	2.769838e+002
4.060222e+002	2.773321e+002
4.069864e+002	2.758789e+002
4.079507e+002	2.730638e+002
4.089149e+002	2.719394e+002
4.098791e+002	2.728424e+002
4.108434e+002	2.749625e+002
4.118076e+002	2.765722e+002
4.127718e+002	2.777415e+002
4.137361e+002	2.782325e+002
4.147003e+002	2.781569e+002
4.156645e+002	2.776447e+002
4.166288e+002	2.766221e+002
4.175930e+002	2.740238e+002
4.185572e+002	2.725179e+002
4.195215e+002	2.734824e+002
4.204857e+002	2.756477e+002
4.214499e+002	2.774524e+002
4.224142e+002	2.776488e+002
4.233784e+002	2.768970e+002
4.243426e+002	2.763697e+002
4.253069e+002	2.760163e+002
4.262711e+002	2.757689e+002
4.272353e+002	2.755202e+002
4.281996e+002	2.749843e+002
4.291638e+002	2.745255e+002
4.301280e+002	2.744229e+002
4.310923e+002	2.747679e+002
4.320565e+002	2.757162e+002
4.330207e+002	2.776050e+002
4.339850e+002	2.788819e+002
4.349492e+002	2.788123e+002
4.359134e+002	2.781791e+002
4.368777e+002	2.777794e+002
4.378419e+002	2.781777e+002
4.388061e+002	2.788102e+002
4.397704e+002	2.782871e+002
4.407346e+002	2.772507e+002
4.416988e+002	2.765780e+002
4.426631e+002	2.768604e+002
4.436273e+002	2.779575e+002
4.445915e+002	2.787841e+002
4.455558e+002	2.795847e+002
4.465200e+002	2.800658e+002
4.474842e+002	2.799289e+002
4.484485e+002	2.790617e+002
4.494127e+002	2.783768e+002
4.503769e+002	2.779211e+002
4.513412e+002	2.776638e+002
4.523054e+002	2.778006e+002
4.532696e+002	2.783192e+002
4.542339e+002	2.787282e+002
4.551981e+002	2.780169e+002
4.561623e+002	2.772924e+002
4.571266e+002	2.772218e+002
4.580908e+002	2.779017e+002
4.590550e+002	2.789771e+002
4.600193e+002	2.798437e+002
4.609835e+002	2.805528e+002
4.619477e+002	2.809565e+002
4.629120e+002	2.809878e+002
4.638762e+002	2.808018e+002
4.648404e+002	2.808653e+002
4.658047e+002	2.812218e+002
4.667689e+002	2.814659e+002
4.677331e+002	2.819272e+002
4.686974e+002	2.823003e+002
4.696616e+002	2.818701e+002
4.706258e+002	2.795020e+002
4.715901e+002	2.778246e+002
4.725543e+002	2.783703e+002
4.735185e+002	2.801486e+002
4.744828e+002	2.816342e+002
4.754470e+002	2.813413e+002
4.764112e+002	2.797150e+002
4.773755e+002	2.788593e+002
4.783397e+002	2.787704e+002
4.793039e+002	2.791357e+002
4.802682e+002	2.796384e+002
4.812324e+002	2.803670e+002
4.821966e+002	2.811930e+002
4.831609e+002	2.823806e+002
4.841251e+002	2.832848e+002
4.850893e+002	2.834079e+002
4.860536e+002	2.825846e+002
4.870178e+002	2.815088e+002
4.879820e+002	2.799338e+002
4.889463e+002	2.787647e+002
4.899105e+002	2.788671e+002
4.908747e+002	2.803446e+002
4.918390e+002	2.820243e+002
4.928032e+002	2.811300e+002
4.937674e+002	2.792198e+002
4.947317e+002	2.783835e+002
4.956959e+002	2.794356e+002
4.966601e+002	2.817780e+002
4.976244e+002	2.824646e+002
4.985886e+002	2.802731e+002
4.995528e+002	2.785620e+002
5.005171e+002	2.779449e+002
5.014813e+002	2.782588e+002
5.024455e+002	2.789115e+002
5.034098e+002	2.799128e+002
5.043740e+002	2.809280e+002
5.053382e+002	2.820782e+002
5.063025e+002	2.831185e+002
5.072667e+002	2.836894e+002
5.082309e+002	2.834297e+002
5.091952e+002	2.827882e+002
5.101594e+002	2.824345e+002
5.111236e+002	2.822871e+002
5.120879e+002	2.821611e+002
5.130521e+002	2.818576e+002
5.140164e+002	2.812928e+002
5.149806e+002	2.804840e+002
5.159448e+002	2.793645e+002
5.169091e+002	2.785357e+002
5.178733e+002	2.783072e+002
5.188375e+002	2.785703e+002
5.198018e+002	2.790970e+002
5.207660e+002	2.806606e+002
5.217302e+002	2.819540e+002
5.226945e+002	2.822724e+002
5.236587e+002	2.815441e+002
5.246229e+002	2.804915e+002
5.255872e+002	2.793600e+002
5.265514e+002	2.783388e+002
5.275156e+002	2.779136e+002
5.284799e+002	2.781874e+002
5.294441e+002	2.789205e+002
5.304083e+002	2.794436e+002
5.313726e+002	2.797105e+002
5.323368e+002	2.797425e+002
5.333010e+002	2.792963e+002
5.342653e+002	2.786743e+002
5.352295e+002	2.784418e+002
5.361937e+002	2.784736e+002
5.371580e+002	2.790786e+002
5.381222e+002	2.810953e+002
5.390864e+002	2.833181e+002
5.400507e+002	2.844115e+002
5.410149e+002	2.835289e+002
5.419791e+002	2.816262e+002
5.429434e+002	2.795007e+002
5.439076e+002	2.778468e+002
5.448718e+002	2.777154e+002
5.458361e+002	2.796383e+002
5.468003e+002	2.831188e+002
5.477645e+002	2.845641e+002
5.487288e+002	2.836010e+002
5.496930e+002	2.823911e+002
5.506572e+002	2.819686e+002
5.516215e+002	2.824462e+002
5.525857e+002	2.829548e+002
5.535499e+002	2.832938e+002
5.545142e+002	2.834912e+002
5.554784e+002	2.833228e+002
5.564426e+002	2.828852e+002
5.574069e+002	2.824840e+002
5.583711e+002	2.824802e+002
5.593353e+002	2.824705e+002
5.602996e+002	2.822685e+002
5.612638e+002	2.820433e+002
5.622280e+002	2.819181e+002
5.631923e+002	2.818927e+002
5.641565e+002	2.816933e+002
5.651207e+002	2.811563e+002
5.660850e+002	2.803557e+002
5.670491e+002	2.795807e+002
5.680134e+002	2.791637e+002
5.689776e+002	2.793318e+002
5.699418e+002	2.797601e+002
5.709061e+002	2.797750e+002
5.718703e+002	2.798389e+002
5.728345e+002	2.804974e+002
5.737988e+002	2.815904e+002
5.747630e+002	2.820203e+002
5.757272e+002	2.799994e+002
5.766915e+002	2.776823e+002
5.776557e+002	2.771430e+002
5.786199e+002	2.782989e+002
5.795842e+002	2.798127e+002
5.805484e+002	2.796141e+002
5.815126e+002	2.774286e+002
5.824769e+002	2.770137e+002
5.834411e+002	2.789442e+002
5.844053e+002	2.813596e+002
5.853696e+002	2.821579e+002
5.863338e+002	2.805929e+002
5.872980e+002	2.798064e+002
5.882623e+002	2.808887e+002
5.892265e+002	2.822389e+002
5.901907e+002	2.831399e+002
5.911550e+002	2.833148e+002
5.921192e+002	2.826360e+002
5.930834e+002	2.793178e+002
5.940477e+002	2.761444e+002
5.950119e+002	2.757611e+002
5.959761e+002	2.783098e+002
5.969404e+002	2.818935e+002
5.979046e+002	2.829631e+002
5.988688e+002	2.806773e+002
5.998331e+002	2.795079e+002
6.007973e+002	2.801855e+002
6.017615e+002	2.817248e+002
6.027258e+002	2.827293e+002
6.036900e+002	2.829082e+002
6.046542e+002	2.827518e+002
6.056185e+002	2.821745e+002
6.065827e+002	2.815167e+002
6.075469e+002	2.810323e+002
6.085112e+002	2.809072e+002
6.094754e+002	2.813154e+002
6.104396e+002	2.827008e+002
6.114039e+002	2.840436e+002
6.123681e+002	2.843665e+002
6.133323e+002	2.835351e+002
6.142966e+002	2.822802e+002
6.152608e+002	2.822852e+002
6.162250e+002	2.844843e+002
6.171893e+002	2.859542e+002
6.181535e+002	2.862177e+002
6.191177e+002	2.854923e+002
6.200820e+002	2.838989e+002
6.210462e+002	2.804443e+002
6.220104e+002	2.788158e+002
6.229747e+002	2.807685e+002
6.239389e+002	2.835724e+002
6.249031e+002	2.852664e+002
6.258674e+002	2.852149e+002
6.268316e+002	2.846031e+002
6.277958e+002	2.852246e+002
6.287601e+002	2.860936e+002
6.297243e+002	2.859068e+002
6.306885e+002	2.844864e+002
6.316528e+002	2.828199e+002
6.326170e+002	2.830422e+002
6.335812e+002	2.860780e+002
6.345455e+002	2.881732e+002
6.355097e+002	2.892550e+002
6.364739e+002	2.893043e+002
6.374382e+002	2.881435e+002
6.384024e+002	2.852998e+002
6.393666e+002	2.832091e+002
6.403309e+002	2.823991e+002
6.412951e+002	2.823859e+002
6.422593e+002	2.830595e+002
6.432236e+002	2.843081e+002
6.441878e+002	2.858194e+002
6.451520e+002	2.871352e+002
6.461163e+002	2.882176e+002
6.470805e+002	2.893563e+002
6.480447e+002	2.904838e+002
6.490090e+002	2.910108e+002
6.499732e+002	2.898867e+002
6.509374e+002	2.864502e+002
6.519017e+002	2.847897e+002
6.528659e+002	2.854496e+002
6.538301e+002	2.869589e+002
6.547944e+002	2.879949e+002
6.557586e+002	2.882299e+002
6.567228e+002	2.884196e+002
6.576871e+002	2.894859e+002
6.586513e+002	2.901581e+002
6.596155e+002	2.893980e+002
6.605798e+002	2.873439e+002
6.615440e+002	2.852770e+002
6.625082e+002	2.849959e+002
6.634725e+002	2.860371e+002
6.644367e+002	2.867813e+002
6.654009e+002	2.869786e+002
6.663652e+002	2.867518e+002
6.673294e+002	2.862930e+002
6.682936e+002	2.854431e+002
6.692579e+002	2.853644e+002
6.702221e+002	2.861823e+002
6.711863e+002	2.870341e+002
6.721506e+002	2.878000e+002
6.731148e+002	2.885976e+002
6.740790e+002	2.890359e+002
6.750433e+002	2.878001e+002
6.760075e+002	2.867361e+002
6.769717e+002	2.867498e+002
6.779360e+002	2.876147e+002
6.789002e+002	2.886323e+002
6.798644e+002	2.891935e+002
6.808287e+002	2.894343e+002
6.817929e+002	2.897448e+002
6.827571e+002	2.901610e+002
6.837214e+002	2.904271e+002
6.846856e+002	2.901887e+002
6.856498e+002	2.892750e+002
6.866141e+002	2.887837e+002
6.875783e+002	2.892070e+002
6.885425e+002	2.895269e+002
6.895068e+002	2.894458e+002
6.904710e+002	2.890602e+002
6.914352e+002	2.886969e+002
6.923995e+002	2.886036e+002
6.933637e+002	2.884651e+002
6.943279e+002	2.876123e+002
6.952922e+002	2.865262e+002
6.962564e+002	2.861190e+002
6.972206e+002	2.870682e+002
6.981849e+002	2.891266e+002
6.991491e+002	2.905665e+002
7.001133e+002	2.914824e+002
7.010776e+002	2.919289e+002
7.020418e+002	2.915523e+002
7.030060e+002	2.903847e+002
7.039703e+002	2.891331e+002
7.049345e+002	2.879809e+002
7.058987e+002	2.875320e+002
7.068630e+002	2.881458e+002
7.078272e+002	2.893887e+002
7.087914e+002	2.907687e+002
7.097557e+002	2.919634e+002
7.107199e+002	2.927951e+002
7.116841e+002	2.932379e+002
7.126484e+002	2.931722e+002
7.136126e+002	2.924223e+002
7.145768e+002	2.911417e+002
7.155411e+002	2.898007e+002
7.165053e+002	2.891196e+002
7.174695e+002	2.889467e+002
7.184338e+002	2.890728e+002
7.193980e+002	2.896385e+002
7.203622e+002	2.903018e+002
7.213265e+002	2.909406e+002
7.222907e+002	2.918450e+002
7.232549e+002	2.922733e+002
7.242192e+002	2.908838e+002
7.251834e+002	2.893002e+002
7.261476e+002	2.888190e+002
7.271119e+002	2.895546e+002
7.280761e+002	2.904980e+002
7.290403e+002	2.901974e+002
7.300046e+002	2.892293e+002
7.309688e+002	2.894693e+002
7.319330e+002	2.907356e+002
7.328973e+002	2.918587e+002
7.338615e+002	2.917574e+002
7.348257e+002	2.904241e+002
7.357900e+002	2.899446e+002
7.367542e+002	2.905645e+002
7.377184e+002	2.915092e+002
7.386827e+002	2.924713e+002
7.396469e+002	2.933669e+002
7.406111e+002	2.943398e+002
7.415754e+002	2.959299e+002
7.425396e+002	2.972959e+002
7.435038e+002	2.976272e+002
7.444681e+002	2.972261e+002
7.454323e+002	2.965240e+002
7.463965e+002	2.957895e+002
7.473608e+002	2.949579e+002
7.483250e+002	2.940230e+002
7.492892e+002	2.931826e+002
7.502535e+002	2.927913e+002
7.512177e+002	2.932034e+002
7.521819e+002	2.940595e+002
7.531462e+002	2.944389e+002
7.541104e+002	2.940432e+002
7.550746e+002	2.933414e+002
7.560389e+002	2.919857e+002
7.570031e+002	2.910760e+002
7.579673e+002	2.915326e+002
7.589316e+002	2.933994e+002
7.598958e+002	2.955004e+002
7.608600e+002	2.969663e+002
7.618243e+002	2.977778e+002
7.627885e+002	2.976351e+002
7.637527e+002	2.966925e+002
7.647170e+002	2.957797e+002
7.656812e+002	2.960151e+002
7.666454e+002	2.977404e+002
7.676097e+002	2.984069e+002
7.685739e+002	2.975676e+002
7.695381e+002	2.967565e+002
7.705024e+002	2.964280e+002
7.714666e+002	2.964899e+002
7.724308e+002	2.970261e+002
7.733951e+002	2.991687e+002
7.743593e+002	3.005273e+002
7.753235e+002	2.995328e+002
7.762878e+002	2.975088e+002
7.772520e+002	2.962052e+002
7.782162e+002	2.966289e+002
7.791805e+002	2.981187e+002
7.801447e+002	2.996161e+002
7.811089e+002	3.011224e+002
7.820732e+002	3.022546e+002
7.830374e+002	3.029028e+002
7.840016e+002	3.031112e+002
7.849659e+002	3.029190e+002
7.859301e+002	3.020825e+002
7.868943e+002	3.013984e+002
7.878586e+002	3.007709e+002
7.888228e+002	3.005441e+002
7.897870e+002	3.009998e+002
7.907513e+002	3.019411e+002
7.917155e+002	3.024411e+002
7.926797e+002	3.017368e+002
7.936440e+002	3.008676e+002
7.946082e+002	3.006164e+002
7.955724e+002	3.008735e+002
7.965367e+002	3.010026e+002
7.975009e+002	3.002926e+002
7.984651e+002	2.986233e+002
7.994294e+002	2.982619e+002
8.003936e+002	3.004380e+002
8.013578e+002	3.024122e+002
8.023221e+002	3.026964e+002
8.032863e+002	3.016280e+002
8.042505e+002	3.008904e+002
8.052148e+002	3.009406e+002
8.061790e+002	3.010276e+002
8.071432e+002	3.007605e+002
8.081075e+002	3.007425e+002
8.090717e+002	3.017672e+002
8.100359e+002	3.038618e+002
8.110002e+002	3.057046e+002
8.119644e+002	3.050841e+002
8.129286e+002	3.029248e+002
8.138929e+002	3.012607e+002
8.148571e+002	3.004039e+002
8.158214e+002	3.002029e+002
8.167856e+002	3.004644e+002
8.177498e+002	3.012172e+002
8.187141e+002	3.018214e+002
8.196783e+002	3.027539e+002
8.206425e+002	3.032761e+002
8.216068e+002	3.025497e+002
8.225710e+002	3.010553e+002
8.235352e+002	3.004506e+002
8.244995e+002	3.021574e+002
8.254637e+002	3.041437e+002
8.264279e+002	3.041065e+002
8.273922e+002	3.029157e+002
8.283564e+002	3.021468e+002
8.293206e+002	3.026840e+002
8.302849e+002	3.040193e+002
8.312491e+002	3.042798e+002
8.322133e+002	3.027552e+002
8.331776e+002	3.024717e+002
8.341418e+002	3.051532e+002
8.351060e+002	3.081393e+002
8.360703e+002	3.079610e+002
8.370345e+002	3.038250e+002
8.379987e+002	3.008453e+002
8.389630e+002	3.010241e+002
8.399272e+002	3.020006e+002
8.408914e+002	3.032133e+002
8.418557e+002	3.042544e+002
8.428199e+002	3.046877e+002
8.437841e+002	3.041524e+002
8.447484e+002	3.032648e+002
8.457126e+002	3.036431e+002
8.466768e+002	3.050436e+002
8.476411e+002	3.060692e+002
8.486053e+002	3.058007e+002
8.495695e+002	3.045126e+002
8.505338e+002	3.036867e+002
8.514980e+002	3.037433e+002
8.524622e+002	3.042689e+002
8.534265e+002	3.052593e+002
8.543907e+002	3.062401e+002
8.553549e+002	3.070407e+002
8.563192e+002	3.076689e+002
8.572834e+002	3.079920e+002
8.582476e+002	3.075067e+002
8.592119e+002	3.069303e+002
8.601761e+002	3.068794e+002
8.611403e+002	3.072204e+002
8.621046e+002	3.076739e+002
8.630688e+002	3.080954e+002
8.640330e+002	3.086093e+002
8.649973e+002	3.091007e+002
8.659615e+002	3.097156e+002
8.669257e+002	3.099946e+002
8.678900e+002	3.097201e+002
8.688542e+002	3.091783e+002
8.698184e+002	3.087067e+002
8.707827e+002	3.082050e+002
8.717469e+002	3.081048e+002
8.727111e+002	3.090067e+002
8.736754e+002	3.100695e+002
8.746396e+002	3.105196e+002
8.756038e+002	3.103081e+002
8.765681e+002	3.100397e+002
8.775323e+002	3.104812e+002
8.784965e+002	3.114930e+002
8.794608e+002	3.120959e+002
8.804250e+002	3.124684e+002
8.813892e+002	3.123727e+002
8.823535e+002	3.112261e+002
8.833177e+002	3.094208e+002
8.842819e+002	3.091271e+002
8.852462e+002	3.115845e+002
8.862104e+002	3.135932e+002
8.871746e+002	3.143587e+002
8.881389e+002	3.143260e+002
8.891031e+002	3.137241e+002
8.900673e+002	3.128033e+002
8.910316e+002	3.121752e+002
8.919958e+002	3.125646e+002
8.929600e+002	3.134955e+002
8.939243e+002	3.143270e+002
8.948885e+002	3.151266e+002
8.958527e+002	3.159445e+002
8.968170e+002	3.168460e+002
8.977812e+002	3.177888e+002
8.987454e+002	3.178183e+002
8.997097e+002	3.156957e+002
9.006739e+002	3.139496e+002
9.016381e+002	3.132539e+002
9.026024e+002	3.133329e+002
9.035666e+002	3.138380e+002
9.045308e+002	3.146471e+002
9.054951e+002	3.152827e+002
9.064593e+002	3.143580e+002
9.074235e+002	3.132774e+002
9.083878e+002	3.139495e+002
9.093520e+002	3.162688e+002
9.103162e+002	3.183451e+002
9.112805e+002	3.179925e+002
9.122447e+002	3.152673e+002
9.132089e+002	3.149726e+002
9.141732e+002	3.180610e+002
9.151374e+002	3.201829e+002
9.161016e+002	3.199852e+002
9.170659e+002	3.186645e+002
9.180301e+002	3.182748e+002
9.189943e+002	3.193971e+002
9.199586e+002	3.206647e+002
9.209228e+002	3.207040e+002
9.218870e+002	3.204423e+002
9.228513e+002	3.209243e+002
9.238155e+002	3.223211e+002
9.247797e+002	3.241494e+002
9.257440e+002	3.258666e+002
9.267082e+002	3.271546e+002
9.276724e+002	3.266181e+002
9.286367e+002	3.241994e+002
9.296009e+002	3.218737e+002
9.305651e+002	3.200830e+002
9.315294e+002	3.189658e+002
9.324936e+002	3.193889e+002
9.334578e+002	3.227461e+002
9.344221e+002	3.249384e+002
9.353863e+002	3.242416e+002
9.363505e+002	3.229761e+002
9.373148e+002	3.225556e+002
9.382790e+002	3.231714e+002
9.392432e+002	3.243503e+002
9.402075e+002	3.259385e+002
9.411717e+002	3.274305e+002
9.421359e+002	3.274787e+002
9.431002e+002	3.264702e+002
9.440644e+002	3.258560e+002
9.450286e+002	3.264188e+002
9.459929e+002	3.276592e+002
9.469571e+002	3.280988e+002
9.479213e+002	3.268571e+002
9.488856e+002	3.263435e+002
9.498498e+002	3.277341e+002
9.508140e+002	3.294979e+002
9.517783e+002	3.303678e+002
9.527425e+002	3.303290e+002
9.537067e+002	3.304407e+002
9.546710e+002	3.314804e+002
9.556352e+002	3.324015e+002
9.565994e+002	3.319124e+002
9.575637e+002	3.307248e+002
9.585279e+002	3.303634e+002
9.594921e+002	3.316768e+002
9.604564e+002	3.339550e+002
9.614206e+002	3.350209e+002
9.623848e+002	3.333278e+002
9.633491e+002	3.327683e+002
9.643133e+002	3.345048e+002
9.652775e+002	3.362918e+002
9.662418e+002	3.367689e+002
9.672060e+002	3.361220e+002
9.681702e+002	3.354519e+002
9.691345e+002	3.350533e+002
9.700987e+002	3.351642e+002
9.710629e+002	3.361363e+002
9.720272e+002	3.373558e+002
9.729914e+002	3.381266e+002
9.739556e+002	3.382144e+002
9.749199e+002	3.377722e+002
9.758841e+002	3.369432e+002
9.768483e+002	3.354910e+002
9.778126e+002	3.354707e+002
9.787768e+002	3.379659e+002
9.797410e+002	3.403429e+002
9.807053e+002	3.411787e+002
9.816695e+002	3.407285e+002
9.826337e+002	3.400561e+002
9.835980e+002	3.395028e+002
9.845622e+002	3.394188e+002
9.855264e+002	3.397652e+002
9.864907e+002	3.403228e+002
9.874549e+002	3.408841e+002
9.884191e+002	3.414164e+002
9.893834e+002	3.421784e+002
9.903476e+002	3.436175e+002
9.913118e+002	3.458380e+002
9.922761e+002	3.473240e+002
9.932403e+002	3.481348e+002
9.942045e+002	3.483307e+002
9.951688e+002	3.472426e+002
9.961330e+002	3.456870e+002
9.970972e+002	3.454703e+002
9.980615e+002	3.470948e+002
9.990257e+002	3.483542e+002
9.999899e+002	3.485576e+002
1.000954e+003	3.486405e+002
1.001918e+003	3.488621e+002
1.002883e+003	3.491752e+002
1.003847e+003	3.493844e+002
1.004811e+003	3.494223e+002
1.005775e+003	3.497272e+002
1.006740e+003	3.519484e+002
1.007704e+003	3.558946e+002
1.008668e+003	3.580518e+002
1.009632e+003	3.568960e+002
1.010596e+003	3.544330e+002
1.011561e+003	3.533425e+002
1.012525e+003	3.540396e+002
1.013489e+003	3.548417e+002
1.014453e+003	3.539261e+002
1.015418e+003	3.536584e+002
1.016382e+003	3.553798e+002
1.017346e+003	3.579959e+002
1.018310e+003	3.599719e+002
1.019275e+003	3.607042e+002
1.020239e+003	3.609508e+002
1.021203e+003	3.618759e+002
1.022167e+003	3.634586e+002
1.023132e+003	3.645629e+002
1.024096e+003	3.647416e+002
1.025060e+003	3.645365e+002
1.026024e+003	3.645929e+002
1.026989e+003	3.649685e+002
1.027953e+003	3.650059e+002
1.028917e+003	3.644800e+002
1.029881e+003	3.643539e+002
1.030845e+003	3.644474e+002
1.031810e+003	3.650899e+002
1.032774e+003	3.668869e+002
1.033738e+003	3.694548e+002
1.034702e+003	3.713055e+002
1.035667e+003	3.710429e+002
1.036631e+003	3.695937e+002
1.037595e+003	3.697702e+002
1.038559e+003	3.714012e+002
1.039524e+003	3.729224e+002
1.040488e+003	3.736608e+002
1.041452e+003	3.738043e+002
1.042416e+003	3.737674e+002
1.043380e+003	3.735914e+002
1.044345e+003	3.743159e+002
1.045309e+003	3.767720e+002
1.046273e+003	3.789717e+002
1.047237e+003	3.793671e+002
1.048202e+003	3.785502e+002
1.049166e+003	3.782520e+002
1.050130e+003	3.795416e+002
1.051094e+003	3.812482e+002
1.052059e+003	3.808625e+002
1.053023e+003	3.791290e+002
1.053987e+003	3.788637e+002
1.054951e+003	3.806003e+002
1.055916e+003	3.828727e+002
1.056880e+003	3.846187e+002
1.057844e+003	3.858086e+002
1.058808e+003	3.859200e+002
1.059772e+003	3.834315e+002
1.060737e+003	3.817307e+002
1.061701e+003	3.822299e+002
1.062665e+003	3.838031e+002
1.063629e+003	3.855687e+002
1.064594e+003	3.870721e+002
1.065558e+003	3.880415e+002
1.066522e+003	3.881413e+002
1.067486e+003	3.875583e+002
1.068450e+003	3.873466e+002
1.069415e+003	3.877794e+002
1.070379e+003	3.883479e+002
1.071343e+003	3.885495e+002
1.072307e+003	3.886964e+002
1.073272e+003	3.895500e+002
1.074236e+003	3.911969e+002
1.075200e+003	3.928033e+002
1.076164e+003	3.952507e+002
1.077129e+003	3.972072e+002
1.078093e+003	3.976704e+002
1.079057e+003	3.973463e+002
1.080021e+003	3.971599e+002
1.080985e+003	3.974598e+002
1.081950e+003	3.980986e+002
1.082914e+003	3.991024e+002
1.083878e+003	4.004795e+002
1.084842e+003	4.019123e+002
1.085807e+003	4.033806e+002
1.086771e+003	4.043213e+002
1.087735e+003	4.041373e+002
1.088699e+003	4.031280e+002
1.089664e+003	4.025084e+002
1.090628e+003	4.025060e+002
1.091592e+003	4.025632e+002
1.092556e+003	4.021460e+002
1.093521e+003	4.021198e+002
1.094485e+003	4.034173e+002
1.095449e+003	4.056377e+002
1.096413e+003	4.076028e+002
1.097377e+003	4.084948e+002
1.098342e+003	4.086832e+002
1.099306e+003	4.091535e+002
1.100270e+003	4.098857e+002
1.101234e+003	4.103699e+002
1.102199e+003	4.107843e+002
1.103163e+003	4.110619e+002
1.104127e+003	4.102344e+002
1.105091e+003	4.083726e+002
1.106056e+003	4.089350e+002
1.107020e+003	4.147676e+002
1.107984e+003	4.188195e+002
1.108948e+003	4.182155e+002
1.109912e+003	4.162687e+002
1.110877e+003	4.152192e+002
1.111841e+003	4.154245e+002
1.112805e+003	4.161306e+002
1.113769e+003	4.167806e+002
1.114734e+003	4.177982e+002
1.115698e+003	4.208682e+002
1.116662e+003	4.256917e+002
1.117626e+003	4.288719e+002
1.118591e+003	4.295247e+002
1.119555e+003	4.289135e+002
1.120519e+003	4.276343e+002
1.121483e+003	4.256539e+002
1.122448e+003	4.252631e+002
1.123412e+003	4.281555e+002
1.124376e+003	4.303923e+002
1.125340e+003	4.307381e+002
1.126304e+003	4.308152e+002
1.127269e+003	4.318689e+002
1.128233e+003	4.337345e+002
1.129197e+003	4.351754e+002
1.130161e+003	4.350603e+002
1.131126e+003	4.336845e+002
1.132090e+003	4.332578e+002
1.133054e+003	4.343593e+002
1.134018e+003	4.358766e+002
1.134983e+003	4.373865e+002
1.135947e+003	4.391563e+002
1.136911e+003	4.419261e+002
1.137875e+003	4.456171e+002
1.138839e+003	4.481271e+002
1.139804e+003	4.479942e+002
1.140768e+003	4.471556e+002
1.141732e+003	4.460175e+002
1.142696e+003	4.455705e+002
1.143661e+003	4.471595e+002
1.144625e+003	4.506433e+002
1.145589e+003	4.544729e+002
1.146553e+003	4.571507e+002
1.147518e+003	4.588522e+002
1.148482e+003	4.596450e+002
1.149446e+003	4.585124e+002
1.150410e+003	4.585475e+002
1.151375e+003	4.612863e+002
1.152339e+003	4.645611e+002
1.153303e+003	4.661748e+002
1.154267e+003	4.663408e+002
1.155231e+003	4.671101e+002
1.156196e+003	4.692879e+002
1.157160e+003	4.710580e+002
1.158124e+003	4.716017e+002
1.159088e+003	4.717212e+002
1.160053e+003	4.720083e+002
1.161017e+003	4.725955e+002
1.161981e+003	4.734449e+002
1.162945e+003	4.745269e+002
1.163910e+003	4.756518e+002
1.164874e+003	4.759431e+002
1.165838e+003	4.747849e+002
1.166802e+003	4.742701e+002
1.167766e+003	4.742272e+002
1.168731e+003	4.747467e+002
1.169695e+003	4.761591e+002
1.170659e+003	4.782998e+002
1.171623e+003	4.804534e+002
1.172588e+003	4.823889e+002
1.173552e+003	4.846936e+002
1.174516e+003	4.885961e+002
1.175480e+003	4.923938e+002
1.176445e+003	4.934456e+002
1.177409e+003	4.916465e+002
1.178373e+003	4.897439e+002
1.179337e+003	4.902838e+002
1.180302e+003	4.929234e+002
1.181266e+003	4.950023e+002
1.182230e+003	4.959219e+002
1.183194e+003	4.967471e+002
1.184158e+003	4.979845e+002
1.185123e+003	4.990003e+002
1.186087e+003	4.989045e+002
1.187051e+003	4.985990e+002
1.188015e+003	5.002707e+002
1.188980e+003	5.048886e+002
1.189944e+003	5.096874e+002
1.190908e+003	5.106444e+002
1.191872e+003	5.088977e+002
1.192837e+003	5.082954e+002
1.193801e+003	5.093019e+002
1.194765e+003	5.108896e+002
1.195729e+003	5.123962e+002
1.196693e+003	5.136274e+002
1.197658e+003	5.143370e+002
1.198622e+003	5.144609e+002
1.199586e+003	5.151322e+002
1.200550e+003	5.166654e+002
1.201515e+003	5.182101e+002
1.202479e+003	5.193000e+002
1.203443e+003	5.203431e+002
1.204407e+003	5.222523e+002
1.205372e+003	5.254022e+002
1.206336e+003	5.291163e+002
1.207300e+003	5.321821e+002
1.208264e+003	5.340140e+002
1.209229e+003	5.347081e+002
1.210193e+003	5.346771e+002
1.211157e+003	5.348405e+002
1.212121e+003	5.352245e+002
1.213085e+003	5.359423e+002
1.214050e+003	5.373425e+002
1.215014e+003	5.394589e+002
1.215978e+003	5.415596e+002
1.216942e+003	5.432556e+002
1.217907e+003	5.449213e+002
1.218871e+003	5.467957e+002
1.219835e+003	5.484722e+002
1.220799e+003	5.499069e+002
1.221764e+003	5.513057e+002
1.222728e+003	5.525937e+002
1.223692e+003	5.533062e+002
1.224656e+003	5.533284e+002
1.225620e+003	5.540711e+002
1.226585e+003	5.568104e+002
1.227549e+003	5.589387e+002
1.228513e+003	5.599962e+002
1.229477e+003	5.605759e+002
1.230442e+003	5.607533e+002
1.231406e+003	5.608846e+002
1.232370e+003	5.616805e+002
1.233334e+003	5.634847e+002
1.234299e+003	5.657327e+002
1.235263e+003	5.674318e+002
1.236227e+003	5.688506e+002
1.237191e+003	5.712323e+002
1.238156e+003	5.746913e+002
1.239120e+003	5.781219e+002
1.240084e+003	5.807087e+002
1.241048e+003	5.822882e+002
1.242012e+003	5.826871e+002
1.242977e+003	5.815535e+002
1.243941e+003	5.813528e+002
1.244905e+003	5.836687e+002
1.245869e+003	5.861534e+002
1.246834e+003	5.884820e+002
1.247798e+003	5.903441e+002
1.248762e+003	5.908613e+002
1.249726e+003	5.904355e+002
1.250691e+003	5.911365e+002
1.251655e+003	5.946445e+002
1.252619e+003	5.990869e+002
1.253583e+003	5.997195e+002
1.254547e+003	5.967871e+002
1.255512e+003	5.958737e+002
1.256476e+003	5.978938e+002
1.257440e+003	6.010071e+002
1.258404e+003	6.049667e+002
1.259369e+003	6.090604e+002
1.260333e+003	6.106348e+002
1.261297e+003	6.084007e+002
1.262261e+003	6.071133e+002
1.263226e+003	6.111437e+002
1.264190e+003	6.154540e+002
1.265154e+003	6.165715e+002
1.266118e+003	6.162839e+002
1.267083e+003	6.176953e+002
1.268047e+003	6.215834e+002
1.269011e+003	6.260370e+002
1.269975e+003	6.288236e+002
1.270939e+003	6.298906e+002
1.271904e+003	6.298832e+002
1.272868e+003	6.273196e+002
1.273832e+003	6.265504e+002
1.274796e+003	6.286873e+002
1.275761e+003	6.318466e+002
1.276725e+003	6.351862e+002
1.277689e+003	6.382926e+002
1.278653e+003	6.404260e+002
1.279618e+003	6.411835e+002
1.280582e+003	6.415682e+002
1.281546e+003	6.430048e+002
1.282510e+003	6.446866e+002
1.283474e+003	6.443724e+002
1.284439e+003	6.422415e+002
1.285403e+003	6.418732e+002
1.286367e+003	6.458243e+002
1.287331e+003	6.518243e+002
1.288296e+003	6.556565e+002
1.289260e+003	6.570212e+002
1.290224e+003	6.579991e+002
1.291188e+003	6.580764e+002
1.292153e+003	6.589924e+002
1.293117e+003	6.625059e+002
1.294081e+003	6.664890e+002
1.295045e+003	6.683832e+002
1.296010e+003	6.683638e+002
1.296974e+003	6.688077e+002
1.297938e+003	6.714786e+002
1.298902e+003	6.753484e+002
1.299866e+003	6.777517e+002
1.300831e+003	6.785369e+002
1.301795e+003	6.794982e+002
1.302759e+003	6.796522e+002
1.303723e+003	6.804232e+002
1.304688e+003	6.824249e+002
1.305652e+003	6.848879e+002
1.306616e+003	6.873632e+002
1.307580e+003	6.899405e+002
1.308545e+003	6.919766e+002
1.309509e+003	6.929325e+002
1.310473e+003	6.938234e+002
1.311437e+003	6.955665e+002
1.312401e+003	6.976588e+002
1.313366e+003	6.995226e+002
1.314330e+003	7.011606e+002
1.315294e+003	7.028757e+002
1.316258e+003	7.049098e+002
1.317223e+003	7.070163e+002
1.318187e+003	7.083922e+002
1.319151e+003	7.087374e+002
1.320115e+003	7.088635e+002
1.321080e+003	7.083990e+002
1.322044e+003	7.087917e+002
1.323008e+003	7.106762e+002
1.323972e+003	7.133854e+002
1.324937e+003	7.167404e+002
1.325901e+003	7.201100e+002
1.326865e+003	7.217123e+002
1.327829e+003	7.200961e+002
1.328793e+003	7.171199e+002
1.329758e+003	7.180258e+002
1.330722e+003	7.247221e+002
1.331686e+003	7.291799e+002
1.332650e+003	7.296607e+002
1.333615e+003	7.293060e+002
1.334579e+003	7.285974e+002
1.335543e+003	7.278704e+002
1.336507e+003	7.282166e+002
1.337472e+003	7.299457e+002
1.338436e+003	7.319995e+002
1.339400e+003	7.341852e+002
1.340364e+003	7.360995e+002
1.341328e+003	7.370754e+002
1.342293e+003	7.376386e+002
1.343257e+003	7.385098e+002
1.344221e+003	7.393428e+002
1.345185e+003	7.390115e+002
1.346150e+003	7.366588e+002
1.347114e+003	7.333810e+002
1.348078e+003	7.320494e+002
1.349042e+003	7.336274e+002
1.350007e+003	7.347875e+002
1.350971e+003	7.324414e+002
1.351935e+003	7.316477e+002
1.352899e+003	7.357709e+002
1.353864e+003	7.411547e+002
1.354828e+003	7.437847e+002
1.355792e+003	7.433910e+002
1.356756e+003	7.422590e+002
1.357720e+003	7.419095e+002
1.358685e+003	7.416918e+002
1.359649e+003	7.404619e+002
1.360613e+003	7.378810e+002
1.361577e+003	7.362180e+002
1.362542e+003	7.376470e+002
1.363506e+003	7.386731e+002
1.364470e+003	7.369699e+002
1.365434e+003	7.348488e+002
1.366399e+003	7.352830e+002
1.367363e+003	7.378220e+002
1.368327e+003	7.393044e+002
1.369291e+003	7.382867e+002
1.370255e+003	7.360446e+002
1.371220e+003	7.338837e+002
1.372184e+003	7.321105e+002
1.373148e+003	7.307535e+002
1.374112e+003	7.296652e+002
1.375077e+003	7.292150e+002
1.376041e+003	7.304254e+002
1.377005e+003	7.318137e+002
1.377969e+003	7.298591e+002
1.378934e+003	7.244709e+002
1.379898e+003	7.219899e+002
1.380862e+003	7.247264e+002
1.381826e+003	7.274172e+002
1.382791e+003	7.290381e+002
1.383755e+003	7.297899e+002
1.384719e+003	7.287592e+002
1.385683e+003	7.261053e+002
1.386647e+003	7.228571e+002
1.387612e+003	7.197741e+002
1.388576e+003	7.172213e+002
1.389540e+003	7.156588e+002
1.390504e+003	7.151906e+002
1.391469e+003	7.139531e+002
1.392433e+003	7.105078e+002
1.393397e+003	7.083045e+002
1.394361e+003	7.075539e+002
1.395326e+003	7.074520e+002
1.396290e+003	7.080253e+002
1.397254e+003	7.088348e+002
1.398218e+003	7.095240e+002
1.399182e+003	7.098389e+002
1.400147e+003	7.088182e+002
1.401111e+003	7.054153e+002
1.402075e+003	7.013532e+002
1.403039e+003	7.006197e+002
1.404004e+003	7.024506e+002
1.404968e+003	7.028575e+002
1.405932e+003	7.013178e+002
1.406896e+003	6.985214e+002
1.407861e+003	6.941975e+002
1.408825e+003	6.900765e+002
1.409789e+003	6.888974e+002
1.410753e+003	6.903869e+002
1.411718e+003	6.910787e+002
1.412682e+003	6.893611e+002
1.413646e+003	6.877289e+002
1.414610e+003	6.890182e+002
1.415574e+003	6.916667e+002
1.416539e+003	6.934935e+002
1.417503e+003	6.938682e+002
1.418467e+003	6.931140e+002
1.419431e+003	6.914709e+002
1.420396e+003	6.895426e+002
1.421360e+003	6.885389e+002
1.422324e+003	6.888767e+002
1.423288e+003	6.887535e+002
1.424253e+003	6.871810e+002
1.425217e+003	6.848170e+002
1.426181e+003	6.814588e+002
1.427145e+003	6.789226e+002
1.428109e+003	6.788668e+002
1.429074e+003	6.803199e+002
1.430038e+003	6.811566e+002
1.431002e+003	6.803663e+002
1.431966e+003	6.787545e+002
1.432931e+003	6.777261e+002
1.433895e+003	6.775525e+002
1.434859e+003	6.768662e+002
1.435823e+003	6.746193e+002
1.436788e+003	6.735022e+002
1.437752e+003	6.743089e+002
1.438716e+003	6.747013e+002
1.439680e+003	6.734912e+002
1.440645e+003	6.720580e+002
1.441609e+003	6.720770e+002
1.442573e+003	6.732328e+002
1.443537e+003	6.739568e+002
1.444501e+003	6.736046e+002
1.445466e+003	6.723463e+002
1.446430e+003	6.695148e+002
1.447394e+003	6.656949e+002
1.448358e+003	6.656960e+002
1.449323e+003	6.705471e+002
1.450287e+003	6.737472e+002
1.451251e+003	6.722946e+002
1.452215e+003	6.692098e+002
1.453180e+003	6.673832e+002
1.454144e+003	6.666550e+002
1.455108e+003	6.656847e+002
1.456072e+003	6.641091e+002
1.457036e+003	6.623391e+002
1.458001e+003	6.601554e+002
1.458965e+003	6.585636e+002
1.459929e+003	6.596220e+002
1.460893e+003	6.623367e+002
1.461858e+003	6.635876e+002
1.462822e+003	6.621507e+002
1.463786e+003	6.593116e+002
1.464750e+003	6.555939e+002
1.465715e+003	6.521952e+002
1.466679e+003	6.518375e+002
1.467643e+003	6.547719e+002
1.468607e+003	6.568145e+002
1.469572e+003	6.565037e+002
1.470536e+003	6.549398e+002
1.471500e+003	6.530317e+002
1.472464e+003	6.518479e+002
1.473428e+003	6.514101e+002
1.474393e+003	6.513932e+002
1.475357e+003	6.521244e+002
1.476321e+003	6.538258e+002
1.477285e+003	6.551285e+002
1.478250e+003	6.540300e+002
1.479214e+003	6.513323e+002
1.480178e+003	6.516784e+002
1.481142e+003	6.563512e+002
1.482107e+003	6.584789e+002
1.483071e+003	6.550564e+002
1.484035e+003	6.525771e+002
1.484999e+003	6.542643e+002
1.485964e+003	6.572651e+002
1.486928e+003	6.590268e+002
1.487892e+003	6.591744e+002
1.488856e+003	6.579407e+002
1.489820e+003	6.555575e+002
1.490785e+003	6.531488e+002
1.491749e+003	6.524208e+002
1.492713e+003	6.534178e+002
1.493677e+003	6.550807e+002
1.494642e+003	6.573014e+002
1.495606e+003	6.593851e+002
1.496570e+003	6.622247e+002
1.497534e+003	6.649041e+002
1.498499e+003	6.664501e+002
1.499463e+003	6.669453e+002
1.500427e+003	6.670018e+002
1.501391e+003	6.667900e+002
1.502355e+003	6.656536e+002
1.503320e+003	6.632337e+002
1.504284e+003	6.613263e+002
1.505248e+003	6.626329e+002
1.506212e+003	6.668611e+002
1.507177e+003	6.701461e+002
1.508141e+003	6.725229e+002
1.509105e+003	6.743922e+002
1.510069e+003	6.750860e+002
1.511034e+003	6.755314e+002
1.511998e+003	6.770336e+002
1.512962e+003	6.793387e+002
1.513926e+003	6.807683e+002
1.514891e+003	6.808995e+002
1.515855e+003	6.820280e+002
1.516819e+003	6.858805e+002
1.517783e+003	6.901692e+002
1.518747e+003	6.920424e+002
1.519712e+003	6.919630e+002
1.520676e+003	6.911266e+002
1.521640e+003	6.893529e+002
1.522604e+003	6.885115e+002
1.523569e+003	6.895295e+002
1.524533e+003	6.918760e+002
1.525497e+003	6.948441e+002
1.526461e+003	6.984449e+002
1.527426e+003	7.036307e+002
1.528390e+003	7.106198e+002
1.529354e+003	7.158216e+002
1.530318e+003	7.168981e+002
1.531282e+003	7.159361e+002
1.532247e+003	7.152048e+002
1.533211e+003	7.154095e+002
1.534175e+003	7.173141e+002
1.535139e+003	7.206308e+002
1.536104e+003	7.231439e+002
1.537068e+003	7.229854e+002
1.538032e+003	7.226008e+002
1.538996e+003	7.255615e+002
1.539961e+003	7.312498e+002
1.540925e+003	7.362770e+002
1.541889e+003	7.401375e+002
1.542853e+003	7.434863e+002
1.543818e+003	7.469755e+002
1.544782e+003	7.491800e+002
1.545746e+003	7.475101e+002
1.546710e+003	7.450154e+002
1.547674e+003	7.468835e+002
1.548639e+003	7.530571e+002
1.549603e+003	7.582009e+002
1.550567e+003	7.590746e+002
1.551531e+003	7.588305e+002
1.552496e+003	7.622538e+002
1.553460e+003	7.687321e+002
1.554424e+003	7.738452e+002
1.555388e+003	7.771485e+002
1.556353e+003	7.793861e+002
1.557317e+003	7.802953e+002
1.558281e+003	7.811600e+002
1.559245e+003	7.829931e+002
1.560209e+003	7.854529e+002
1.561174e+003	7.877344e+002
1.562138e+003	7.896462e+002
1.563102e+003	7.917165e+002
1.564066e+003	7.942830e+002
1.565031e+003	7.965511e+002
1.565995e+003	7.970646e+002
1.566959e+003	7.964169e+002
1.567923e+003	7.983681e+002
1.568888e+003	8.038450e+002
1.569852e+003	8.071249e+002
1.570816e+003	8.053411e+002
1.571780e+003	8.047889e+002
1.572745e+003	8.087288e+002
1.573709e+003	8.137483e+002
1.574673e+003	8.171866e+002
1.575637e+003	8.190814e+002
1.576601e+003	8.199855e+002
1.577566e+003	8.200026e+002
1.578530e+003	8.199933e+002
1.579494e+003	8.211682e+002
1.580458e+003	8.228978e+002
1.581423e+003	8.231317e+002
1.582387e+003	8.220519e+002
1.583351e+003	8.197027e+002
1.584315e+003	8.145187e+002
1.585280e+003	8.115772e+002
1.586244e+003	8.134803e+002
1.587208e+003	8.159119e+002
1.588172e+003	8.158277e+002
1.589136e+003	8.138593e+002
1.590101e+003	8.116646e+002
1.591065e+003	8.099633e+002
1.592029e+003	8.087026e+002
1.592993e+003	8.076290e+002
1.593958e+003	8.061534e+002
1.594922e+003	8.032550e+002
1.595886e+003	7.988881e+002
1.596850e+003	7.965422e+002
1.597815e+003	7.981312e+002
1.598779e+003	7.981380e+002
1.599743e+003	7.940974e+002
1.600707e+003	7.892576e+002
1.601672e+003	7.850783e+002
1.602636e+003	7.812816e+002
1.603600e+003	7.779632e+002
1.604564e+003	7.746893e+002
1.605528e+003	7.697846e+002
1.606493e+003	7.622451e+002
1.607457e+003	7.541491e+002
1.608421e+003	7.486998e+002
1.609385e+003	7.454993e+002
1.610350e+003	7.400751e+002
1.611314e+003	7.310936e+002
1.612278e+003	7.229445e+002
1.613242e+003	7.174017e+002
1.614207e+003	7.126188e+002
1.615171e+003	7.082599e+002
1.616135e+003	7.040905e+002
1.617099e+003	7.002111e+002
1.618063e+003	6.959750e+002
1.619028e+003	6.900334e+002
1.619992e+003	6.819776e+002
1.620956e+003	6.732621e+002
1.621920e+003	6.655799e+002
1.622885e+003	6.591251e+002
1.623849e+003	6.537616e+002
1.624813e+003	6.496084e+002
1.625777e+003	6.455008e+002
1.626742e+003	6.409328e+002
1.627706e+003	6.353731e+002
1.628670e+003	6.283497e+002
1.629634e+003	6.210475e+002
1.630599e+003	6.150279e+002
1.631563e+003	6.095837e+002
1.632527e+003	6.029967e+002
1.633491e+003	5.955176e+002
1.634455e+003	5.889580e+002
1.635420e+003	5.839443e+002
1.636384e+003	5.799023e+002
1.637348e+003	5.767190e+002
1.638312e+003	5.743654e+002
1.639277e+003	5.721237e+002
1.640241e+003	5.706105e+002
1.641205e+003	5.685976e+002
1.642169e+003	5.651201e+002
1.643134e+003	5.615411e+002
1.644098e+003	5.587056e+002
1.645062e+003	5.558027e+002
1.646026e+003	5.520950e+002
1.646990e+003	5.477557e+002
1.647955e+003	5.432940e+002
1.648919e+003	5.387734e+002
1.649883e+003	5.339252e+002
1.650847e+003	5.285483e+002
1.651812e+003	5.232885e+002
1.652776e+003	5.188427e+002
1.653740e+003	5.152504e+002
1.654704e+003	5.146915e+002
1.655669e+003	5.181243e+002
1.656633e+003	5.201027e+002
1.657597e+003	5.181957e+002
1.658561e+003	5.151692e+002
1.659526e+003	5.134345e+002
1.660490e+003	5.119019e+002
1.661454e+003	5.083018e+002
1.662418e+003	5.030498e+002
1.663382e+003	4.991490e+002
1.664347e+003	4.976057e+002
1.665311e+003	4.966974e+002
1.666275e+003	4.956979e+002
1.667239e+003	4.945472e+002
1.668204e+003	4.921299e+002
1.669168e+003	4.887232e+002
1.670132e+003	4.866200e+002
1.671096e+003	4.862013e+002
1.672061e+003	4.854247e+002
1.673025e+003	4.833130e+002
1.673989e+003	4.806528e+002
1.674953e+003	4.774337e+002
1.675917e+003	4.743193e+002
1.676882e+003	4.737054e+002
1.677846e+003	4.761788e+002
1.678810e+003	4.780989e+002
1.679774e+003	4.771197e+002
1.680739e+003	4.752426e+002
1.681703e+003	4.746679e+002
1.682667e+003	4.745846e+002
1.683631e+003	4.729584e+002
1.684596e+003	4.699490e+002
1.685560e+003	4.679093e+002
1.686524e+003	4.675953e+002
1.687488e+003	4.676096e+002
1.688453e+003	4.673245e+002
1.689417e+003	4.665830e+002
1.690381e+003	4.642300e+002
1.691345e+003	4.605568e+002
1.692309e+003	4.583927e+002
1.693274e+003	4.585565e+002
1.694238e+003	4.583820e+002
1.695202e+003	4.565494e+002
1.696166e+003	4.544602e+002
1.697131e+003	4.532956e+002
1.698095e+003	4.529674e+002
1.699059e+003	4.531671e+002
1.700023e+003	4.535482e+002
1.700988e+003	4.535038e+002
1.701952e+003	4.526779e+002
1.702916e+003	4.508441e+002
1.703880e+003	4.478713e+002
1.704844e+003	4.446596e+002
1.705809e+003	4.430987e+002
1.706773e+003	4.433307e+002
1.707737e+003	4.430040e+002
1.708701e+003	4.413335e+002
1.709666e+003	4.400907e+002
1.710630e+003	4.405820e+002
1.711594e+003	4.409576e+002
1.712558e+003	4.392798e+002
1.713523e+003	4.367939e+002
1.714487e+003	4.357979e+002
1.715451e+003	4.361175e+002
1.716415e+003	4.355199e+002
1.717380e+003	4.330667e+002
1.718344e+003	4.305157e+002
1.719308e+003	4.299337e+002
1.720272e+003	4.308077e+002
1.721236e+003	4.304565e+002
1.722201e+003	4.280833e+002
1.723165e+003	4.266816e+002
1.724129e+003	4.266415e+002
1.725093e+003	4.262343e+002
1.726058e+003	4.259440e+002
1.727022e+003	4.256622e+002
1.727986e+003	4.250108e+002
1.728950e+003	4.241446e+002
1.729915e+003	4.231503e+002
1.730879e+003	4.220361e+002
1.731843e+003	4.209735e+002
1.732807e+003	4.201368e+002
1.733771e+003	4.194956e+002
1.734736e+003	4.189800e+002
1.735700e+003	4.187412e+002
1.736664e+003	4.191172e+002
1.737628e+003	4.200562e+002
1.738593e+003	4.204801e+002
1.739557e+003	4.199747e+002
1.740521e+003	4.193390e+002
1.741485e+003	4.188181e+002
1.742450e+003	4.187398e+002
1.743414e+003	4.197072e+002
1.744378e+003	4.209087e+002
1.745342e+003	4.213669e+002
1.746307e+003	4.208715e+002
1.747271e+003	4.193138e+002
1.748235e+003	4.166417e+002
1.749199e+003	4.145066e+002
1.750163e+003	4.143449e+002
1.751128e+003	4.151768e+002
1.752092e+003	4.154521e+002
1.753056e+003	4.150650e+002
1.754020e+003	4.148438e+002
1.754985e+003	4.150696e+002
1.755949e+003	4.146496e+002
1.756913e+003	4.130188e+002
1.757877e+003	4.116520e+002
1.758842e+003	4.118838e+002
1.759806e+003	4.128253e+002
1.760770e+003	4.126820e+002
1.761734e+003	4.114398e+002
1.762698e+003	4.103072e+002
1.763663e+003	4.091082e+002
1.764627e+003	4.087634e+002
1.765591e+003	4.105103e+002
1.766555e+003	4.123882e+002
1.767520e+003	4.125960e+002
1.768484e+003	4.118292e+002
1.769448e+003	4.113532e+002
1.770412e+003	4.114022e+002
1.771377e+003	4.115116e+002
1.772341e+003	4.114208e+002
1.773305e+003	4.114200e+002
1.774269e+003	4.118640e+002
1.775234e+003	4.123636e+002
1.776198e+003	4.119863e+002
1.777162e+003	4.108996e+002
1.778126e+003	4.102687e+002
1.779090e+003	4.098904e+002
1.780055e+003	4.090861e+002
1.781019e+003	4.084008e+002
1.781983e+003	4.079390e+002
1.782947e+003	4.068697e+002
1.783912e+003	4.056137e+002
1.784876e+003	4.045696e+002
1.785840e+003	4.039915e+002
1.786804e+003	4.046088e+002
1.787769e+003	4.064058e+002
1.788733e+003	4.076368e+002
1.789697e+003	4.069403e+002
1.790661e+003	4.054988e+002
1.791625e+003	4.050658e+002
1.792590e+003	4.055424e+002
1.793554e+003	4.061063e+002
1.794518e+003	4.065069e+002
1.795482e+003	4.066240e+002
1.796447e+003	4.068220e+002
1.797411e+003	4.070785e+002
1.798375e+003	4.068312e+002
1.799339e+003	4.063568e+002
1.800304e+003	4.061719e+002
1.801268e+003	4.060650e+002
1.802232e+003	4.060091e+002
1.803196e+003	4.065171e+002
1.804161e+003	4.064853e+002
1.805125e+003	4.043405e+002
1.806089e+003	4.028778e+002
1.807053e+003	4.036581e+002
1.808017e+003	4.046940e+002
1.808982e+003	4.046473e+002
1.809946e+003	4.042251e+002
1.810910e+003	4.044067e+002
1.811874e+003	4.053046e+002
1.812839e+003	4.066261e+002
1.813803e+003	4.080973e+002
1.814767e+003	4.092304e+002
1.815731e+003	4.094905e+002
1.816696e+003	4.090868e+002
1.817660e+003	4.089756e+002
1.818624e+003	4.093276e+002
1.819588e+003	4.091949e+002
1.820552e+003	4.089789e+002
1.821517e+003	4.078827e+002
1.822481e+003	4.035895e+002
1.823445e+003	4.006223e+002
1.824409e+003	4.016179e+002
1.825374e+003	4.037932e+002
1.826338e+003	4.053002e+002
1.827302e+003	4.061736e+002
1.828266e+003	4.068383e+002
1.829231e+003	4.074277e+002
1.830195e+003	4.073446e+002
1.831159e+003	4.057052e+002
1.832123e+003	4.044242e+002
1.833088e+003	4.065036e+002
1.834052e+003	4.094892e+002
1.835016e+003	4.084650e+002
1.835980e+003	4.047675e+002
1.836944e+003	4.033204e+002
1.837909e+003	4.047743e+002
1.838873e+003	4.070313e+002
1.839837e+003	4.091667e+002
1.840801e+003	4.103185e+002
1.841766e+003	4.098752e+002
1.842730e+003	4.084394e+002
1.843694e+003	4.070215e+002
1.844658e+003	4.058532e+002
1.845623e+003	4.048891e+002
1.846587e+003	4.027899e+002
1.847551e+003	4.022050e+002
1.848515e+003	4.046273e+002
1.849479e+003	4.064178e+002
1.850444e+003	4.055761e+002
1.851408e+003	4.046286e+002
1.852372e+003	4.064817e+002
1.853336e+003	4.092992e+002
1.854301e+003	4.090809e+002
1.855265e+003	4.056288e+002
1.856229e+003	4.025744e+002
1.857193e+003	4.022419e+002
1.858158e+003	4.037609e+002
1.859122e+003	4.061295e+002
1.860086e+003	4.083061e+002
1.861050e+003	4.078527e+002
1.862015e+003	4.052607e+002
1.862979e+003	4.044323e+002
1.863943e+003	4.059781e+002
1.864907e+003	4.067711e+002
1.865871e+003	4.051544e+002
1.866836e+003	4.039369e+002
1.867800e+003	4.059502e+002
1.868764e+003	4.091595e+002
1.869728e+003	4.096585e+002
1.870693e+003	4.078310e+002
1.871657e+003	4.066633e+002
1.872621e+003	4.063444e+002
1.873585e+003	4.061460e+002
1.874550e+003	4.064533e+002
1.875514e+003	4.067689e+002
1.876478e+003	4.068995e+002
1.877442e+003	4.068338e+002
1.878406e+003	4.061031e+002
1.879371e+003	4.050824e+002
1.880335e+003	4.046992e+002
1.881299e+003	4.051379e+002
1.882263e+003	4.057835e+002
1.883228e+003	4.061050e+002
1.884192e+003	4.061408e+002
1.885156e+003	4.062122e+002
1.886120e+003	4.063947e+002
1.887085e+003	4.066169e+002
1.888049e+003	4.068767e+002
1.889013e+003	4.065912e+002
1.889977e+003	4.056344e+002
1.890942e+003	4.044955e+002
1.891906e+003	4.031273e+002
1.892870e+003	4.024896e+002
1.893834e+003	4.031646e+002
1.894798e+003	4.045158e+002
1.895763e+003	4.062141e+002
1.896727e+003	4.078416e+002
1.897691e+003	4.083976e+002
1.898655e+003	4.078828e+002
1.899620e+003	4.075298e+002
1.900584e+003	4.077186e+002
