# Supplementary material for: Characterization of biocarbon generated by high- and low-temperature pyrolysis of soy hulls and coffee chaff: for polymer composite applications
Source: R Soc Open Sci. 2018 Aug 22;5(8):171970. doi: 10.1098/rsos.171970 (PMC6124110; doi:10.1098/rsos.171970)
Supplement: RSOS ESM.zip [file rsos171970supp2.zip › RSOS Raman/DarkCoffee900C15m-pq1.CSV]

-2.016894e+001	0.000000e+000
-1.920471e+001	0.000000e+000
-1.824047e+001	0.000000e+000
-1.727624e+001	0.000000e+000
-1.631201e+001	0.000000e+000
-1.534777e+001	0.000000e+000
-1.438354e+001	0.000000e+000
-1.341931e+001	0.000000e+000
-1.245507e+001	0.000000e+000
-1.149084e+001	0.000000e+000
-1.052661e+001	0.000000e+000
-9.562373e+000	0.000000e+000
-8.598140e+000	0.000000e+000
-7.633906e+000	0.000000e+000
-6.669673e+000	0.000000e+000
-5.705440e+000	0.000000e+000
-4.741206e+000	0.000000e+000
-3.776973e+000	0.000000e+000
-2.812739e+000	0.000000e+000
-1.848506e+000	0.000000e+000
-8.842728e-001	0.000000e+000
7.996053e-002	0.000000e+000
1.044194e+000	0.000000e+000
2.008427e+000	0.000000e+000
2.972661e+000	0.000000e+000
3.936894e+000	0.000000e+000
4.901127e+000	0.000000e+000
5.865361e+000	0.000000e+000
6.829594e+000	0.000000e+000
7.793827e+000	0.000000e+000
8.758060e+000	0.000000e+000
9.722294e+000	0.000000e+000
1.068653e+001	0.000000e+000
1.165076e+001	0.000000e+000
1.261499e+001	0.000000e+000
1.357923e+001	0.000000e+000
1.454346e+001	0.000000e+000
1.550769e+001	0.000000e+000
1.647193e+001	0.000000e+000
1.743616e+001	0.000000e+000
1.840039e+001	0.000000e+000
1.936463e+001	0.000000e+000
2.032886e+001	0.000000e+000
2.129309e+001	0.000000e+000
2.225733e+001	0.000000e+000
2.322156e+001	0.000000e+000
2.418579e+001	0.000000e+000
2.515003e+001	0.000000e+000
2.611426e+001	0.000000e+000
2.707849e+001	0.000000e+000
2.804273e+001	0.000000e+000
2.900696e+001	0.000000e+000
2.997119e+001	0.000000e+000
3.093543e+001	0.000000e+000
3.189966e+001	0.000000e+000
3.286390e+001	0.000000e+000
3.382813e+001	0.000000e+000
3.479236e+001	0.000000e+000
3.575660e+001	0.000000e+000
3.672083e+001	0.000000e+000
3.768506e+001	0.000000e+000
3.864930e+001	0.000000e+000
3.961353e+001	0.000000e+000
4.057776e+001	0.000000e+000
4.154199e+001	0.000000e+000
4.250623e+001	0.000000e+000
4.347046e+001	0.000000e+000
4.443469e+001	0.000000e+000
4.539893e+001	0.000000e+000
4.636316e+001	0.000000e+000
4.732739e+001	0.000000e+000
4.829163e+001	0.000000e+000
4.925586e+001	0.000000e+000
5.022009e+001	1.500167e+002
5.118433e+001	1.483392e+002
5.214856e+001	1.469847e+002
5.311279e+001	1.454082e+002
5.407703e+001	1.441088e+002
5.504126e+001	1.435501e+002
5.600549e+001	1.442902e+002
5.696973e+001	1.452950e+002
5.793396e+001	1.467334e+002
5.889819e+001	1.482275e+002
5.986243e+001	1.492129e+002
6.082666e+001	1.488622e+002
6.179089e+001	1.475640e+002
6.275513e+001	1.450900e+002
6.371936e+001	1.417114e+002
6.468359e+001	1.383400e+002
6.564783e+001	1.378451e+002
6.661206e+001	1.389825e+002
6.757629e+001	1.400814e+002
6.854053e+001	1.397862e+002
6.950476e+001	1.375102e+002
7.046899e+001	1.356219e+002
7.143323e+001	1.342369e+002
7.239746e+001	1.332208e+002
7.336169e+001	1.323181e+002
7.432593e+001	1.316562e+002
7.529016e+001	1.308168e+002
7.625439e+001	1.295018e+002
7.721863e+001	1.279006e+002
7.818286e+001	1.267727e+002
7.914709e+001	1.273695e+002
8.011133e+001	1.282935e+002
8.107556e+001	1.291714e+002
8.203979e+001	1.297010e+002
8.300403e+001	1.294864e+002
8.396826e+001	1.273311e+002
8.493250e+001	1.240558e+002
8.589673e+001	1.209952e+002
8.686096e+001	1.196920e+002
8.782520e+001	1.209925e+002
8.878943e+001	1.220893e+002
8.975366e+001	1.228442e+002
9.071790e+001	1.232306e+002
9.168213e+001	1.233183e+002
9.264636e+001	1.233065e+002
9.361060e+001	1.230332e+002
9.457483e+001	1.223413e+002
9.553906e+001	1.212201e+002
9.650330e+001	1.199685e+002
9.746753e+001	1.187309e+002
9.843176e+001	1.174281e+002
9.939600e+001	1.159205e+002
1.003602e+002	1.141667e+002
1.013245e+002	1.127340e+002
1.022887e+002	1.126335e+002
1.032529e+002	1.134165e+002
1.042172e+002	1.144797e+002
1.051814e+002	1.150446e+002
1.061456e+002	1.149464e+002
1.071099e+002	1.144381e+002
1.080741e+002	1.132352e+002
1.090383e+002	1.116087e+002
1.100026e+002	1.105852e+002
1.109668e+002	1.109547e+002
1.119310e+002	1.111757e+002
1.128953e+002	1.109393e+002
1.138595e+002	1.101949e+002
1.148237e+002	1.094117e+002
1.157880e+002	1.088018e+002
1.167522e+002	1.082268e+002
1.177164e+002	1.075762e+002
1.186807e+002	1.067794e+002
1.196449e+002	1.059984e+002
1.206091e+002	1.058268e+002
1.215734e+002	1.060724e+002
1.225376e+002	1.062351e+002
1.235018e+002	1.055995e+002
1.244661e+002	1.035494e+002
1.254303e+002	1.019806e+002
1.263945e+002	1.011863e+002
1.273588e+002	1.009714e+002
1.283230e+002	1.005534e+002
1.292872e+002	9.959780e+001
1.302515e+002	9.884633e+001
1.312157e+002	9.844618e+001
1.321799e+002	9.840820e+001
1.331442e+002	9.849007e+001
1.341084e+002	9.868546e+001
1.350726e+002	9.889551e+001
1.360369e+002	9.899911e+001
1.370011e+002	9.891030e+001
1.379653e+002	9.869260e+001
1.389296e+002	9.880996e+001
1.398938e+002	9.909803e+001
1.408580e+002	9.912666e+001
1.418223e+002	9.837769e+001
1.427865e+002	9.645942e+001
1.437507e+002	9.519721e+001
1.447150e+002	9.473705e+001
1.456792e+002	9.483133e+001
1.466434e+002	9.494168e+001
1.476077e+002	9.533150e+001
1.485719e+002	9.537729e+001
1.495361e+002	9.481496e+001
1.505004e+002	9.379784e+001
1.514646e+002	9.299304e+001
1.524288e+002	9.339397e+001
1.533931e+002	9.393546e+001
1.543573e+002	9.397664e+001
1.553215e+002	9.324133e+001
1.562858e+002	9.205816e+001
1.572500e+002	9.173776e+001
1.582142e+002	9.194536e+001
1.591785e+002	9.209924e+001
1.601427e+002	9.171001e+001
1.611069e+002	9.065416e+001
1.620712e+002	8.983604e+001
1.630354e+002	8.932212e+001
1.639996e+002	8.900568e+001
1.649639e+002	8.870800e+001
1.659281e+002	8.808904e+001
1.668923e+002	8.788078e+001
1.678566e+002	8.851113e+001
1.688208e+002	8.957435e+001
1.697850e+002	9.031329e+001
1.707493e+002	8.994277e+001
1.717135e+002	8.929723e+001
1.726777e+002	8.862145e+001
1.736420e+002	8.800957e+001
1.746062e+002	8.746964e+001
1.755704e+002	8.703558e+001
1.765347e+002	8.669350e+001
1.774989e+002	8.661169e+001
1.784631e+002	8.690903e+001
1.794274e+002	8.766927e+001
1.803916e+002	8.797065e+001
1.813558e+002	8.775237e+001
1.823201e+002	8.736588e+001
1.832843e+002	8.700211e+001
1.842485e+002	8.665642e+001
1.852128e+002	8.641573e+001
1.861770e+002	8.625562e+001
1.871412e+002	8.612795e+001
1.881055e+002	8.600426e+001
1.890697e+002	8.589494e+001
1.900339e+002	8.568859e+001
1.909982e+002	8.531189e+001
1.919624e+002	8.483287e+001
1.929266e+002	8.434388e+001
1.938909e+002	8.398854e+001
1.948551e+002	8.378295e+001
1.958193e+002	8.371102e+001
1.967836e+002	8.377672e+001
1.977478e+002	8.392812e+001
1.987120e+002	8.391503e+001
1.996763e+002	8.357779e+001
2.006405e+002	8.337291e+001
2.016047e+002	8.364159e+001
2.025690e+002	8.441565e+001
2.035332e+002	8.451205e+001
2.044974e+002	8.271424e+001
2.054617e+002	8.084272e+001
2.064259e+002	7.974902e+001
2.073901e+002	7.986817e+001
2.083544e+002	8.058008e+001
2.093186e+002	8.119160e+001
2.102828e+002	8.161689e+001
2.112471e+002	8.176023e+001
2.122113e+002	8.156181e+001
2.131755e+002	8.114055e+001
2.141398e+002	8.099065e+001
2.151040e+002	8.103023e+001
2.160682e+002	8.121274e+001
2.170325e+002	8.151041e+001
2.179967e+002	8.208215e+001
2.189609e+002	8.242514e+001
2.199252e+002	8.267357e+001
2.208894e+002	8.279814e+001
2.218536e+002	8.268340e+001
2.228179e+002	8.187511e+001
2.237821e+002	8.101810e+001
2.247463e+002	8.030555e+001
2.257106e+002	7.979300e+001
2.266748e+002	7.948352e+001
2.276390e+002	7.953076e+001
2.286033e+002	7.968925e+001
2.295675e+002	7.961570e+001
2.305317e+002	7.925082e+001
2.314960e+002	7.873355e+001
2.324602e+002	7.896516e+001
2.334244e+002	8.002904e+001
2.343887e+002	8.088615e+001
2.353529e+002	8.114083e+001
2.363171e+002	8.075003e+001
2.372814e+002	8.038469e+001
2.382456e+002	7.975203e+001
2.392098e+002	7.925593e+001
2.401741e+002	7.917971e+001
2.411383e+002	7.968336e+001
2.421025e+002	8.017105e+001
2.430668e+002	8.049272e+001
2.440310e+002	8.065658e+001
2.449952e+002	8.057117e+001
2.459595e+002	8.012379e+001
2.469237e+002	7.941045e+001
2.478879e+002	7.881081e+001
2.488522e+002	7.834984e+001
2.498164e+002	7.810134e+001
2.507806e+002	7.815234e+001
2.517449e+002	7.860801e+001
2.527091e+002	7.894149e+001
2.536733e+002	7.904845e+001
2.546376e+002	7.911230e+001
2.556018e+002	7.948256e+001
2.565660e+002	8.087361e+001
2.575303e+002	8.165981e+001
2.584945e+002	8.126979e+001
2.594587e+002	8.010486e+001
2.604230e+002	7.892667e+001
2.613872e+002	7.828983e+001
2.623514e+002	7.800169e+001
2.633157e+002	7.804598e+001
2.642799e+002	7.829402e+001
2.652441e+002	7.851362e+001
2.662084e+002	7.816856e+001
2.671726e+002	7.748917e+001
2.681368e+002	7.716172e+001
2.691011e+002	7.741058e+001
2.700653e+002	7.815621e+001
2.710295e+002	7.851238e+001
2.719938e+002	7.809354e+001
2.729580e+002	7.767543e+001
2.739222e+002	7.749174e+001
2.748865e+002	7.758665e+001
2.758507e+002	7.774895e+001
2.768149e+002	7.769315e+001
2.777792e+002	7.769889e+001
2.787434e+002	7.806155e+001
2.797076e+002	7.886906e+001
2.806719e+002	7.963301e+001
2.816361e+002	7.937522e+001
2.826003e+002	7.865910e+001
2.835646e+002	7.807678e+001
2.845288e+002	7.802522e+001
2.854930e+002	7.848013e+001
2.864573e+002	7.842207e+001
2.874215e+002	7.777135e+001
2.883857e+002	7.705448e+001
2.893500e+002	7.671724e+001
2.903142e+002	7.702298e+001
2.912784e+002	7.695179e+001
2.922427e+002	7.600359e+001
2.932069e+002	7.509406e+001
2.941711e+002	7.508605e+001
2.951354e+002	7.669459e+001
2.960996e+002	7.807169e+001
2.970638e+002	7.795212e+001
2.980281e+002	7.710043e+001
2.989923e+002	7.629366e+001
2.999565e+002	7.626808e+001
3.009208e+002	7.688886e+001
3.018850e+002	7.735322e+001
3.028492e+002	7.764196e+001
3.038135e+002	7.781105e+001
3.047777e+002	7.796697e+001
3.057419e+002	7.823432e+001
3.067062e+002	7.819781e+001
3.076704e+002	7.769783e+001
3.086346e+002	7.696846e+001
3.095989e+002	7.634790e+001
3.105631e+002	7.578236e+001
3.115273e+002	7.540092e+001
3.124916e+002	7.535854e+001
3.134558e+002	7.558486e+001
3.144200e+002	7.594089e+001
3.153843e+002	7.629502e+001
3.163485e+002	7.653170e+001
3.173127e+002	7.661408e+001
3.182770e+002	7.660149e+001
3.192412e+002	7.662023e+001
3.202054e+002	7.690645e+001
3.211696e+002	7.749904e+001
3.221339e+002	7.767487e+001
3.230981e+002	7.717151e+001
3.240623e+002	7.620659e+001
3.250266e+002	7.555552e+001
3.259908e+002	7.561716e+001
3.269550e+002	7.585983e+001
3.279193e+002	7.637186e+001
3.288835e+002	7.697611e+001
3.298477e+002	7.727488e+001
3.308120e+002	7.671816e+001
3.317762e+002	7.614161e+001
3.327404e+002	7.590421e+001
3.337047e+002	7.603116e+001
3.346689e+002	7.637094e+001
3.356331e+002	7.672442e+001
3.365974e+002	7.696301e+001
3.375616e+002	7.698107e+001
3.385258e+002	7.678282e+001
3.394901e+002	7.643288e+001
3.404543e+002	7.606483e+001
3.414185e+002	7.562551e+001
3.423828e+002	7.518168e+001
3.433470e+002	7.470479e+001
3.443112e+002	7.420405e+001
3.452755e+002	7.377428e+001
3.462397e+002	7.338029e+001
3.472039e+002	7.324840e+001
3.481682e+002	7.352727e+001
3.491324e+002	7.412517e+001
3.500966e+002	7.473689e+001
3.510609e+002	7.527164e+001
3.520251e+002	7.550940e+001
3.529893e+002	7.495213e+001
3.539536e+002	7.365275e+001
3.549178e+002	7.212688e+001
3.558820e+002	7.212179e+001
3.568463e+002	7.364851e+001
3.578105e+002	7.504250e+001
3.587747e+002	7.593581e+001
3.597390e+002	7.635094e+001
3.607032e+002	7.645837e+001
3.616674e+002	7.552125e+001
3.626317e+002	7.484978e+001
3.635959e+002	7.498681e+001
3.645602e+002	7.582128e+001
3.655244e+002	7.638113e+001
3.664886e+002	7.570510e+001
3.674529e+002	7.487881e+001
3.684171e+002	7.412310e+001
3.693813e+002	7.359165e+001
3.703456e+002	7.342619e+001
3.713098e+002	7.432851e+001
3.722740e+002	7.569876e+001
3.732383e+002	7.627126e+001
3.742025e+002	7.567655e+001
3.751667e+002	7.425521e+001
3.761310e+002	7.381564e+001
3.770952e+002	7.519533e+001
3.780594e+002	7.612434e+001
3.790237e+002	7.604448e+001
3.799879e+002	7.510731e+001
3.809521e+002	7.422773e+001
3.819164e+002	7.360448e+001
3.828806e+002	7.327525e+001
3.838448e+002	7.322362e+001
3.848091e+002	7.341945e+001
3.857733e+002	7.385774e+001
3.867375e+002	7.506216e+001
3.877018e+002	7.627003e+001
3.886660e+002	7.662629e+001
3.896302e+002	7.604475e+001
3.905945e+002	7.491882e+001
3.915587e+002	7.429717e+001
3.925229e+002	7.420304e+001
3.934872e+002	7.417162e+001
3.944514e+002	7.418818e+001
3.954156e+002	7.427089e+001
3.963799e+002	7.440537e+001
3.973441e+002	7.465012e+001
3.983083e+002	7.491111e+001
3.992726e+002	7.531126e+001
4.002368e+002	7.571388e+001
4.012010e+002	7.578053e+001
4.021653e+002	7.488000e+001
4.031295e+002	7.393465e+001
4.040937e+002	7.353419e+001
4.050580e+002	7.362746e+001
4.060222e+002	7.391231e+001
4.069864e+002	7.391807e+001
4.079507e+002	7.373327e+001
4.089149e+002	7.383454e+001
4.098791e+002	7.429855e+001
4.108434e+002	7.487333e+001
4.118076e+002	7.500132e+001
4.127718e+002	7.396178e+001
4.137361e+002	7.337708e+001
4.147003e+002	7.360835e+001
4.156645e+002	7.423642e+001
4.166288e+002	7.459669e+001
4.175930e+002	7.439267e+001
4.185572e+002	7.406424e+001
4.195215e+002	7.356214e+001
4.204857e+002	7.301675e+001
4.214499e+002	7.261099e+001
4.224142e+002	7.254469e+001
4.233784e+002	7.278533e+001
4.243426e+002	7.316494e+001
4.253069e+002	7.362442e+001
4.262711e+002	7.394799e+001
4.272353e+002	7.386108e+001
4.281996e+002	7.314584e+001
4.291638e+002	7.271904e+001
4.301280e+002	7.277115e+001
4.310923e+002	7.301636e+001
4.320565e+002	7.318607e+001
4.330207e+002	7.323930e+001
4.339850e+002	7.322550e+001
4.349492e+002	7.316458e+001
4.359134e+002	7.312364e+001
4.368777e+002	7.315430e+001
4.378419e+002	7.327154e+001
4.388061e+002	7.334402e+001
4.397704e+002	7.321639e+001
4.407346e+002	7.296885e+001
4.416988e+002	7.271938e+001
4.426631e+002	7.256463e+001
4.436273e+002	7.252579e+001
4.445915e+002	7.228223e+001
4.455558e+002	7.168716e+001
4.465200e+002	7.122211e+001
4.474842e+002	7.120353e+001
4.484485e+002	7.168553e+001
4.494127e+002	7.206638e+001
4.503769e+002	7.268980e+001
4.513412e+002	7.306861e+001
4.523054e+002	7.274288e+001
4.532696e+002	7.169502e+001
4.542339e+002	7.072896e+001
4.551981e+002	7.083840e+001
4.561623e+002	7.120718e+001
4.571266e+002	7.152923e+001
4.580908e+002	7.165186e+001
4.590550e+002	7.149175e+001
4.600193e+002	7.063992e+001
4.609835e+002	6.916397e+001
4.619477e+002	6.821175e+001
4.629120e+002	6.822350e+001
4.638762e+002	6.891457e+001
4.648404e+002	6.906977e+001
4.658047e+002	6.756167e+001
4.667689e+002	6.661691e+001
4.677331e+002	6.679017e+001
4.686974e+002	6.759109e+001
4.696616e+002	6.806528e+001
4.706258e+002	6.763416e+001
4.715901e+002	6.708513e+001
4.725543e+002	6.659175e+001
4.735185e+002	6.621369e+001
4.744828e+002	6.606639e+001
4.754470e+002	6.632493e+001
4.764112e+002	6.678702e+001
4.773755e+002	6.685889e+001
4.783397e+002	6.658862e+001
4.793039e+002	6.605799e+001
4.802682e+002	6.531051e+001
4.812324e+002	6.420240e+001
4.821966e+002	6.360173e+001
4.831609e+002	6.364299e+001
4.841251e+002	6.380416e+001
4.850893e+002	6.369832e+001
4.860536e+002	6.320590e+001
4.870178e+002	6.274737e+001
4.879820e+002	6.261691e+001
4.889463e+002	6.266420e+001
4.899105e+002	6.288848e+001
4.908747e+002	6.321825e+001
4.918390e+002	6.341323e+001
4.928032e+002	6.262049e+001
4.937674e+002	6.139045e+001
4.947317e+002	6.057677e+001
4.956959e+002	6.052890e+001
4.966601e+002	6.105079e+001
4.976244e+002	6.106696e+001
4.985886e+002	6.019405e+001
4.995528e+002	5.967602e+001
5.005171e+002	5.986076e+001
5.014813e+002	6.052714e+001
5.024455e+002	6.100161e+001
5.034098e+002	6.083986e+001
5.043740e+002	6.065089e+001
5.053382e+002	6.066073e+001
5.063025e+002	6.081121e+001
5.072667e+002	6.099525e+001
5.082309e+002	6.118653e+001
5.091952e+002	6.128074e+001
5.101594e+002	6.096452e+001
5.111236e+002	6.037428e+001
5.120879e+002	5.995744e+001
5.130521e+002	6.021802e+001
5.140164e+002	6.131069e+001
5.149806e+002	6.169802e+001
5.159448e+002	6.095648e+001
5.169091e+002	6.013207e+001
5.178733e+002	6.004513e+001
5.188375e+002	6.088596e+001
5.198018e+002	6.143712e+001
5.207660e+002	6.117166e+001
5.217302e+002	6.085878e+001
5.226945e+002	6.100526e+001
5.236587e+002	6.167675e+001
5.246229e+002	6.231474e+001
5.255872e+002	6.199589e+001
5.265514e+002	6.134720e+001
5.275156e+002	6.090017e+001
5.284799e+002	6.076149e+001
5.294441e+002	6.073220e+001
5.304083e+002	6.032432e+001
5.313726e+002	5.940858e+001
5.323368e+002	5.903834e+001
5.333010e+002	5.961730e+001
5.342653e+002	6.064557e+001
5.352295e+002	6.112951e+001
5.361937e+002	6.068994e+001
5.371580e+002	6.034362e+001
5.381222e+002	6.038165e+001
5.390864e+002	6.057373e+001
5.400507e+002	6.055757e+001
5.410149e+002	6.003019e+001
5.419791e+002	5.952014e+001
5.429434e+002	5.998767e+001
5.439076e+002	6.085936e+001
5.448718e+002	6.134368e+001
5.458361e+002	6.095823e+001
5.468003e+002	5.988352e+001
5.477645e+002	5.947242e+001
5.487288e+002	5.979136e+001
5.496930e+002	6.006384e+001
5.506572e+002	5.990175e+001
5.516215e+002	5.932461e+001
5.525857e+002	5.888726e+001
5.535499e+002	5.854372e+001
5.545142e+002	5.847850e+001
5.554784e+002	5.897482e+001
5.564426e+002	5.982184e+001
5.574069e+002	6.055318e+001
5.583711e+002	6.081710e+001
5.593353e+002	6.071782e+001
5.602996e+002	6.039556e+001
5.612638e+002	5.993641e+001
5.622280e+002	5.939846e+001
5.631923e+002	5.881244e+001
5.641565e+002	5.820547e+001
5.651207e+002	5.837682e+001
5.660850e+002	5.955122e+001
5.670491e+002	6.071490e+001
5.680134e+002	6.108711e+001
5.689776e+002	6.053851e+001
5.699418e+002	6.014269e+001
5.709061e+002	5.983146e+001
5.718703e+002	5.974509e+001
5.728345e+002	6.013317e+001
5.737988e+002	6.090984e+001
5.747630e+002	6.153251e+001
5.757272e+002	6.120959e+001
5.766915e+002	6.081311e+001
5.776557e+002	6.121904e+001
5.786199e+002	6.233177e+001
5.795842e+002	6.349553e+001
5.805484e+002	6.374749e+001
5.815126e+002	6.292337e+001
5.824769e+002	6.245248e+001
5.834411e+002	6.241304e+001
5.844053e+002	6.255892e+001
5.853696e+002	6.269565e+001
5.863338e+002	6.292844e+001
5.872980e+002	6.275980e+001
5.882623e+002	6.169924e+001
5.892265e+002	6.074107e+001
5.901907e+002	6.059198e+001
5.911550e+002	6.136089e+001
5.921192e+002	6.224385e+001
5.930834e+002	6.235556e+001
5.940477e+002	6.217046e+001
5.950119e+002	6.201861e+001
5.959761e+002	6.196500e+001
5.969404e+002	6.186440e+001
5.979046e+002	6.140945e+001
5.988688e+002	6.046279e+001
5.998331e+002	6.001255e+001
6.007973e+002	6.023260e+001
6.017615e+002	6.081456e+001
6.027258e+002	6.137038e+001
6.036900e+002	6.191115e+001
6.046542e+002	6.240054e+001
6.056185e+002	6.279900e+001
6.065827e+002	6.317519e+001
6.075469e+002	6.368559e+001
6.085112e+002	6.436997e+001
6.094754e+002	6.487997e+001
6.104396e+002	6.441934e+001
6.114039e+002	6.375262e+001
6.123681e+002	6.361605e+001
6.133323e+002	6.411420e+001
6.142966e+002	6.478612e+001
6.152608e+002	6.466233e+001
6.162250e+002	6.350161e+001
6.171893e+002	6.269189e+001
6.181535e+002	6.258290e+001
6.191177e+002	6.273697e+001
6.200820e+002	6.235676e+001
6.210462e+002	6.082461e+001
6.220104e+002	6.000716e+001
6.229747e+002	6.079149e+001
6.239389e+002	6.192621e+001
6.249031e+002	6.247231e+001
6.258674e+002	6.214356e+001
6.268316e+002	6.162999e+001
6.277958e+002	6.193639e+001
6.287601e+002	6.248362e+001
6.297243e+002	6.267709e+001
6.306885e+002	6.239454e+001
6.316528e+002	6.195107e+001
6.326170e+002	6.204293e+001
6.335812e+002	6.302217e+001
6.345455e+002	6.360896e+001
6.355097e+002	6.363621e+001
6.364739e+002	6.331300e+001
6.374382e+002	6.282512e+001
6.384024e+002	6.202297e+001
6.393666e+002	6.163947e+001
6.403309e+002	6.213166e+001
6.412951e+002	6.283883e+001
6.422593e+002	6.326968e+001
6.432236e+002	6.327204e+001
6.441878e+002	6.314938e+001
6.451520e+002	6.354495e+001
6.461163e+002	6.410525e+001
6.470805e+002	6.420295e+001
6.480447e+002	6.374117e+001
6.490090e+002	6.306542e+001
6.499732e+002	6.282831e+001
6.509374e+002	6.319561e+001
6.519017e+002	6.336150e+001
6.528659e+002	6.320802e+001
6.538301e+002	6.304148e+001
6.547944e+002	6.318101e+001
6.557586e+002	6.372269e+001
6.567228e+002	6.410929e+001
6.576871e+002	6.409694e+001
6.586513e+002	6.391552e+001
6.596155e+002	6.360575e+001
6.605798e+002	6.325535e+001
6.615440e+002	6.301653e+001
6.625082e+002	6.307941e+001
6.634725e+002	6.336608e+001
6.644367e+002	6.377716e+001
6.654009e+002	6.429723e+001
6.663652e+002	6.465925e+001
6.673294e+002	6.443241e+001
6.682936e+002	6.322139e+001
6.692579e+002	6.265681e+001
6.702221e+002	6.302343e+001
6.711863e+002	6.362166e+001
6.721506e+002	6.422408e+001
6.731148e+002	6.480944e+001
6.740790e+002	6.512611e+001
6.750433e+002	6.466567e+001
6.760075e+002	6.410048e+001
6.769717e+002	6.359292e+001
6.779360e+002	6.324305e+001
6.789002e+002	6.318705e+001
6.798644e+002	6.362483e+001
6.808287e+002	6.440253e+001
6.817929e+002	6.470742e+001
6.827571e+002	6.454655e+001
6.837214e+002	6.432690e+001
6.846856e+002	6.438065e+001
6.856498e+002	6.473990e+001
6.866141e+002	6.500488e+001
6.875783e+002	6.535213e+001
6.885425e+002	6.544349e+001
6.895068e+002	6.496934e+001
6.904710e+002	6.413807e+001
6.914352e+002	6.356624e+001
6.923995e+002	6.379851e+001
6.933637e+002	6.398418e+001
6.943279e+002	6.324048e+001
6.952922e+002	6.212604e+001
6.962564e+002	6.161153e+001
6.972206e+002	6.237786e+001
6.981849e+002	6.410962e+001
6.991491e+002	6.470833e+001
7.001133e+002	6.405942e+001
7.010776e+002	6.350759e+001
7.020418e+002	6.379696e+001
7.030060e+002	6.465142e+001
7.039703e+002	6.477055e+001
7.049345e+002	6.331165e+001
7.058987e+002	6.240597e+001
7.068630e+002	6.269755e+001
7.078272e+002	6.350554e+001
7.087914e+002	6.406076e+001
7.097557e+002	6.399723e+001
7.107199e+002	6.372792e+001
7.116841e+002	6.391393e+001
7.126484e+002	6.422179e+001
7.136126e+002	6.423266e+001
7.145768e+002	6.383271e+001
7.155411e+002	6.319901e+001
7.165053e+002	6.270456e+001
7.174695e+002	6.233618e+001
7.184338e+002	6.198898e+001
7.193980e+002	6.138219e+001
7.203622e+002	6.096585e+001
7.213265e+002	6.141974e+001
7.222907e+002	6.310474e+001
7.232549e+002	6.445832e+001
7.242192e+002	6.475915e+001
7.251834e+002	6.464057e+001
7.261476e+002	6.426485e+001
7.271119e+002	6.379310e+001
7.280761e+002	6.347164e+001
7.290403e+002	6.367024e+001
7.300046e+002	6.420213e+001
7.309688e+002	6.440323e+001
7.319330e+002	6.426669e+001
7.328973e+002	6.403120e+001
7.338615e+002	6.388559e+001
7.348257e+002	6.376886e+001
7.357900e+002	6.394772e+001
7.367542e+002	6.491584e+001
7.377184e+002	6.549626e+001
7.386827e+002	6.507363e+001
7.396469e+002	6.399434e+001
7.406111e+002	6.330239e+001
7.415754e+002	6.361785e+001
7.425396e+002	6.432109e+001
7.435038e+002	6.492233e+001
7.444681e+002	6.543816e+001
7.454323e+002	6.606052e+001
7.463965e+002	6.689162e+001
7.473608e+002	6.765907e+001
7.483250e+002	6.716946e+001
7.492892e+002	6.549474e+001
7.502535e+002	6.430836e+001
7.512177e+002	6.434029e+001
7.521819e+002	6.510914e+001
7.531462e+002	6.534885e+001
7.541104e+002	6.456796e+001
7.550746e+002	6.409019e+001
7.560389e+002	6.441280e+001
7.570031e+002	6.489268e+001
7.579673e+002	6.492558e+001
7.589316e+002	6.439616e+001
7.598958e+002	6.392806e+001
7.608600e+002	6.426869e+001
7.618243e+002	6.498796e+001
7.627885e+002	6.586747e+001
7.637527e+002	6.677399e+001
7.647170e+002	6.730468e+001
7.656812e+002	6.688634e+001
7.666454e+002	6.528155e+001
7.676097e+002	6.445201e+001
7.685739e+002	6.470323e+001
7.695381e+002	6.520893e+001
7.705024e+002	6.566053e+001
7.714666e+002	6.603013e+001
7.724308e+002	6.626743e+001
7.733951e+002	6.625246e+001
7.743593e+002	6.607787e+001
7.753235e+002	6.571429e+001
7.762878e+002	6.536540e+001
7.772520e+002	6.529162e+001
7.782162e+002	6.564291e+001
7.791805e+002	6.625266e+001
7.801447e+002	6.680505e+001
7.811089e+002	6.724986e+001
7.820732e+002	6.726460e+001
7.830374e+002	6.657661e+001
7.840016e+002	6.553561e+001
7.849659e+002	6.512968e+001
7.859301e+002	6.605656e+001
7.868943e+002	6.637285e+001
7.878586e+002	6.536850e+001
7.888228e+002	6.439523e+001
7.897870e+002	6.461043e+001
7.907513e+002	6.610072e+001
7.917155e+002	6.748598e+001
7.926797e+002	6.735614e+001
7.936440e+002	6.684594e+001
7.946082e+002	6.696731e+001
7.955724e+002	6.768393e+001
7.965367e+002	6.849119e+001
7.975009e+002	6.886391e+001
7.984651e+002	6.878819e+001
7.994294e+002	6.843551e+001
8.003936e+002	6.755284e+001
8.013578e+002	6.699315e+001
8.023221e+002	6.736967e+001
8.032863e+002	6.832284e+001
8.042505e+002	6.857899e+001
8.052148e+002	6.742930e+001
8.061790e+002	6.656513e+001
8.071432e+002	6.673570e+001
8.081075e+002	6.728066e+001
8.090717e+002	6.736291e+001
8.100359e+002	6.668401e+001
8.110002e+002	6.588743e+001
8.119644e+002	6.633250e+001
8.129286e+002	6.761460e+001
8.138929e+002	6.841501e+001
8.148571e+002	6.852188e+001
8.158214e+002	6.831879e+001
8.167856e+002	6.837402e+001
8.177498e+002	6.892337e+001
8.187141e+002	6.886857e+001
8.196783e+002	6.764462e+001
8.206425e+002	6.650285e+001
8.216068e+002	6.594622e+001
8.225710e+002	6.595924e+001
8.235352e+002	6.629927e+001
8.244995e+002	6.700398e+001
8.254637e+002	6.762624e+001
8.264279e+002	6.775472e+001
8.273922e+002	6.749300e+001
8.283564e+002	6.700204e+001
8.293206e+002	6.641932e+001
8.302849e+002	6.586633e+001
8.312491e+002	6.562644e+001
8.322133e+002	6.581750e+001
8.331776e+002	6.608506e+001
8.341418e+002	6.645273e+001
8.351060e+002	6.679792e+001
8.360703e+002	6.696996e+001
8.370345e+002	6.693338e+001
8.379987e+002	6.691420e+001
8.389630e+002	6.692958e+001
8.399272e+002	6.700285e+001
8.408914e+002	6.729996e+001
8.418557e+002	6.770256e+001
8.428199e+002	6.790605e+001
8.437841e+002	6.763776e+001
8.447484e+002	6.706056e+001
8.457126e+002	6.651478e+001
8.466768e+002	6.598148e+001
8.476411e+002	6.585225e+001
8.486053e+002	6.654691e+001
8.495695e+002	6.778373e+001
8.505338e+002	6.824316e+001
8.514980e+002	6.722841e+001
8.524622e+002	6.649628e+001
8.534265e+002	6.632754e+001
8.543907e+002	6.629139e+001
8.553549e+002	6.611028e+001
8.563192e+002	6.572250e+001
8.572834e+002	6.512514e+001
8.582476e+002	6.398015e+001
8.592119e+002	6.293196e+001
8.601761e+002	6.275605e+001
8.611403e+002	6.333043e+001
8.621046e+002	6.406522e+001
8.630688e+002	6.441550e+001
8.640330e+002	6.436996e+001
8.649973e+002	6.424968e+001
8.659615e+002	6.402877e+001
8.669257e+002	6.389336e+001
8.678900e+002	6.392724e+001
8.688542e+002	6.409687e+001
8.698184e+002	6.428429e+001
8.707827e+002	6.437117e+001
8.717469e+002	6.457980e+001
8.727111e+002	6.523449e+001
8.736754e+002	6.594657e+001
8.746396e+002	6.651491e+001
8.756038e+002	6.684342e+001
8.765681e+002	6.682640e+001
8.775323e+002	6.627402e+001
8.784965e+002	6.529594e+001
8.794608e+002	6.500349e+001
8.804250e+002	6.551056e+001
8.813892e+002	6.614073e+001
8.823535e+002	6.647579e+001
8.833177e+002	6.657178e+001
8.842819e+002	6.684602e+001
8.852462e+002	6.757668e+001
8.862104e+002	6.802869e+001
8.871746e+002	6.802882e+001
8.881389e+002	6.774901e+001
8.891031e+002	6.719010e+001
8.900673e+002	6.642594e+001
8.910316e+002	6.586150e+001
8.919958e+002	6.607572e+001
8.929600e+002	6.671059e+001
8.939243e+002	6.714395e+001
8.948885e+002	6.736465e+001
8.958527e+002	6.745518e+001
8.968170e+002	6.742850e+001
8.977812e+002	6.725964e+001
8.987454e+002	6.733614e+001
8.997097e+002	6.793739e+001
9.006739e+002	6.842204e+001
9.016381e+002	6.876204e+001
9.026024e+002	6.899487e+001
9.035666e+002	6.906774e+001
9.045308e+002	6.890539e+001
9.054951e+002	6.877572e+001
9.064593e+002	6.907240e+001
9.074235e+002	6.938018e+001
9.083878e+002	6.932328e+001
9.093520e+002	6.898465e+001
9.103162e+002	6.876452e+001
9.112805e+002	6.906174e+001
9.122447e+002	6.982139e+001
9.132089e+002	7.031853e+001
9.141732e+002	7.070547e+001
9.151374e+002	7.080722e+001
9.161016e+002	7.025705e+001
9.170659e+002	6.949406e+001
9.180301e+002	6.943153e+001
9.189943e+002	7.042187e+001
9.199586e+002	7.127776e+001
9.209228e+002	7.160821e+001
9.218870e+002	7.164506e+001
9.228513e+002	7.126075e+001
9.238155e+002	7.061301e+001
9.247797e+002	7.022511e+001
9.257440e+002	7.071664e+001
9.267082e+002	7.191243e+001
9.276724e+002	7.243680e+001
9.286367e+002	7.228788e+001
9.296009e+002	7.195070e+001
9.305651e+002	7.142651e+001
9.315294e+002	7.087675e+001
9.324936e+002	7.088850e+001
9.334578e+002	7.187601e+001
9.344221e+002	7.262865e+001
9.353863e+002	7.265834e+001
9.363505e+002	7.251669e+001
9.373148e+002	7.265170e+001
9.382790e+002	7.304203e+001
9.392432e+002	7.328205e+001
9.402075e+002	7.300031e+001
9.411717e+002	7.245052e+001
9.421359e+002	7.211749e+001
9.431002e+002	7.195037e+001
9.440644e+002	7.200796e+001
9.450286e+002	7.242010e+001
9.459929e+002	7.307604e+001
9.469571e+002	7.350910e+001
9.479213e+002	7.358407e+001
9.488856e+002	7.369610e+001
9.498498e+002	7.375401e+001
9.508140e+002	7.385917e+001
9.517783e+002	7.423392e+001
9.527425e+002	7.482465e+001
9.537067e+002	7.523203e+001
9.546710e+002	7.506386e+001
9.556352e+002	7.469882e+001
9.565994e+002	7.467163e+001
9.575637e+002	7.490771e+001
9.585279e+002	7.529089e+001
9.594921e+002	7.579385e+001
9.604564e+002	7.637653e+001
9.614206e+002	7.688847e+001
9.623848e+002	7.731667e+001
9.633491e+002	7.759835e+001
9.643133e+002	7.769629e+001
9.652775e+002	7.760940e+001
9.662418e+002	7.725941e+001
9.672060e+002	7.679223e+001
9.681702e+002	7.659437e+001
9.691345e+002	7.686038e+001
9.700987e+002	7.732020e+001
9.710629e+002	7.771514e+001
9.720272e+002	7.808525e+001
9.729914e+002	7.866268e+001
9.739556e+002	7.947968e+001
9.749199e+002	8.010057e+001
9.758841e+002	7.967098e+001
9.768483e+002	7.783899e+001
9.778126e+002	7.683801e+001
9.787768e+002	7.698304e+001
9.797410e+002	7.734340e+001
9.807053e+002	7.746165e+001
9.816695e+002	7.744629e+001
9.826337e+002	7.770203e+001
9.835980e+002	7.849391e+001
9.845622e+002	7.941597e+001
9.855264e+002	8.022754e+001
9.864907e+002	8.086633e+001
9.874549e+002	8.118543e+001
9.884191e+002	8.122465e+001
9.893834e+002	8.129785e+001
9.903476e+002	8.183247e+001
9.913118e+002	8.284616e+001
9.922761e+002	8.337022e+001
9.932403e+002	8.334524e+001
9.942045e+002	8.322928e+001
9.951688e+002	8.310175e+001
9.961330e+002	8.298784e+001
9.970972e+002	8.291545e+001
9.980615e+002	8.281224e+001
9.990257e+002	8.282193e+001
9.999899e+002	8.315614e+001
1.000954e+003	8.355457e+001
1.001918e+003	8.384963e+001
1.002883e+003	8.410976e+001
1.003847e+003	8.453466e+001
1.004811e+003	8.526242e+001
1.005775e+003	8.615317e+001
1.006740e+003	8.680322e+001
1.007704e+003	8.718603e+001
1.008668e+003	8.722331e+001
1.009632e+003	8.657648e+001
1.010596e+003	8.595152e+001
1.011561e+003	8.636387e+001
1.012525e+003	8.794776e+001
1.013489e+003	8.928517e+001
1.014453e+003	8.970073e+001
1.015418e+003	8.993197e+001
1.016382e+003	9.036395e+001
1.017346e+003	9.085560e+001
1.018310e+003	9.097861e+001
1.019275e+003	9.053163e+001
1.020239e+003	8.994331e+001
1.021203e+003	9.007963e+001
1.022167e+003	9.088646e+001
1.023132e+003	9.126283e+001
1.024096e+003	9.102305e+001
1.025060e+003	9.098228e+001
1.026024e+003	9.201240e+001
1.026989e+003	9.386876e+001
1.027953e+003	9.468984e+001
1.028917e+003	9.350362e+001
1.029881e+003	9.265836e+001
1.030845e+003	9.298421e+001
1.031810e+003	9.378210e+001
1.032774e+003	9.448981e+001
1.033738e+003	9.493150e+001
1.034702e+003	9.521216e+001
1.035667e+003	9.543382e+001
1.036631e+003	9.568668e+001
1.037595e+003	9.619825e+001
1.038559e+003	9.693276e+001
1.039524e+003	9.756294e+001
1.040488e+003	9.794353e+001
1.041452e+003	9.805764e+001
1.042416e+003	9.784518e+001
1.043380e+003	9.714799e+001
1.044345e+003	9.698794e+001
1.045309e+003	9.797630e+001
1.046273e+003	9.890855e+001
1.047237e+003	9.918380e+001
1.048202e+003	9.906627e+001
1.049166e+003	9.910636e+001
1.050130e+003	9.956393e+001
1.051094e+003	1.001659e+002
1.052059e+003	1.004888e+002
1.053023e+003	1.006263e+002
1.053987e+003	1.008814e+002
1.054951e+003	1.012834e+002
1.055916e+003	1.018436e+002
1.056880e+003	1.027887e+002
1.057844e+003	1.040832e+002
1.058808e+003	1.046027e+002
1.059772e+003	1.034284e+002
1.060737e+003	1.029253e+002
1.061701e+003	1.038869e+002
1.062665e+003	1.052482e+002
1.063629e+003	1.062102e+002
1.064594e+003	1.066638e+002
1.065558e+003	1.069645e+002
1.066522e+003	1.073556e+002
1.067486e+003	1.077568e+002
1.068450e+003	1.080127e+002
1.069415e+003	1.081900e+002
1.070379e+003	1.085186e+002
1.071343e+003	1.091035e+002
1.072307e+003	1.098151e+002
1.073272e+003	1.105144e+002
1.074236e+003	1.112791e+002
1.075200e+003	1.116344e+002
1.076164e+003	1.110197e+002
1.077129e+003	1.107568e+002
1.078093e+003	1.115925e+002
1.079057e+003	1.127875e+002
1.080021e+003	1.131444e+002
1.080985e+003	1.123221e+002
1.081950e+003	1.114566e+002
1.082914e+003	1.120636e+002
1.083878e+003	1.137663e+002
1.084842e+003	1.149207e+002
1.085807e+003	1.154077e+002
1.086771e+003	1.154983e+002
1.087735e+003	1.151777e+002
1.088699e+003	1.147394e+002
1.089664e+003	1.152330e+002
1.090628e+003	1.173733e+002
1.091592e+003	1.187978e+002
1.092556e+003	1.183054e+002
1.093521e+003	1.176827e+002
1.094485e+003	1.181567e+002
1.095449e+003	1.194504e+002
1.096413e+003	1.205411e+002
1.097377e+003	1.208066e+002
1.098342e+003	1.206693e+002
1.099306e+003	1.208949e+002
1.100270e+003	1.213816e+002
1.101234e+003	1.218752e+002
1.102199e+003	1.224831e+002
1.103163e+003	1.230854e+002
1.104127e+003	1.233658e+002
1.105091e+003	1.233042e+002
1.106056e+003	1.236048e+002
1.107020e+003	1.248535e+002
1.107984e+003	1.257292e+002
1.108948e+003	1.255229e+002
1.109912e+003	1.252764e+002
1.110877e+003	1.256508e+002
1.111841e+003	1.265761e+002
1.112805e+003	1.277639e+002
1.113769e+003	1.291831e+002
1.114734e+003	1.306120e+002
1.115698e+003	1.307650e+002
1.116662e+003	1.297253e+002
1.117626e+003	1.295741e+002
1.118591e+003	1.310985e+002
1.119555e+003	1.330236e+002
1.120519e+003	1.340338e+002
1.121483e+003	1.342088e+002
1.122448e+003	1.345232e+002
1.123412e+003	1.351933e+002
1.124376e+003	1.357543e+002
1.125340e+003	1.360769e+002
1.126304e+003	1.363802e+002
1.127269e+003	1.367720e+002
1.128233e+003	1.372090e+002
1.129197e+003	1.376092e+002
1.130161e+003	1.379774e+002
1.131126e+003	1.384098e+002
1.132090e+003	1.390181e+002
1.133054e+003	1.397928e+002
1.134018e+003	1.402694e+002
1.134983e+003	1.396355e+002
1.135947e+003	1.390579e+002
1.136911e+003	1.402364e+002
1.137875e+003	1.431636e+002
1.138839e+003	1.454459e+002
1.139804e+003	1.461491e+002
1.140768e+003	1.464144e+002
1.141732e+003	1.465742e+002
1.142696e+003	1.468519e+002
1.143661e+003	1.474597e+002
1.144625e+003	1.483810e+002
1.145589e+003	1.494673e+002
1.146553e+003	1.506238e+002
1.147518e+003	1.518150e+002
1.148482e+003	1.523953e+002
1.149446e+003	1.520120e+002
1.150410e+003	1.521696e+002
1.151375e+003	1.534465e+002
1.152339e+003	1.547387e+002
1.153303e+003	1.550201e+002
1.154267e+003	1.544516e+002
1.155231e+003	1.540375e+002
1.156196e+003	1.540855e+002
1.157160e+003	1.546316e+002
1.158124e+003	1.553882e+002
1.159088e+003	1.563820e+002
1.160053e+003	1.580432e+002
1.161017e+003	1.603030e+002
1.161981e+003	1.623057e+002
1.162945e+003	1.630720e+002
1.163910e+003	1.626571e+002
1.164874e+003	1.623247e+002
1.165838e+003	1.624829e+002
1.166802e+003	1.627093e+002
1.167766e+003	1.625696e+002
1.168731e+003	1.625624e+002
1.169695e+003	1.631694e+002
1.170659e+003	1.643180e+002
1.171623e+003	1.656474e+002
1.172588e+003	1.672243e+002
1.173552e+003	1.686596e+002
1.174516e+003	1.692917e+002
1.175480e+003	1.692135e+002
1.176445e+003	1.684234e+002
1.177409e+003	1.671467e+002
1.178373e+003	1.664335e+002
1.179337e+003	1.672896e+002
1.180302e+003	1.695204e+002
1.181266e+003	1.716042e+002
1.182230e+003	1.737368e+002
1.183194e+003	1.749851e+002
1.184158e+003	1.746024e+002
1.185123e+003	1.742598e+002
1.186087e+003	1.752024e+002
1.187051e+003	1.769562e+002
1.188015e+003	1.782224e+002
1.188980e+003	1.783725e+002
1.189944e+003	1.778746e+002
1.190908e+003	1.771109e+002
1.191872e+003	1.765081e+002
1.192837e+003	1.769231e+002
1.193801e+003	1.784157e+002
1.194765e+003	1.802796e+002
1.195729e+003	1.822036e+002
1.196693e+003	1.839966e+002
1.197658e+003	1.851638e+002
1.198622e+003	1.855586e+002
1.199586e+003	1.860967e+002
1.200550e+003	1.869615e+002
1.201515e+003	1.878627e+002
1.202479e+003	1.888899e+002
1.203443e+003	1.899639e+002
1.204407e+003	1.907508e+002
1.205372e+003	1.911646e+002
1.206336e+003	1.917741e+002
1.207300e+003	1.934328e+002
1.208264e+003	1.958257e+002
1.209229e+003	1.965912e+002
1.210193e+003	1.955618e+002
1.211157e+003	1.950824e+002
1.212121e+003	1.959771e+002
1.213085e+003	1.974878e+002
1.214050e+003	1.987840e+002
1.215014e+003	1.998181e+002
1.215978e+003	2.007424e+002
1.216942e+003	2.014588e+002
1.217907e+003	2.025791e+002
1.218871e+003	2.048723e+002
1.219835e+003	2.073457e+002
1.220799e+003	2.088771e+002
1.221764e+003	2.093784e+002
1.222728e+003	2.094575e+002
1.223692e+003	2.096257e+002
1.224656e+003	2.101090e+002
1.225620e+003	2.118227e+002
1.226585e+003	2.157121e+002
1.227549e+003	2.179979e+002
1.228513e+003	2.178393e+002
1.229477e+003	2.173035e+002
1.230442e+003	2.176272e+002
1.231406e+003	2.186715e+002
1.232370e+003	2.197533e+002
1.233334e+003	2.205409e+002
1.234299e+003	2.212310e+002
1.235263e+003	2.218759e+002
1.236227e+003	2.226205e+002
1.237191e+003	2.238821e+002
1.238156e+003	2.256148e+002
1.239120e+003	2.272800e+002
1.240084e+003	2.285948e+002
1.241048e+003	2.296606e+002
1.242012e+003	2.305044e+002
1.242977e+003	2.308835e+002
1.243941e+003	2.319046e+002
1.244905e+003	2.347934e+002
1.245869e+003	2.369610e+002
1.246834e+003	2.370619e+002
1.247798e+003	2.369572e+002
1.248762e+003	2.386662e+002
1.249726e+003	2.421528e+002
1.250691e+003	2.457966e+002
1.251655e+003	2.484321e+002
1.252619e+003	2.501589e+002
1.253583e+003	2.512408e+002
1.254547e+003	2.517482e+002
1.255512e+003	2.523862e+002
1.256476e+003	2.532354e+002
1.257440e+003	2.544522e+002
1.258404e+003	2.560831e+002
1.259369e+003	2.577911e+002
1.260333e+003	2.590999e+002
1.261297e+003	2.600327e+002
1.262261e+003	2.612569e+002
1.263226e+003	2.632324e+002
1.264190e+003	2.654838e+002
1.265154e+003	2.681133e+002
1.266118e+003	2.707493e+002
1.267083e+003	2.722915e+002
1.268047e+003	2.724715e+002
1.269011e+003	2.729220e+002
1.269975e+003	2.760785e+002
1.270939e+003	2.818341e+002
1.271904e+003	2.852037e+002
1.272868e+003	2.846576e+002
1.273832e+003	2.844614e+002
1.274796e+003	2.840677e+002
1.275761e+003	2.843008e+002
1.276725e+003	2.865612e+002
1.277689e+003	2.901391e+002
1.278653e+003	2.926992e+002
1.279618e+003	2.931974e+002
1.280582e+003	2.931419e+002
1.281546e+003	2.939580e+002
1.282510e+003	2.954885e+002
1.283474e+003	2.977891e+002
1.284439e+003	3.009410e+002
1.285403e+003	3.034517e+002
1.286367e+003	3.040646e+002
1.287331e+003	3.037224e+002
1.288296e+003	3.042656e+002
1.289260e+003	3.057891e+002
1.290224e+003	3.078692e+002
1.291188e+003	3.108587e+002
1.292153e+003	3.138853e+002
1.293117e+003	3.170365e+002
1.294081e+003	3.198692e+002
1.295045e+003	3.219258e+002
1.296010e+003	3.232556e+002
1.296974e+003	3.241417e+002
1.297938e+003	3.246890e+002
1.298902e+003	3.248618e+002
1.299866e+003	3.249528e+002
1.300831e+003	3.255409e+002
1.301795e+003	3.265128e+002
1.302759e+003	3.269977e+002
1.303723e+003	3.278036e+002
1.304688e+003	3.290318e+002
1.305652e+003	3.303995e+002
1.306616e+003	3.323328e+002
1.307580e+003	3.351896e+002
1.308545e+003	3.377908e+002
1.309509e+003	3.391148e+002
1.310473e+003	3.397878e+002
1.311437e+003	3.402850e+002
1.312401e+003	3.406444e+002
1.313366e+003	3.411985e+002
1.314330e+003	3.422169e+002
1.315294e+003	3.438261e+002
1.316258e+003	3.461043e+002
1.317223e+003	3.486882e+002
1.318187e+003	3.506540e+002
1.319151e+003	3.520089e+002
1.320115e+003	3.530001e+002
1.321080e+003	3.528899e+002
1.322044e+003	3.527675e+002
1.323008e+003	3.533734e+002
1.323972e+003	3.542948e+002
1.324937e+003	3.550482e+002
1.325901e+003	3.556419e+002
1.326865e+003	3.563487e+002
1.327829e+003	3.572128e+002
1.328793e+003	3.579125e+002
1.329758e+003	3.581099e+002
1.330722e+003	3.578550e+002
1.331686e+003	3.580900e+002
1.332650e+003	3.588672e+002
1.333615e+003	3.600058e+002
1.334579e+003	3.618068e+002
1.335543e+003	3.634943e+002
1.336507e+003	3.638305e+002
1.337472e+003	3.628281e+002
1.338436e+003	3.619054e+002
1.339400e+003	3.615532e+002
1.340364e+003	3.619286e+002
1.341328e+003	3.638927e+002
1.342293e+003	3.661214e+002
1.343257e+003	3.660536e+002
1.344221e+003	3.634109e+002
1.345185e+003	3.609058e+002
1.346150e+003	3.608936e+002
1.347114e+003	3.625438e+002
1.348078e+003	3.631107e+002
1.349042e+003	3.622971e+002
1.350007e+003	3.617480e+002
1.350971e+003	3.611855e+002
1.351935e+003	3.612415e+002
1.352899e+003	3.631532e+002
1.353864e+003	3.652945e+002
1.354828e+003	3.653848e+002
1.355792e+003	3.634797e+002
1.356756e+003	3.618153e+002
1.357720e+003	3.621210e+002
1.358685e+003	3.634483e+002
1.359649e+003	3.633241e+002
1.360613e+003	3.614380e+002
1.361577e+003	3.599787e+002
1.362542e+003	3.589496e+002
1.363506e+003	3.582350e+002
1.364470e+003	3.578028e+002
1.365434e+003	3.575284e+002
1.366399e+003	3.578025e+002
1.367363e+003	3.584860e+002
1.368327e+003	3.579767e+002
1.369291e+003	3.550680e+002
1.370255e+003	3.520318e+002
1.371220e+003	3.517471e+002
1.372184e+003	3.527203e+002
1.373148e+003	3.529040e+002
1.374112e+003	3.523359e+002
1.375077e+003	3.510970e+002
1.376041e+003	3.487305e+002
1.377005e+003	3.460436e+002
1.377969e+003	3.447426e+002
1.378934e+003	3.449064e+002
1.379898e+003	3.445673e+002
1.380862e+003	3.432018e+002
1.381826e+003	3.414804e+002
1.382791e+003	3.394080e+002
1.383755e+003	3.376160e+002
1.384719e+003	3.365239e+002
1.385683e+003	3.359098e+002
1.386647e+003	3.355715e+002
1.387612e+003	3.354519e+002
1.388576e+003	3.350890e+002
1.389540e+003	3.335006e+002
1.390504e+003	3.304921e+002
1.391469e+003	3.283583e+002
1.392433e+003	3.284054e+002
1.393397e+003	3.277245e+002
1.394361e+003	3.261039e+002
1.395326e+003	3.246373e+002
1.396290e+003	3.233396e+002
1.397254e+003	3.222425e+002
1.398218e+003	3.219877e+002
1.399182e+003	3.225311e+002
1.400147e+003	3.222510e+002
1.401111e+003	3.198042e+002
1.402075e+003	3.165004e+002
1.403039e+003	3.150110e+002
1.404004e+003	3.149297e+002
1.404968e+003	3.141832e+002
1.405932e+003	3.118622e+002
1.406896e+003	3.093276e+002
1.407861e+003	3.080297e+002
1.408825e+003	3.077667e+002
1.409789e+003	3.077391e+002
1.410753e+003	3.075733e+002
1.411718e+003	3.061935e+002
1.412682e+003	3.024731e+002
1.413646e+003	2.986686e+002
1.414610e+003	2.973175e+002
1.415574e+003	2.973693e+002
1.416539e+003	2.972164e+002
1.417503e+003	2.964190e+002
1.418467e+003	2.952120e+002
1.419431e+003	2.937803e+002
1.420396e+003	2.923705e+002
1.421360e+003	2.914558e+002
1.422324e+003	2.911011e+002
1.423288e+003	2.901129e+002
1.424253e+003	2.877186e+002
1.425217e+003	2.862931e+002
1.426181e+003	2.872729e+002
1.427145e+003	2.883705e+002
1.428109e+003	2.880953e+002
1.429074e+003	2.867426e+002
1.430038e+003	2.849230e+002
1.431002e+003	2.830539e+002
1.431966e+003	2.816845e+002
1.432931e+003	2.813439e+002
1.433895e+003	2.814922e+002
1.434859e+003	2.804400e+002
1.435823e+003	2.776538e+002
1.436788e+003	2.763025e+002
1.437752e+003	2.773460e+002
1.438716e+003	2.779861e+002
1.439680e+003	2.768400e+002
1.440645e+003	2.751796e+002
1.441609e+003	2.743015e+002
1.442573e+003	2.743643e+002
1.443537e+003	2.752043e+002
1.444501e+003	2.767324e+002
1.445466e+003	2.776835e+002
1.446430e+003	2.762136e+002
1.447394e+003	2.729498e+002
1.448358e+003	2.712022e+002
1.449323e+003	2.709799e+002
1.450287e+003	2.706099e+002
1.451251e+003	2.695927e+002
1.452215e+003	2.686521e+002
1.453180e+003	2.685202e+002
1.454144e+003	2.689799e+002
1.455108e+003	2.692565e+002
1.456072e+003	2.690888e+002
1.457036e+003	2.688257e+002
1.458001e+003	2.687855e+002
1.458965e+003	2.688657e+002
1.459929e+003	2.688975e+002
1.460893e+003	2.688412e+002
1.461858e+003	2.686818e+002
1.462822e+003	2.684697e+002
1.463786e+003	2.680346e+002
1.464750e+003	2.667425e+002
1.465715e+003	2.653001e+002
1.466679e+003	2.658553e+002
1.467643e+003	2.685141e+002
1.468607e+003	2.693654e+002
1.469572e+003	2.665549e+002
1.470536e+003	2.640672e+002
1.471500e+003	2.644369e+002
1.472464e+003	2.651442e+002
1.473428e+003	2.641558e+002
1.474393e+003	2.622740e+002
1.475357e+003	2.612343e+002
1.476321e+003	2.615969e+002
1.477285e+003	2.627536e+002
1.478250e+003	2.641551e+002
1.479214e+003	2.655501e+002
1.480178e+003	2.661441e+002
1.481142e+003	2.659058e+002
1.482107e+003	2.657291e+002
1.483071e+003	2.651910e+002
1.484035e+003	2.649713e+002
1.484999e+003	2.656148e+002
1.485964e+003	2.665802e+002
1.486928e+003	2.673152e+002
1.487892e+003	2.678002e+002
1.488856e+003	2.684700e+002
1.489820e+003	2.695052e+002
1.490785e+003	2.701651e+002
1.491749e+003	2.692948e+002
1.492713e+003	2.672540e+002
1.493677e+003	2.669365e+002
1.494642e+003	2.692136e+002
1.495606e+003	2.708830e+002
1.496570e+003	2.720256e+002
1.497534e+003	2.724958e+002
1.498499e+003	2.719764e+002
1.499463e+003	2.711605e+002
1.500427e+003	2.706922e+002
1.501391e+003	2.707590e+002
1.502355e+003	2.716147e+002
1.503320e+003	2.733978e+002
1.504284e+003	2.750649e+002
1.505248e+003	2.749366e+002
1.506212e+003	2.732700e+002
1.507177e+003	2.733453e+002
1.508141e+003	2.760155e+002
1.509105e+003	2.781470e+002
1.510069e+003	2.787705e+002
1.511034e+003	2.788482e+002
1.511998e+003	2.787999e+002
1.512962e+003	2.787005e+002
1.513926e+003	2.786041e+002
1.514891e+003	2.785290e+002
1.515855e+003	2.787459e+002
1.516819e+003	2.796044e+002
1.517783e+003	2.806273e+002
1.518747e+003	2.809225e+002
1.519712e+003	2.807875e+002
1.520676e+003	2.813412e+002
1.521640e+003	2.827273e+002
1.522604e+003	2.839299e+002
1.523569e+003	2.841154e+002
1.524533e+003	2.838828e+002
1.525497e+003	2.840647e+002
1.526461e+003	2.848303e+002
1.527426e+003	2.861115e+002
1.528390e+003	2.879277e+002
1.529354e+003	2.896909e+002
1.530318e+003	2.905858e+002
1.531282e+003	2.910620e+002
1.532247e+003	2.923339e+002
1.533211e+003	2.940533e+002
1.534175e+003	2.952353e+002
1.535139e+003	2.957923e+002
1.536104e+003	2.964761e+002
1.537068e+003	2.977603e+002
1.538032e+003	2.994062e+002
1.538996e+003	3.012545e+002
1.539961e+003	3.030612e+002
1.540925e+003	3.038664e+002
1.541889e+003	3.033218e+002
1.542853e+003	3.032963e+002
1.543818e+003	3.049911e+002
1.544782e+003	3.072691e+002
1.545746e+003	3.093780e+002
1.546710e+003	3.109850e+002
1.547674e+003	3.112681e+002
1.548639e+003	3.106757e+002
1.549603e+003	3.116543e+002
1.550567e+003	3.156820e+002
1.551531e+003	3.205144e+002
1.552496e+003	3.230757e+002
1.553460e+003	3.235563e+002
1.554424e+003	3.240292e+002
1.555388e+003	3.248117e+002
1.556353e+003	3.266353e+002
1.557317e+003	3.306373e+002
1.558281e+003	3.342098e+002
1.559245e+003	3.352878e+002
1.560209e+003	3.351542e+002
1.561174e+003	3.352885e+002
1.562138e+003	3.360218e+002
1.563102e+003	3.373644e+002
1.564066e+003	3.392858e+002
1.565031e+003	3.412747e+002
1.565995e+003	3.426530e+002
1.566959e+003	3.437190e+002
1.567923e+003	3.457381e+002
1.568888e+003	3.488699e+002
1.569852e+003	3.516881e+002
1.570816e+003	3.542728e+002
1.571780e+003	3.557579e+002
1.572745e+003	3.554359e+002
1.573709e+003	3.548273e+002
1.574673e+003	3.549070e+002
1.575637e+003	3.556163e+002
1.576601e+003	3.567663e+002
1.577566e+003	3.582905e+002
1.578530e+003	3.600069e+002
1.579494e+003	3.617827e+002
1.580458e+003	3.634334e+002
1.581423e+003	3.643638e+002
1.582387e+003	3.645668e+002
1.583351e+003	3.649973e+002
1.584315e+003	3.660946e+002
1.585280e+003	3.670696e+002
1.586244e+003	3.670472e+002
1.587208e+003	3.666355e+002
1.588172e+003	3.664982e+002
1.589136e+003	3.665895e+002
1.590101e+003	3.670214e+002
1.591065e+003	3.677531e+002
1.592029e+003	3.676325e+002
1.592993e+003	3.653008e+002
1.593958e+003	3.615607e+002
1.594922e+003	3.588437e+002
1.595886e+003	3.572323e+002
1.596850e+003	3.558100e+002
1.597815e+003	3.554187e+002
1.598779e+003	3.546318e+002
1.599743e+003	3.521208e+002
1.600707e+003	3.490352e+002
1.601672e+003	3.465458e+002
1.602636e+003	3.440529e+002
1.603600e+003	3.403784e+002
1.604564e+003	3.357223e+002
1.605528e+003	3.316209e+002
1.606493e+003	3.288501e+002
1.607457e+003	3.262524e+002
1.608421e+003	3.221491e+002
1.609385e+003	3.168285e+002
1.610350e+003	3.120056e+002
1.611314e+003	3.076878e+002
1.612278e+003	3.033341e+002
1.613242e+003	2.986060e+002
1.614207e+003	2.940753e+002
1.615171e+003	2.902505e+002
1.616135e+003	2.866221e+002
1.617099e+003	2.829388e+002
1.618063e+003	2.789636e+002
1.619028e+003	2.742036e+002
1.619992e+003	2.685644e+002
1.620956e+003	2.628188e+002
1.621920e+003	2.578099e+002
1.622885e+003	2.532779e+002
1.623849e+003	2.482643e+002
1.624813e+003	2.425640e+002
1.625777e+003	2.380128e+002
1.626742e+003	2.353371e+002
1.627706e+003	2.324980e+002
1.628670e+003	2.294047e+002
1.629634e+003	2.258709e+002
1.630599e+003	2.212777e+002
1.631563e+003	2.161685e+002
1.632527e+003	2.113542e+002
1.633491e+003	2.069052e+002
1.634455e+003	2.024071e+002
1.635420e+003	1.977282e+002
1.636384e+003	1.935607e+002
1.637348e+003	1.909129e+002
1.638312e+003	1.894585e+002
1.639277e+003	1.870287e+002
1.640241e+003	1.833603e+002
1.641205e+003	1.795900e+002
1.642169e+003	1.760133e+002
1.643134e+003	1.728766e+002
1.644098e+003	1.699646e+002
1.645062e+003	1.672221e+002
1.646026e+003	1.649237e+002
1.646990e+003	1.628520e+002
1.647955e+003	1.604029e+002
1.648919e+003	1.574962e+002
1.649883e+003	1.548000e+002
1.650847e+003	1.529434e+002
1.651812e+003	1.513030e+002
1.652776e+003	1.482870e+002
1.653740e+003	1.439608e+002
1.654704e+003	1.412443e+002
1.655669e+003	1.409272e+002
1.656633e+003	1.404582e+002
1.657597e+003	1.387682e+002
1.658561e+003	1.365393e+002
1.659526e+003	1.343889e+002
1.660490e+003	1.322509e+002
1.661454e+003	1.298434e+002
1.662418e+003	1.272105e+002
1.663382e+003	1.246686e+002
1.664347e+003	1.222434e+002
1.665311e+003	1.201680e+002
1.666275e+003	1.189463e+002
1.667239e+003	1.182263e+002
1.668204e+003	1.170979e+002
1.669168e+003	1.156149e+002
1.670132e+003	1.140560e+002
1.671096e+003	1.123790e+002
1.672061e+003	1.107133e+002
1.673025e+003	1.090823e+002
1.673989e+003	1.075207e+002
1.674953e+003	1.061610e+002
1.675917e+003	1.049457e+002
1.676882e+003	1.037059e+002
1.677846e+003	1.024148e+002
1.678810e+003	1.010030e+002
1.679774e+003	9.915159e+001
1.680739e+003	9.758068e+001
1.681703e+003	9.731803e+001
1.682667e+003	9.769259e+001
1.683631e+003	9.718669e+001
1.684596e+003	9.576820e+001
1.685560e+003	9.449848e+001
1.686524e+003	9.377587e+001
1.687488e+003	9.312527e+001
1.688453e+003	9.201221e+001
1.689417e+003	9.083485e+001
1.690381e+003	9.071446e+001
1.691345e+003	9.142799e+001
1.692309e+003	9.129231e+001
1.693274e+003	8.984812e+001
1.694238e+003	8.845242e+001
1.695202e+003	8.763400e+001
1.696166e+003	8.688854e+001
1.697131e+003	8.596783e+001
1.698095e+003	8.489925e+001
1.699059e+003	8.350792e+001
1.700023e+003	8.194919e+001
1.700988e+003	8.101476e+001
1.701952e+003	8.100997e+001
1.702916e+003	8.098213e+001
1.703880e+003	7.997086e+001
1.704844e+003	7.841793e+001
1.705809e+003	7.751927e+001
1.706773e+003	7.732310e+001
1.707737e+003	7.741377e+001
1.708701e+003	7.819554e+001
1.709666e+003	7.859025e+001
1.710630e+003	7.830030e+001
1.711594e+003	7.777799e+001
1.712558e+003	7.708678e+001
1.713523e+003	7.641846e+001
1.714487e+003	7.599249e+001
1.715451e+003	7.582478e+001
1.716415e+003	7.598411e+001
1.717380e+003	7.647988e+001
1.718344e+003	7.676014e+001
1.719308e+003	7.612390e+001
1.720272e+003	7.478110e+001
1.721236e+003	7.359775e+001
1.722201e+003	7.252248e+001
1.723165e+003	7.157246e+001
1.724129e+003	7.047366e+001
1.725093e+003	7.009303e+001
1.726058e+003	7.130836e+001
1.727022e+003	7.234530e+001
1.727986e+003	7.242305e+001
1.728950e+003	7.166994e+001
1.729915e+003	6.973709e+001
1.730879e+003	6.724718e+001
1.731843e+003	6.597421e+001
1.732807e+003	6.663925e+001
1.733771e+003	6.780589e+001
1.734736e+003	6.804588e+001
1.735700e+003	6.770298e+001
1.736664e+003	6.775280e+001
1.737628e+003	6.821050e+001
1.738593e+003	6.778698e+001
1.739557e+003	6.597353e+001
1.740521e+003	6.455424e+001
1.741485e+003	6.401682e+001
1.742450e+003	6.426154e+001
1.743414e+003	6.605735e+001
1.744378e+003	6.798983e+001
1.745342e+003	6.789954e+001
1.746307e+003	6.605562e+001
1.747271e+003	6.454104e+001
1.748235e+003	6.403159e+001
1.749199e+003	6.396406e+001
1.750163e+003	6.406308e+001
1.751128e+003	6.420167e+001
1.752092e+003	6.423225e+001
1.753056e+003	6.418671e+001
1.754020e+003	6.418672e+001
1.754985e+003	6.424019e+001
1.755949e+003	6.415163e+001
1.756913e+003	6.383142e+001
1.757877e+003	6.331456e+001
1.758842e+003	6.251146e+001
1.759806e+003	6.170961e+001
1.760770e+003	6.179906e+001
1.761734e+003	6.278105e+001
1.762698e+003	6.288070e+001
1.763663e+003	6.139962e+001
1.764627e+003	6.040102e+001
1.765591e+003	6.081541e+001
1.766555e+003	6.134660e+001
1.767520e+003	6.100188e+001
1.768484e+003	6.033746e+001
1.769448e+003	6.024601e+001
1.770412e+003	6.060858e+001
1.771377e+003	6.061425e+001
1.772341e+003	6.002832e+001
1.773305e+003	5.948365e+001
1.774269e+003	5.951175e+001
1.775234e+003	5.992440e+001
1.776198e+003	6.040926e+001
1.777162e+003	6.098670e+001
1.778126e+003	6.121675e+001
1.779090e+003	6.113083e+001
1.780055e+003	6.087117e+001
1.781019e+003	6.004166e+001
1.781983e+003	5.946339e+001
1.782947e+003	5.969891e+001
1.783912e+003	5.999146e+001
1.784876e+003	5.944723e+001
1.785840e+003	5.852990e+001
1.786804e+003	5.838457e+001
1.787769e+003	5.913018e+001
1.788733e+003	5.968560e+001
1.789697e+003	5.939836e+001
1.790661e+003	5.876339e+001
1.791625e+003	5.816520e+001
1.792590e+003	5.774809e+001
1.793554e+003	5.820335e+001
1.794518e+003	5.944956e+001
1.795482e+003	6.010497e+001
1.796447e+003	5.984881e+001
1.797411e+003	5.941301e+001
1.798375e+003	5.914534e+001
1.799339e+003	5.885363e+001
1.800304e+003	5.814528e+001
1.801268e+003	5.727652e+001
1.802232e+003	5.714688e+001
1.803196e+003	5.781779e+001
1.804161e+003	5.817608e+001
1.805125e+003	5.787244e+001
1.806089e+003	5.747722e+001
1.807053e+003	5.717918e+001
1.808017e+003	5.684999e+001
1.808982e+003	5.626848e+001
1.809946e+003	5.572180e+001
1.810910e+003	5.580232e+001
1.811874e+003	5.637224e+001
1.812839e+003	5.654042e+001
1.813803e+003	5.599802e+001
1.814767e+003	5.564305e+001
1.815731e+003	5.637035e+001
1.816696e+003	5.754217e+001
1.817660e+003	5.752531e+001
1.818624e+003	5.624157e+001
1.819588e+003	5.581524e+001
1.820552e+003	5.679360e+001
1.821517e+003	5.730183e+001
1.822481e+003	5.690278e+001
1.823445e+003	5.631327e+001
1.824409e+003	5.547417e+001
1.825374e+003	5.479555e+001
1.826338e+003	5.464173e+001
1.827302e+003	5.487754e+001
1.828266e+003	5.540083e+001
1.829231e+003	5.612996e+001
1.830195e+003	5.648499e+001
1.831159e+003	5.604118e+001
1.832123e+003	5.548652e+001
1.833088e+003	5.557865e+001
1.834052e+003	5.594001e+001
1.835016e+003	5.575001e+001
1.835980e+003	5.526370e+001
1.836944e+003	5.571338e+001
1.837909e+003	5.719990e+001
1.838873e+003	5.793052e+001
1.839837e+003	5.704779e+001
1.840801e+003	5.592089e+001
1.841766e+003	5.590286e+001
1.842730e+003	5.644084e+001
1.843694e+003	5.613253e+001
1.844658e+003	5.487813e+001
1.845623e+003	5.435909e+001
1.846587e+003	5.518195e+001
1.847551e+003	5.570333e+001
1.848515e+003	5.547388e+001
1.849479e+003	5.521005e+001
1.850444e+003	5.551132e+001
1.851408e+003	5.580742e+001
1.852372e+003	5.534089e+001
1.853336e+003	5.443659e+001
1.854301e+003	5.361015e+001
1.855265e+003	5.314486e+001
1.856229e+003	5.365006e+001
1.857193e+003	5.552338e+001
1.858158e+003	5.736074e+001
1.859122e+003	5.719942e+001
1.860086e+003	5.573219e+001
1.861050e+003	5.511524e+001
1.862015e+003	5.528120e+001
1.862979e+003	5.527506e+001
1.863943e+003	5.501865e+001
1.864907e+003	5.496795e+001
1.865871e+003	5.533863e+001
1.866836e+003	5.572652e+001
1.867800e+003	5.580774e+001
1.868764e+003	5.562702e+001
1.869728e+003	5.516499e+001
1.870693e+003	5.456709e+001
1.871657e+003	5.464835e+001
1.872621e+003	5.577958e+001
1.873585e+003	5.630535e+001
1.874550e+003	5.522031e+001
1.875514e+003	5.439128e+001
1.876478e+003	5.506154e+001
1.877442e+003	5.600708e+001
1.878406e+003	5.612263e+001
1.879371e+003	5.560669e+001
1.880335e+003	5.483261e+001
1.881299e+003	5.408967e+001
1.882263e+003	5.380396e+001
1.883228e+003	5.411931e+001
1.884192e+003	5.472524e+001
1.885156e+003	5.541903e+001
1.886120e+003	5.597202e+001
1.887085e+003	5.550672e+001
1.888049e+003	5.412210e+001
1.889013e+003	5.403749e+001
1.889977e+003	5.557581e+001
1.890942e+003	5.601295e+001
1.891906e+003	5.434954e+001
1.892870e+003	5.305250e+001
1.893834e+003	5.356981e+001
1.894798e+003	5.471381e+001
1.895763e+003	5.528923e+001
1.896727e+003	5.541290e+001
1.897691e+003	5.542301e+001
1.898655e+003	5.533716e+001
1.899620e+003	5.518820e+001
1.900584e+003	5.489898e+001
