# Supplementary material for: Characterization of biocarbon generated by high- and low-temperature pyrolysis of soy hulls and coffee chaff: for polymer composite applications
Source: R Soc Open Sci. 2018 Aug 22;5(8):171970. doi: 10.1098/rsos.171970 (PMC6124110; doi:10.1098/rsos.171970)
Supplement: RSOS ESM.zip [file rsos171970supp2.zip › RSOS Raman/DarkCoffee900C15m-pq2.CSV]

-2.016894e+001	0.000000e+000
-1.920471e+001	0.000000e+000
-1.824047e+001	0.000000e+000
-1.727624e+001	0.000000e+000
-1.631201e+001	0.000000e+000
-1.534777e+001	0.000000e+000
-1.438354e+001	0.000000e+000
-1.341931e+001	0.000000e+000
-1.245507e+001	0.000000e+000
-1.149084e+001	0.000000e+000
-1.052661e+001	0.000000e+000
-9.562373e+000	0.000000e+000
-8.598140e+000	0.000000e+000
-7.633906e+000	0.000000e+000
-6.669673e+000	0.000000e+000
-5.705440e+000	0.000000e+000
-4.741206e+000	0.000000e+000
-3.776973e+000	0.000000e+000
-2.812739e+000	0.000000e+000
-1.848506e+000	0.000000e+000
-8.842728e-001	0.000000e+000
7.996053e-002	0.000000e+000
1.044194e+000	0.000000e+000
2.008427e+000	0.000000e+000
2.972661e+000	0.000000e+000
3.936894e+000	0.000000e+000
4.901127e+000	0.000000e+000
5.865361e+000	0.000000e+000
6.829594e+000	0.000000e+000
7.793827e+000	0.000000e+000
8.758060e+000	0.000000e+000
9.722294e+000	0.000000e+000
1.068653e+001	0.000000e+000
1.165076e+001	0.000000e+000
1.261499e+001	0.000000e+000
1.357923e+001	0.000000e+000
1.454346e+001	0.000000e+000
1.550769e+001	0.000000e+000
1.647193e+001	0.000000e+000
1.743616e+001	0.000000e+000
1.840039e+001	0.000000e+000
1.936463e+001	0.000000e+000
2.032886e+001	0.000000e+000
2.129309e+001	0.000000e+000
2.225733e+001	0.000000e+000
2.322156e+001	0.000000e+000
2.418579e+001	0.000000e+000
2.515003e+001	0.000000e+000
2.611426e+001	0.000000e+000
2.707849e+001	0.000000e+000
2.804273e+001	0.000000e+000
2.900696e+001	0.000000e+000
2.997119e+001	0.000000e+000
3.093543e+001	0.000000e+000
3.189966e+001	0.000000e+000
3.286390e+001	0.000000e+000
3.382813e+001	0.000000e+000
3.479236e+001	0.000000e+000
3.575660e+001	0.000000e+000
3.672083e+001	0.000000e+000
3.768506e+001	0.000000e+000
3.864930e+001	0.000000e+000
3.961353e+001	0.000000e+000
4.057776e+001	0.000000e+000
4.154199e+001	0.000000e+000
4.250623e+001	0.000000e+000
4.347046e+001	0.000000e+000
4.443469e+001	0.000000e+000
4.539893e+001	0.000000e+000
4.636316e+001	0.000000e+000
4.732739e+001	0.000000e+000
4.829163e+001	0.000000e+000
4.925586e+001	0.000000e+000
5.022009e+001	1.788884e+002
5.118433e+001	1.787747e+002
5.214856e+001	1.781936e+002
5.311279e+001	1.760327e+002
5.407703e+001	1.739827e+002
5.504126e+001	1.736369e+002
5.600549e+001	1.767615e+002
5.696973e+001	1.792349e+002
5.793396e+001	1.805859e+002
5.889819e+001	1.808574e+002
5.986243e+001	1.802535e+002
6.082666e+001	1.779135e+002
6.179089e+001	1.750398e+002
6.275513e+001	1.720951e+002
6.371936e+001	1.694268e+002
6.468359e+001	1.674136e+002
6.564783e+001	1.670423e+002
6.661206e+001	1.675962e+002
6.757629e+001	1.682483e+002
6.854053e+001	1.683196e+002
6.950476e+001	1.674823e+002
7.046899e+001	1.671810e+002
7.143323e+001	1.680206e+002
7.239746e+001	1.692643e+002
7.336169e+001	1.696763e+002
7.432593e+001	1.682071e+002
7.529016e+001	1.666346e+002
7.625439e+001	1.651389e+002
7.721863e+001	1.638067e+002
7.818286e+001	1.626370e+002
7.914709e+001	1.615457e+002
8.011133e+001	1.606961e+002
8.107556e+001	1.602309e+002
8.203979e+001	1.601884e+002
8.300403e+001	1.603425e+002
8.396826e+001	1.604918e+002
8.493250e+001	1.606279e+002
8.589673e+001	1.603935e+002
8.686096e+001	1.593331e+002
8.782520e+001	1.568833e+002
8.878943e+001	1.557579e+002
8.975366e+001	1.566398e+002
9.071790e+001	1.586454e+002
9.168213e+001	1.593952e+002
9.264636e+001	1.577394e+002
9.361060e+001	1.560643e+002
9.457483e+001	1.544600e+002
9.553906e+001	1.530041e+002
9.650330e+001	1.519353e+002
9.746753e+001	1.517170e+002
9.843176e+001	1.516137e+002
9.939600e+001	1.512268e+002
1.003602e+002	1.503369e+002
1.013245e+002	1.495710e+002
1.022887e+002	1.500957e+002
1.032529e+002	1.514090e+002
1.042172e+002	1.528262e+002
1.051814e+002	1.534725e+002
1.061456e+002	1.531137e+002
1.071099e+002	1.519845e+002
1.080741e+002	1.496524e+002
1.090383e+002	1.465224e+002
1.100026e+002	1.441307e+002
1.109668e+002	1.427230e+002
1.119310e+002	1.418821e+002
1.128953e+002	1.418804e+002
1.138595e+002	1.427112e+002
1.148237e+002	1.434886e+002
1.157880e+002	1.434842e+002
1.167522e+002	1.431158e+002
1.177164e+002	1.424609e+002
1.186807e+002	1.415846e+002
1.196449e+002	1.407563e+002
1.206091e+002	1.407923e+002
1.215734e+002	1.414623e+002
1.225376e+002	1.422238e+002
1.235018e+002	1.423033e+002
1.244661e+002	1.411486e+002
1.254303e+002	1.401743e+002
1.263945e+002	1.395694e+002
1.273588e+002	1.392379e+002
1.283230e+002	1.387417e+002
1.292872e+002	1.380423e+002
1.302515e+002	1.373243e+002
1.312157e+002	1.366207e+002
1.321799e+002	1.359224e+002
1.331442e+002	1.351193e+002
1.341084e+002	1.335462e+002
1.350726e+002	1.322937e+002
1.360369e+002	1.321800e+002
1.370011e+002	1.336535e+002
1.379653e+002	1.358471e+002
1.389296e+002	1.366742e+002
1.398938e+002	1.364920e+002
1.408580e+002	1.357876e+002
1.418223e+002	1.351203e+002
1.427865e+002	1.346122e+002
1.437507e+002	1.338366e+002
1.447150e+002	1.322995e+002
1.456792e+002	1.304530e+002
1.466434e+002	1.293786e+002
1.476077e+002	1.302102e+002
1.485719e+002	1.307663e+002
1.495361e+002	1.308667e+002
1.505004e+002	1.305394e+002
1.514646e+002	1.300517e+002
1.524288e+002	1.291695e+002
1.533931e+002	1.285159e+002
1.543573e+002	1.284495e+002
1.553215e+002	1.290329e+002
1.562858e+002	1.298107e+002
1.572500e+002	1.298583e+002
1.582142e+002	1.294274e+002
1.591785e+002	1.287455e+002
1.601427e+002	1.280142e+002
1.611069e+002	1.273110e+002
1.620712e+002	1.265260e+002
1.630354e+002	1.254758e+002
1.639996e+002	1.244869e+002
1.649639e+002	1.239874e+002
1.659281e+002	1.243878e+002
1.668923e+002	1.245245e+002
1.678566e+002	1.238313e+002
1.688208e+002	1.227375e+002
1.697850e+002	1.221449e+002
1.707493e+002	1.238896e+002
1.717135e+002	1.257318e+002
1.726777e+002	1.263231e+002
1.736420e+002	1.255362e+002
1.746062e+002	1.239932e+002
1.755704e+002	1.234376e+002
1.765347e+002	1.234365e+002
1.774989e+002	1.232867e+002
1.784631e+002	1.226273e+002
1.794274e+002	1.213498e+002
1.803916e+002	1.208962e+002
1.813558e+002	1.217767e+002
1.823201e+002	1.227782e+002
1.832843e+002	1.231328e+002
1.842485e+002	1.225715e+002
1.852128e+002	1.219412e+002
1.861770e+002	1.211539e+002
1.871412e+002	1.204144e+002
1.881055e+002	1.199377e+002
1.890697e+002	1.199872e+002
1.900339e+002	1.201532e+002
1.909982e+002	1.202265e+002
1.919624e+002	1.201920e+002
1.929266e+002	1.200159e+002
1.938909e+002	1.195463e+002
1.948551e+002	1.188925e+002
1.958193e+002	1.186228e+002
1.967836e+002	1.188377e+002
1.977478e+002	1.194178e+002
1.987120e+002	1.197107e+002
1.996763e+002	1.198783e+002
2.006405e+002	1.197548e+002
2.016047e+002	1.190462e+002
2.025690e+002	1.177234e+002
2.035332e+002	1.169002e+002
2.044974e+002	1.170369e+002
2.054617e+002	1.174937e+002
2.064259e+002	1.181888e+002
2.073901e+002	1.190944e+002
2.083544e+002	1.198986e+002
2.093186e+002	1.201800e+002
2.102828e+002	1.199958e+002
2.112471e+002	1.193290e+002
2.122113e+002	1.182066e+002
2.131755e+002	1.168511e+002
2.141398e+002	1.163067e+002
2.151040e+002	1.164958e+002
2.160682e+002	1.170442e+002
2.170325e+002	1.174955e+002
2.179967e+002	1.179659e+002
2.189609e+002	1.179111e+002
2.199252e+002	1.170238e+002
2.208894e+002	1.158394e+002
2.218536e+002	1.152556e+002
2.228179e+002	1.162972e+002
2.237821e+002	1.170102e+002
2.247463e+002	1.165019e+002
2.257106e+002	1.151142e+002
2.266748e+002	1.138421e+002
2.276390e+002	1.145088e+002
2.286033e+002	1.159026e+002
2.295675e+002	1.167861e+002
2.305317e+002	1.168319e+002
2.314960e+002	1.162083e+002
2.324602e+002	1.157977e+002
2.334244e+002	1.155038e+002
2.343887e+002	1.152706e+002
2.353529e+002	1.151622e+002
2.363171e+002	1.152811e+002
2.372814e+002	1.154879e+002
2.382456e+002	1.158570e+002
2.392098e+002	1.160344e+002
2.401741e+002	1.157404e+002
2.411383e+002	1.148052e+002
2.421025e+002	1.138960e+002
2.430668e+002	1.135355e+002
2.440310e+002	1.135007e+002
2.449952e+002	1.135828e+002
2.459595e+002	1.135815e+002
2.469237e+002	1.135395e+002
2.478879e+002	1.138021e+002
2.488522e+002	1.143232e+002
2.498164e+002	1.148561e+002
2.507806e+002	1.150553e+002
2.517449e+002	1.146129e+002
2.527091e+002	1.144162e+002
2.536733e+002	1.146548e+002
2.546376e+002	1.151299e+002
2.556018e+002	1.154985e+002
2.565660e+002	1.156937e+002
2.575303e+002	1.158696e+002
2.584945e+002	1.162673e+002
2.594587e+002	1.166614e+002
2.604230e+002	1.165751e+002
2.613872e+002	1.148624e+002
2.623514e+002	1.131680e+002
2.633157e+002	1.126885e+002
2.642799e+002	1.133459e+002
2.652441e+002	1.144771e+002
2.662084e+002	1.147417e+002
2.671726e+002	1.144059e+002
2.681368e+002	1.139571e+002
2.691011e+002	1.134097e+002
2.700653e+002	1.127686e+002
2.710295e+002	1.125992e+002
2.719938e+002	1.132577e+002
2.729580e+002	1.138388e+002
2.739222e+002	1.142173e+002
2.748865e+002	1.144236e+002
2.758507e+002	1.144389e+002
2.768149e+002	1.137546e+002
2.777792e+002	1.130891e+002
2.787434e+002	1.129620e+002
2.797076e+002	1.135484e+002
2.806719e+002	1.141830e+002
2.816361e+002	1.135295e+002
2.826003e+002	1.123316e+002
2.835646e+002	1.113248e+002
2.845288e+002	1.110118e+002
2.854930e+002	1.114029e+002
2.864573e+002	1.119244e+002
2.874215e+002	1.126107e+002
2.883857e+002	1.132627e+002
2.893500e+002	1.137638e+002
2.903142e+002	1.141436e+002
2.912784e+002	1.141730e+002
2.922427e+002	1.138136e+002
2.932069e+002	1.133106e+002
2.941711e+002	1.127714e+002
2.951354e+002	1.121326e+002
2.960996e+002	1.117139e+002
2.970638e+002	1.117209e+002
2.980281e+002	1.119505e+002
2.989923e+002	1.122406e+002
2.999565e+002	1.124712e+002
3.009208e+002	1.126790e+002
3.018850e+002	1.128345e+002
3.028492e+002	1.128906e+002
3.038135e+002	1.128079e+002
3.047777e+002	1.125420e+002
3.057419e+002	1.119152e+002
3.067062e+002	1.117652e+002
3.076704e+002	1.124930e+002
3.086346e+002	1.135473e+002
3.095989e+002	1.140257e+002
3.105631e+002	1.131797e+002
3.115273e+002	1.123984e+002
3.124916e+002	1.120359e+002
3.134558e+002	1.120913e+002
3.144200e+002	1.125063e+002
3.153843e+002	1.134212e+002
3.163485e+002	1.140817e+002
3.173127e+002	1.138479e+002
3.182770e+002	1.128977e+002
3.192412e+002	1.116779e+002
3.202054e+002	1.109212e+002
3.211696e+002	1.107267e+002
3.221339e+002	1.108040e+002
3.230981e+002	1.112047e+002
3.240623e+002	1.117210e+002
3.250266e+002	1.118059e+002
3.259908e+002	1.108954e+002
3.269550e+002	1.104479e+002
3.279193e+002	1.107514e+002
3.288835e+002	1.115066e+002
3.298477e+002	1.119521e+002
3.308120e+002	1.114635e+002
3.317762e+002	1.107926e+002
3.327404e+002	1.101373e+002
3.337047e+002	1.096388e+002
3.346689e+002	1.094036e+002
3.356331e+002	1.095763e+002
3.365974e+002	1.099841e+002
3.375616e+002	1.106299e+002
3.385258e+002	1.115518e+002
3.394901e+002	1.125898e+002
3.404543e+002	1.129260e+002
3.414185e+002	1.118950e+002
3.423828e+002	1.112600e+002
3.433470e+002	1.115931e+002
3.443112e+002	1.126877e+002
3.452755e+002	1.132437e+002
3.462397e+002	1.125038e+002
3.472039e+002	1.118076e+002
3.481682e+002	1.113868e+002
3.491324e+002	1.112349e+002
3.500966e+002	1.111392e+002
3.510609e+002	1.109011e+002
3.520251e+002	1.106510e+002
3.529893e+002	1.104826e+002
3.539536e+002	1.104063e+002
3.549178e+002	1.103978e+002
3.558820e+002	1.105210e+002
3.568463e+002	1.108760e+002
3.578105e+002	1.107790e+002
3.587747e+002	1.097186e+002
3.597390e+002	1.078544e+002
3.607032e+002	1.072082e+002
3.616674e+002	1.088931e+002
3.626317e+002	1.103060e+002
3.635959e+002	1.109587e+002
3.645602e+002	1.108581e+002
3.655244e+002	1.104541e+002
3.664886e+002	1.095865e+002
3.674529e+002	1.089114e+002
3.684171e+002	1.087400e+002
3.693813e+002	1.090847e+002
3.703456e+002	1.097287e+002
3.713098e+002	1.104202e+002
3.722740e+002	1.110591e+002
3.732383e+002	1.114858e+002
3.742025e+002	1.116829e+002
3.751667e+002	1.116810e+002
3.761310e+002	1.114722e+002
3.770952e+002	1.106164e+002
3.780594e+002	1.099409e+002
3.790237e+002	1.096059e+002
3.799879e+002	1.095956e+002
3.809521e+002	1.097639e+002
3.819164e+002	1.106919e+002
3.828806e+002	1.114436e+002
3.838448e+002	1.116876e+002
3.848091e+002	1.113777e+002
3.857733e+002	1.106856e+002
3.867375e+002	1.094626e+002
3.877018e+002	1.083466e+002
3.886660e+002	1.079332e+002
3.896302e+002	1.082717e+002
3.905945e+002	1.090658e+002
3.915587e+002	1.095574e+002
3.925229e+002	1.096167e+002
3.934872e+002	1.097001e+002
3.944514e+002	1.100137e+002
3.954156e+002	1.105061e+002
3.963799e+002	1.107890e+002
3.973441e+002	1.105155e+002
3.983083e+002	1.103967e+002
3.992726e+002	1.105370e+002
4.002368e+002	1.108760e+002
4.012010e+002	1.112649e+002
4.021653e+002	1.117600e+002
4.031295e+002	1.120351e+002
4.040937e+002	1.118239e+002
4.050580e+002	1.112539e+002
4.060222e+002	1.106172e+002
4.069864e+002	1.103323e+002
4.079507e+002	1.104096e+002
4.089149e+002	1.106032e+002
4.098791e+002	1.108826e+002
4.108434e+002	1.111972e+002
4.118076e+002	1.114758e+002
4.127718e+002	1.118517e+002
4.137361e+002	1.118969e+002
4.147003e+002	1.114424e+002
4.156645e+002	1.107808e+002
4.166288e+002	1.103626e+002
4.175930e+002	1.105005e+002
4.185572e+002	1.107987e+002
4.195215e+002	1.111506e+002
4.204857e+002	1.113822e+002
4.214499e+002	1.112788e+002
4.224142e+002	1.105983e+002
4.233784e+002	1.097002e+002
4.243426e+002	1.092869e+002
4.253069e+002	1.092670e+002
4.262711e+002	1.093358e+002
4.272353e+002	1.091085e+002
4.281996e+002	1.083621e+002
4.291638e+002	1.080711e+002
4.301280e+002	1.085638e+002
4.310923e+002	1.093349e+002
4.320565e+002	1.099748e+002
4.330207e+002	1.105772e+002
4.339850e+002	1.105790e+002
4.349492e+002	1.095221e+002
4.359134e+002	1.083136e+002
4.368777e+002	1.076142e+002
4.378419e+002	1.077388e+002
4.388061e+002	1.083305e+002
4.397704e+002	1.092511e+002
4.407346e+002	1.101868e+002
4.416988e+002	1.107780e+002
4.426631e+002	1.108027e+002
4.436273e+002	1.103477e+002
4.445915e+002	1.095725e+002
4.455558e+002	1.081936e+002
4.465200e+002	1.071720e+002
4.474842e+002	1.073239e+002
4.484485e+002	1.088867e+002
4.494127e+002	1.095037e+002
4.503769e+002	1.084734e+002
4.513412e+002	1.074712e+002
4.523054e+002	1.070793e+002
4.532696e+002	1.073366e+002
4.542339e+002	1.076892e+002
4.551981e+002	1.077192e+002
4.561623e+002	1.076947e+002
4.571266e+002	1.078098e+002
4.580908e+002	1.080934e+002
4.590550e+002	1.084333e+002
4.600193e+002	1.085645e+002
4.609835e+002	1.083982e+002
4.619477e+002	1.077951e+002
4.629120e+002	1.066855e+002
4.638762e+002	1.052624e+002
4.648404e+002	1.040541e+002
4.658047e+002	1.026179e+002
4.667689e+002	1.017912e+002
4.677331e+002	1.021955e+002
4.686974e+002	1.032254e+002
4.696616e+002	1.037234e+002
4.706258e+002	1.029089e+002
4.715901e+002	1.019447e+002
4.725543e+002	1.011613e+002
4.735185e+002	1.005558e+002
4.744828e+002	1.001046e+002
4.754470e+002	9.981304e+001
4.764112e+002	9.966464e+001
4.773755e+002	9.971095e+001
4.783397e+002	9.996490e+001
4.793039e+002	1.000922e+002
4.802682e+002	9.966590e+001
4.812324e+002	9.836712e+001
4.821966e+002	9.794428e+001
4.831609e+002	9.891789e+001
4.841251e+002	9.990608e+001
4.850893e+002	9.985671e+001
4.860536e+002	9.842807e+001
4.870178e+002	9.691277e+001
4.879820e+002	9.556845e+001
4.889463e+002	9.479480e+001
4.899105e+002	9.511909e+001
4.908747e+002	9.657046e+001
4.918390e+002	9.830661e+001
4.928032e+002	9.855483e+001
4.937674e+002	9.790829e+001
4.947317e+002	9.699787e+001
4.956959e+002	9.607840e+001
4.966601e+002	9.520403e+001
4.976244e+002	9.454864e+001
4.985886e+002	9.409383e+001
4.995528e+002	9.421645e+001
5.005171e+002	9.547971e+001
5.014813e+002	9.739363e+001
5.024455e+002	9.839834e+001
5.034098e+002	9.708842e+001
5.043740e+002	9.572427e+001
5.053382e+002	9.493225e+001
5.063025e+002	9.462421e+001
5.072667e+002	9.456454e+001
5.082309e+002	9.468719e+001
5.091952e+002	9.481287e+001
5.101594e+002	9.445890e+001
5.111236e+002	9.377139e+001
5.120879e+002	9.323158e+001
5.130521e+002	9.337803e+001
5.140164e+002	9.435860e+001
5.149806e+002	9.486526e+001
5.159448e+002	9.466627e+001
5.169091e+002	9.437164e+001
5.178733e+002	9.435506e+001
5.188375e+002	9.460977e+001
5.198018e+002	9.510042e+001
5.207660e+002	9.664326e+001
5.217302e+002	9.771069e+001
5.226945e+002	9.703409e+001
5.236587e+002	9.457384e+001
5.246229e+002	9.218506e+001
5.255872e+002	9.274366e+001
5.265514e+002	9.435720e+001
5.275156e+002	9.557346e+001
5.284799e+002	9.597688e+001
5.294441e+002	9.576448e+001
5.304083e+002	9.543680e+001
5.313726e+002	9.505347e+001
5.323368e+002	9.491975e+001
5.333010e+002	9.511431e+001
5.342653e+002	9.542030e+001
5.352295e+002	9.545778e+001
5.361937e+002	9.500361e+001
5.371580e+002	9.480921e+001
5.381222e+002	9.536874e+001
5.390864e+002	9.611243e+001
5.400507e+002	9.626176e+001
5.410149e+002	9.521423e+001
5.419791e+002	9.395096e+001
5.429434e+002	9.393056e+001
5.439076e+002	9.453280e+001
5.448718e+002	9.498138e+001
5.458361e+002	9.478867e+001
5.468003e+002	9.407815e+001
5.477645e+002	9.363569e+001
5.487288e+002	9.342266e+001
5.496930e+002	9.343356e+001
5.506572e+002	9.381770e+001
5.516215e+002	9.449429e+001
5.525857e+002	9.472996e+001
5.535499e+002	9.384065e+001
5.545142e+002	9.315369e+001
5.554784e+002	9.303633e+001
5.564426e+002	9.337883e+001
5.574069e+002	9.381494e+001
5.583711e+002	9.405859e+001
5.593353e+002	9.417444e+001
5.602996e+002	9.438441e+001
5.612638e+002	9.465511e+001
5.622280e+002	9.481520e+001
5.631923e+002	9.465958e+001
5.641565e+002	9.418375e+001
5.651207e+002	9.419812e+001
5.660850e+002	9.483048e+001
5.670491e+002	9.548119e+001
5.680134e+002	9.573544e+001
5.689776e+002	9.556754e+001
5.699418e+002	9.537051e+001
5.709061e+002	9.490690e+001
5.718703e+002	9.456566e+001
5.728345e+002	9.466006e+001
5.737988e+002	9.512721e+001
5.747630e+002	9.543797e+001
5.757272e+002	9.485912e+001
5.766915e+002	9.416673e+001
5.776557e+002	9.392928e+001
5.786199e+002	9.420940e+001
5.795842e+002	9.491566e+001
5.805484e+002	9.595510e+001
5.815126e+002	9.735680e+001
5.824769e+002	9.797745e+001
5.834411e+002	9.746936e+001
5.844053e+002	9.665015e+001
5.853696e+002	9.645429e+001
5.863338e+002	9.717818e+001
5.872980e+002	9.759418e+001
5.882623e+002	9.738228e+001
5.892265e+002	9.712766e+001
5.901907e+002	9.721060e+001
5.911550e+002	9.769957e+001
5.921192e+002	9.822429e+001
5.930834e+002	9.840700e+001
5.940477e+002	9.837292e+001
5.950119e+002	9.809260e+001
5.959761e+002	9.763905e+001
5.969404e+002	9.722265e+001
5.979046e+002	9.724212e+001
5.988688e+002	9.783681e+001
5.998331e+002	9.808848e+001
6.007973e+002	9.766854e+001
6.017615e+002	9.709382e+001
6.027258e+002	9.714253e+001
6.036900e+002	9.818005e+001
6.046542e+002	9.900014e+001
6.056185e+002	9.954481e+001
6.065827e+002	9.978468e+001
6.075469e+002	9.960695e+001
6.085112e+002	9.901907e+001
6.094754e+002	9.840535e+001
6.104396e+002	9.805589e+001
6.114039e+002	9.797334e+001
6.123681e+002	9.829272e+001
6.133323e+002	9.894379e+001
6.142966e+002	9.963187e+001
6.152608e+002	9.978904e+001
6.162250e+002	9.930985e+001
6.171893e+002	9.918220e+001
6.181535e+002	9.998112e+001
6.191177e+002	1.009668e+002
6.200820e+002	1.008064e+002
6.210462e+002	9.847504e+001
6.220104e+002	9.701206e+001
6.229747e+002	9.762686e+001
6.239389e+002	9.877989e+001
6.249031e+002	9.931606e+001
6.258674e+002	9.888383e+001
6.268316e+002	9.833682e+001
6.277958e+002	9.912552e+001
6.287601e+002	1.002338e+002
6.297243e+002	1.006256e+002
6.306885e+002	1.000734e+002
6.316528e+002	9.904078e+001
6.326170e+002	9.853479e+001
6.335812e+002	9.877752e+001
6.345455e+002	9.913825e+001
6.355097e+002	9.988479e+001
6.364739e+002	1.005229e+002
6.374382e+002	1.003288e+002
6.384024e+002	9.884881e+001
6.393666e+002	9.791051e+001
6.403309e+002	9.830824e+001
6.412951e+002	9.909778e+001
6.422593e+002	9.967946e+001
6.432236e+002	9.981082e+001
6.441878e+002	9.961943e+001
6.451520e+002	9.909904e+001
6.461163e+002	9.866357e+001
6.470805e+002	9.895483e+001
6.480447e+002	1.000586e+002
6.490090e+002	1.014380e+002
6.499732e+002	1.020405e+002
6.509374e+002	1.013320e+002
6.519017e+002	1.007230e+002
6.528659e+002	1.002405e+002
6.538301e+002	9.995943e+001
6.547944e+002	9.999214e+001
6.557586e+002	1.003960e+002
6.567228e+002	1.007357e+002
6.576871e+002	1.008361e+002
6.586513e+002	1.008403e+002
6.596155e+002	1.009086e+002
6.605798e+002	1.010498e+002
6.615440e+002	1.010734e+002
6.625082e+002	1.005179e+002
6.634725e+002	9.969749e+001
6.644367e+002	9.951839e+001
6.654009e+002	1.000492e+002
6.663652e+002	1.007547e+002
6.673294e+002	1.008896e+002
6.682936e+002	1.001768e+002
6.692579e+002	9.959441e+001
6.702221e+002	9.917619e+001
6.711863e+002	9.888805e+001
6.721506e+002	9.870425e+001
6.731148e+002	9.866170e+001
6.740790e+002	9.892063e+001
6.750433e+002	1.000106e+002
6.760075e+002	1.009950e+002
6.769717e+002	1.013631e+002
6.779360e+002	1.011798e+002
6.789002e+002	1.007660e+002
6.798644e+002	1.004298e+002
6.808287e+002	1.001936e+002
6.817929e+002	1.001607e+002
6.827571e+002	1.003649e+002
6.837214e+002	1.006501e+002
6.846856e+002	1.009308e+002
6.856498e+002	1.012215e+002
6.866141e+002	1.011890e+002
6.875783e+002	1.008062e+002
6.885425e+002	1.001976e+002
6.895068e+002	9.893668e+001
6.904710e+002	9.743468e+001
6.914352e+002	9.686435e+001
6.923995e+002	9.845344e+001
6.933637e+002	1.001804e+002
6.943279e+002	1.004441e+002
6.952922e+002	9.986452e+001
6.962564e+002	9.944379e+001
6.972206e+002	9.988816e+001
6.981849e+002	1.009929e+002
6.991491e+002	1.014203e+002
7.001133e+002	1.010115e+002
7.010776e+002	1.007413e+002
7.020418e+002	1.013037e+002
7.030060e+002	1.023899e+002
7.039703e+002	1.025313e+002
7.049345e+002	1.007107e+002
7.058987e+002	9.956478e+001
7.068630e+002	9.971828e+001
7.078272e+002	1.005631e+002
7.087914e+002	1.015297e+002
7.097557e+002	1.023764e+002
7.107199e+002	1.029045e+002
7.116841e+002	1.028606e+002
7.126484e+002	1.024208e+002
7.136126e+002	1.016102e+002
7.145768e+002	1.005263e+002
7.155411e+002	9.949037e+001
7.165053e+002	9.921078e+001
7.174695e+002	9.994766e+001
7.184338e+002	1.007118e+002
7.193980e+002	1.017345e+002
7.203622e+002	1.026343e+002
7.213265e+002	1.029859e+002
7.222907e+002	1.027151e+002
7.232549e+002	1.024121e+002
7.242192e+002	1.020695e+002
7.251834e+002	1.017211e+002
7.261476e+002	1.013888e+002
7.271119e+002	1.011057e+002
7.280761e+002	1.009338e+002
7.290403e+002	1.009953e+002
7.300046e+002	1.012477e+002
7.309688e+002	1.014330e+002
7.319330e+002	1.015508e+002
7.328973e+002	1.016036e+002
7.338615e+002	1.015271e+002
7.348257e+002	1.012004e+002
7.357900e+002	1.011952e+002
7.367542e+002	1.018447e+002
7.377184e+002	1.022659e+002
7.386827e+002	1.022345e+002
7.396469e+002	1.018726e+002
7.406111e+002	1.013955e+002
7.415754e+002	1.006070e+002
7.425396e+002	1.003496e+002
7.435038e+002	1.012916e+002
7.444681e+002	1.027674e+002
7.454323e+002	1.038775e+002
7.463965e+002	1.040566e+002
7.473608e+002	1.034953e+002
7.483250e+002	1.029438e+002
7.492892e+002	1.024904e+002
7.502535e+002	1.022618e+002
7.512177e+002	1.024088e+002
7.521819e+002	1.027770e+002
7.531462e+002	1.029617e+002
7.541104e+002	1.028039e+002
7.550746e+002	1.025953e+002
7.560389e+002	1.024702e+002
7.570031e+002	1.023410e+002
7.579673e+002	1.020389e+002
7.589316e+002	1.015575e+002
7.598958e+002	1.012378e+002
7.608600e+002	1.015059e+002
7.618243e+002	1.020588e+002
7.627885e+002	1.027752e+002
7.637527e+002	1.035663e+002
7.647170e+002	1.041462e+002
7.656812e+002	1.041156e+002
7.666454e+002	1.033486e+002
7.676097e+002	1.030225e+002
7.685739e+002	1.034951e+002
7.695381e+002	1.039534e+002
7.705024e+002	1.038916e+002
7.714666e+002	1.033752e+002
7.724308e+002	1.030130e+002
7.733951e+002	1.030249e+002
7.743593e+002	1.030354e+002
7.753235e+002	1.029918e+002
7.762878e+002	1.029988e+002
7.772520e+002	1.032446e+002
7.782162e+002	1.038257e+002
7.791805e+002	1.044721e+002
7.801447e+002	1.041690e+002
7.811089e+002	1.031670e+002
7.820732e+002	1.024367e+002
7.830374e+002	1.023480e+002
7.840016e+002	1.026875e+002
7.849659e+002	1.029209e+002
7.859301e+002	1.029574e+002
7.868943e+002	1.031498e+002
7.878586e+002	1.038463e+002
7.888228e+002	1.046051e+002
7.897870e+002	1.049520e+002
7.907513e+002	1.047640e+002
7.917155e+002	1.044979e+002
7.926797e+002	1.046503e+002
7.936440e+002	1.048754e+002
7.946082e+002	1.047491e+002
7.955724e+002	1.043961e+002
7.965367e+002	1.043323e+002
7.975009e+002	1.051100e+002
7.984651e+002	1.067109e+002
7.994294e+002	1.073957e+002
8.003936e+002	1.069295e+002
8.013578e+002	1.064147e+002
8.023221e+002	1.063852e+002
8.032863e+002	1.065858e+002
8.042505e+002	1.061482e+002
8.052148e+002	1.044123e+002
8.061790e+002	1.032032e+002
8.071432e+002	1.032047e+002
8.081075e+002	1.038234e+002
8.090717e+002	1.045302e+002
8.100359e+002	1.050199e+002
8.110002e+002	1.051608e+002
8.119644e+002	1.046055e+002
8.129286e+002	1.037221e+002
8.138929e+002	1.035249e+002
8.148571e+002	1.042597e+002
8.158214e+002	1.053147e+002
8.167856e+002	1.057366e+002
8.177498e+002	1.050937e+002
8.187141e+002	1.052181e+002
8.196783e+002	1.069861e+002
8.206425e+002	1.083294e+002
8.216068e+002	1.080623e+002
8.225710e+002	1.066695e+002
8.235352e+002	1.058050e+002
8.244995e+002	1.065441e+002
8.254637e+002	1.076284e+002
8.264279e+002	1.078678e+002
8.273922e+002	1.074720e+002
8.283564e+002	1.067944e+002
8.293206e+002	1.060993e+002
8.302849e+002	1.055197e+002
8.312491e+002	1.053261e+002
8.322133e+002	1.058049e+002
8.331776e+002	1.058843e+002
8.341418e+002	1.049268e+002
8.351060e+002	1.037870e+002
8.360703e+002	1.035913e+002
8.370345e+002	1.046039e+002
8.379987e+002	1.053879e+002
8.389630e+002	1.052795e+002
8.399272e+002	1.049373e+002
8.408914e+002	1.047480e+002
8.418557e+002	1.046509e+002
8.428199e+002	1.042391e+002
8.437841e+002	1.030864e+002
8.447484e+002	1.016813e+002
8.457126e+002	1.014967e+002
8.466768e+002	1.023101e+002
8.476411e+002	1.033063e+002
8.486053e+002	1.042325e+002
8.495695e+002	1.050593e+002
8.505338e+002	1.055157e+002
8.514980e+002	1.054682e+002
8.524622e+002	1.051933e+002
8.534265e+002	1.042785e+002
8.543907e+002	1.033659e+002
8.553549e+002	1.032113e+002
8.563192e+002	1.039055e+002
8.572834e+002	1.043811e+002
8.582476e+002	1.033883e+002
8.592119e+002	1.020109e+002
8.601761e+002	1.013519e+002
8.611403e+002	1.013644e+002
8.621046e+002	1.015703e+002
8.630688e+002	1.015230e+002
8.640330e+002	1.011941e+002
8.649973e+002	1.008130e+002
8.659615e+002	1.000792e+002
8.669257e+002	9.992110e+001
8.678900e+002	1.012238e+002
8.688542e+002	1.030653e+002
8.698184e+002	1.036110e+002
8.707827e+002	1.019435e+002
8.717469e+002	1.005032e+002
8.727111e+002	1.008126e+002
8.736754e+002	1.016956e+002
8.746396e+002	1.024230e+002
8.756038e+002	1.028017e+002
8.765681e+002	1.029925e+002
8.775323e+002	1.031676e+002
8.784965e+002	1.033016e+002
8.794608e+002	1.033802e+002
8.804250e+002	1.034651e+002
8.813892e+002	1.035051e+002
8.823535e+002	1.033139e+002
8.833177e+002	1.029746e+002
8.842819e+002	1.031196e+002
8.852462e+002	1.042684e+002
8.862104e+002	1.050975e+002
8.871746e+002	1.050979e+002
8.881389e+002	1.048670e+002
8.891031e+002	1.050348e+002
8.900673e+002	1.057367e+002
8.910316e+002	1.064253e+002
8.919958e+002	1.064176e+002
8.929600e+002	1.058942e+002
8.939243e+002	1.052129e+002
8.948885e+002	1.044797e+002
8.958527e+002	1.040918e+002
8.968170e+002	1.044423e+002
8.977812e+002	1.055179e+002
8.987454e+002	1.064108e+002
8.997097e+002	1.073280e+002
9.006739e+002	1.077554e+002
9.016381e+002	1.074436e+002
9.026024e+002	1.068107e+002
9.035666e+002	1.062048e+002
9.045308e+002	1.056400e+002
9.054951e+002	1.053607e+002
9.064593e+002	1.059961e+002
9.074235e+002	1.067238e+002
9.083878e+002	1.069736e+002
9.093520e+002	1.067626e+002
9.103162e+002	1.062814e+002
9.112805e+002	1.056062e+002
9.122447e+002	1.046279e+002
9.132089e+002	1.048979e+002
9.141732e+002	1.075599e+002
9.151374e+002	1.095189e+002
9.161016e+002	1.093943e+002
9.170659e+002	1.082057e+002
9.180301e+002	1.080309e+002
9.189943e+002	1.095627e+002
9.199586e+002	1.106969e+002
9.209228e+002	1.103702e+002
9.218870e+002	1.096194e+002
9.228513e+002	1.090003e+002
9.238155e+002	1.086362e+002
9.247797e+002	1.084578e+002
9.257440e+002	1.084445e+002
9.267082e+002	1.085412e+002
9.276724e+002	1.081593e+002
9.286367e+002	1.071621e+002
9.296009e+002	1.066887e+002
9.305651e+002	1.077147e+002
9.315294e+002	1.096549e+002
9.324936e+002	1.105612e+002
9.334578e+002	1.096434e+002
9.344221e+002	1.092380e+002
9.353863e+002	1.100797e+002
9.363505e+002	1.112393e+002
9.373148e+002	1.122464e+002
9.382790e+002	1.129142e+002
9.392432e+002	1.131834e+002
9.402075e+002	1.130249e+002
9.411717e+002	1.125556e+002
9.421359e+002	1.117152e+002
9.431002e+002	1.105293e+002
9.440644e+002	1.097995e+002
9.450286e+002	1.100936e+002
9.459929e+002	1.111749e+002
9.469571e+002	1.121413e+002
9.479213e+002	1.131292e+002
9.488856e+002	1.137194e+002
9.498498e+002	1.135482e+002
9.508140e+002	1.131843e+002
9.517783e+002	1.131473e+002
9.527425e+002	1.134271e+002
9.537067e+002	1.134718e+002
9.546710e+002	1.127003e+002
9.556352e+002	1.117449e+002
9.565994e+002	1.115121e+002
9.575637e+002	1.118280e+002
9.585279e+002	1.123686e+002
9.594921e+002	1.130165e+002
9.604564e+002	1.137531e+002
9.614206e+002	1.144598e+002
9.623848e+002	1.151167e+002
9.633491e+002	1.156569e+002
9.643133e+002	1.159085e+002
9.652775e+002	1.160769e+002
9.662418e+002	1.164649e+002
9.672060e+002	1.170515e+002
9.681702e+002	1.174280e+002
9.691345e+002	1.172606e+002
9.700987e+002	1.168849e+002
9.710629e+002	1.165093e+002
9.720272e+002	1.161734e+002
9.729914e+002	1.159398e+002
9.739556e+002	1.158642e+002
9.749199e+002	1.160541e+002
9.758841e+002	1.167274e+002
9.768483e+002	1.181444e+002
9.778126e+002	1.189585e+002
9.787768e+002	1.186059e+002
9.797410e+002	1.182838e+002
9.807053e+002	1.187453e+002
9.816695e+002	1.196708e+002
9.826337e+002	1.200429e+002
9.835980e+002	1.193745e+002
9.845622e+002	1.188928e+002
9.855264e+002	1.191666e+002
9.864907e+002	1.198039e+002
9.874549e+002	1.206567e+002
9.884191e+002	1.215538e+002
9.893834e+002	1.221511e+002
9.903476e+002	1.220396e+002
9.913118e+002	1.213319e+002
9.922761e+002	1.216177e+002
9.932403e+002	1.233335e+002
9.942045e+002	1.247521e+002
9.951688e+002	1.250759e+002
9.961330e+002	1.247216e+002
9.970972e+002	1.245427e+002
9.980615e+002	1.246462e+002
9.990257e+002	1.245703e+002
9.999899e+002	1.238713e+002
1.000954e+003	1.232710e+002
1.001918e+003	1.233339e+002
1.002883e+003	1.239974e+002
1.003847e+003	1.248474e+002
1.004811e+003	1.255319e+002
1.005775e+003	1.260646e+002
1.006740e+003	1.265960e+002
1.007704e+003	1.270443e+002
1.008668e+003	1.274967e+002
1.009632e+003	1.282451e+002
1.010596e+003	1.290266e+002
1.011561e+003	1.293497e+002
1.012525e+003	1.291143e+002
1.013489e+003	1.291039e+002
1.014453e+003	1.296073e+002
1.015418e+003	1.300781e+002
1.016382e+003	1.305619e+002
1.017346e+003	1.310135e+002
1.018310e+003	1.312291e+002
1.019275e+003	1.310716e+002
1.020239e+003	1.306990e+002
1.021203e+003	1.304050e+002
1.022167e+003	1.303244e+002
1.023132e+003	1.308091e+002
1.024096e+003	1.320659e+002
1.025060e+003	1.336565e+002
1.026024e+003	1.353934e+002
1.026989e+003	1.370960e+002
1.027953e+003	1.378246e+002
1.028917e+003	1.369048e+002
1.029881e+003	1.360102e+002
1.030845e+003	1.352250e+002
1.031810e+003	1.350476e+002
1.032774e+003	1.361665e+002
1.033738e+003	1.383436e+002
1.034702e+003	1.404444e+002
1.035667e+003	1.415484e+002
1.036631e+003	1.417818e+002
1.037595e+003	1.412358e+002
1.038559e+003	1.399702e+002
1.039524e+003	1.391959e+002
1.040488e+003	1.395976e+002
1.041452e+003	1.405598e+002
1.042416e+003	1.408057e+002
1.043380e+003	1.400575e+002
1.044345e+003	1.400020e+002
1.045309e+003	1.413175e+002
1.046273e+003	1.427314e+002
1.047237e+003	1.438806e+002
1.048202e+003	1.447202e+002
1.049166e+003	1.452148e+002
1.050130e+003	1.453241e+002
1.051094e+003	1.452500e+002
1.052059e+003	1.452407e+002
1.053023e+003	1.453761e+002
1.053987e+003	1.459773e+002
1.054951e+003	1.471521e+002
1.055916e+003	1.484568e+002
1.056880e+003	1.495497e+002
1.057844e+003	1.504457e+002
1.058808e+003	1.511859e+002
1.059772e+003	1.517275e+002
1.060737e+003	1.522794e+002
1.061701e+003	1.528950e+002
1.062665e+003	1.533574e+002
1.063629e+003	1.533592e+002
1.064594e+003	1.530239e+002
1.065558e+003	1.529473e+002
1.066522e+003	1.536706e+002
1.067486e+003	1.547272e+002
1.068450e+003	1.550885e+002
1.069415e+003	1.549053e+002
1.070379e+003	1.544814e+002
1.071343e+003	1.535991e+002
1.072307e+003	1.529850e+002
1.073272e+003	1.542811e+002
1.074236e+003	1.581503e+002
1.075200e+003	1.607314e+002
1.076164e+003	1.612513e+002
1.077129e+003	1.611258e+002
1.078093e+003	1.598134e+002
1.079057e+003	1.583273e+002
1.080021e+003	1.581463e+002
1.080985e+003	1.597385e+002
1.081950e+003	1.619698e+002
1.082914e+003	1.636452e+002
1.083878e+003	1.648027e+002
1.084842e+003	1.656254e+002
1.085807e+003	1.659906e+002
1.086771e+003	1.660468e+002
1.087735e+003	1.659071e+002
1.088699e+003	1.657161e+002
1.089664e+003	1.657002e+002
1.090628e+003	1.658352e+002
1.091592e+003	1.663149e+002
1.092556e+003	1.672861e+002
1.093521e+003	1.681047e+002
1.094485e+003	1.683379e+002
1.095449e+003	1.683303e+002
1.096413e+003	1.687989e+002
1.097377e+003	1.700970e+002
1.098342e+003	1.716854e+002
1.099306e+003	1.726855e+002
1.100270e+003	1.730999e+002
1.101234e+003	1.731513e+002
1.102199e+003	1.728967e+002
1.103163e+003	1.727844e+002
1.104127e+003	1.730706e+002
1.105091e+003	1.736202e+002
1.106056e+003	1.742633e+002
1.107020e+003	1.753859e+002
1.107984e+003	1.762177e+002
1.108948e+003	1.763593e+002
1.109912e+003	1.764734e+002
1.110877e+003	1.767888e+002
1.111841e+003	1.772708e+002
1.112805e+003	1.779491e+002
1.113769e+003	1.790340e+002
1.114734e+003	1.805636e+002
1.115698e+003	1.824534e+002
1.116662e+003	1.845629e+002
1.117626e+003	1.857742e+002
1.118591e+003	1.854259e+002
1.119555e+003	1.845793e+002
1.120519e+003	1.843223e+002
1.121483e+003	1.847078e+002
1.122448e+003	1.854449e+002
1.123412e+003	1.864185e+002
1.124376e+003	1.876898e+002
1.125340e+003	1.900898e+002
1.126304e+003	1.924491e+002
1.127269e+003	1.932431e+002
1.128233e+003	1.924346e+002
1.129197e+003	1.914179e+002
1.130161e+003	1.915846e+002
1.131126e+003	1.927896e+002
1.132090e+003	1.938804e+002
1.133054e+003	1.947419e+002
1.134018e+003	1.956731e+002
1.134983e+003	1.968132e+002
1.135947e+003	1.977853e+002
1.136911e+003	1.982090e+002
1.137875e+003	1.982348e+002
1.138839e+003	1.985806e+002
1.139804e+003	1.995554e+002
1.140768e+003	2.005286e+002
1.141732e+003	2.011357e+002
1.142696e+003	2.016935e+002
1.143661e+003	2.024405e+002
1.144625e+003	2.034142e+002
1.145589e+003	2.046517e+002
1.146553e+003	2.062877e+002
1.147518e+003	2.082079e+002
1.148482e+003	2.089709e+002
1.149446e+003	2.079480e+002
1.150410e+003	2.077655e+002
1.151375e+003	2.091875e+002
1.152339e+003	2.108489e+002
1.153303e+003	2.115238e+002
1.154267e+003	2.114104e+002
1.155231e+003	2.117649e+002
1.156196e+003	2.135282e+002
1.157160e+003	2.151817e+002
1.158124e+003	2.146747e+002
1.159088e+003	2.135273e+002
1.160053e+003	2.140083e+002
1.161017e+003	2.164161e+002
1.161981e+003	2.191050e+002
1.162945e+003	2.202560e+002
1.163910e+003	2.199206e+002
1.164874e+003	2.195508e+002
1.165838e+003	2.185862e+002
1.166802e+003	2.193122e+002
1.167766e+003	2.233079e+002
1.168731e+003	2.272850e+002
1.169695e+003	2.286163e+002
1.170659e+003	2.275959e+002
1.171623e+003	2.260378e+002
1.172588e+003	2.243636e+002
1.173552e+003	2.238019e+002
1.174516e+003	2.263059e+002
1.175480e+003	2.298741e+002
1.176445e+003	2.321590e+002
1.177409e+003	2.329384e+002
1.178373e+003	2.333404e+002
1.179337e+003	2.343711e+002
1.180302e+003	2.359472e+002
1.181266e+003	2.372257e+002
1.182230e+003	2.379234e+002
1.183194e+003	2.383727e+002
1.184158e+003	2.383174e+002
1.185123e+003	2.384963e+002
1.186087e+003	2.395515e+002
1.187051e+003	2.411850e+002
1.188015e+003	2.425323e+002
1.188980e+003	2.431292e+002
1.189944e+003	2.435230e+002
1.190908e+003	2.448683e+002
1.191872e+003	2.467423e+002
1.192837e+003	2.473743e+002
1.193801e+003	2.465771e+002
1.194765e+003	2.460101e+002
1.195729e+003	2.469629e+002
1.196693e+003	2.487389e+002
1.197658e+003	2.492180e+002
1.198622e+003	2.476825e+002
1.199586e+003	2.477278e+002
1.200550e+003	2.516001e+002
1.201515e+003	2.553299e+002
1.202479e+003	2.575663e+002
1.203443e+003	2.587438e+002
1.204407e+003	2.593780e+002
1.205372e+003	2.596891e+002
1.206336e+003	2.598827e+002
1.207300e+003	2.601914e+002
1.208264e+003	2.606866e+002
1.209229e+003	2.622983e+002
1.210193e+003	2.655349e+002
1.211157e+003	2.683889e+002
1.212121e+003	2.698122e+002
1.213085e+003	2.706117e+002
1.214050e+003	2.717169e+002
1.215014e+003	2.731124e+002
1.215978e+003	2.746082e+002
1.216942e+003	2.763999e+002
1.217907e+003	2.782090e+002
1.218871e+003	2.799876e+002
1.219835e+003	2.815343e+002
1.220799e+003	2.825170e+002
1.221764e+003	2.830446e+002
1.222728e+003	2.836582e+002
1.223692e+003	2.848477e+002
1.224656e+003	2.866036e+002
1.225620e+003	2.885903e+002
1.226585e+003	2.905190e+002
1.227549e+003	2.920817e+002
1.228513e+003	2.936514e+002
1.229477e+003	2.948012e+002
1.230442e+003	2.949565e+002
1.231406e+003	2.949244e+002
1.232370e+003	2.963071e+002
1.233334e+003	2.995180e+002
1.234299e+003	3.025945e+002
1.235263e+003	3.034767e+002
1.236227e+003	3.034709e+002
1.237191e+003	3.047434e+002
1.238156e+003	3.071802e+002
1.239120e+003	3.093926e+002
1.240084e+003	3.106059e+002
1.241048e+003	3.113371e+002
1.242012e+003	3.125916e+002
1.242977e+003	3.144427e+002
1.243941e+003	3.157596e+002
1.244905e+003	3.154444e+002
1.245869e+003	3.159463e+002
1.246834e+003	3.185687e+002
1.247798e+003	3.218621e+002
1.248762e+003	3.243757e+002
1.249726e+003	3.260875e+002
1.250691e+003	3.279066e+002
1.251655e+003	3.303989e+002
1.252619e+003	3.331867e+002
1.253583e+003	3.358429e+002
1.254547e+003	3.384180e+002
1.255512e+003	3.400827e+002
1.256476e+003	3.400522e+002
1.257440e+003	3.406958e+002
1.258404e+003	3.437702e+002
1.259369e+003	3.481776e+002
1.260333e+003	3.517535e+002
1.261297e+003	3.545576e+002
1.262261e+003	3.564308e+002
1.263226e+003	3.559890e+002
1.264190e+003	3.558113e+002
1.265154e+003	3.580174e+002
1.266118e+003	3.615662e+002
1.267083e+003	3.642331e+002
1.268047e+003	3.651459e+002
1.269011e+003	3.653369e+002
1.269975e+003	3.662190e+002
1.270939e+003	3.677436e+002
1.271904e+003	3.699547e+002
1.272868e+003	3.744468e+002
1.273832e+003	3.782702e+002
1.274796e+003	3.806778e+002
1.275761e+003	3.822907e+002
1.276725e+003	3.832811e+002
1.277689e+003	3.841660e+002
1.278653e+003	3.860461e+002
1.279618e+003	3.894020e+002
1.280582e+003	3.927501e+002
1.281546e+003	3.941173e+002
1.282510e+003	3.944655e+002
1.283474e+003	3.960890e+002
1.284439e+003	3.992155e+002
1.285403e+003	4.025539e+002
1.286367e+003	4.051866e+002
1.287331e+003	4.073867e+002
1.288296e+003	4.101423e+002
1.289260e+003	4.137037e+002
1.290224e+003	4.159831e+002
1.291188e+003	4.154654e+002
1.292153e+003	4.153228e+002
1.293117e+003	4.166151e+002
1.294081e+003	4.187358e+002
1.295045e+003	4.212001e+002
1.296010e+003	4.238988e+002
1.296974e+003	4.269937e+002
1.297938e+003	4.304458e+002
1.298902e+003	4.336015e+002
1.299866e+003	4.354212e+002
1.300831e+003	4.364415e+002
1.301795e+003	4.379181e+002
1.302759e+003	4.387908e+002
1.303723e+003	4.399062e+002
1.304688e+003	4.412570e+002
1.305652e+003	4.425948e+002
1.306616e+003	4.445283e+002
1.307580e+003	4.475966e+002
1.308545e+003	4.506976e+002
1.309509e+003	4.527945e+002
1.310473e+003	4.543101e+002
1.311437e+003	4.552627e+002
1.312401e+003	4.560155e+002
1.313366e+003	4.581340e+002
1.314330e+003	4.620615e+002
1.315294e+003	4.653349e+002
1.316258e+003	4.652224e+002
1.317223e+003	4.627348e+002
1.318187e+003	4.623608e+002
1.319151e+003	4.649706e+002
1.320115e+003	4.672648e+002
1.321080e+003	4.680492e+002
1.322044e+003	4.686154e+002
1.323008e+003	4.696795e+002
1.323972e+003	4.710444e+002
1.324937e+003	4.724635e+002
1.325901e+003	4.740158e+002
1.326865e+003	4.759122e+002
1.327829e+003	4.781073e+002
1.328793e+003	4.800724e+002
1.329758e+003	4.811270e+002
1.330722e+003	4.813503e+002
1.331686e+003	4.817211e+002
1.332650e+003	4.819682e+002
1.333615e+003	4.826087e+002
1.334579e+003	4.840774e+002
1.335543e+003	4.856645e+002
1.336507e+003	4.862392e+002
1.337472e+003	4.858812e+002
1.338436e+003	4.864149e+002
1.339400e+003	4.893862e+002
1.340364e+003	4.925256e+002
1.341328e+003	4.927132e+002
1.342293e+003	4.911172e+002
1.343257e+003	4.902575e+002
1.344221e+003	4.907547e+002
1.345185e+003	4.912673e+002
1.346150e+003	4.904759e+002
1.347114e+003	4.888429e+002
1.348078e+003	4.880384e+002
1.349042e+003	4.883084e+002
1.350007e+003	4.889013e+002
1.350971e+003	4.894987e+002
1.351935e+003	4.902829e+002
1.352899e+003	4.919374e+002
1.353864e+003	4.936166e+002
1.354828e+003	4.944913e+002
1.355792e+003	4.941307e+002
1.356756e+003	4.920181e+002
1.357720e+003	4.879332e+002
1.358685e+003	4.833911e+002
1.359649e+003	4.818330e+002
1.360613e+003	4.839610e+002
1.361577e+003	4.849481e+002
1.362542e+003	4.839472e+002
1.363506e+003	4.830010e+002
1.364470e+003	4.830180e+002
1.365434e+003	4.830201e+002
1.366399e+003	4.818623e+002
1.367363e+003	4.798098e+002
1.368327e+003	4.781395e+002
1.369291e+003	4.772823e+002
1.370255e+003	4.768035e+002
1.371220e+003	4.762765e+002
1.372184e+003	4.753338e+002
1.373148e+003	4.738486e+002
1.374112e+003	4.720884e+002
1.375077e+003	4.704258e+002
1.376041e+003	4.689908e+002
1.377005e+003	4.674384e+002
1.377969e+003	4.653022e+002
1.378934e+003	4.626798e+002
1.379898e+003	4.603051e+002
1.380862e+003	4.580173e+002
1.381826e+003	4.560740e+002
1.382791e+003	4.550806e+002
1.383755e+003	4.543400e+002
1.384719e+003	4.531259e+002
1.385683e+003	4.514276e+002
1.386647e+003	4.498232e+002
1.387612e+003	4.486782e+002
1.388576e+003	4.474586e+002
1.389540e+003	4.449678e+002
1.390504e+003	4.409413e+002
1.391469e+003	4.383173e+002
1.392433e+003	4.392118e+002
1.393397e+003	4.387973e+002
1.394361e+003	4.367044e+002
1.395326e+003	4.345680e+002
1.396290e+003	4.326338e+002
1.397254e+003	4.307336e+002
1.398218e+003	4.288427e+002
1.399182e+003	4.269763e+002
1.400147e+003	4.252566e+002
1.401111e+003	4.240343e+002
1.402075e+003	4.233730e+002
1.403039e+003	4.226372e+002
1.404004e+003	4.214415e+002
1.404968e+003	4.196421e+002
1.405932e+003	4.165253e+002
1.406896e+003	4.130522e+002
1.407861e+003	4.104219e+002
1.408825e+003	4.088889e+002
1.409789e+003	4.080383e+002
1.410753e+003	4.074624e+002
1.411718e+003	4.067839e+002
1.412682e+003	4.058327e+002
1.413646e+003	4.045793e+002
1.414610e+003	4.036146e+002
1.415574e+003	4.029697e+002
1.416539e+003	4.018991e+002
1.417503e+003	4.000954e+002
1.418467e+003	3.982198e+002
1.419431e+003	3.968919e+002
1.420396e+003	3.956222e+002
1.421360e+003	3.930779e+002
1.422324e+003	3.891335e+002
1.423288e+003	3.868317e+002
1.424253e+003	3.879818e+002
1.425217e+003	3.879745e+002
1.426181e+003	3.845226e+002
1.427145e+003	3.807648e+002
1.428109e+003	3.785031e+002
1.429074e+003	3.774550e+002
1.430038e+003	3.767909e+002
1.431002e+003	3.762442e+002
1.431966e+003	3.761350e+002
1.432931e+003	3.767141e+002
1.433895e+003	3.773820e+002
1.434859e+003	3.765575e+002
1.435823e+003	3.741712e+002
1.436788e+003	3.721526e+002
1.437752e+003	3.698939e+002
1.438716e+003	3.681048e+002
1.439680e+003	3.671512e+002
1.440645e+003	3.670119e+002
1.441609e+003	3.681203e+002
1.442573e+003	3.699740e+002
1.443537e+003	3.707647e+002
1.444501e+003	3.693611e+002
1.445466e+003	3.668289e+002
1.446430e+003	3.647407e+002
1.447394e+003	3.633983e+002
1.448358e+003	3.627266e+002
1.449323e+003	3.623797e+002
1.450287e+003	3.620772e+002
1.451251e+003	3.625085e+002
1.452215e+003	3.627634e+002
1.453180e+003	3.615539e+002
1.454144e+003	3.595193e+002
1.455108e+003	3.585330e+002
1.456072e+003	3.589073e+002
1.457036e+003	3.593691e+002
1.458001e+003	3.594288e+002
1.458965e+003	3.592255e+002
1.459929e+003	3.586426e+002
1.460893e+003	3.578605e+002
1.461858e+003	3.574980e+002
1.462822e+003	3.577687e+002
1.463786e+003	3.578962e+002
1.464750e+003	3.568587e+002
1.465715e+003	3.553596e+002
1.466679e+003	3.553614e+002
1.467643e+003	3.569303e+002
1.468607e+003	3.575092e+002
1.469572e+003	3.561089e+002
1.470536e+003	3.546860e+002
1.471500e+003	3.541596e+002
1.472464e+003	3.537534e+002
1.473428e+003	3.531929e+002
1.474393e+003	3.528578e+002
1.475357e+003	3.529820e+002
1.476321e+003	3.534952e+002
1.477285e+003	3.543896e+002
1.478250e+003	3.558229e+002
1.479214e+003	3.574092e+002
1.480178e+003	3.576971e+002
1.481142e+003	3.563019e+002
1.482107e+003	3.557206e+002
1.483071e+003	3.567855e+002
1.484035e+003	3.574507e+002
1.484999e+003	3.568334e+002
1.485964e+003	3.558604e+002
1.486928e+003	3.554338e+002
1.487892e+003	3.555469e+002
1.488856e+003	3.556552e+002
1.489820e+003	3.554986e+002
1.490785e+003	3.556010e+002
1.491749e+003	3.569892e+002
1.492713e+003	3.597297e+002
1.493677e+003	3.599680e+002
1.494642e+003	3.526131e+002
1.495606e+003	3.495262e+002
1.496570e+003	3.547867e+002
1.497534e+003	3.595443e+002
1.498499e+003	3.588802e+002
1.499463e+003	3.558726e+002
1.500427e+003	3.547227e+002
1.501391e+003	3.559214e+002
1.502355e+003	3.575468e+002
1.503320e+003	3.584277e+002
1.504284e+003	3.586390e+002
1.505248e+003	3.582621e+002
1.506212e+003	3.574888e+002
1.507177e+003	3.580187e+002
1.508141e+003	3.605456e+002
1.509105e+003	3.627776e+002
1.510069e+003	3.640932e+002
1.511034e+003	3.648777e+002
1.511998e+003	3.650277e+002
1.512962e+003	3.648665e+002
1.513926e+003	3.649488e+002
1.514891e+003	3.653714e+002
1.515855e+003	3.662255e+002
1.516819e+003	3.678499e+002
1.517783e+003	3.695721e+002
1.518747e+003	3.700068e+002
1.519712e+003	3.697148e+002
1.520676e+003	3.710046e+002
1.521640e+003	3.742791e+002
1.522604e+003	3.768304e+002
1.523569e+003	3.765797e+002
1.524533e+003	3.755144e+002
1.525497e+003	3.762671e+002
1.526461e+003	3.783990e+002
1.527426e+003	3.795538e+002
1.528390e+003	3.793288e+002
1.529354e+003	3.797841e+002
1.530318e+003	3.816801e+002
1.531282e+003	3.836224e+002
1.532247e+003	3.846197e+002
1.533211e+003	3.852237e+002
1.534175e+003	3.861786e+002
1.535139e+003	3.875550e+002
1.536104e+003	3.885458e+002
1.537068e+003	3.885072e+002
1.538032e+003	3.884753e+002
1.538996e+003	3.894973e+002
1.539961e+003	3.913734e+002
1.540925e+003	3.940514e+002
1.541889e+003	3.978134e+002
1.542853e+003	3.999874e+002
1.543818e+003	3.984625e+002
1.544782e+003	3.970874e+002
1.545746e+003	3.991934e+002
1.546710e+003	4.027833e+002
1.547674e+003	4.050353e+002
1.548639e+003	4.060620e+002
1.549603e+003	4.080478e+002
1.550567e+003	4.122146e+002
1.551531e+003	4.166452e+002
1.552496e+003	4.182250e+002
1.553460e+003	4.174111e+002
1.554424e+003	4.189993e+002
1.555388e+003	4.246533e+002
1.556353e+003	4.283459e+002
1.557317e+003	4.260872e+002
1.558281e+003	4.238866e+002
1.559245e+003	4.253770e+002
1.560209e+003	4.283796e+002
1.561174e+003	4.304577e+002
1.562138e+003	4.317167e+002
1.563102e+003	4.338104e+002
1.564066e+003	4.375280e+002
1.565031e+003	4.414968e+002
1.565995e+003	4.440269e+002
1.566959e+003	4.455115e+002
1.567923e+003	4.474983e+002
1.568888e+003	4.499868e+002
1.569852e+003	4.521590e+002
1.570816e+003	4.533887e+002
1.571780e+003	4.546911e+002
1.572745e+003	4.572055e+002
1.573709e+003	4.602552e+002
1.574673e+003	4.627950e+002
1.575637e+003	4.646878e+002
1.576601e+003	4.664174e+002
1.577566e+003	4.682213e+002
1.578530e+003	4.699835e+002
1.579494e+003	4.714798e+002
1.580458e+003	4.727842e+002
1.581423e+003	4.747679e+002
1.582387e+003	4.781155e+002
1.583351e+003	4.797176e+002
1.584315e+003	4.777119e+002
1.585280e+003	4.765920e+002
1.586244e+003	4.778528e+002
1.587208e+003	4.794090e+002
1.588172e+003	4.801671e+002
1.589136e+003	4.802194e+002
1.590101e+003	4.798933e+002
1.591065e+003	4.795635e+002
1.592029e+003	4.796381e+002
1.592993e+003	4.802104e+002
1.593958e+003	4.807111e+002
1.594922e+003	4.803055e+002
1.595886e+003	4.788891e+002
1.596850e+003	4.773183e+002
1.597815e+003	4.768235e+002
1.598779e+003	4.752324e+002
1.599743e+003	4.695027e+002
1.600707e+003	4.637265e+002
1.601672e+003	4.615184e+002
1.602636e+003	4.605493e+002
1.603600e+003	4.569106e+002
1.604564e+003	4.507581e+002
1.605528e+003	4.458068e+002
1.606493e+003	4.441130e+002
1.607457e+003	4.434370e+002
1.608421e+003	4.406424e+002
1.609385e+003	4.360731e+002
1.610350e+003	4.314949e+002
1.611314e+003	4.270206e+002
1.612278e+003	4.214899e+002
1.613242e+003	4.129453e+002
1.614207e+003	4.053491e+002
1.615171e+003	4.012606e+002
1.616135e+003	3.980750e+002
1.617099e+003	3.934262e+002
1.618063e+003	3.873592e+002
1.619028e+003	3.808092e+002
1.619992e+003	3.742390e+002
1.620956e+003	3.677665e+002
1.621920e+003	3.615676e+002
1.622885e+003	3.555294e+002
1.623849e+003	3.492637e+002
1.624813e+003	3.426869e+002
1.625777e+003	3.367442e+002
1.626742e+003	3.321358e+002
1.627706e+003	3.266869e+002
1.628670e+003	3.189608e+002
1.629634e+003	3.116175e+002
1.630599e+003	3.065358e+002
1.631563e+003	3.025765e+002
1.632527e+003	2.977513e+002
1.633491e+003	2.917386e+002
1.634455e+003	2.858908e+002
1.635420e+003	2.813461e+002
1.636384e+003	2.776268e+002
1.637348e+003	2.735471e+002
1.638312e+003	2.688835e+002
1.639277e+003	2.636953e+002
1.640241e+003	2.575319e+002
1.641205e+003	2.524634e+002
1.642169e+003	2.503144e+002
1.643134e+003	2.481773e+002
1.644098e+003	2.436277e+002
1.645062e+003	2.384918e+002
1.646026e+003	2.350205e+002
1.646990e+003	2.327009e+002
1.647955e+003	2.296765e+002
1.648919e+003	2.254833e+002
1.649883e+003	2.211675e+002
1.650847e+003	2.174080e+002
1.651812e+003	2.139627e+002
1.652776e+003	2.105625e+002
1.653740e+003	2.072297e+002
1.654704e+003	2.040772e+002
1.655669e+003	2.010671e+002
1.656633e+003	1.983146e+002
1.657597e+003	1.958794e+002
1.658561e+003	1.934531e+002
1.659526e+003	1.912742e+002
1.660490e+003	1.890890e+002
1.661454e+003	1.860070e+002
1.662418e+003	1.822515e+002
1.663382e+003	1.796222e+002
1.664347e+003	1.791103e+002
1.665311e+003	1.788154e+002
1.666275e+003	1.765330e+002
1.667239e+003	1.731229e+002
1.668204e+003	1.708407e+002
1.669168e+003	1.697920e+002
1.670132e+003	1.689539e+002
1.671096e+003	1.681708e+002
1.672061e+003	1.668586e+002
1.673025e+003	1.642718e+002
1.673989e+003	1.613772e+002
1.674953e+003	1.594827e+002
1.675917e+003	1.582417e+002
1.676882e+003	1.566318e+002
1.677846e+003	1.544746e+002
1.678810e+003	1.527444e+002
1.679774e+003	1.523950e+002
1.680739e+003	1.521420e+002
1.681703e+003	1.502826e+002
1.682667e+003	1.476886e+002
1.683631e+003	1.465635e+002
1.684596e+003	1.469363e+002
1.685560e+003	1.468118e+002
1.686524e+003	1.454731e+002
1.687488e+003	1.439078e+002
1.688453e+003	1.428471e+002
1.689417e+003	1.420083e+002
1.690381e+003	1.408307e+002
1.691345e+003	1.393845e+002
1.692309e+003	1.380877e+002
1.693274e+003	1.368979e+002
1.694238e+003	1.360906e+002
1.695202e+003	1.361341e+002
1.696166e+003	1.360264e+002
1.697131e+003	1.349178e+002
1.698095e+003	1.333257e+002
1.699059e+003	1.320541e+002
1.700023e+003	1.312277e+002
1.700988e+003	1.306384e+002
1.701952e+003	1.301174e+002
1.702916e+003	1.293890e+002
1.703880e+003	1.282130e+002
1.704844e+003	1.268870e+002
1.705809e+003	1.261090e+002
1.706773e+003	1.259021e+002
1.707737e+003	1.259081e+002
1.708701e+003	1.266809e+002
1.709666e+003	1.267441e+002
1.710630e+003	1.253607e+002
1.711594e+003	1.238579e+002
1.712558e+003	1.230123e+002
1.713523e+003	1.225455e+002
1.714487e+003	1.220023e+002
1.715451e+003	1.213234e+002
1.716415e+003	1.207109e+002
1.717380e+003	1.203343e+002
1.718344e+003	1.202754e+002
1.719308e+003	1.205905e+002
1.720272e+003	1.210915e+002
1.721236e+003	1.210987e+002
1.722201e+003	1.204108e+002
1.723165e+003	1.196671e+002
1.724129e+003	1.190401e+002
1.725093e+003	1.183160e+002
1.726058e+003	1.172296e+002
1.727022e+003	1.162031e+002
1.727986e+003	1.155806e+002
1.728950e+003	1.151450e+002
1.729915e+003	1.144653e+002
1.730879e+003	1.137016e+002
1.731843e+003	1.135552e+002
1.732807e+003	1.142328e+002
1.733771e+003	1.148342e+002
1.734736e+003	1.145314e+002
1.735700e+003	1.135802e+002
1.736664e+003	1.122537e+002
1.737628e+003	1.105028e+002
1.738593e+003	1.098003e+002
1.739557e+003	1.106130e+002
1.740521e+003	1.112023e+002
1.741485e+003	1.107300e+002
1.742450e+003	1.102684e+002
1.743414e+003	1.108005e+002
1.744378e+003	1.115882e+002
1.745342e+003	1.116859e+002
1.746307e+003	1.110986e+002
1.747271e+003	1.102805e+002
1.748235e+003	1.093633e+002
1.749199e+003	1.086867e+002
1.750163e+003	1.085805e+002
1.751128e+003	1.086622e+002
1.752092e+003	1.083601e+002
1.753056e+003	1.078692e+002
1.754020e+003	1.079326e+002
1.754985e+003	1.086049e+002
1.755949e+003	1.088064e+002
1.756913e+003	1.079615e+002
1.757877e+003	1.071665e+002
1.758842e+003	1.076436e+002
1.759806e+003	1.087631e+002
1.760770e+003	1.087895e+002
1.761734e+003	1.076110e+002
1.762698e+003	1.067342e+002
1.763663e+003	1.063898e+002
1.764627e+003	1.062996e+002
1.765591e+003	1.064155e+002
1.766555e+003	1.066913e+002
1.767520e+003	1.073855e+002
1.768484e+003	1.079966e+002
1.769448e+003	1.076118e+002
1.770412e+003	1.065294e+002
1.771377e+003	1.060937e+002
1.772341e+003	1.067355e+002
1.773305e+003	1.073060e+002
1.774269e+003	1.067128e+002
1.775234e+003	1.053736e+002
1.776198e+003	1.043497e+002
1.777162e+003	1.036544e+002
1.778126e+003	1.034259e+002
1.779090e+003	1.041120e+002
1.780055e+003	1.046801e+002
1.781019e+003	1.050722e+002
1.781983e+003	1.051142e+002
1.782947e+003	1.040064e+002
1.783912e+003	1.030832e+002
1.784876e+003	1.039252e+002
1.785840e+003	1.057191e+002
1.786804e+003	1.067644e+002
1.787769e+003	1.066692e+002
1.788733e+003	1.060320e+002
1.789697e+003	1.051640e+002
1.790661e+003	1.043469e+002
1.791625e+003	1.038502e+002
1.792590e+003	1.036592e+002
1.793554e+003	1.039249e+002
1.794518e+003	1.045974e+002
1.795482e+003	1.048874e+002
1.796447e+003	1.046328e+002
1.797411e+003	1.041671e+002
1.798375e+003	1.034571e+002
1.799339e+003	1.029570e+002
1.800304e+003	1.034015e+002
1.801268e+003	1.043256e+002
1.802232e+003	1.043144e+002
1.803196e+003	1.033538e+002
1.804161e+003	1.029348e+002
1.805125e+003	1.036306e+002
1.806089e+003	1.043032e+002
1.807053e+003	1.046442e+002
1.808017e+003	1.045619e+002
1.808982e+003	1.039550e+002
1.809946e+003	1.030272e+002
1.810910e+003	1.017574e+002
1.811874e+003	1.004315e+002
1.812839e+003	9.994920e+001
1.813803e+003	1.006006e+002
1.814767e+003	1.014829e+002
1.815731e+003	1.017145e+002
1.816696e+003	1.015384e+002
1.817660e+003	1.016295e+002
1.818624e+003	1.020232e+002
1.819588e+003	1.023595e+002
1.820552e+003	1.027916e+002
1.821517e+003	1.027449e+002
1.822481e+003	1.018544e+002
1.823445e+003	1.009284e+002
1.824409e+003	9.991293e+001
1.825374e+003	9.922503e+001
1.826338e+003	9.938862e+001
1.827302e+003	1.000441e+002
1.828266e+003	1.006168e+002
1.829231e+003	1.010461e+002
1.830195e+003	1.013973e+002
1.831159e+003	1.016308e+002
1.832123e+003	1.017444e+002
1.833088e+003	1.016979e+002
1.834052e+003	1.015423e+002
1.835016e+003	1.015389e+002
1.835980e+003	1.016205e+002
1.836944e+003	1.011034e+002
1.837909e+003	9.988855e+001
1.838873e+003	9.931689e+001
1.839837e+003	1.001176e+002
1.840801e+003	1.010985e+002
1.841766e+003	1.010138e+002
1.842730e+003	1.003099e+002
1.843694e+003	1.001569e+002
1.844658e+003	1.006273e+002
1.845623e+003	1.011552e+002
1.846587e+003	1.022245e+002
1.847551e+003	1.026338e+002
1.848515e+003	1.015816e+002
1.849479e+003	1.005180e+002
1.850444e+003	1.003815e+002
1.851408e+003	1.005100e+002
1.852372e+003	9.995449e+001
1.853336e+003	9.911425e+001
1.854301e+003	9.900416e+001
1.855265e+003	9.970451e+001
1.856229e+003	1.004423e+002
1.857193e+003	1.008240e+002
1.858158e+003	1.010862e+002
1.859122e+003	1.014735e+002
1.860086e+003	1.017859e+002
1.861050e+003	1.013991e+002
1.862015e+003	1.003718e+002
1.862979e+003	1.001028e+002
1.863943e+003	1.009764e+002
1.864907e+003	1.012763e+002
1.865871e+003	9.996796e+001
1.866836e+003	9.906938e+001
1.867800e+003	1.006600e+002
1.868764e+003	1.029280e+002
1.869728e+003	1.024125e+002
1.870693e+003	9.974845e+001
1.871657e+003	9.861024e+001
1.872621e+003	9.958824e+001
1.873585e+003	1.003522e+002
1.874550e+003	1.003423e+002
1.875514e+003	1.002258e+002
1.876478e+003	1.002585e+002
1.877442e+003	1.004111e+002
1.878406e+003	1.006001e+002
1.879371e+003	1.008000e+002
1.880335e+003	1.012051e+002
1.881299e+003	1.017528e+002
1.882263e+003	1.018242e+002
1.883228e+003	1.011292e+002
1.884192e+003	1.006035e+002
1.885156e+003	1.014137e+002
1.886120e+003	1.028121e+002
1.887085e+003	1.027780e+002
1.888049e+003	1.013959e+002
1.889013e+003	1.003430e+002
1.889977e+003	9.962254e+001
1.890942e+003	9.927330e+001
1.891906e+003	9.951159e+001
1.892870e+003	1.000117e+002
1.893834e+003	1.006496e+002
1.894798e+003	1.011475e+002
1.895763e+003	1.010188e+002
1.896727e+003	1.005439e+002
1.897691e+003	1.006831e+002
1.898655e+003	1.015223e+002
1.899620e+003	1.018417e+002
1.900584e+003	1.012464e+002
