# Supplementary material for: Characterization of biocarbon generated by high- and low-temperature pyrolysis of soy hulls and coffee chaff: for polymer composite applications
Source: R Soc Open Sci. 2018 Aug 22;5(8):171970. doi: 10.1098/rsos.171970 (PMC6124110; doi:10.1098/rsos.171970)
Supplement: RSOS ESM.zip [file rsos171970supp2.zip › RSOS Raman/DarkCoffee900C15m-pq3.CSV]

-2.016894e+001	0.000000e+000
-1.920471e+001	0.000000e+000
-1.824047e+001	0.000000e+000
-1.727624e+001	0.000000e+000
-1.631201e+001	0.000000e+000
-1.534777e+001	0.000000e+000
-1.438354e+001	0.000000e+000
-1.341931e+001	0.000000e+000
-1.245507e+001	0.000000e+000
-1.149084e+001	0.000000e+000
-1.052661e+001	0.000000e+000
-9.562373e+000	0.000000e+000
-8.598140e+000	0.000000e+000
-7.633906e+000	0.000000e+000
-6.669673e+000	0.000000e+000
-5.705440e+000	0.000000e+000
-4.741206e+000	0.000000e+000
-3.776973e+000	0.000000e+000
-2.812739e+000	0.000000e+000
-1.848506e+000	0.000000e+000
-8.842728e-001	0.000000e+000
7.996053e-002	0.000000e+000
1.044194e+000	0.000000e+000
2.008427e+000	0.000000e+000
2.972661e+000	0.000000e+000
3.936894e+000	0.000000e+000
4.901127e+000	0.000000e+000
5.865361e+000	0.000000e+000
6.829594e+000	0.000000e+000
7.793827e+000	0.000000e+000
8.758060e+000	0.000000e+000
9.722294e+000	0.000000e+000
1.068653e+001	0.000000e+000
1.165076e+001	0.000000e+000
1.261499e+001	0.000000e+000
1.357923e+001	0.000000e+000
1.454346e+001	0.000000e+000
1.550769e+001	0.000000e+000
1.647193e+001	0.000000e+000
1.743616e+001	0.000000e+000
1.840039e+001	0.000000e+000
1.936463e+001	0.000000e+000
2.032886e+001	0.000000e+000
2.129309e+001	0.000000e+000
2.225733e+001	0.000000e+000
2.322156e+001	0.000000e+000
2.418579e+001	0.000000e+000
2.515003e+001	0.000000e+000
2.611426e+001	0.000000e+000
2.707849e+001	0.000000e+000
2.804273e+001	0.000000e+000
2.900696e+001	0.000000e+000
2.997119e+001	0.000000e+000
3.093543e+001	0.000000e+000
3.189966e+001	0.000000e+000
3.286390e+001	0.000000e+000
3.382813e+001	0.000000e+000
3.479236e+001	0.000000e+000
3.575660e+001	0.000000e+000
3.672083e+001	0.000000e+000
3.768506e+001	0.000000e+000
3.864930e+001	0.000000e+000
3.961353e+001	0.000000e+000
4.057776e+001	0.000000e+000
4.154199e+001	0.000000e+000
4.250623e+001	0.000000e+000
4.347046e+001	0.000000e+000
4.443469e+001	0.000000e+000
4.539893e+001	0.000000e+000
4.636316e+001	0.000000e+000
4.732739e+001	0.000000e+000
4.829163e+001	0.000000e+000
4.925586e+001	0.000000e+000
5.022009e+001	1.398580e+002
5.118433e+001	1.368281e+002
5.214856e+001	1.350435e+002
5.311279e+001	1.342964e+002
5.407703e+001	1.341834e+002
5.504126e+001	1.344818e+002
5.600549e+001	1.357161e+002
5.696973e+001	1.366940e+002
5.793396e+001	1.373168e+002
5.889819e+001	1.375377e+002
5.986243e+001	1.373297e+002
6.082666e+001	1.362938e+002
6.179089e+001	1.347134e+002
6.275513e+001	1.325530e+002
6.371936e+001	1.300144e+002
6.468359e+001	1.276365e+002
6.564783e+001	1.268417e+002
6.661206e+001	1.269855e+002
6.757629e+001	1.273596e+002
6.854053e+001	1.273786e+002
6.950476e+001	1.267851e+002
7.046899e+001	1.269115e+002
7.143323e+001	1.284554e+002
7.239746e+001	1.305093e+002
7.336169e+001	1.315830e+002
7.432593e+001	1.306471e+002
7.529016e+001	1.293968e+002
7.625439e+001	1.278326e+002
7.721863e+001	1.261253e+002
7.818286e+001	1.246677e+002
7.914709e+001	1.238903e+002
8.011133e+001	1.234368e+002
8.107556e+001	1.233187e+002
8.203979e+001	1.234779e+002
8.300403e+001	1.235817e+002
8.396826e+001	1.227442e+002
8.493250e+001	1.213883e+002
8.589673e+001	1.201773e+002
8.686096e+001	1.198769e+002
8.782520e+001	1.210196e+002
8.878943e+001	1.215434e+002
8.975366e+001	1.209408e+002
9.071790e+001	1.195444e+002
9.168213e+001	1.184495e+002
9.264636e+001	1.185998e+002
9.361060e+001	1.184926e+002
9.457483e+001	1.177327e+002
9.553906e+001	1.162832e+002
9.650330e+001	1.148423e+002
9.746753e+001	1.137591e+002
9.843176e+001	1.128874e+002
9.939600e+001	1.122130e+002
1.003602e+002	1.117642e+002
1.013245e+002	1.117871e+002
1.022887e+002	1.127091e+002
1.032529e+002	1.140950e+002
1.042172e+002	1.151599e+002
1.051814e+002	1.148565e+002
1.061456e+002	1.123809e+002
1.071099e+002	1.105499e+002
1.080741e+002	1.097675e+002
1.090383e+002	1.097791e+002
1.100026e+002	1.094624e+002
1.109668e+002	1.081243e+002
1.119310e+002	1.070553e+002
1.128953e+002	1.066636e+002
1.138595e+002	1.070108e+002
1.148237e+002	1.073418e+002
1.157880e+002	1.067117e+002
1.167522e+002	1.059880e+002
1.177164e+002	1.058035e+002
1.186807e+002	1.065992e+002
1.196449e+002	1.077822e+002
1.206091e+002	1.078840e+002
1.215734e+002	1.072121e+002
1.225376e+002	1.062401e+002
1.235018e+002	1.055981e+002
1.244661e+002	1.053593e+002
1.254303e+002	1.049329e+002
1.263945e+002	1.041760e+002
1.273588e+002	1.032460e+002
1.283230e+002	1.026592e+002
1.292872e+002	1.031926e+002
1.302515e+002	1.034262e+002
1.312157e+002	1.028822e+002
1.321799e+002	1.015505e+002
1.331442e+002	1.004229e+002
1.341084e+002	1.004302e+002
1.350726e+002	1.008130e+002
1.360369e+002	1.012962e+002
1.370011e+002	1.016707e+002
1.379653e+002	1.017215e+002
1.389296e+002	1.009614e+002
1.398938e+002	9.967422e+001
1.408580e+002	9.836724e+001
1.418223e+002	9.762550e+001
1.427865e+002	9.775467e+001
1.437507e+002	9.782079e+001
1.447150e+002	9.774821e+001
1.456792e+002	9.756098e+001
1.466434e+002	9.734952e+001
1.476077e+002	9.710770e+001
1.485719e+002	9.679653e+001
1.495361e+002	9.641048e+001
1.505004e+002	9.600544e+001
1.514646e+002	9.572086e+001
1.524288e+002	9.601736e+001
1.533931e+002	9.626687e+001
1.543573e+002	9.595187e+001
1.553215e+002	9.487238e+001
1.562858e+002	9.337354e+001
1.572500e+002	9.267224e+001
1.582142e+002	9.252991e+001
1.591785e+002	9.269722e+001
1.601427e+002	9.299657e+001
1.611069e+002	9.359634e+001
1.620712e+002	9.356559e+001
1.630354e+002	9.227157e+001
1.639996e+002	9.077232e+001
1.649639e+002	9.050243e+001
1.659281e+002	9.294331e+001
1.668923e+002	9.446758e+001
1.678566e+002	9.412517e+001
1.688208e+002	9.253921e+001
1.697850e+002	9.102384e+001
1.707493e+002	9.092220e+001
1.717135e+002	9.126289e+001
1.726777e+002	9.166859e+001
1.736420e+002	9.197339e+001
1.746062e+002	9.211028e+001
1.755704e+002	9.178128e+001
1.765347e+002	9.111160e+001
1.774989e+002	9.026107e+001
1.784631e+002	8.928266e+001
1.794274e+002	8.813403e+001
1.803916e+002	8.742916e+001
1.813558e+002	8.723093e+001
1.823201e+002	8.727113e+001
1.832843e+002	8.745717e+001
1.842485e+002	8.792954e+001
1.852128e+002	8.819436e+001
1.861770e+002	8.800125e+001
1.871412e+002	8.761841e+001
1.881055e+002	8.729544e+001
1.890697e+002	8.723875e+001
1.900339e+002	8.722395e+001
1.909982e+002	8.707348e+001
1.919624e+002	8.685002e+001
1.929266e+002	8.666944e+001
1.938909e+002	8.675658e+001
1.948551e+002	8.706163e+001
1.958193e+002	8.717834e+001
1.967836e+002	8.699429e+001
1.977478e+002	8.656995e+001
1.987120e+002	8.642791e+001
1.996763e+002	8.713465e+001
2.006405e+002	8.757703e+001
2.016047e+002	8.740645e+001
2.025690e+002	8.659882e+001
2.035332e+002	8.586766e+001
2.044974e+002	8.543974e+001
2.054617e+002	8.506197e+001
2.064259e+002	8.457930e+001
2.073901e+002	8.392984e+001
2.083544e+002	8.346707e+001
2.093186e+002	8.367189e+001
2.102828e+002	8.412192e+001
2.112471e+002	8.446150e+001
2.122113e+002	8.439703e+001
2.131755e+002	8.403815e+001
2.141398e+002	8.383108e+001
2.151040e+002	8.364781e+001
2.160682e+002	8.363927e+001
2.170325e+002	8.411635e+001
2.179967e+002	8.603271e+001
2.189609e+002	8.680573e+001
2.199252e+002	8.595599e+001
2.208894e+002	8.420466e+001
2.218536e+002	8.273023e+001
2.228179e+002	8.199849e+001
2.237821e+002	8.151402e+001
2.247463e+002	8.127336e+001
2.257106e+002	8.121507e+001
2.266748e+002	8.122916e+001
2.276390e+002	8.108938e+001
2.286033e+002	8.095002e+001
2.295675e+002	8.100057e+001
2.305317e+002	8.128574e+001
2.314960e+002	8.175787e+001
2.324602e+002	8.213008e+001
2.334244e+002	8.231736e+001
2.343887e+002	8.252769e+001
2.353529e+002	8.300738e+001
2.363171e+002	8.393465e+001
2.372814e+002	8.437630e+001
2.382456e+002	8.395069e+001
2.392098e+002	8.332029e+001
2.401741e+002	8.277229e+001
2.411383e+002	8.240904e+001
2.421025e+002	8.206800e+001
2.430668e+002	8.158799e+001
2.440310e+002	8.121532e+001
2.449952e+002	8.121406e+001
2.459595e+002	8.180209e+001
2.469237e+002	8.257343e+001
2.478879e+002	8.252647e+001
2.488522e+002	8.185482e+001
2.498164e+002	8.100918e+001
2.507806e+002	8.055240e+001
2.517449e+002	8.062151e+001
2.527091e+002	8.058730e+001
2.536733e+002	8.036796e+001
2.546376e+002	8.011834e+001
2.556018e+002	8.010411e+001
2.565660e+002	8.068819e+001
2.575303e+002	8.111842e+001
2.584945e+002	8.119422e+001
2.594587e+002	8.102552e+001
2.604230e+002	8.082809e+001
2.613872e+002	8.067336e+001
2.623514e+002	8.065739e+001
2.633157e+002	8.092875e+001
2.642799e+002	8.138754e+001
2.652441e+002	8.178831e+001
2.662084e+002	8.156441e+001
2.671726e+002	8.095462e+001
2.681368e+002	8.066277e+001
2.691011e+002	8.091626e+001
2.700653e+002	8.163403e+001
2.710295e+002	8.191010e+001
2.719938e+002	8.136049e+001
2.729580e+002	8.076234e+001
2.739222e+002	8.024058e+001
2.748865e+002	7.983699e+001
2.758507e+002	7.979268e+001
2.768149e+002	8.061741e+001
2.777792e+002	8.133381e+001
2.787434e+002	8.147891e+001
2.797076e+002	8.088968e+001
2.806719e+002	7.995895e+001
2.816361e+002	7.894179e+001
2.826003e+002	7.805126e+001
2.835646e+002	7.760779e+001
2.845288e+002	7.782613e+001
2.854930e+002	7.871328e+001
2.864573e+002	7.978521e+001
2.874215e+002	8.118156e+001
2.883857e+002	8.236108e+001
2.893500e+002	8.290311e+001
2.903142e+002	8.261366e+001
2.912784e+002	8.205199e+001
2.922427e+002	8.095354e+001
2.932069e+002	7.991436e+001
2.941711e+002	7.951604e+001
2.951354e+002	8.027721e+001
2.960996e+002	8.076859e+001
2.970638e+002	7.978169e+001
2.980281e+002	7.823434e+001
2.989923e+002	7.712423e+001
2.999565e+002	7.742419e+001
3.009208e+002	7.883946e+001
3.018850e+002	7.994604e+001
3.028492e+002	8.072654e+001
3.038135e+002	8.119013e+001
3.047777e+002	8.136157e+001
3.057419e+002	8.109563e+001
3.067062e+002	8.091953e+001
3.076704e+002	8.091152e+001
3.086346e+002	8.096585e+001
3.095989e+002	8.088778e+001
3.105631e+002	8.036479e+001
3.115273e+002	8.000479e+001
3.124916e+002	8.022566e+001
3.134558e+002	8.075826e+001
3.144200e+002	8.110550e+001
3.153843e+002	8.057384e+001
3.163485e+002	7.977822e+001
3.173127e+002	7.938438e+001
3.182770e+002	7.940867e+001
3.192412e+002	7.972276e+001
3.202054e+002	8.010928e+001
3.211696e+002	8.060075e+001
3.221339e+002	8.099531e+001
3.230981e+002	8.124361e+001
3.240623e+002	8.130933e+001
3.250266e+002	8.116124e+001
3.259908e+002	8.076287e+001
3.269550e+002	8.037647e+001
3.279193e+002	7.985737e+001
3.288835e+002	7.924585e+001
3.298477e+002	7.872868e+001
3.308120e+002	7.834770e+001
3.317762e+002	7.824527e+001
3.327404e+002	7.879262e+001
3.337047e+002	7.981196e+001
3.346689e+002	8.080117e+001
3.356331e+002	8.081618e+001
3.365974e+002	8.010838e+001
3.375616e+002	7.913828e+001
3.385258e+002	7.802645e+001
3.394901e+002	7.695065e+001
3.404543e+002	7.653563e+001
3.414185e+002	7.702381e+001
3.423828e+002	7.765981e+001
3.433470e+002	7.849287e+001
3.443112e+002	7.945077e+001
3.452755e+002	8.009235e+001
3.462397e+002	8.019263e+001
3.472039e+002	8.018954e+001
3.481682e+002	8.001270e+001
3.491324e+002	7.971391e+001
3.500966e+002	7.947895e+001
3.510609e+002	7.965060e+001
3.520251e+002	7.994100e+001
3.529893e+002	8.022645e+001
3.539536e+002	8.043104e+001
3.549178e+002	8.048864e+001
3.558820e+002	8.017672e+001
3.568463e+002	7.957887e+001
3.578105e+002	7.895592e+001
3.587747e+002	7.823572e+001
3.597390e+002	7.747617e+001
3.607032e+002	7.740683e+001
3.616674e+002	7.877080e+001
3.626317e+002	7.980810e+001
3.635959e+002	8.006938e+001
3.645602e+002	7.961351e+001
3.655244e+002	7.907053e+001
3.664886e+002	7.898038e+001
3.674529e+002	7.886751e+001
3.684171e+002	7.845478e+001
3.693813e+002	7.773981e+001
3.703456e+002	7.694006e+001
3.713098e+002	7.638813e+001
3.722740e+002	7.606953e+001
3.732383e+002	7.608363e+001
3.742025e+002	7.649483e+001
3.751667e+002	7.723467e+001
3.761310e+002	7.782363e+001
3.770952e+002	7.819227e+001
3.780594e+002	7.832777e+001
3.790237e+002	7.811797e+001
3.799879e+002	7.762669e+001
3.809521e+002	7.721776e+001
3.819164e+002	7.701923e+001
3.828806e+002	7.705930e+001
3.838448e+002	7.738969e+001
3.848091e+002	7.792644e+001
3.857733e+002	7.850266e+001
3.867375e+002	7.924602e+001
3.877018e+002	7.981329e+001
3.886660e+002	7.968880e+001
3.896302e+002	7.885664e+001
3.905945e+002	7.764045e+001
3.915587e+002	7.690056e+001
3.925229e+002	7.661337e+001
3.934872e+002	7.674426e+001
3.944514e+002	7.775972e+001
3.954156e+002	7.935989e+001
3.963799e+002	8.004221e+001
3.973441e+002	7.848122e+001
3.983083e+002	7.728161e+001
3.992726e+002	7.674618e+001
4.002368e+002	7.680457e+001
4.012010e+002	7.717971e+001
4.021653e+002	7.804904e+001
4.031295e+002	7.878149e+001
4.040937e+002	7.889369e+001
4.050580e+002	7.854111e+001
4.060222e+002	7.818209e+001
4.069864e+002	7.858778e+001
4.079507e+002	7.957333e+001
4.089149e+002	7.989918e+001
4.098791e+002	7.935960e+001
4.108434e+002	7.835292e+001
4.118076e+002	7.781058e+001
4.127718e+002	7.834209e+001
4.137361e+002	7.852503e+001
4.147003e+002	7.827368e+001
4.156645e+002	7.775636e+001
4.166288e+002	7.717644e+001
4.175930e+002	7.640670e+001
4.185572e+002	7.602000e+001
4.195215e+002	7.625600e+001
4.204857e+002	7.685189e+001
4.214499e+002	7.753358e+001
4.224142e+002	7.815694e+001
4.233784e+002	7.858092e+001
4.243426e+002	7.855256e+001
4.253069e+002	7.812626e+001
4.262711e+002	7.750326e+001
4.272353e+002	7.690421e+001
4.281996e+002	7.620845e+001
4.291638e+002	7.610651e+001
4.301280e+002	7.723914e+001
4.310923e+002	7.853650e+001
4.320565e+002	7.884834e+001
4.330207e+002	7.756478e+001
4.339850e+002	7.663960e+001
4.349492e+002	7.664844e+001
4.359134e+002	7.705630e+001
4.368777e+002	7.745327e+001
4.378419e+002	7.761366e+001
4.388061e+002	7.766649e+001
4.397704e+002	7.784126e+001
4.407346e+002	7.803342e+001
4.416988e+002	7.810555e+001
4.426631e+002	7.798620e+001
4.436273e+002	7.775258e+001
4.445915e+002	7.789931e+001
4.455558e+002	7.843951e+001
4.465200e+002	7.880418e+001
4.474842e+002	7.862077e+001
4.484485e+002	7.780918e+001
4.494127e+002	7.693712e+001
4.503769e+002	7.590454e+001
4.513412e+002	7.516909e+001
4.523054e+002	7.511678e+001
4.532696e+002	7.568243e+001
4.542339e+002	7.598656e+001
4.551981e+002	7.466676e+001
4.561623e+002	7.318624e+001
4.571266e+002	7.239349e+001
4.580908e+002	7.249107e+001
4.590550e+002	7.315214e+001
4.600193e+002	7.372868e+001
4.609835e+002	7.414883e+001
4.619477e+002	7.419566e+001
4.629120e+002	7.377049e+001
4.638762e+002	7.305244e+001
4.648404e+002	7.259499e+001
4.658047e+002	7.269148e+001
4.667689e+002	7.257573e+001
4.677331e+002	7.210538e+001
4.686974e+002	7.143626e+001
4.696616e+002	7.084985e+001
4.706258e+002	7.052692e+001
4.715901e+002	7.038634e+001
4.725543e+002	7.040445e+001
4.735185e+002	7.043871e+001
4.744828e+002	7.029366e+001
4.754470e+002	6.976311e+001
4.764112e+002	6.896689e+001
4.773755e+002	6.849072e+001
4.783397e+002	6.833330e+001
4.793039e+002	6.823153e+001
4.802682e+002	6.788307e+001
4.812324e+002	6.717962e+001
4.821966e+002	6.679960e+001
4.831609e+002	6.672938e+001
4.841251e+002	6.675531e+001
4.850893e+002	6.674287e+001
4.860536e+002	6.666243e+001
4.870178e+002	6.652322e+001
4.879820e+002	6.648689e+001
4.889463e+002	6.648632e+001
4.899105e+002	6.643776e+001
4.908747e+002	6.629240e+001
4.918390e+002	6.607173e+001
4.928032e+002	6.569624e+001
4.937674e+002	6.526313e+001
4.947317e+002	6.500726e+001
4.956959e+002	6.503132e+001
4.966601e+002	6.529657e+001
4.976244e+002	6.555873e+001
4.985886e+002	6.614716e+001
4.995528e+002	6.640312e+001
5.005171e+002	6.604273e+001
5.014813e+002	6.520742e+001
5.024455e+002	6.436140e+001
5.034098e+002	6.308061e+001
5.043740e+002	6.235518e+001
5.053382e+002	6.297276e+001
5.063025e+002	6.430218e+001
5.072667e+002	6.526687e+001
5.082309e+002	6.484213e+001
5.091952e+002	6.391502e+001
5.101594e+002	6.402852e+001
5.111236e+002	6.487523e+001
5.120879e+002	6.561645e+001
5.130521e+002	6.535625e+001
5.140164e+002	6.392154e+001
5.149806e+002	6.288167e+001
5.159448e+002	6.214225e+001
5.169091e+002	6.179145e+001
5.178733e+002	6.201692e+001
5.188375e+002	6.295681e+001
5.198018e+002	6.370153e+001
5.207660e+002	6.431196e+001
5.217302e+002	6.453790e+001
5.226945e+002	6.398142e+001
5.236587e+002	6.268510e+001
5.246229e+002	6.144979e+001
5.255872e+002	6.147688e+001
5.265514e+002	6.201011e+001
5.275156e+002	6.247559e+001
5.284799e+002	6.270942e+001
5.294441e+002	6.281659e+001
5.304083e+002	6.310418e+001
5.313726e+002	6.377666e+001
5.323368e+002	6.414820e+001
5.333010e+002	6.377819e+001
5.342653e+002	6.304647e+001
5.352295e+002	6.287324e+001
5.361937e+002	6.400972e+001
5.371580e+002	6.458116e+001
5.381222e+002	6.373317e+001
5.390864e+002	6.254015e+001
5.400507e+002	6.223346e+001
5.410149e+002	6.356176e+001
5.419791e+002	6.506449e+001
5.429434e+002	6.510597e+001
5.439076e+002	6.440842e+001
5.448718e+002	6.381233e+001
5.458361e+002	6.384364e+001
5.468003e+002	6.437164e+001
5.477645e+002	6.425955e+001
5.487288e+002	6.344198e+001
5.496930e+002	6.270984e+001
5.506572e+002	6.233189e+001
5.516215e+002	6.227462e+001
5.525857e+002	6.234168e+001
5.535499e+002	6.276965e+001
5.545142e+002	6.308008e+001
5.554784e+002	6.320269e+001
5.564426e+002	6.317305e+001
5.574069e+002	6.303213e+001
5.583711e+002	6.262321e+001
5.593353e+002	6.227712e+001
5.602996e+002	6.246141e+001
5.612638e+002	6.301540e+001
5.622280e+002	6.356056e+001
5.631923e+002	6.369440e+001
5.641565e+002	6.340060e+001
5.651207e+002	6.326820e+001
5.660850e+002	6.329873e+001
5.670491e+002	6.341825e+001
5.680134e+002	6.358270e+001
5.689776e+002	6.380235e+001
5.699418e+002	6.416225e+001
5.709061e+002	6.496868e+001
5.718703e+002	6.552876e+001
5.728345e+002	6.541370e+001
5.737988e+002	6.469289e+001
5.747630e+002	6.399416e+001
5.757272e+002	6.387562e+001
5.766915e+002	6.402341e+001
5.776557e+002	6.423380e+001
5.786199e+002	6.448849e+001
5.795842e+002	6.484924e+001
5.805484e+002	6.542137e+001
5.815126e+002	6.622315e+001
5.824769e+002	6.652444e+001
5.834411e+002	6.604234e+001
5.844053e+002	6.543195e+001
5.853696e+002	6.547887e+001
5.863338e+002	6.651071e+001
5.872980e+002	6.717286e+001
5.882623e+002	6.725253e+001
5.892265e+002	6.712917e+001
5.901907e+002	6.690083e+001
5.911550e+002	6.662765e+001
5.921192e+002	6.651141e+001
5.930834e+002	6.710545e+001
5.940477e+002	6.773371e+001
5.950119e+002	6.781839e+001
5.959761e+002	6.730772e+001
5.969404e+002	6.655025e+001
5.979046e+002	6.618434e+001
5.988688e+002	6.632449e+001
5.998331e+002	6.634946e+001
6.007973e+002	6.617867e+001
6.017615e+002	6.591884e+001
6.027258e+002	6.568320e+001
6.036900e+002	6.537588e+001
6.046542e+002	6.539132e+001
6.056185e+002	6.594969e+001
6.065827e+002	6.661118e+001
6.075469e+002	6.712008e+001
6.085112e+002	6.740665e+001
6.094754e+002	6.756723e+001
6.104396e+002	6.757932e+001
6.114039e+002	6.757484e+001
6.123681e+002	6.767598e+001
6.133323e+002	6.786641e+001
6.142966e+002	6.800838e+001
6.152608e+002	6.785558e+001
6.162250e+002	6.735923e+001
6.171893e+002	6.709798e+001
6.181535e+002	6.747298e+001
6.191177e+002	6.796187e+001
6.200820e+002	6.758650e+001
6.210462e+002	6.550166e+001
6.220104e+002	6.431620e+001
6.229747e+002	6.513249e+001
6.239389e+002	6.643349e+001
6.249031e+002	6.714017e+001
6.258674e+002	6.690928e+001
6.268316e+002	6.639597e+001
6.277958e+002	6.622308e+001
6.287601e+002	6.630251e+001
6.297243e+002	6.669998e+001
6.306885e+002	6.740320e+001
6.316528e+002	6.826855e+001
6.326170e+002	6.897145e+001
6.335812e+002	6.953201e+001
6.345455e+002	6.970226e+001
6.355097e+002	6.914581e+001
6.364739e+002	6.832163e+001
6.374382e+002	6.782074e+001
6.384024e+002	6.779842e+001
6.393666e+002	6.784844e+001
6.403309e+002	6.793147e+001
6.412951e+002	6.804665e+001
6.422593e+002	6.815800e+001
6.432236e+002	6.822243e+001
6.441878e+002	6.820870e+001
6.451520e+002	6.812148e+001
6.461163e+002	6.805402e+001
6.470805e+002	6.808640e+001
6.480447e+002	6.823011e+001
6.490090e+002	6.839847e+001
6.499732e+002	6.840688e+001
6.509374e+002	6.803203e+001
6.519017e+002	6.783636e+001
6.528659e+002	6.806184e+001
6.538301e+002	6.836660e+001
6.547944e+002	6.834336e+001
6.557586e+002	6.783591e+001
6.567228e+002	6.761361e+001
6.576871e+002	6.839615e+001
6.586513e+002	6.917020e+001
6.596155e+002	6.930063e+001
6.605798e+002	6.877439e+001
6.615440e+002	6.812434e+001
6.625082e+002	6.798055e+001
6.634725e+002	6.819909e+001
6.644367e+002	6.849540e+001
6.654009e+002	6.883951e+001
6.663652e+002	6.903114e+001
6.673294e+002	6.874248e+001
6.682936e+002	6.765327e+001
6.692579e+002	6.705650e+001
6.702221e+002	6.712582e+001
6.711863e+002	6.742460e+001
6.721506e+002	6.784258e+001
6.731148e+002	6.837340e+001
6.740790e+002	6.877658e+001
6.750433e+002	6.876588e+001
6.760075e+002	6.862833e+001
6.769717e+002	6.842538e+001
6.779360e+002	6.819371e+001
6.789002e+002	6.794266e+001
6.798644e+002	6.766046e+001
6.808287e+002	6.741393e+001
6.817929e+002	6.757201e+001
6.827571e+002	6.817892e+001
6.837214e+002	6.872383e+001
6.846856e+002	6.874919e+001
6.856498e+002	6.817001e+001
6.866141e+002	6.761327e+001
6.875783e+002	6.689822e+001
6.885425e+002	6.642066e+001
6.895068e+002	6.635133e+001
6.904710e+002	6.662056e+001
6.914352e+002	6.703671e+001
6.923995e+002	6.762448e+001
6.933637e+002	6.806415e+001
6.943279e+002	6.810084e+001
6.952922e+002	6.795039e+001
6.962564e+002	6.794743e+001
6.972206e+002	6.831715e+001
6.981849e+002	6.895053e+001
6.991491e+002	6.910595e+001
7.001133e+002	6.868776e+001
7.010776e+002	6.830550e+001
7.020418e+002	6.826395e+001
7.030060e+002	6.847008e+001
7.039703e+002	6.847134e+001
7.049345e+002	6.805863e+001
7.058987e+002	6.791236e+001
7.068630e+002	6.836155e+001
7.078272e+002	6.896281e+001
7.087914e+002	6.914411e+001
7.097557e+002	6.860277e+001
7.107199e+002	6.793913e+001
7.116841e+002	6.812753e+001
7.126484e+002	6.863448e+001
7.136126e+002	6.877103e+001
7.145768e+002	6.834556e+001
7.155411e+002	6.770962e+001
7.165053e+002	6.767120e+001
7.174695e+002	6.850361e+001
7.184338e+002	6.917908e+001
7.193980e+002	6.989103e+001
7.203622e+002	7.032663e+001
7.213265e+002	6.994465e+001
7.222907e+002	6.843309e+001
7.232549e+002	6.759262e+001
7.242192e+002	6.863461e+001
7.251834e+002	6.981108e+001
7.261476e+002	7.009413e+001
7.271119e+002	6.944263e+001
7.280761e+002	6.861556e+001
7.290403e+002	6.848705e+001
7.300046e+002	6.886536e+001
7.309688e+002	6.903346e+001
7.319330e+002	6.897983e+001
7.328973e+002	6.883892e+001
7.338615e+002	6.871256e+001
7.348257e+002	6.855421e+001
7.357900e+002	6.847319e+001
7.367542e+002	6.863022e+001
7.377184e+002	6.859629e+001
7.386827e+002	6.812730e+001
7.396469e+002	6.742355e+001
7.406111e+002	6.701612e+001
7.415754e+002	6.722307e+001
7.425396e+002	6.779031e+001
7.435038e+002	6.852975e+001
7.444681e+002	6.929813e+001
7.454323e+002	6.999129e+001
7.463965e+002	7.053721e+001
7.473608e+002	7.084972e+001
7.483250e+002	7.055785e+001
7.492892e+002	6.973610e+001
7.502535e+002	6.914352e+001
7.512177e+002	6.898674e+001
7.521819e+002	6.919990e+001
7.531462e+002	6.966961e+001
7.541104e+002	7.066228e+001
7.550746e+002	7.127991e+001
7.560389e+002	7.140187e+001
7.570031e+002	7.122598e+001
7.579673e+002	7.081844e+001
7.589316e+002	7.022885e+001
7.598958e+002	6.962162e+001
7.608600e+002	6.899553e+001
7.618243e+002	6.851456e+001
7.627885e+002	6.854924e+001
7.637527e+002	6.906556e+001
7.647170e+002	6.963410e+001
7.656812e+002	6.968954e+001
7.666454e+002	6.915151e+001
7.676097e+002	6.872332e+001
7.685739e+002	6.821217e+001
7.695381e+002	6.801383e+001
7.705024e+002	6.844672e+001
7.714666e+002	6.940405e+001
7.724308e+002	7.027770e+001
7.733951e+002	7.104227e+001
7.743593e+002	7.128162e+001
7.753235e+002	7.049627e+001
7.762878e+002	6.933228e+001
7.772520e+002	6.875557e+001
7.782162e+002	6.935569e+001
7.791805e+002	7.051675e+001
7.801447e+002	7.023006e+001
7.811089e+002	6.891408e+001
7.820732e+002	6.811991e+001
7.830374e+002	6.849334e+001
7.840016e+002	6.960074e+001
7.849659e+002	7.035218e+001
7.859301e+002	7.067478e+001
7.868943e+002	7.075330e+001
7.878586e+002	7.047581e+001
7.888228e+002	7.022398e+001
7.897870e+002	7.015014e+001
7.907513e+002	7.025996e+001
7.917155e+002	7.063826e+001
7.926797e+002	7.186315e+001
7.936440e+002	7.304244e+001
7.946082e+002	7.330759e+001
7.955724e+002	7.275913e+001
7.965367e+002	7.197424e+001
7.975009e+002	7.153631e+001
7.984651e+002	7.143893e+001
7.994294e+002	7.130030e+001
8.003936e+002	7.116167e+001
8.013578e+002	7.097974e+001
8.023221e+002	7.054868e+001
8.032863e+002	6.999012e+001
8.042505e+002	6.989322e+001
8.052148e+002	7.095177e+001
8.061790e+002	7.171849e+001
8.071432e+002	7.137623e+001
8.081075e+002	7.067575e+001
8.090717e+002	7.037234e+001
8.100359e+002	7.071907e+001
8.110002e+002	7.129682e+001
8.119644e+002	7.152422e+001
8.129286e+002	7.153441e+001
8.138929e+002	7.163991e+001
8.148571e+002	7.192996e+001
8.158214e+002	7.218040e+001
8.167856e+002	7.202032e+001
8.177498e+002	7.124422e+001
8.187141e+002	7.068303e+001
8.196783e+002	7.001058e+001
8.206425e+002	6.977998e+001
8.216068e+002	7.058815e+001
8.225710e+002	7.213351e+001
8.235352e+002	7.341578e+001
8.244995e+002	7.387132e+001
8.254637e+002	7.380601e+001
8.264279e+002	7.340062e+001
8.273922e+002	7.279558e+001
8.283564e+002	7.231886e+001
8.293206e+002	7.217125e+001
8.302849e+002	7.223820e+001
8.312491e+002	7.200784e+001
8.322133e+002	7.129146e+001
8.331776e+002	7.095048e+001
8.341418e+002	7.132980e+001
8.351060e+002	7.186142e+001
8.360703e+002	7.176496e+001
8.370345e+002	7.081441e+001
8.379987e+002	7.036926e+001
8.389630e+002	7.167471e+001
8.399272e+002	7.284163e+001
8.408914e+002	7.275665e+001
8.418557e+002	7.170318e+001
8.428199e+002	7.075071e+001
8.437841e+002	7.082695e+001
8.447484e+002	7.152841e+001
8.457126e+002	7.142921e+001
8.466768e+002	7.061234e+001
8.476411e+002	6.986263e+001
8.486053e+002	6.955215e+001
8.495695e+002	6.967471e+001
8.505338e+002	7.017525e+001
8.514980e+002	7.178902e+001
8.524622e+002	7.254219e+001
8.534265e+002	7.163708e+001
8.543907e+002	7.029112e+001
8.553549e+002	6.946695e+001
8.563192e+002	6.937933e+001
8.572834e+002	6.956870e+001
8.582476e+002	6.985297e+001
8.592119e+002	7.007849e+001
8.601761e+002	7.004726e+001
8.611403e+002	6.976724e+001
8.621046e+002	6.930650e+001
8.630688e+002	6.870321e+001
8.640330e+002	6.795300e+001
8.649973e+002	6.763970e+001
8.659615e+002	6.827152e+001
8.669257e+002	6.861350e+001
8.678900e+002	6.806683e+001
8.688542e+002	6.724498e+001
8.698184e+002	6.729435e+001
8.707827e+002	6.871967e+001
8.717469e+002	6.981580e+001
8.727111e+002	6.963737e+001
8.736754e+002	6.897279e+001
8.746396e+002	6.811593e+001
8.756038e+002	6.730679e+001
8.765681e+002	6.689753e+001
8.775323e+002	6.735706e+001
8.784965e+002	6.854819e+001
8.794608e+002	6.919401e+001
8.804250e+002	6.930574e+001
8.813892e+002	6.919230e+001
8.823535e+002	6.883259e+001
8.833177e+002	6.831382e+001
8.842819e+002	6.826919e+001
8.852462e+002	6.911936e+001
8.862104e+002	6.983797e+001
8.871746e+002	7.011698e+001
8.881389e+002	7.026084e+001
8.891031e+002	7.061987e+001
8.900673e+002	7.125925e+001
8.910316e+002	7.179853e+001
8.919958e+002	7.166386e+001
8.929600e+002	7.114949e+001
8.939243e+002	7.095788e+001
8.948885e+002	7.114725e+001
8.958527e+002	7.139270e+001
8.968170e+002	7.136610e+001
8.977812e+002	7.104175e+001
8.987454e+002	7.077364e+001
8.997097e+002	7.066406e+001
9.006739e+002	7.045951e+001
9.016381e+002	6.981232e+001
9.026024e+002	6.928086e+001
9.035666e+002	6.970393e+001
9.045308e+002	7.136337e+001
9.054951e+002	7.308717e+001
9.064593e+002	7.392795e+001
9.074235e+002	7.415794e+001
9.083878e+002	7.379661e+001
9.093520e+002	7.304623e+001
9.103162e+002	7.233829e+001
9.112805e+002	7.209914e+001
9.122447e+002	7.226982e+001
9.132089e+002	7.215698e+001
9.141732e+002	7.149516e+001
9.151374e+002	7.117191e+001
9.161016e+002	7.177476e+001
9.170659e+002	7.282435e+001
9.180301e+002	7.324065e+001
9.189943e+002	7.250535e+001
9.199586e+002	7.183701e+001
9.209228e+002	7.213474e+001
9.218870e+002	7.266087e+001
9.228513e+002	7.268400e+001
9.238155e+002	7.223351e+001
9.247797e+002	7.202517e+001
9.257440e+002	7.290115e+001
9.267082e+002	7.461839e+001
9.276724e+002	7.528442e+001
9.286367e+002	7.484981e+001
9.296009e+002	7.427626e+001
9.305651e+002	7.379984e+001
9.315294e+002	7.351189e+001
9.324936e+002	7.380528e+001
9.334578e+002	7.518232e+001
9.344221e+002	7.612917e+001
9.353863e+002	7.606204e+001
9.363505e+002	7.567812e+001
9.373148e+002	7.525433e+001
9.382790e+002	7.496932e+001
9.392432e+002	7.517849e+001
9.402075e+002	7.647622e+001
9.411717e+002	7.816074e+001
9.421359e+002	7.806066e+001
9.431002e+002	7.638102e+001
9.440644e+002	7.483243e+001
9.450286e+002	7.434169e+001
9.459929e+002	7.472935e+001
9.469571e+002	7.534736e+001
9.479213e+002	7.652548e+001
9.488856e+002	7.730572e+001
9.498498e+002	7.736626e+001
9.508140e+002	7.719415e+001
9.517783e+002	7.707700e+001
9.527425e+002	7.710271e+001
9.537067e+002	7.725616e+001
9.546710e+002	7.751181e+001
9.556352e+002	7.785266e+001
9.565994e+002	7.842615e+001
9.575637e+002	7.904863e+001
9.585279e+002	7.916512e+001
9.594921e+002	7.848931e+001
9.604564e+002	7.747874e+001
9.614206e+002	7.733091e+001
9.623848e+002	7.866573e+001
9.633491e+002	7.951815e+001
9.643133e+002	7.971229e+001
9.652775e+002	7.957739e+001
9.662418e+002	7.912270e+001
9.672060e+002	7.855962e+001
9.681702e+002	7.851463e+001
9.691345e+002	7.955565e+001
9.700987e+002	8.055800e+001
9.710629e+002	8.024377e+001
9.720272e+002	7.934824e+001
9.729914e+002	7.903404e+001
9.739556e+002	7.971315e+001
9.749199e+002	8.079822e+001
9.758841e+002	8.121805e+001
9.768483e+002	8.085108e+001
9.778126e+002	8.045223e+001
9.787768e+002	7.938131e+001
9.797410e+002	7.890643e+001
9.807053e+002	8.011830e+001
9.816695e+002	8.239818e+001
9.826337e+002	8.390958e+001
9.835980e+002	8.405376e+001
9.845622e+002	8.373031e+001
9.855264e+002	8.292979e+001
9.864907e+002	8.219078e+001
9.874549e+002	8.219486e+001
9.884191e+002	8.296371e+001
9.893834e+002	8.388685e+001
9.903476e+002	8.426509e+001
9.913118e+002	8.416056e+001
9.922761e+002	8.420743e+001
9.932403e+002	8.439928e+001
9.942045e+002	8.474036e+001
9.951688e+002	8.535549e+001
9.961330e+002	8.606834e+001
9.970972e+002	8.644753e+001
9.980615e+002	8.624628e+001
9.990257e+002	8.620372e+001
9.999899e+002	8.694380e+001
1.000954e+003	8.773202e+001
1.001918e+003	8.810540e+001
1.002883e+003	8.815318e+001
1.003847e+003	8.825087e+001
1.004811e+003	8.866959e+001
1.005775e+003	8.923256e+001
1.006740e+003	8.926444e+001
1.007704e+003	8.867839e+001
1.008668e+003	8.838866e+001
1.009632e+003	8.873750e+001
1.010596e+003	8.951208e+001
1.011561e+003	9.056426e+001
1.012525e+003	9.196638e+001
1.013489e+003	9.289078e+001
1.014453e+003	9.237086e+001
1.015418e+003	9.188669e+001
1.016382e+003	9.208286e+001
1.017346e+003	9.273756e+001
1.018310e+003	9.337821e+001
1.019275e+003	9.374137e+001
1.020239e+003	9.398943e+001
1.021203e+003	9.457034e+001
1.022167e+003	9.542196e+001
1.023132e+003	9.564471e+001
1.024096e+003	9.502638e+001
1.025060e+003	9.451669e+001
1.026024e+003	9.494553e+001
1.026989e+003	9.611885e+001
1.027953e+003	9.676791e+001
1.028917e+003	9.629672e+001
1.029881e+003	9.618407e+001
1.030845e+003	9.713096e+001
1.031810e+003	9.841695e+001
1.032774e+003	9.944276e+001
1.033738e+003	1.000422e+002
1.034702e+003	1.003923e+002
1.035667e+003	1.006696e+002
1.036631e+003	1.009213e+002
1.037595e+003	1.011547e+002
1.038559e+003	1.013614e+002
1.039524e+003	1.016968e+002
1.040488e+003	1.023071e+002
1.041452e+003	1.029400e+002
1.042416e+003	1.030488e+002
1.043380e+003	1.024165e+002
1.044345e+003	1.023397e+002
1.045309e+003	1.032738e+002
1.046273e+003	1.043774e+002
1.047237e+003	1.056092e+002
1.048202e+003	1.066987e+002
1.049166e+003	1.070966e+002
1.050130e+003	1.065146e+002
1.051094e+003	1.057226e+002
1.052059e+003	1.061320e+002
1.053023e+003	1.073825e+002
1.053987e+003	1.081513e+002
1.054951e+003	1.082103e+002
1.055916e+003	1.082180e+002
1.056880e+003	1.088429e+002
1.057844e+003	1.100618e+002
1.058808e+003	1.111114e+002
1.059772e+003	1.121482e+002
1.060737e+003	1.127893e+002
1.061701e+003	1.124664e+002
1.062665e+003	1.120058e+002
1.063629e+003	1.121339e+002
1.064594e+003	1.129160e+002
1.065558e+003	1.139438e+002
1.066522e+003	1.149351e+002
1.067486e+003	1.157189e+002
1.068450e+003	1.158390e+002
1.069415e+003	1.154690e+002
1.070379e+003	1.153330e+002
1.071343e+003	1.157037e+002
1.072307e+003	1.164074e+002
1.073272e+003	1.172581e+002
1.074236e+003	1.183654e+002
1.075200e+003	1.190668e+002
1.076164e+003	1.190449e+002
1.077129e+003	1.190937e+002
1.078093e+003	1.193689e+002
1.079057e+003	1.197760e+002
1.080021e+003	1.201358e+002
1.080985e+003	1.204127e+002
1.081950e+003	1.208639e+002
1.082914e+003	1.219561e+002
1.083878e+003	1.234608e+002
1.084842e+003	1.243762e+002
1.085807e+003	1.245702e+002
1.086771e+003	1.245927e+002
1.087735e+003	1.249689e+002
1.088699e+003	1.255790e+002
1.089664e+003	1.255927e+002
1.090628e+003	1.243542e+002
1.091592e+003	1.241873e+002
1.092556e+003	1.262215e+002
1.093521e+003	1.282540e+002
1.094485e+003	1.290292e+002
1.095449e+003	1.289337e+002
1.096413e+003	1.290329e+002
1.097377e+003	1.298814e+002
1.098342e+003	1.310750e+002
1.099306e+003	1.320455e+002
1.100270e+003	1.327199e+002
1.101234e+003	1.328514e+002
1.102199e+003	1.323410e+002
1.103163e+003	1.319730e+002
1.104127e+003	1.323891e+002
1.105091e+003	1.334345e+002
1.106056e+003	1.344068e+002
1.107020e+003	1.353568e+002
1.107984e+003	1.363262e+002
1.108948e+003	1.375142e+002
1.109912e+003	1.386628e+002
1.110877e+003	1.394430e+002
1.111841e+003	1.397387e+002
1.112805e+003	1.395939e+002
1.113769e+003	1.391219e+002
1.114734e+003	1.387594e+002
1.115698e+003	1.395793e+002
1.116662e+003	1.413857e+002
1.117626e+003	1.427563e+002
1.118591e+003	1.432140e+002
1.119555e+003	1.433246e+002
1.120519e+003	1.436187e+002
1.121483e+003	1.441513e+002
1.122448e+003	1.451657e+002
1.123412e+003	1.473624e+002
1.124376e+003	1.488214e+002
1.125340e+003	1.482428e+002
1.126304e+003	1.473337e+002
1.127269e+003	1.475696e+002
1.128233e+003	1.490984e+002
1.129197e+003	1.512906e+002
1.130161e+003	1.537604e+002
1.131126e+003	1.562847e+002
1.132090e+003	1.571560e+002
1.133054e+003	1.560779e+002
1.134018e+003	1.556938e+002
1.134983e+003	1.569646e+002
1.135947e+003	1.586763e+002
1.136911e+003	1.596885e+002
1.137875e+003	1.601084e+002
1.138839e+003	1.603414e+002
1.139804e+003	1.599386e+002
1.140768e+003	1.601028e+002
1.141732e+003	1.620374e+002
1.142696e+003	1.644455e+002
1.143661e+003	1.657914e+002
1.144625e+003	1.658161e+002
1.145589e+003	1.653601e+002
1.146553e+003	1.653098e+002
1.147518e+003	1.657536e+002
1.148482e+003	1.672313e+002
1.149446e+003	1.706611e+002
1.150410e+003	1.728030e+002
1.151375e+003	1.718564e+002
1.152339e+003	1.701024e+002
1.153303e+003	1.700036e+002
1.154267e+003	1.715894e+002
1.155231e+003	1.729718e+002
1.156196e+003	1.733019e+002
1.157160e+003	1.738011e+002
1.158124e+003	1.752672e+002
1.159088e+003	1.770397e+002
1.160053e+003	1.785393e+002
1.161017e+003	1.796338e+002
1.161981e+003	1.803379e+002
1.162945e+003	1.805727e+002
1.163910e+003	1.803708e+002
1.164874e+003	1.808533e+002
1.165838e+003	1.830679e+002
1.166802e+003	1.850951e+002
1.167766e+003	1.870663e+002
1.168731e+003	1.883466e+002
1.169695e+003	1.879191e+002
1.170659e+003	1.862845e+002
1.171623e+003	1.856328e+002
1.172588e+003	1.872883e+002
1.173552e+003	1.894454e+002
1.174516e+003	1.895267e+002
1.175480e+003	1.886724e+002
1.176445e+003	1.887294e+002
1.177409e+003	1.900765e+002
1.178373e+003	1.919290e+002
1.179337e+003	1.935981e+002
1.180302e+003	1.951329e+002
1.181266e+003	1.967038e+002
1.182230e+003	1.986729e+002
1.183194e+003	1.995911e+002
1.184158e+003	1.988590e+002
1.185123e+003	1.978599e+002
1.186087e+003	1.969415e+002
1.187051e+003	1.965019e+002
1.188015e+003	1.973430e+002
1.188980e+003	1.997999e+002
1.189944e+003	2.024140e+002
1.190908e+003	2.032575e+002
1.191872e+003	2.031774e+002
1.192837e+003	2.042576e+002
1.193801e+003	2.066492e+002
1.194765e+003	2.090115e+002
1.195729e+003	2.105090e+002
1.196693e+003	2.111891e+002
1.197658e+003	2.111458e+002
1.198622e+003	2.100313e+002
1.199586e+003	2.097369e+002
1.200550e+003	2.110560e+002
1.201515e+003	2.126563e+002
1.202479e+003	2.144124e+002
1.203443e+003	2.161339e+002
1.204407e+003	2.173003e+002
1.205372e+003	2.178114e+002
1.206336e+003	2.185853e+002
1.207300e+003	2.209237e+002
1.208264e+003	2.244233e+002
1.209229e+003	2.261199e+002
1.210193e+003	2.259454e+002
1.211157e+003	2.259588e+002
1.212121e+003	2.264546e+002
1.213085e+003	2.274350e+002
1.214050e+003	2.292160e+002
1.215014e+003	2.317092e+002
1.215978e+003	2.335570e+002
1.216942e+003	2.341005e+002
1.217907e+003	2.345961e+002
1.218871e+003	2.359187e+002
1.219835e+003	2.374247e+002
1.220799e+003	2.382529e+002
1.221764e+003	2.384552e+002
1.222728e+003	2.389383e+002
1.223692e+003	2.405426e+002
1.224656e+003	2.430819e+002
1.225620e+003	2.454065e+002
1.226585e+003	2.471260e+002
1.227549e+003	2.483396e+002
1.228513e+003	2.486165e+002
1.229477e+003	2.491467e+002
1.230442e+003	2.510777e+002
1.231406e+003	2.539389e+002
1.232370e+003	2.564367e+002
1.233334e+003	2.580211e+002
1.234299e+003	2.591303e+002
1.235263e+003	2.598906e+002
1.236227e+003	2.605635e+002
1.237191e+003	2.615740e+002
1.238156e+003	2.630045e+002
1.239120e+003	2.648760e+002
1.240084e+003	2.672424e+002
1.241048e+003	2.698558e+002
1.242012e+003	2.722045e+002
1.242977e+003	2.741380e+002
1.243941e+003	2.760978e+002
1.244905e+003	2.789562e+002
1.245869e+003	2.808028e+002
1.246834e+003	2.807739e+002
1.247798e+003	2.800883e+002
1.248762e+003	2.795284e+002
1.249726e+003	2.795110e+002
1.250691e+003	2.804779e+002
1.251655e+003	2.827035e+002
1.252619e+003	2.856934e+002
1.253583e+003	2.887622e+002
1.254547e+003	2.919489e+002
1.255512e+003	2.944814e+002
1.256476e+003	2.960648e+002
1.257440e+003	2.976774e+002
1.258404e+003	2.995914e+002
1.259369e+003	3.016283e+002
1.260333e+003	3.041522e+002
1.261297e+003	3.076928e+002
1.262261e+003	3.104796e+002
1.263226e+003	3.105929e+002
1.264190e+003	3.107328e+002
1.265154e+003	3.125974e+002
1.266118e+003	3.157443e+002
1.267083e+003	3.193496e+002
1.268047e+003	3.228701e+002
1.269011e+003	3.257422e+002
1.269975e+003	3.272136e+002
1.270939e+003	3.272580e+002
1.271904e+003	3.277383e+002
1.272868e+003	3.292239e+002
1.273832e+003	3.311847e+002
1.274796e+003	3.331886e+002
1.275761e+003	3.354878e+002
1.276725e+003	3.390628e+002
1.277689e+003	3.432991e+002
1.278653e+003	3.459812e+002
1.279618e+003	3.460099e+002
1.280582e+003	3.459491e+002
1.281546e+003	3.493021e+002
1.282510e+003	3.541431e+002
1.283474e+003	3.560689e+002
1.284439e+003	3.552363e+002
1.285403e+003	3.552617e+002
1.286367e+003	3.582961e+002
1.287331e+003	3.626222e+002
1.288296e+003	3.650682e+002
1.289260e+003	3.654335e+002
1.290224e+003	3.668301e+002
1.291188e+003	3.709707e+002
1.292153e+003	3.744169e+002
1.293117e+003	3.755010e+002
1.294081e+003	3.758997e+002
1.295045e+003	3.770737e+002
1.296010e+003	3.791809e+002
1.296974e+003	3.816068e+002
1.297938e+003	3.838007e+002
1.298902e+003	3.856797e+002
1.299866e+003	3.875226e+002
1.300831e+003	3.900917e+002
1.301795e+003	3.926681e+002
1.302759e+003	3.940419e+002
1.303723e+003	3.956258e+002
1.304688e+003	3.978677e+002
1.305652e+003	4.000855e+002
1.306616e+003	4.019506e+002
1.307580e+003	4.039756e+002
1.308545e+003	4.066624e+002
1.309509e+003	4.102207e+002
1.310473e+003	4.133783e+002
1.311437e+003	4.142170e+002
1.312401e+003	4.137299e+002
1.313366e+003	4.139405e+002
1.314330e+003	4.154629e+002
1.315294e+003	4.177042e+002
1.316258e+003	4.202828e+002
1.317223e+003	4.226670e+002
1.318187e+003	4.230427e+002
1.319151e+003	4.204257e+002
1.320115e+003	4.194064e+002
1.321080e+003	4.217988e+002
1.322044e+003	4.239043e+002
1.323008e+003	4.242891e+002
1.323972e+003	4.241969e+002
1.324937e+003	4.254149e+002
1.325901e+003	4.281367e+002
1.326865e+003	4.308118e+002
1.327829e+003	4.319330e+002
1.328793e+003	4.320060e+002
1.329758e+003	4.333480e+002
1.330722e+003	4.368634e+002
1.331686e+003	4.385906e+002
1.332650e+003	4.367028e+002
1.333615e+003	4.351955e+002
1.334579e+003	4.365078e+002
1.335543e+003	4.387728e+002
1.336507e+003	4.387161e+002
1.337472e+003	4.361799e+002
1.338436e+003	4.350663e+002
1.339400e+003	4.382567e+002
1.340364e+003	4.421280e+002
1.341328e+003	4.418732e+002
1.342293e+003	4.393609e+002
1.343257e+003	4.383816e+002
1.344221e+003	4.397711e+002
1.345185e+003	4.414714e+002
1.346150e+003	4.416831e+002
1.347114e+003	4.408349e+002
1.348078e+003	4.403881e+002
1.349042e+003	4.403487e+002
1.350007e+003	4.410410e+002
1.350971e+003	4.436378e+002
1.351935e+003	4.453371e+002
1.352899e+003	4.447227e+002
1.353864e+003	4.432693e+002
1.354828e+003	4.422921e+002
1.355792e+003	4.419551e+002
1.356756e+003	4.419865e+002
1.357720e+003	4.423222e+002
1.358685e+003	4.427478e+002
1.359649e+003	4.424997e+002
1.360613e+003	4.414990e+002
1.361577e+003	4.402394e+002
1.362542e+003	4.381047e+002
1.363506e+003	4.365019e+002
1.364470e+003	4.361909e+002
1.365434e+003	4.362411e+002
1.366399e+003	4.358188e+002
1.367363e+003	4.349976e+002
1.368327e+003	4.340562e+002
1.369291e+003	4.329516e+002
1.370255e+003	4.317715e+002
1.371220e+003	4.304163e+002
1.372184e+003	4.287489e+002
1.373148e+003	4.269979e+002
1.374112e+003	4.254267e+002
1.375077e+003	4.243392e+002
1.376041e+003	4.240556e+002
1.377005e+003	4.237710e+002
1.377969e+003	4.221108e+002
1.378934e+003	4.191606e+002
1.379898e+003	4.167721e+002
1.380862e+003	4.151240e+002
1.381826e+003	4.138202e+002
1.382791e+003	4.131234e+002
1.383755e+003	4.126291e+002
1.384719e+003	4.120566e+002
1.385683e+003	4.111345e+002
1.386647e+003	4.095980e+002
1.387612e+003	4.075104e+002
1.388576e+003	4.053311e+002
1.389540e+003	4.033758e+002
1.390504e+003	4.013363e+002
1.391469e+003	3.995199e+002
1.392433e+003	3.989589e+002
1.393397e+003	3.974370e+002
1.394361e+003	3.942807e+002
1.395326e+003	3.917027e+002
1.396290e+003	3.909154e+002
1.397254e+003	3.908644e+002
1.398218e+003	3.900325e+002
1.399182e+003	3.880571e+002
1.400147e+003	3.856379e+002
1.401111e+003	3.834445e+002
1.402075e+003	3.817539e+002
1.403039e+003	3.805280e+002
1.404004e+003	3.793938e+002
1.404968e+003	3.780322e+002
1.405932e+003	3.762118e+002
1.406896e+003	3.735887e+002
1.407861e+003	3.701349e+002
1.408825e+003	3.669266e+002
1.409789e+003	3.651087e+002
1.410753e+003	3.644173e+002
1.411718e+003	3.636475e+002
1.412682e+003	3.624377e+002
1.413646e+003	3.606608e+002
1.414610e+003	3.582070e+002
1.415574e+003	3.559897e+002
1.416539e+003	3.547117e+002
1.417503e+003	3.540449e+002
1.418467e+003	3.531150e+002
1.419431e+003	3.515271e+002
1.420396e+003	3.496486e+002
1.421360e+003	3.480063e+002
1.422324e+003	3.466248e+002
1.423288e+003	3.452682e+002
1.424253e+003	3.441287e+002
1.425217e+003	3.429236e+002
1.426181e+003	3.409725e+002
1.427145e+003	3.394532e+002
1.428109e+003	3.396064e+002
1.429074e+003	3.405325e+002
1.430038e+003	3.406912e+002
1.431002e+003	3.395721e+002
1.431966e+003	3.375287e+002
1.432931e+003	3.346870e+002
1.433895e+003	3.312753e+002
1.434859e+003	3.296672e+002
1.435823e+003	3.318654e+002
1.436788e+003	3.326034e+002
1.437752e+003	3.309793e+002
1.438716e+003	3.287162e+002
1.439680e+003	3.259496e+002
1.440645e+003	3.234649e+002
1.441609e+003	3.220881e+002
1.442573e+003	3.217628e+002
1.443537e+003	3.218510e+002
1.444501e+003	3.219458e+002
1.445466e+003	3.217653e+002
1.446430e+003	3.210363e+002
1.447394e+003	3.201396e+002
1.448358e+003	3.202529e+002
1.449323e+003	3.214935e+002
1.450287e+003	3.214295e+002
1.451251e+003	3.181902e+002
1.452215e+003	3.149448e+002
1.453180e+003	3.151789e+002
1.454144e+003	3.176773e+002
1.455108e+003	3.185440e+002
1.456072e+003	3.168069e+002
1.457036e+003	3.143573e+002
1.458001e+003	3.119207e+002
1.458965e+003	3.101115e+002
1.459929e+003	3.096892e+002
1.460893e+003	3.102424e+002
1.461858e+003	3.111599e+002
1.462822e+003	3.124271e+002
1.463786e+003	3.129488e+002
1.464750e+003	3.110737e+002
1.465715e+003	3.082453e+002
1.466679e+003	3.081915e+002
1.467643e+003	3.110298e+002
1.468607e+003	3.125495e+002
1.469572e+003	3.114579e+002
1.470536e+003	3.099851e+002
1.471500e+003	3.088810e+002
1.472464e+003	3.079031e+002
1.473428e+003	3.070550e+002
1.474393e+003	3.067422e+002
1.475357e+003	3.074742e+002
1.476321e+003	3.092301e+002
1.477285e+003	3.110315e+002
1.478250e+003	3.117981e+002
1.479214e+003	3.114716e+002
1.480178e+003	3.105422e+002
1.481142e+003	3.088295e+002
1.482107e+003	3.079589e+002
1.483071e+003	3.083724e+002
1.484035e+003	3.088563e+002
1.484999e+003	3.095583e+002
1.485964e+003	3.099272e+002
1.486928e+003	3.088125e+002
1.487892e+003	3.068382e+002
1.488856e+003	3.061901e+002
1.489820e+003	3.079245e+002
1.490785e+003	3.103551e+002
1.491749e+003	3.110280e+002
1.492713e+003	3.103022e+002
1.493677e+003	3.103396e+002
1.494642e+003	3.110415e+002
1.495606e+003	3.114930e+002
1.496570e+003	3.116227e+002
1.497534e+003	3.116097e+002
1.498499e+003	3.118404e+002
1.499463e+003	3.121178e+002
1.500427e+003	3.119311e+002
1.501391e+003	3.113350e+002
1.502355e+003	3.109488e+002
1.503320e+003	3.110884e+002
1.504284e+003	3.115053e+002
1.505248e+003	3.120519e+002
1.506212e+003	3.127554e+002
1.507177e+003	3.126975e+002
1.508141e+003	3.116102e+002
1.509105e+003	3.111818e+002
1.510069e+003	3.115878e+002
1.511034e+003	3.126133e+002
1.511998e+003	3.144105e+002
1.512962e+003	3.165172e+002
1.513926e+003	3.182856e+002
1.514891e+003	3.195246e+002
1.515855e+003	3.198871e+002
1.516819e+003	3.190712e+002
1.517783e+003	3.181621e+002
1.518747e+003	3.186154e+002
1.519712e+003	3.202653e+002
1.520676e+003	3.221763e+002
1.521640e+003	3.244441e+002
1.522604e+003	3.260344e+002
1.523569e+003	3.255258e+002
1.524533e+003	3.245742e+002
1.525497e+003	3.255562e+002
1.526461e+003	3.279242e+002
1.527426e+003	3.292864e+002
1.528390e+003	3.292519e+002
1.529354e+003	3.289864e+002
1.530318e+003	3.281553e+002
1.531282e+003	3.275854e+002
1.532247e+003	3.294452e+002
1.533211e+003	3.326671e+002
1.534175e+003	3.351511e+002
1.535139e+003	3.366815e+002
1.536104e+003	3.375119e+002
1.537068e+003	3.372850e+002
1.538032e+003	3.373022e+002
1.538996e+003	3.393267e+002
1.539961e+003	3.428011e+002
1.540925e+003	3.456867e+002
1.541889e+003	3.476956e+002
1.542853e+003	3.493613e+002
1.543818e+003	3.510899e+002
1.544782e+003	3.527892e+002
1.545746e+003	3.540632e+002
1.546710e+003	3.550041e+002
1.547674e+003	3.559625e+002
1.548639e+003	3.572073e+002
1.549603e+003	3.587646e+002
1.550567e+003	3.604117e+002
1.551531e+003	3.622207e+002
1.552496e+003	3.645895e+002
1.553460e+003	3.671871e+002
1.554424e+003	3.687759e+002
1.555388e+003	3.694556e+002
1.556353e+003	3.707476e+002
1.557317e+003	3.733256e+002
1.558281e+003	3.759915e+002
1.559245e+003	3.776934e+002
1.560209e+003	3.789272e+002
1.561174e+003	3.802328e+002
1.562138e+003	3.819541e+002
1.563102e+003	3.849193e+002
1.564066e+003	3.895829e+002
1.565031e+003	3.939002e+002
1.565995e+003	3.947349e+002
1.566959e+003	3.929989e+002
1.567923e+003	3.940415e+002
1.568888e+003	3.984253e+002
1.569852e+003	4.024934e+002
1.570816e+003	4.056479e+002
1.571780e+003	4.079596e+002
1.572745e+003	4.091993e+002
1.573709e+003	4.106082e+002
1.574673e+003	4.131624e+002
1.575637e+003	4.164534e+002
1.576601e+003	4.197264e+002
1.577566e+003	4.226469e+002
1.578530e+003	4.249138e+002
1.579494e+003	4.260596e+002
1.580458e+003	4.262884e+002
1.581423e+003	4.265392e+002
1.582387e+003	4.268192e+002
1.583351e+003	4.281909e+002
1.584315e+003	4.318454e+002
1.585280e+003	4.351419e+002
1.586244e+003	4.363070e+002
1.587208e+003	4.367945e+002
1.588172e+003	4.382421e+002
1.589136e+003	4.400760e+002
1.590101e+003	4.408221e+002
1.591065e+003	4.403604e+002
1.592029e+003	4.400577e+002
1.592993e+003	4.408807e+002
1.593958e+003	4.418456e+002
1.594922e+003	4.409241e+002
1.595886e+003	4.378637e+002
1.596850e+003	4.349203e+002
1.597815e+003	4.324515e+002
1.598779e+003	4.308260e+002
1.599743e+003	4.296701e+002
1.600707e+003	4.283926e+002
1.601672e+003	4.277231e+002
1.602636e+003	4.267518e+002
1.603600e+003	4.237828e+002
1.604564e+003	4.191579e+002
1.605528e+003	4.151844e+002
1.606493e+003	4.130734e+002
1.607457e+003	4.113534e+002
1.608421e+003	4.080244e+002
1.609385e+003	4.033877e+002
1.610350e+003	3.986527e+002
1.611314e+003	3.935916e+002
1.612278e+003	3.884416e+002
1.613242e+003	3.830426e+002
1.614207e+003	3.777101e+002
1.615171e+003	3.731421e+002
1.616135e+003	3.684209e+002
1.617099e+003	3.624815e+002
1.618063e+003	3.556086e+002
1.619028e+003	3.485662e+002
1.619992e+003	3.418011e+002
1.620956e+003	3.360389e+002
1.621920e+003	3.323446e+002
1.622885e+003	3.297359e+002
1.623849e+003	3.249236e+002
1.624813e+003	3.175962e+002
1.625777e+003	3.103695e+002
1.626742e+003	3.034164e+002
1.627706e+003	2.962924e+002
1.628670e+003	2.883294e+002
1.629634e+003	2.811961e+002
1.630599e+003	2.763899e+002
1.631563e+003	2.726487e+002
1.632527e+003	2.678484e+002
1.633491e+003	2.616880e+002
1.634455e+003	2.557376e+002
1.635420e+003	2.512686e+002
1.636384e+003	2.474932e+002
1.637348e+003	2.424745e+002
1.638312e+003	2.361691e+002
1.639277e+003	2.310525e+002
1.640241e+003	2.274895e+002
1.641205e+003	2.235413e+002
1.642169e+003	2.190603e+002
1.643134e+003	2.144849e+002
1.644098e+003	2.092849e+002
1.645062e+003	2.040123e+002
1.646026e+003	1.994031e+002
1.646990e+003	1.953626e+002
1.647955e+003	1.915194e+002
1.648919e+003	1.878591e+002
1.649883e+003	1.843230e+002
1.650847e+003	1.806194e+002
1.651812e+003	1.768907e+002
1.652776e+003	1.736848e+002
1.653740e+003	1.710115e+002
1.654704e+003	1.688431e+002
1.655669e+003	1.675404e+002
1.656633e+003	1.654228e+002
1.657597e+003	1.611016e+002
1.658561e+003	1.564301e+002
1.659526e+003	1.525610e+002
1.660490e+003	1.495931e+002
1.661454e+003	1.479385e+002
1.662418e+003	1.473475e+002
1.663382e+003	1.463284e+002
1.664347e+003	1.441337e+002
1.665311e+003	1.412640e+002
1.666275e+003	1.378572e+002
1.667239e+003	1.343506e+002
1.668204e+003	1.320742e+002
1.669168e+003	1.310686e+002
1.670132e+003	1.295911e+002
1.671096e+003	1.270194e+002
1.672061e+003	1.244880e+002
1.673025e+003	1.224997e+002
1.673989e+003	1.209980e+002
1.674953e+003	1.203262e+002
1.675917e+003	1.200459e+002
1.676882e+003	1.189038e+002
1.677846e+003	1.166880e+002
1.678810e+003	1.145090e+002
1.679774e+003	1.128082e+002
1.680739e+003	1.115454e+002
1.681703e+003	1.109454e+002
1.682667e+003	1.106123e+002
1.683631e+003	1.096708e+002
1.684596e+003	1.081099e+002
1.685560e+003	1.065116e+002
1.686524e+003	1.050737e+002
1.687488e+003	1.037747e+002
1.688453e+003	1.025844e+002
1.689417e+003	1.014575e+002
1.690381e+003	1.003693e+002
1.691345e+003	9.931239e+001
1.692309e+003	9.818543e+001
1.693274e+003	9.691055e+001
1.694238e+003	9.576612e+001
1.695202e+003	9.491299e+001
1.696166e+003	9.403728e+001
1.697131e+003	9.288238e+001
1.698095e+003	9.167840e+001
1.699059e+003	9.079746e+001
1.700023e+003	9.026431e+001
1.700988e+003	8.978609e+001
1.701952e+003	8.917941e+001
1.702916e+003	8.863313e+001
1.703880e+003	8.845947e+001
1.704844e+003	8.849747e+001
1.705809e+003	8.812337e+001
1.706773e+003	8.725839e+001
1.707737e+003	8.621326e+001
1.708701e+003	8.455321e+001
1.709666e+003	8.331046e+001
1.710630e+003	8.320113e+001
1.711594e+003	8.310731e+001
1.712558e+003	8.188581e+001
1.713523e+003	8.037111e+001
1.714487e+003	7.985191e+001
1.715451e+003	8.034224e+001
1.716415e+003	8.126895e+001
1.717380e+003	8.229074e+001
1.718344e+003	8.267081e+001
1.719308e+003	8.141514e+001
1.720272e+003	7.912156e+001
1.721236e+003	7.830251e+001
1.722201e+003	7.944750e+001
1.723165e+003	7.976228e+001
1.724129e+003	7.877043e+001
1.725093e+003	7.781242e+001
1.726058e+003	7.691297e+001
1.727022e+003	7.622499e+001
1.727986e+003	7.615064e+001
1.728950e+003	7.617219e+001
1.729915e+003	7.537592e+001
1.730879e+003	7.404410e+001
1.731843e+003	7.350339e+001
1.732807e+003	7.426384e+001
1.733771e+003	7.505923e+001
1.734736e+003	7.455429e+001
1.735700e+003	7.327581e+001
1.736664e+003	7.258180e+001
1.737628e+003	7.247462e+001
1.738593e+003	7.237609e+001
1.739557e+003	7.229387e+001
1.740521e+003	7.196867e+001
1.741485e+003	7.102154e+001
1.742450e+003	7.023643e+001
1.743414e+003	7.029871e+001
1.744378e+003	7.071279e+001
1.745342e+003	7.095610e+001
1.746307e+003	7.094961e+001
1.747271e+003	7.063464e+001
1.748235e+003	7.000019e+001
1.749199e+003	6.928101e+001
1.750163e+003	6.837581e+001
1.751128e+003	6.761247e+001
1.752092e+003	6.760471e+001
1.753056e+003	6.813264e+001
1.754020e+003	6.852005e+001
1.754985e+003	6.867319e+001
1.755949e+003	6.875289e+001
1.756913e+003	6.885654e+001
1.757877e+003	6.864903e+001
1.758842e+003	6.763232e+001
1.759806e+003	6.632097e+001
1.760770e+003	6.610839e+001
1.761734e+003	6.699162e+001
1.762698e+003	6.737807e+001
1.763663e+003	6.705709e+001
1.764627e+003	6.671539e+001
1.765591e+003	6.633596e+001
1.766555e+003	6.614867e+001
1.767520e+003	6.653246e+001
1.768484e+003	6.702763e+001
1.769448e+003	6.696606e+001
1.770412e+003	6.642459e+001
1.771377e+003	6.588842e+001
1.772341e+003	6.559132e+001
1.773305e+003	6.556993e+001
1.774269e+003	6.583672e+001
1.775234e+003	6.620689e+001
1.776198e+003	6.635341e+001
1.777162e+003	6.628387e+001
1.778126e+003	6.598946e+001
1.779090e+003	6.545582e+001
1.780055e+003	6.499103e+001
1.781019e+003	6.445533e+001
1.781983e+003	6.411503e+001
1.782947e+003	6.394931e+001
1.783912e+003	6.406035e+001
1.784876e+003	6.486584e+001
1.785840e+003	6.590734e+001
1.786804e+003	6.626561e+001
1.787769e+003	6.578463e+001
1.788733e+003	6.505328e+001
1.789697e+003	6.438052e+001
1.790661e+003	6.394759e+001
1.791625e+003	6.412351e+001
1.792590e+003	6.465903e+001
1.793554e+003	6.477697e+001
1.794518e+003	6.450066e+001
1.795482e+003	6.440594e+001
1.796447e+003	6.466546e+001
1.797411e+003	6.482734e+001
1.798375e+003	6.465785e+001
1.799339e+003	6.427013e+001
1.800304e+003	6.359558e+001
1.801268e+003	6.282500e+001
1.802232e+003	6.258064e+001
1.803196e+003	6.290122e+001
1.804161e+003	6.334674e+001
1.805125e+003	6.413425e+001
1.806089e+003	6.453518e+001
1.807053e+003	6.396775e+001
1.808017e+003	6.315011e+001
1.808982e+003	6.265788e+001
1.809946e+003	6.241575e+001
1.810910e+003	6.217870e+001
1.811874e+003	6.195772e+001
1.812839e+003	6.201215e+001
1.813803e+003	6.240498e+001
1.814767e+003	6.273814e+001
1.815731e+003	6.261760e+001
1.816696e+003	6.215528e+001
1.817660e+003	6.165577e+001
1.818624e+003	6.112638e+001
1.819588e+003	6.065420e+001
1.820552e+003	6.016376e+001
1.821517e+003	5.989112e+001
1.822481e+003	5.992941e+001
1.823445e+003	6.015173e+001
1.824409e+003	6.049965e+001
1.825374e+003	6.099690e+001
1.826338e+003	6.210518e+001
1.827302e+003	6.319610e+001
1.828266e+003	6.279455e+001
1.829231e+003	6.096868e+001
1.830195e+003	6.000039e+001
1.831159e+003	6.122335e+001
1.832123e+003	6.264041e+001
1.833088e+003	6.195428e+001
1.834052e+003	6.039571e+001
1.835016e+003	6.037592e+001
1.835980e+003	6.156657e+001
1.836944e+003	6.233570e+001
1.837909e+003	6.239652e+001
1.838873e+003	6.219466e+001
1.839837e+003	6.193104e+001
1.840801e+003	6.167641e+001
1.841766e+003	6.150809e+001
1.842730e+003	6.128843e+001
1.843694e+003	6.060789e+001
1.844658e+003	5.938081e+001
1.845623e+003	5.910506e+001
1.846587e+003	6.061042e+001
1.847551e+003	6.164561e+001
1.848515e+003	6.174739e+001
1.849479e+003	6.158977e+001
1.850444e+003	6.138795e+001
1.851408e+003	6.128131e+001
1.852372e+003	6.134755e+001
1.853336e+003	6.150768e+001
1.854301e+003	6.176124e+001
1.855265e+003	6.198765e+001
1.856229e+003	6.174035e+001
1.857193e+003	6.078971e+001
1.858158e+003	5.978326e+001
1.859122e+003	5.945620e+001
1.860086e+003	5.960489e+001
1.861050e+003	5.982704e+001
1.862015e+003	6.009019e+001
1.862979e+003	5.998709e+001
1.863943e+003	5.948265e+001
1.864907e+003	5.909051e+001
1.865871e+003	5.889923e+001
1.866836e+003	5.905000e+001
1.867800e+003	5.980786e+001
1.868764e+003	6.072142e+001
1.869728e+003	6.102036e+001
1.870693e+003	6.085673e+001
1.871657e+003	6.096268e+001
1.872621e+003	6.150020e+001
1.873585e+003	6.171508e+001
1.874550e+003	6.129840e+001
1.875514e+003	6.078249e+001
1.876478e+003	6.032162e+001
1.877442e+003	5.997798e+001
1.878406e+003	5.980186e+001
1.879371e+003	5.971326e+001
1.880335e+003	5.958290e+001
1.881299e+003	5.947360e+001
1.882263e+003	5.962397e+001
1.883228e+003	6.007724e+001
1.884192e+003	6.053209e+001
1.885156e+003	6.076367e+001
1.886120e+003	6.070032e+001
1.887085e+003	5.983147e+001
1.888049e+003	5.824573e+001
1.889013e+003	5.788780e+001
1.889977e+003	5.898697e+001
1.890942e+003	5.967410e+001
1.891906e+003	5.943494e+001
1.892870e+003	5.940390e+001
1.893834e+003	6.029530e+001
1.894798e+003	6.136941e+001
1.895763e+003	6.195160e+001
1.896727e+003	6.202280e+001
1.897691e+003	6.144208e+001
1.898655e+003	6.018017e+001
1.899620e+003	5.932087e+001
1.900584e+003	5.916304e+001
