# Supplementary material for: Characterization of biocarbon generated by high- and low-temperature pyrolysis of soy hulls and coffee chaff: for polymer composite applications
Source: R Soc Open Sci. 2018 Aug 22;5(8):171970. doi: 10.1098/rsos.171970 (PMC6124110; doi:10.1098/rsos.171970)
Supplement: RSOS ESM.zip [file rsos171970supp2.zip › RSOS Raman/DarkCoffee900C30m-pq1.CSV]

-2.016885e+001	0.000000e+000
-1.920461e+001	0.000000e+000
-1.824038e+001	0.000000e+000
-1.727615e+001	0.000000e+000
-1.631191e+001	0.000000e+000
-1.534768e+001	0.000000e+000
-1.438345e+001	0.000000e+000
-1.341921e+001	0.000000e+000
-1.245498e+001	0.000000e+000
-1.149075e+001	0.000000e+000
-1.052651e+001	0.000000e+000
-9.562281e+000	0.000000e+000
-8.598047e+000	0.000000e+000
-7.633814e+000	0.000000e+000
-6.669581e+000	0.000000e+000
-5.705348e+000	0.000000e+000
-4.741115e+000	0.000000e+000
-3.776881e+000	0.000000e+000
-2.812648e+000	0.000000e+000
-1.848415e+000	0.000000e+000
-8.841817e-001	0.000000e+000
8.005148e-002	0.000000e+000
1.044285e+000	0.000000e+000
2.008518e+000	0.000000e+000
2.972751e+000	0.000000e+000
3.936984e+000	0.000000e+000
4.901217e+000	0.000000e+000
5.865451e+000	0.000000e+000
6.829684e+000	0.000000e+000
7.793917e+000	0.000000e+000
8.758150e+000	0.000000e+000
9.722383e+000	0.000000e+000
1.068662e+001	0.000000e+000
1.165085e+001	0.000000e+000
1.261508e+001	0.000000e+000
1.357932e+001	0.000000e+000
1.454355e+001	0.000000e+000
1.550778e+001	0.000000e+000
1.647202e+001	0.000000e+000
1.743625e+001	0.000000e+000
1.840048e+001	0.000000e+000
1.936472e+001	0.000000e+000
2.032895e+001	0.000000e+000
2.129318e+001	0.000000e+000
2.225742e+001	0.000000e+000
2.322165e+001	0.000000e+000
2.418588e+001	0.000000e+000
2.515012e+001	0.000000e+000
2.611435e+001	0.000000e+000
2.707858e+001	0.000000e+000
2.804281e+001	0.000000e+000
2.900705e+001	0.000000e+000
2.997128e+001	0.000000e+000
3.093551e+001	0.000000e+000
3.189975e+001	0.000000e+000
3.286398e+001	0.000000e+000
3.382821e+001	0.000000e+000
3.479245e+001	0.000000e+000
3.575668e+001	0.000000e+000
3.672091e+001	0.000000e+000
3.768515e+001	0.000000e+000
3.864938e+001	0.000000e+000
3.961361e+001	0.000000e+000
4.057785e+001	0.000000e+000
4.154208e+001	0.000000e+000
4.250631e+001	0.000000e+000
4.347055e+001	0.000000e+000
4.443478e+001	0.000000e+000
4.539901e+001	0.000000e+000
4.636325e+001	0.000000e+000
4.732748e+001	0.000000e+000
4.829171e+001	0.000000e+000
4.925595e+001	0.000000e+000
5.022018e+001	0.000000e+000
5.118441e+001	0.000000e+000
5.214864e+001	0.000000e+000
5.311288e+001	0.000000e+000
5.407711e+001	0.000000e+000
5.504134e+001	0.000000e+000
5.600558e+001	0.000000e+000
5.696981e+001	0.000000e+000
5.793404e+001	0.000000e+000
5.889828e+001	0.000000e+000
5.986251e+001	0.000000e+000
6.082674e+001	0.000000e+000
6.179098e+001	0.000000e+000
6.275521e+001	0.000000e+000
6.371944e+001	0.000000e+000
6.468368e+001	0.000000e+000
6.564791e+001	0.000000e+000
6.661214e+001	0.000000e+000
6.757638e+001	0.000000e+000
6.854061e+001	0.000000e+000
6.950484e+001	0.000000e+000
7.046908e+001	0.000000e+000
7.143331e+001	0.000000e+000
7.239754e+001	0.000000e+000
7.336178e+001	0.000000e+000
7.432601e+001	0.000000e+000
7.529025e+001	0.000000e+000
7.625448e+001	0.000000e+000
7.721871e+001	0.000000e+000
7.818295e+001	0.000000e+000
7.914718e+001	0.000000e+000
8.011141e+001	0.000000e+000
8.107565e+001	0.000000e+000
8.203988e+001	0.000000e+000
8.300410e+001	0.000000e+000
8.396834e+001	0.000000e+000
8.493257e+001	0.000000e+000
8.589680e+001	0.000000e+000
8.686104e+001	0.000000e+000
8.782527e+001	0.000000e+000
8.878951e+001	0.000000e+000
8.975374e+001	0.000000e+000
9.071797e+001	0.000000e+000
9.168221e+001	0.000000e+000
9.264644e+001	0.000000e+000
9.361067e+001	0.000000e+000
9.457491e+001	0.000000e+000
9.553914e+001	0.000000e+000
9.650337e+001	0.000000e+000
9.746761e+001	0.000000e+000
9.843184e+001	0.000000e+000
9.939607e+001	0.000000e+000
1.003603e+002	0.000000e+000
1.013245e+002	0.000000e+000
1.022888e+002	0.000000e+000
1.032530e+002	0.000000e+000
1.042172e+002	0.000000e+000
1.051815e+002	0.000000e+000
1.061457e+002	0.000000e+000
1.071099e+002	0.000000e+000
1.080742e+002	0.000000e+000
1.090384e+002	0.000000e+000
1.100026e+002	0.000000e+000
1.109669e+002	0.000000e+000
1.119311e+002	0.000000e+000
1.128953e+002	0.000000e+000
1.138596e+002	0.000000e+000
1.148238e+002	0.000000e+000
1.157880e+002	0.000000e+000
1.167523e+002	0.000000e+000
1.177165e+002	0.000000e+000
1.186807e+002	0.000000e+000
1.196450e+002	0.000000e+000
1.206092e+002	0.000000e+000
1.215734e+002	0.000000e+000
1.225377e+002	0.000000e+000
1.235019e+002	0.000000e+000
1.244661e+002	0.000000e+000
1.254304e+002	0.000000e+000
1.263946e+002	0.000000e+000
1.273588e+002	0.000000e+000
1.283231e+002	0.000000e+000
1.292873e+002	0.000000e+000
1.302515e+002	0.000000e+000
1.312158e+002	0.000000e+000
1.321800e+002	0.000000e+000
1.331442e+002	0.000000e+000
1.341085e+002	0.000000e+000
1.350727e+002	0.000000e+000
1.360369e+002	0.000000e+000
1.370012e+002	0.000000e+000
1.379654e+002	0.000000e+000
1.389296e+002	0.000000e+000
1.398939e+002	0.000000e+000
1.408581e+002	0.000000e+000
1.418223e+002	0.000000e+000
1.427866e+002	0.000000e+000
1.437508e+002	0.000000e+000
1.447150e+002	0.000000e+000
1.456793e+002	0.000000e+000
1.466435e+002	0.000000e+000
1.476077e+002	0.000000e+000
1.485720e+002	0.000000e+000
1.495362e+002	0.000000e+000
1.505004e+002	0.000000e+000
1.514647e+002	0.000000e+000
1.524289e+002	0.000000e+000
1.533931e+002	0.000000e+000
1.543574e+002	0.000000e+000
1.553216e+002	0.000000e+000
1.562858e+002	0.000000e+000
1.572501e+002	0.000000e+000
1.582143e+002	0.000000e+000
1.591785e+002	0.000000e+000
1.601428e+002	0.000000e+000
1.611070e+002	0.000000e+000
1.620712e+002	0.000000e+000
1.630355e+002	0.000000e+000
1.639997e+002	0.000000e+000
1.649639e+002	0.000000e+000
1.659282e+002	0.000000e+000
1.668924e+002	0.000000e+000
1.678566e+002	0.000000e+000
1.688209e+002	0.000000e+000
1.697851e+002	0.000000e+000
1.707493e+002	0.000000e+000
1.717136e+002	0.000000e+000
1.726778e+002	0.000000e+000
1.736420e+002	0.000000e+000
1.746063e+002	0.000000e+000
1.755705e+002	0.000000e+000
1.765347e+002	0.000000e+000
1.774990e+002	0.000000e+000
1.784632e+002	0.000000e+000
1.794274e+002	0.000000e+000
1.803917e+002	0.000000e+000
1.813559e+002	0.000000e+000
1.823201e+002	0.000000e+000
1.832844e+002	0.000000e+000
1.842486e+002	0.000000e+000
1.852128e+002	0.000000e+000
1.861771e+002	0.000000e+000
1.871413e+002	0.000000e+000
1.881055e+002	0.000000e+000
1.890698e+002	0.000000e+000
1.900340e+002	0.000000e+000
1.909982e+002	0.000000e+000
1.919625e+002	0.000000e+000
1.929267e+002	0.000000e+000
1.938909e+002	0.000000e+000
1.948552e+002	0.000000e+000
1.958194e+002	0.000000e+000
1.967836e+002	0.000000e+000
1.977479e+002	0.000000e+000
1.987121e+002	0.000000e+000
1.996763e+002	0.000000e+000
2.006406e+002	0.000000e+000
2.016048e+002	0.000000e+000
2.025690e+002	0.000000e+000
2.035333e+002	0.000000e+000
2.044975e+002	0.000000e+000
2.054617e+002	0.000000e+000
2.064260e+002	0.000000e+000
2.073902e+002	0.000000e+000
2.083544e+002	0.000000e+000
2.093187e+002	0.000000e+000
2.102829e+002	0.000000e+000
2.112471e+002	0.000000e+000
2.122114e+002	0.000000e+000
2.131756e+002	0.000000e+000
2.141398e+002	0.000000e+000
2.151041e+002	0.000000e+000
2.160683e+002	0.000000e+000
2.170325e+002	0.000000e+000
2.179968e+002	0.000000e+000
2.189610e+002	0.000000e+000
2.199252e+002	0.000000e+000
2.208895e+002	0.000000e+000
2.218537e+002	0.000000e+000
2.228179e+002	0.000000e+000
2.237822e+002	0.000000e+000
2.247464e+002	0.000000e+000
2.257106e+002	0.000000e+000
2.266749e+002	0.000000e+000
2.276391e+002	0.000000e+000
2.286033e+002	0.000000e+000
2.295676e+002	0.000000e+000
2.305318e+002	0.000000e+000
2.314960e+002	0.000000e+000
2.324603e+002	0.000000e+000
2.334245e+002	0.000000e+000
2.343887e+002	0.000000e+000
2.353530e+002	0.000000e+000
2.363172e+002	0.000000e+000
2.372814e+002	0.000000e+000
2.382457e+002	0.000000e+000
2.392099e+002	0.000000e+000
2.401741e+002	0.000000e+000
2.411384e+002	0.000000e+000
2.421026e+002	0.000000e+000
2.430668e+002	0.000000e+000
2.440311e+002	0.000000e+000
2.449953e+002	0.000000e+000
2.459595e+002	0.000000e+000
2.469238e+002	0.000000e+000
2.478880e+002	0.000000e+000
2.488522e+002	0.000000e+000
2.498165e+002	0.000000e+000
2.507807e+002	0.000000e+000
2.517449e+002	0.000000e+000
2.527092e+002	0.000000e+000
2.536734e+002	0.000000e+000
2.546376e+002	0.000000e+000
2.556019e+002	0.000000e+000
2.565661e+002	0.000000e+000
2.575303e+002	0.000000e+000
2.584946e+002	0.000000e+000
2.594588e+002	0.000000e+000
2.604230e+002	0.000000e+000
2.613873e+002	0.000000e+000
2.623515e+002	0.000000e+000
2.633157e+002	0.000000e+000
2.642800e+002	0.000000e+000
2.652442e+002	0.000000e+000
2.662084e+002	0.000000e+000
2.671727e+002	0.000000e+000
2.681369e+002	0.000000e+000
2.691011e+002	0.000000e+000
2.700653e+002	0.000000e+000
2.710296e+002	0.000000e+000
2.719938e+002	0.000000e+000
2.729580e+002	0.000000e+000
2.739223e+002	0.000000e+000
2.748865e+002	0.000000e+000
2.758507e+002	0.000000e+000
2.768150e+002	0.000000e+000
2.777792e+002	0.000000e+000
2.787434e+002	0.000000e+000
2.797077e+002	0.000000e+000
2.806719e+002	0.000000e+000
2.816361e+002	0.000000e+000
2.826004e+002	0.000000e+000
2.835646e+002	0.000000e+000
2.845288e+002	0.000000e+000
2.854931e+002	0.000000e+000
2.864573e+002	0.000000e+000
2.874215e+002	0.000000e+000
2.883858e+002	0.000000e+000
2.893500e+002	0.000000e+000
2.903142e+002	0.000000e+000
2.912785e+002	0.000000e+000
2.922427e+002	0.000000e+000
2.932069e+002	0.000000e+000
2.941712e+002	0.000000e+000
2.951354e+002	0.000000e+000
2.960996e+002	0.000000e+000
2.970639e+002	0.000000e+000
2.980281e+002	0.000000e+000
2.989923e+002	0.000000e+000
2.999566e+002	0.000000e+000
3.009208e+002	0.000000e+000
3.018850e+002	0.000000e+000
3.028493e+002	0.000000e+000
3.038135e+002	0.000000e+000
3.047777e+002	0.000000e+000
3.057420e+002	0.000000e+000
3.067062e+002	0.000000e+000
3.076704e+002	0.000000e+000
3.086347e+002	0.000000e+000
3.095989e+002	0.000000e+000
3.105631e+002	0.000000e+000
3.115274e+002	0.000000e+000
3.124916e+002	0.000000e+000
3.134558e+002	0.000000e+000
3.144201e+002	0.000000e+000
3.153843e+002	0.000000e+000
3.163485e+002	0.000000e+000
3.173128e+002	0.000000e+000
3.182770e+002	0.000000e+000
3.192412e+002	0.000000e+000
3.202055e+002	0.000000e+000
3.211697e+002	0.000000e+000
3.221339e+002	0.000000e+000
3.230982e+002	0.000000e+000
3.240624e+002	0.000000e+000
3.250266e+002	0.000000e+000
3.259909e+002	0.000000e+000
3.269551e+002	0.000000e+000
3.279193e+002	0.000000e+000
3.288836e+002	0.000000e+000
3.298478e+002	0.000000e+000
3.308120e+002	0.000000e+000
3.317763e+002	0.000000e+000
3.327405e+002	0.000000e+000
3.337047e+002	0.000000e+000
3.346690e+002	0.000000e+000
3.356332e+002	0.000000e+000
3.365974e+002	0.000000e+000
3.375617e+002	0.000000e+000
3.385259e+002	0.000000e+000
3.394901e+002	0.000000e+000
3.404544e+002	0.000000e+000
3.414186e+002	0.000000e+000
3.423828e+002	0.000000e+000
3.433471e+002	0.000000e+000
3.443113e+002	0.000000e+000
3.452755e+002	0.000000e+000
3.462398e+002	0.000000e+000
3.472040e+002	0.000000e+000
3.481682e+002	0.000000e+000
3.491325e+002	0.000000e+000
3.500967e+002	0.000000e+000
3.510609e+002	0.000000e+000
3.520252e+002	0.000000e+000
3.529894e+002	0.000000e+000
3.539536e+002	0.000000e+000
3.549179e+002	0.000000e+000
3.558821e+002	0.000000e+000
3.568463e+002	0.000000e+000
3.578106e+002	0.000000e+000
3.587748e+002	0.000000e+000
3.597390e+002	0.000000e+000
3.607033e+002	0.000000e+000
3.616675e+002	0.000000e+000
3.626317e+002	0.000000e+000
3.635960e+002	0.000000e+000
3.645602e+002	0.000000e+000
3.655244e+002	0.000000e+000
3.664887e+002	0.000000e+000
3.674529e+002	0.000000e+000
3.684171e+002	0.000000e+000
3.693814e+002	0.000000e+000
3.703456e+002	0.000000e+000
3.713098e+002	0.000000e+000
3.722741e+002	0.000000e+000
3.732383e+002	0.000000e+000
3.742025e+002	0.000000e+000
3.751668e+002	0.000000e+000
3.761310e+002	0.000000e+000
3.770952e+002	0.000000e+000
3.780595e+002	0.000000e+000
3.790237e+002	0.000000e+000
3.799879e+002	0.000000e+000
3.809522e+002	0.000000e+000
3.819164e+002	0.000000e+000
3.828806e+002	0.000000e+000
3.838449e+002	0.000000e+000
3.848091e+002	0.000000e+000
3.857733e+002	0.000000e+000
3.867376e+002	0.000000e+000
3.877018e+002	0.000000e+000
3.886660e+002	0.000000e+000
3.896303e+002	0.000000e+000
3.905945e+002	0.000000e+000
3.915587e+002	0.000000e+000
3.925230e+002	0.000000e+000
3.934872e+002	0.000000e+000
3.944514e+002	0.000000e+000
3.954157e+002	0.000000e+000
3.963799e+002	0.000000e+000
3.973441e+002	0.000000e+000
3.983084e+002	0.000000e+000
3.992726e+002	0.000000e+000
4.002368e+002	0.000000e+000
4.012011e+002	0.000000e+000
4.021653e+002	0.000000e+000
4.031295e+002	0.000000e+000
4.040938e+002	0.000000e+000
4.050580e+002	0.000000e+000
4.060222e+002	0.000000e+000
4.069865e+002	0.000000e+000
4.079507e+002	0.000000e+000
4.089149e+002	0.000000e+000
4.098792e+002	0.000000e+000
4.108434e+002	0.000000e+000
4.118076e+002	0.000000e+000
4.127719e+002	0.000000e+000
4.137361e+002	0.000000e+000
4.147003e+002	0.000000e+000
4.156646e+002	0.000000e+000
4.166288e+002	0.000000e+000
4.175930e+002	0.000000e+000
4.185573e+002	0.000000e+000
4.195215e+002	0.000000e+000
4.204857e+002	0.000000e+000
4.214500e+002	0.000000e+000
4.224142e+002	0.000000e+000
4.233784e+002	0.000000e+000
4.243427e+002	0.000000e+000
4.253069e+002	0.000000e+000
4.262711e+002	0.000000e+000
4.272354e+002	0.000000e+000
4.281996e+002	0.000000e+000
4.291638e+002	0.000000e+000
4.301281e+002	0.000000e+000
4.310923e+002	0.000000e+000
4.320565e+002	0.000000e+000
4.330208e+002	0.000000e+000
4.339850e+002	0.000000e+000
4.349492e+002	0.000000e+000
4.359135e+002	0.000000e+000
4.368777e+002	0.000000e+000
4.378419e+002	0.000000e+000
4.388062e+002	0.000000e+000
4.397704e+002	0.000000e+000
4.407346e+002	0.000000e+000
4.416989e+002	0.000000e+000
4.426631e+002	0.000000e+000
4.436273e+002	0.000000e+000
4.445916e+002	0.000000e+000
4.455558e+002	0.000000e+000
4.465200e+002	0.000000e+000
4.474843e+002	0.000000e+000
4.484485e+002	0.000000e+000
4.494127e+002	0.000000e+000
4.503770e+002	0.000000e+000
4.513412e+002	0.000000e+000
4.523054e+002	0.000000e+000
4.532697e+002	0.000000e+000
4.542339e+002	0.000000e+000
4.551981e+002	0.000000e+000
4.561624e+002	0.000000e+000
4.571266e+002	0.000000e+000
4.580908e+002	0.000000e+000
4.590551e+002	0.000000e+000
4.600193e+002	0.000000e+000
4.609835e+002	0.000000e+000
4.619478e+002	0.000000e+000
4.629120e+002	0.000000e+000
4.638762e+002	0.000000e+000
4.648405e+002	0.000000e+000
4.658047e+002	0.000000e+000
4.667689e+002	0.000000e+000
4.677332e+002	0.000000e+000
4.686974e+002	0.000000e+000
4.696616e+002	0.000000e+000
4.706259e+002	0.000000e+000
4.715901e+002	0.000000e+000
4.725543e+002	0.000000e+000
4.735186e+002	0.000000e+000
4.744828e+002	0.000000e+000
4.754470e+002	0.000000e+000
4.764113e+002	0.000000e+000
4.773755e+002	0.000000e+000
4.783397e+002	0.000000e+000
4.793040e+002	0.000000e+000
4.802682e+002	0.000000e+000
4.812324e+002	0.000000e+000
4.821967e+002	0.000000e+000
4.831609e+002	0.000000e+000
4.841251e+002	0.000000e+000
4.850894e+002	0.000000e+000
4.860536e+002	0.000000e+000
4.870178e+002	0.000000e+000
4.879821e+002	0.000000e+000
4.889463e+002	0.000000e+000
4.899105e+002	0.000000e+000
4.908748e+002	0.000000e+000
4.918390e+002	0.000000e+000
4.928032e+002	0.000000e+000
4.937675e+002	0.000000e+000
4.947317e+002	0.000000e+000
4.956959e+002	0.000000e+000
4.966602e+002	0.000000e+000
4.976244e+002	0.000000e+000
4.985886e+002	0.000000e+000
4.995529e+002	0.000000e+000
5.005171e+002	0.000000e+000
5.014813e+002	0.000000e+000
5.024456e+002	0.000000e+000
5.034098e+002	0.000000e+000
5.043740e+002	0.000000e+000
5.053383e+002	0.000000e+000
5.063025e+002	0.000000e+000
5.072667e+002	0.000000e+000
5.082310e+002	0.000000e+000
5.091952e+002	0.000000e+000
5.101594e+002	0.000000e+000
5.111237e+002	0.000000e+000
5.120879e+002	0.000000e+000
5.130521e+002	0.000000e+000
5.140164e+002	0.000000e+000
5.149806e+002	0.000000e+000
5.159448e+002	0.000000e+000
5.169091e+002	0.000000e+000
5.178733e+002	0.000000e+000
5.188375e+002	0.000000e+000
5.198018e+002	0.000000e+000
5.207660e+002	0.000000e+000
5.217302e+002	0.000000e+000
5.226945e+002	0.000000e+000
5.236587e+002	0.000000e+000
5.246229e+002	0.000000e+000
5.255872e+002	0.000000e+000
5.265514e+002	0.000000e+000
5.275156e+002	0.000000e+000
5.284799e+002	0.000000e+000
5.294441e+002	0.000000e+000
5.304083e+002	0.000000e+000
5.313726e+002	0.000000e+000
5.323368e+002	0.000000e+000
5.333010e+002	0.000000e+000
5.342653e+002	0.000000e+000
5.352295e+002	0.000000e+000
5.361937e+002	0.000000e+000
5.371580e+002	0.000000e+000
5.381222e+002	0.000000e+000
5.390864e+002	0.000000e+000
5.400507e+002	0.000000e+000
5.410149e+002	0.000000e+000
5.419791e+002	0.000000e+000
5.429434e+002	0.000000e+000
5.439076e+002	0.000000e+000
5.448718e+002	0.000000e+000
5.458361e+002	0.000000e+000
5.468003e+002	0.000000e+000
5.477645e+002	0.000000e+000
5.487288e+002	0.000000e+000
5.496930e+002	0.000000e+000
5.506572e+002	0.000000e+000
5.516215e+002	0.000000e+000
5.525857e+002	0.000000e+000
5.535499e+002	0.000000e+000
5.545142e+002	0.000000e+000
5.554784e+002	0.000000e+000
5.564426e+002	0.000000e+000
5.574069e+002	0.000000e+000
5.583711e+002	0.000000e+000
5.593353e+002	0.000000e+000
5.602996e+002	0.000000e+000
5.612638e+002	0.000000e+000
5.622280e+002	0.000000e+000
5.631923e+002	0.000000e+000
5.641565e+002	0.000000e+000
5.651207e+002	0.000000e+000
5.660850e+002	0.000000e+000
5.670492e+002	0.000000e+000
5.680134e+002	0.000000e+000
5.689777e+002	0.000000e+000
5.699419e+002	0.000000e+000
5.709061e+002	0.000000e+000
5.718704e+002	0.000000e+000
5.728346e+002	0.000000e+000
5.737988e+002	0.000000e+000
5.747631e+002	0.000000e+000
5.757273e+002	0.000000e+000
5.766915e+002	0.000000e+000
5.776558e+002	0.000000e+000
5.786200e+002	0.000000e+000
5.795842e+002	0.000000e+000
5.805485e+002	0.000000e+000
5.815127e+002	0.000000e+000
5.824769e+002	0.000000e+000
5.834412e+002	0.000000e+000
5.844054e+002	0.000000e+000
5.853696e+002	0.000000e+000
5.863339e+002	0.000000e+000
5.872981e+002	0.000000e+000
5.882623e+002	0.000000e+000
5.892266e+002	0.000000e+000
5.901908e+002	0.000000e+000
5.911550e+002	0.000000e+000
5.921193e+002	0.000000e+000
5.930835e+002	0.000000e+000
5.940477e+002	0.000000e+000
5.950120e+002	0.000000e+000
5.959762e+002	0.000000e+000
5.969404e+002	0.000000e+000
5.979047e+002	0.000000e+000
5.988689e+002	0.000000e+000
5.998331e+002	0.000000e+000
6.007974e+002	0.000000e+000
6.017616e+002	0.000000e+000
6.027258e+002	0.000000e+000
6.036901e+002	0.000000e+000
6.046543e+002	0.000000e+000
6.056185e+002	0.000000e+000
6.065828e+002	0.000000e+000
6.075470e+002	0.000000e+000
6.085112e+002	0.000000e+000
6.094755e+002	0.000000e+000
6.104397e+002	0.000000e+000
6.114039e+002	0.000000e+000
6.123682e+002	0.000000e+000
6.133324e+002	0.000000e+000
6.142966e+002	0.000000e+000
6.152609e+002	0.000000e+000
6.162251e+002	0.000000e+000
6.171893e+002	0.000000e+000
6.181536e+002	0.000000e+000
6.191178e+002	0.000000e+000
6.200820e+002	0.000000e+000
6.210463e+002	0.000000e+000
6.220105e+002	0.000000e+000
6.229747e+002	0.000000e+000
6.239390e+002	0.000000e+000
6.249032e+002	0.000000e+000
6.258674e+002	0.000000e+000
6.268317e+002	0.000000e+000
6.277959e+002	0.000000e+000
6.287601e+002	0.000000e+000
6.297244e+002	0.000000e+000
6.306886e+002	0.000000e+000
6.316528e+002	0.000000e+000
6.326171e+002	0.000000e+000
6.335813e+002	0.000000e+000
6.345455e+002	0.000000e+000
6.355098e+002	0.000000e+000
6.364740e+002	0.000000e+000
6.374382e+002	0.000000e+000
6.384025e+002	0.000000e+000
6.393667e+002	0.000000e+000
6.403309e+002	0.000000e+000
6.412952e+002	0.000000e+000
6.422594e+002	0.000000e+000
6.432236e+002	0.000000e+000
6.441879e+002	0.000000e+000
6.451521e+002	0.000000e+000
6.461163e+002	0.000000e+000
6.470806e+002	0.000000e+000
6.480448e+002	0.000000e+000
6.490090e+002	0.000000e+000
6.499733e+002	0.000000e+000
6.509375e+002	0.000000e+000
6.519017e+002	0.000000e+000
6.528660e+002	0.000000e+000
6.538302e+002	0.000000e+000
6.547944e+002	0.000000e+000
6.557587e+002	0.000000e+000
6.567229e+002	0.000000e+000
6.576871e+002	0.000000e+000
6.586514e+002	0.000000e+000
6.596156e+002	0.000000e+000
6.605798e+002	0.000000e+000
6.615441e+002	0.000000e+000
6.625083e+002	0.000000e+000
6.634725e+002	0.000000e+000
6.644368e+002	0.000000e+000
6.654010e+002	0.000000e+000
6.663652e+002	0.000000e+000
6.673295e+002	0.000000e+000
6.682937e+002	0.000000e+000
6.692579e+002	0.000000e+000
6.702222e+002	0.000000e+000
6.711864e+002	0.000000e+000
6.721506e+002	0.000000e+000
6.731149e+002	0.000000e+000
6.740791e+002	0.000000e+000
6.750433e+002	0.000000e+000
6.760076e+002	0.000000e+000
6.769718e+002	0.000000e+000
6.779360e+002	0.000000e+000
6.789003e+002	0.000000e+000
6.798644e+002	0.000000e+000
6.808287e+002	0.000000e+000
6.817929e+002	0.000000e+000
6.827571e+002	0.000000e+000
6.837214e+002	0.000000e+000
6.846856e+002	0.000000e+000
6.856498e+002	0.000000e+000
6.866141e+002	0.000000e+000
6.875783e+002	0.000000e+000
6.885425e+002	0.000000e+000
6.895068e+002	0.000000e+000
6.904710e+002	0.000000e+000
6.914352e+002	0.000000e+000
6.923995e+002	0.000000e+000
6.933637e+002	0.000000e+000
6.943279e+002	0.000000e+000
6.952922e+002	0.000000e+000
6.962564e+002	0.000000e+000
6.972206e+002	0.000000e+000
6.981849e+002	0.000000e+000
6.991491e+002	0.000000e+000
7.001133e+002	0.000000e+000
7.010776e+002	0.000000e+000
7.020418e+002	0.000000e+000
7.030060e+002	0.000000e+000
7.039703e+002	0.000000e+000
7.049345e+002	0.000000e+000
7.058987e+002	0.000000e+000
7.068630e+002	0.000000e+000
7.078272e+002	0.000000e+000
7.087914e+002	0.000000e+000
7.097557e+002	0.000000e+000
7.107199e+002	0.000000e+000
7.116841e+002	0.000000e+000
7.126484e+002	0.000000e+000
7.136126e+002	0.000000e+000
7.145768e+002	0.000000e+000
7.155411e+002	0.000000e+000
7.165053e+002	0.000000e+000
7.174695e+002	0.000000e+000
7.184338e+002	0.000000e+000
7.193980e+002	0.000000e+000
7.203622e+002	0.000000e+000
7.213265e+002	0.000000e+000
7.222907e+002	0.000000e+000
7.232549e+002	0.000000e+000
7.242192e+002	0.000000e+000
7.251834e+002	0.000000e+000
7.261476e+002	0.000000e+000
7.271119e+002	0.000000e+000
7.280761e+002	0.000000e+000
7.290403e+002	0.000000e+000
7.300046e+002	0.000000e+000
7.309688e+002	0.000000e+000
7.319330e+002	0.000000e+000
7.328973e+002	0.000000e+000
7.338615e+002	0.000000e+000
7.348257e+002	0.000000e+000
7.357900e+002	0.000000e+000
7.367542e+002	0.000000e+000
7.377184e+002	0.000000e+000
7.386827e+002	0.000000e+000
7.396469e+002	0.000000e+000
7.406111e+002	0.000000e+000
7.415754e+002	0.000000e+000
7.425396e+002	0.000000e+000
7.435038e+002	0.000000e+000
7.444681e+002	0.000000e+000
7.454323e+002	0.000000e+000
7.463965e+002	0.000000e+000
7.473608e+002	0.000000e+000
7.483250e+002	0.000000e+000
7.492892e+002	0.000000e+000
7.502535e+002	0.000000e+000
7.512177e+002	0.000000e+000
7.521819e+002	0.000000e+000
7.531462e+002	0.000000e+000
7.541104e+002	0.000000e+000
7.550746e+002	0.000000e+000
7.560389e+002	0.000000e+000
7.570031e+002	0.000000e+000
7.579673e+002	0.000000e+000
7.589316e+002	0.000000e+000
7.598958e+002	0.000000e+000
7.608600e+002	0.000000e+000
7.618243e+002	0.000000e+000
7.627885e+002	0.000000e+000
7.637527e+002	0.000000e+000
7.647170e+002	0.000000e+000
7.656812e+002	0.000000e+000
7.666454e+002	0.000000e+000
7.676097e+002	0.000000e+000
7.685739e+002	0.000000e+000
7.695381e+002	0.000000e+000
7.705024e+002	0.000000e+000
7.714666e+002	0.000000e+000
7.724308e+002	0.000000e+000
7.733951e+002	0.000000e+000
7.743593e+002	0.000000e+000
7.753235e+002	0.000000e+000
7.762878e+002	0.000000e+000
7.772520e+002	0.000000e+000
7.782162e+002	0.000000e+000
7.791805e+002	0.000000e+000
7.801447e+002	0.000000e+000
7.811089e+002	0.000000e+000
7.820732e+002	0.000000e+000
7.830374e+002	0.000000e+000
7.840016e+002	0.000000e+000
7.849659e+002	0.000000e+000
7.859301e+002	0.000000e+000
7.868943e+002	0.000000e+000
7.878586e+002	0.000000e+000
7.888228e+002	0.000000e+000
7.897870e+002	0.000000e+000
7.907513e+002	0.000000e+000
7.917155e+002	0.000000e+000
7.926797e+002	0.000000e+000
7.936440e+002	0.000000e+000
7.946082e+002	0.000000e+000
7.955724e+002	0.000000e+000
7.965367e+002	0.000000e+000
7.975009e+002	0.000000e+000
7.984651e+002	0.000000e+000
7.994294e+002	0.000000e+000
8.003936e+002	0.000000e+000
8.013578e+002	0.000000e+000
8.023221e+002	0.000000e+000
8.032863e+002	0.000000e+000
8.042505e+002	0.000000e+000
8.052148e+002	0.000000e+000
8.061790e+002	0.000000e+000
8.071432e+002	0.000000e+000
8.081075e+002	0.000000e+000
8.090717e+002	0.000000e+000
8.100359e+002	0.000000e+000
8.110002e+002	0.000000e+000
8.119644e+002	0.000000e+000
8.129286e+002	0.000000e+000
8.138929e+002	0.000000e+000
8.148571e+002	0.000000e+000
8.158214e+002	0.000000e+000
8.167856e+002	0.000000e+000
8.177498e+002	0.000000e+000
8.187141e+002	0.000000e+000
8.196783e+002	0.000000e+000
8.206425e+002	0.000000e+000
8.216068e+002	0.000000e+000
8.225710e+002	0.000000e+000
8.235352e+002	0.000000e+000
8.244995e+002	0.000000e+000
8.254637e+002	0.000000e+000
8.264279e+002	0.000000e+000
8.273922e+002	0.000000e+000
8.283564e+002	0.000000e+000
8.293206e+002	0.000000e+000
8.302849e+002	0.000000e+000
8.312491e+002	0.000000e+000
8.322133e+002	0.000000e+000
8.331776e+002	0.000000e+000
8.341418e+002	0.000000e+000
8.351060e+002	0.000000e+000
8.360703e+002	0.000000e+000
8.370345e+002	0.000000e+000
8.379987e+002	0.000000e+000
8.389630e+002	0.000000e+000
8.399272e+002	0.000000e+000
8.408914e+002	0.000000e+000
8.418557e+002	0.000000e+000
8.428199e+002	1.209787e+002
8.437841e+002	1.211398e+002
8.447484e+002	1.210767e+002
8.457126e+002	1.219011e+002
8.466768e+002	1.233796e+002
8.476411e+002	1.241131e+002
8.486053e+002	1.231792e+002
8.495695e+002	1.211183e+002
8.505338e+002	1.200861e+002
8.514980e+002	1.210095e+002
8.524622e+002	1.215549e+002
8.534265e+002	1.210103e+002
8.543907e+002	1.202843e+002
8.553549e+002	1.203770e+002
8.563192e+002	1.214264e+002
8.572834e+002	1.221725e+002
8.582476e+002	1.210011e+002
8.592119e+002	1.194557e+002
8.601761e+002	1.192451e+002
8.611403e+002	1.202082e+002
8.621046e+002	1.213263e+002
8.630688e+002	1.216517e+002
8.640330e+002	1.211673e+002
8.649973e+002	1.206222e+002
8.659615e+002	1.199493e+002
8.669257e+002	1.195282e+002
8.678900e+002	1.196264e+002
8.688542e+002	1.200441e+002
8.698184e+002	1.203893e+002
8.707827e+002	1.204965e+002
8.717469e+002	1.204015e+002
8.727111e+002	1.198680e+002
8.736754e+002	1.194715e+002
8.746396e+002	1.198009e+002
8.756038e+002	1.208063e+002
8.765681e+002	1.219300e+002
8.775323e+002	1.225648e+002
8.784965e+002	1.226276e+002
8.794608e+002	1.218782e+002
8.804250e+002	1.201263e+002
8.813892e+002	1.188766e+002
8.823535e+002	1.193886e+002
8.833177e+002	1.213075e+002
8.842819e+002	1.223089e+002
8.852462e+002	1.213391e+002
8.862104e+002	1.207394e+002
8.871746e+002	1.213501e+002
8.881389e+002	1.223184e+002
8.891031e+002	1.228168e+002
8.900673e+002	1.226372e+002
8.910316e+002	1.222978e+002
8.919958e+002	1.223649e+002
8.929600e+002	1.225986e+002
8.939243e+002	1.225324e+002
8.948885e+002	1.222284e+002
8.958527e+002	1.222622e+002
8.968170e+002	1.233004e+002
8.977812e+002	1.253472e+002
8.987454e+002	1.261438e+002
8.997097e+002	1.239473e+002
9.006739e+002	1.226339e+002
9.016381e+002	1.234370e+002
9.026024e+002	1.252836e+002
9.035666e+002	1.267909e+002
9.045308e+002	1.274968e+002
9.054951e+002	1.276912e+002
9.064593e+002	1.270513e+002
9.074235e+002	1.262419e+002
9.083878e+002	1.261027e+002
9.093520e+002	1.266972e+002
9.103162e+002	1.274112e+002
9.112805e+002	1.274595e+002
9.122447e+002	1.267125e+002
9.132089e+002	1.262621e+002
9.141732e+002	1.264392e+002
9.151374e+002	1.265426e+002
9.161016e+002	1.262044e+002
9.170659e+002	1.257672e+002
9.180301e+002	1.259161e+002
9.189943e+002	1.268874e+002
9.199586e+002	1.276110e+002
9.209228e+002	1.275420e+002
9.218870e+002	1.273900e+002
9.228513e+002	1.276853e+002
9.238155e+002	1.283755e+002
9.247797e+002	1.289783e+002
9.257440e+002	1.290051e+002
9.267082e+002	1.285397e+002
9.276724e+002	1.281255e+002
9.286367e+002	1.277024e+002
9.296009e+002	1.277157e+002
9.305651e+002	1.286479e+002
9.315294e+002	1.301648e+002
9.324936e+002	1.312033e+002
9.334578e+002	1.315275e+002
9.344221e+002	1.318024e+002
9.353863e+002	1.320475e+002
9.363505e+002	1.323090e+002
9.373148e+002	1.327052e+002
9.382790e+002	1.331644e+002
9.392432e+002	1.334515e+002
9.402075e+002	1.334055e+002
9.411717e+002	1.331797e+002
9.421359e+002	1.328566e+002
9.431002e+002	1.323909e+002
9.440644e+002	1.321087e+002
9.450286e+002	1.322775e+002
9.459929e+002	1.328038e+002
9.469571e+002	1.332592e+002
9.479213e+002	1.337299e+002
9.488856e+002	1.339637e+002
9.498498e+002	1.335925e+002
9.508140e+002	1.331461e+002
9.517783e+002	1.328331e+002
9.527425e+002	1.328580e+002
9.537067e+002	1.336817e+002
9.546710e+002	1.359724e+002
9.556352e+002	1.385025e+002
9.565994e+002	1.396442e+002
9.575637e+002	1.396352e+002
9.585279e+002	1.388716e+002
9.594921e+002	1.375372e+002
9.604564e+002	1.360850e+002
9.614206e+002	1.356405e+002
9.623848e+002	1.367998e+002
9.633491e+002	1.376684e+002
9.643133e+002	1.382084e+002
9.652775e+002	1.383667e+002
9.662418e+002	1.381612e+002
9.672060e+002	1.377101e+002
9.681702e+002	1.370426e+002
9.691345e+002	1.357037e+002
9.700987e+002	1.348503e+002
9.710629e+002	1.358184e+002
9.720272e+002	1.376428e+002
9.729914e+002	1.390025e+002
9.739556e+002	1.394121e+002
9.749199e+002	1.393685e+002
9.758841e+002	1.397596e+002
9.768483e+002	1.408195e+002
9.778126e+002	1.414260e+002
9.787768e+002	1.413043e+002
9.797410e+002	1.409848e+002
9.807053e+002	1.403625e+002
9.816695e+002	1.397105e+002
9.826337e+002	1.400296e+002
9.835980e+002	1.422281e+002
9.845622e+002	1.443130e+002
9.855264e+002	1.448706e+002
9.864907e+002	1.446156e+002
9.874549e+002	1.439939e+002
9.884191e+002	1.432591e+002
9.893834e+002	1.427065e+002
9.903476e+002	1.427444e+002
9.913118e+002	1.434394e+002
9.922761e+002	1.442207e+002
9.932403e+002	1.452926e+002
9.942045e+002	1.460750e+002
9.951688e+002	1.461213e+002
9.961330e+002	1.457691e+002
9.970972e+002	1.456994e+002
9.980615e+002	1.459613e+002
9.990257e+002	1.462520e+002
9.999899e+002	1.466500e+002
1.000954e+003	1.469877e+002
1.001918e+003	1.471128e+002
1.002883e+003	1.471623e+002
1.003847e+003	1.474105e+002
1.004811e+003	1.480308e+002
1.005775e+003	1.488821e+002
1.006740e+003	1.496155e+002
1.007704e+003	1.501524e+002
1.008668e+003	1.504905e+002
1.009632e+003	1.507319e+002
1.010596e+003	1.509544e+002
1.011561e+003	1.511209e+002
1.012525e+003	1.511727e+002
1.013489e+003	1.514632e+002
1.014453e+003	1.521900e+002
1.015418e+003	1.528204e+002
1.016382e+003	1.531741e+002
1.017346e+003	1.535438e+002
1.018310e+003	1.543826e+002
1.019275e+003	1.557655e+002
1.020239e+003	1.570386e+002
1.021203e+003	1.572419e+002
1.022167e+003	1.564894e+002
1.023131e+003	1.555146e+002
1.024096e+003	1.541554e+002
1.025060e+003	1.535048e+002
1.026024e+003	1.547298e+002
1.026988e+003	1.574698e+002
1.027953e+003	1.592128e+002
1.028917e+003	1.591328e+002
1.029881e+003	1.591355e+002
1.030845e+003	1.601759e+002
1.031810e+003	1.613519e+002
1.032774e+003	1.615519e+002
1.033738e+003	1.607619e+002
1.034702e+003	1.601462e+002
1.035667e+003	1.609007e+002
1.036631e+003	1.626124e+002
1.037595e+003	1.638656e+002
1.038559e+003	1.646771e+002
1.039523e+003	1.650506e+002
1.040488e+003	1.646874e+002
1.041452e+003	1.639793e+002
1.042416e+003	1.639553e+002
1.043380e+003	1.650645e+002
1.044345e+003	1.658636e+002
1.045309e+003	1.655004e+002
1.046273e+003	1.653289e+002
1.047237e+003	1.660416e+002
1.048202e+003	1.673679e+002
1.049166e+003	1.688649e+002
1.050130e+003	1.702760e+002
1.051094e+003	1.711999e+002
1.052058e+003	1.705531e+002
1.053023e+003	1.689604e+002
1.053987e+003	1.687960e+002
1.054951e+003	1.705937e+002
1.055915e+003	1.724817e+002
1.056880e+003	1.725283e+002
1.057844e+003	1.708539e+002
1.058808e+003	1.699841e+002
1.059772e+003	1.703983e+002
1.060737e+003	1.711816e+002
1.061701e+003	1.722911e+002
1.062665e+003	1.733745e+002
1.063629e+003	1.742171e+002
1.064594e+003	1.748072e+002
1.065558e+003	1.752263e+002
1.066522e+003	1.754462e+002
1.067486e+003	1.755441e+002
1.068450e+003	1.758393e+002
1.069415e+003	1.763539e+002
1.070379e+003	1.770369e+002
1.071343e+003	1.778780e+002
1.072307e+003	1.787963e+002
1.073272e+003	1.797942e+002
1.074236e+003	1.810298e+002
1.075200e+003	1.815500e+002
1.076164e+003	1.804962e+002
1.077129e+003	1.798773e+002
1.078093e+003	1.803205e+002
1.079057e+003	1.814029e+002
1.080021e+003	1.826282e+002
1.080985e+003	1.837956e+002
1.081950e+003	1.848703e+002
1.082914e+003	1.859112e+002
1.083878e+003	1.868088e+002
1.084842e+003	1.869708e+002
1.085807e+003	1.861948e+002
1.086771e+003	1.855766e+002
1.087735e+003	1.861812e+002
1.088699e+003	1.876833e+002
1.089664e+003	1.884645e+002
1.090628e+003	1.882143e+002
1.091592e+003	1.880503e+002
1.092556e+003	1.877314e+002
1.093521e+003	1.875821e+002
1.094485e+003	1.881167e+002
1.095449e+003	1.891649e+002
1.096413e+003	1.900756e+002
1.097377e+003	1.904059e+002
1.098342e+003	1.906108e+002
1.099306e+003	1.918027e+002
1.100270e+003	1.936232e+002
1.101234e+003	1.945467e+002
1.102199e+003	1.943358e+002
1.103163e+003	1.940874e+002
1.104127e+003	1.947245e+002
1.105091e+003	1.960111e+002
1.106056e+003	1.967948e+002
1.107020e+003	1.968620e+002
1.107984e+003	1.970378e+002
1.108948e+003	1.975743e+002
1.109912e+003	1.983595e+002
1.110877e+003	1.992156e+002
1.111841e+003	1.998965e+002
1.112805e+003	2.001822e+002
1.113769e+003	2.000592e+002
1.114734e+003	1.999951e+002
1.115698e+003	2.009532e+002
1.116662e+003	2.027238e+002
1.117626e+003	2.040786e+002
1.118591e+003	2.046842e+002
1.119555e+003	2.047811e+002
1.120519e+003	2.043199e+002
1.121483e+003	2.034286e+002
1.122448e+003	2.038625e+002
1.123412e+003	2.071372e+002
1.124376e+003	2.096253e+002
1.125340e+003	2.096447e+002
1.126304e+003	2.089569e+002
1.127269e+003	2.091309e+002
1.128233e+003	2.102436e+002
1.129197e+003	2.112633e+002
1.130161e+003	2.113379e+002
1.131126e+003	2.108830e+002
1.132090e+003	2.111781e+002
1.133054e+003	2.121177e+002
1.134018e+003	2.133370e+002
1.134983e+003	2.149415e+002
1.135947e+003	2.164362e+002
1.136911e+003	2.174185e+002
1.137875e+003	2.180341e+002
1.138839e+003	2.186341e+002
1.139804e+003	2.191771e+002
1.140768e+003	2.197221e+002
1.141732e+003	2.204467e+002
1.142696e+003	2.211893e+002
1.143661e+003	2.216094e+002
1.144625e+003	2.216721e+002
1.145589e+003	2.217265e+002
1.146553e+003	2.221966e+002
1.147518e+003	2.230908e+002
1.148482e+003	2.240752e+002
1.149446e+003	2.253120e+002
1.150410e+003	2.264447e+002
1.151375e+003	2.269715e+002
1.152339e+003	2.272369e+002
1.153303e+003	2.277926e+002
1.154267e+003	2.287726e+002
1.155231e+003	2.299048e+002
1.156196e+003	2.313483e+002
1.157160e+003	2.327003e+002
1.158124e+003	2.332083e+002
1.159088e+003	2.332537e+002
1.160053e+003	2.334679e+002
1.161017e+003	2.340183e+002
1.161981e+003	2.346479e+002
1.162945e+003	2.350215e+002
1.163910e+003	2.350724e+002
1.164874e+003	2.350211e+002
1.165838e+003	2.346758e+002
1.166802e+003	2.354145e+002
1.167766e+003	2.379010e+002
1.168731e+003	2.405015e+002
1.169695e+003	2.418874e+002
1.170659e+003	2.422495e+002
1.171623e+003	2.427981e+002
1.172588e+003	2.442302e+002
1.173552e+003	2.459729e+002
1.174516e+003	2.473202e+002
1.175480e+003	2.480124e+002
1.176445e+003	2.477016e+002
1.177409e+003	2.465965e+002
1.178373e+003	2.458685e+002
1.179337e+003	2.466261e+002
1.180302e+003	2.486708e+002
1.181266e+003	2.503521e+002
1.182230e+003	2.514608e+002
1.183194e+003	2.520735e+002
1.184158e+003	2.519886e+002
1.185123e+003	2.518665e+002
1.186087e+003	2.518803e+002
1.187051e+003	2.522286e+002
1.188015e+003	2.532121e+002
1.188980e+003	2.548989e+002
1.189944e+003	2.567785e+002
1.190908e+003	2.584034e+002
1.191872e+003	2.600663e+002
1.192837e+003	2.622733e+002
1.193801e+003	2.650768e+002
1.194765e+003	2.674223e+002
1.195729e+003	2.684122e+002
1.196693e+003	2.683450e+002
1.197658e+003	2.682079e+002
1.198622e+003	2.679876e+002
1.199586e+003	2.681789e+002
1.200550e+003	2.691112e+002
1.201515e+003	2.700365e+002
1.202479e+003	2.704053e+002
1.203443e+003	2.709142e+002
1.204407e+003	2.728453e+002
1.205372e+003	2.762812e+002
1.206336e+003	2.793673e+002
1.207300e+003	2.797746e+002
1.208264e+003	2.779479e+002
1.209229e+003	2.776968e+002
1.210193e+003	2.793784e+002
1.211157e+003	2.815575e+002
1.212121e+003	2.843863e+002
1.213085e+003	2.868426e+002
1.214050e+003	2.871348e+002
1.215014e+003	2.853278e+002
1.215978e+003	2.847723e+002
1.216942e+003	2.872065e+002
1.217907e+003	2.903068e+002
1.218871e+003	2.932709e+002
1.219835e+003	2.956071e+002
1.220799e+003	2.963591e+002
1.221764e+003	2.957967e+002
1.222728e+003	2.955775e+002
1.223692e+003	2.972494e+002
1.224656e+003	3.003549e+002
1.225620e+003	3.023463e+002
1.226585e+003	3.016845e+002
1.227549e+003	3.017781e+002
1.228513e+003	3.028693e+002
1.229477e+003	3.047447e+002
1.230442e+003	3.084303e+002
1.231406e+003	3.129103e+002
1.232370e+003	3.154336e+002
1.233334e+003	3.148403e+002
1.234299e+003	3.140973e+002
1.235263e+003	3.160325e+002
1.236227e+003	3.191500e+002
1.237191e+003	3.215765e+002
1.238156e+003	3.233775e+002
1.239120e+003	3.249319e+002
1.240084e+003	3.263613e+002
1.241048e+003	3.277816e+002
1.242012e+003	3.293486e+002
1.242977e+003	3.309381e+002
1.243941e+003	3.326860e+002
1.244905e+003	3.352611e+002
1.245869e+003	3.372423e+002
1.246834e+003	3.380727e+002
1.247798e+003	3.386012e+002
1.248762e+003	3.396411e+002
1.249726e+003	3.412875e+002
1.250691e+003	3.428503e+002
1.251655e+003	3.436632e+002
1.252619e+003	3.445630e+002
1.253583e+003	3.483521e+002
1.254547e+003	3.549978e+002
1.255512e+003	3.593288e+002
1.256476e+003	3.601740e+002
1.257440e+003	3.602578e+002
1.258404e+003	3.605764e+002
1.259369e+003	3.610544e+002
1.260333e+003	3.624342e+002
1.261297e+003	3.653362e+002
1.262261e+003	3.679451e+002
1.263226e+003	3.689169e+002
1.264190e+003	3.698257e+002
1.265154e+003	3.714935e+002
1.266118e+003	3.739045e+002
1.267083e+003	3.769214e+002
1.268047e+003	3.802997e+002
1.269011e+003	3.835416e+002
1.269975e+003	3.860537e+002
1.270939e+003	3.877852e+002
1.271904e+003	3.895769e+002
1.272868e+003	3.921348e+002
1.273832e+003	3.947025e+002
1.274796e+003	3.962974e+002
1.275761e+003	3.980989e+002
1.276725e+003	4.019235e+002
1.277689e+003	4.069516e+002
1.278653e+003	4.103322e+002
1.279618e+003	4.107606e+002
1.280582e+003	4.103164e+002
1.281546e+003	4.111996e+002
1.282510e+003	4.128029e+002
1.283474e+003	4.138785e+002
1.284439e+003	4.146064e+002
1.285403e+003	4.158570e+002
1.286367e+003	4.179758e+002
1.287331e+003	4.205019e+002
1.288296e+003	4.227389e+002
1.289260e+003	4.246742e+002
1.290224e+003	4.273597e+002
1.291188e+003	4.317191e+002
1.292153e+003	4.358038e+002
1.293117e+003	4.392870e+002
1.294081e+003	4.420761e+002
1.295045e+003	4.434016e+002
1.296010e+003	4.439041e+002
1.296974e+003	4.457581e+002
1.297938e+003	4.502983e+002
1.298902e+003	4.555010e+002
1.299866e+003	4.570409e+002
1.300831e+003	4.547430e+002
1.301795e+003	4.551079e+002
1.302759e+003	4.590748e+002
1.303723e+003	4.626030e+002
1.304688e+003	4.634954e+002
1.305652e+003	4.629616e+002
1.306616e+003	4.634287e+002
1.307580e+003	4.657094e+002
1.308545e+003	4.683474e+002
1.309509e+003	4.701563e+002
1.310473e+003	4.715518e+002
1.311437e+003	4.729380e+002
1.312401e+003	4.741546e+002
1.313366e+003	4.753271e+002
1.314330e+003	4.767613e+002
1.315294e+003	4.785969e+002
1.316258e+003	4.809071e+002
1.317223e+003	4.831981e+002
1.318187e+003	4.839570e+002
1.319151e+003	4.824161e+002
1.320115e+003	4.822907e+002
1.321080e+003	4.852030e+002
1.322044e+003	4.876131e+002
1.323008e+003	4.883342e+002
1.323972e+003	4.883307e+002
1.324937e+003	4.888532e+002
1.325901e+003	4.902108e+002
1.326865e+003	4.916971e+002
1.327829e+003	4.924716e+002
1.328793e+003	4.925902e+002
1.329758e+003	4.930315e+002
1.330722e+003	4.941866e+002
1.331686e+003	4.956498e+002
1.332650e+003	4.976758e+002
1.333615e+003	4.996277e+002
1.334579e+003	5.013232e+002
1.335543e+003	5.023709e+002
1.336507e+003	5.022094e+002
1.337472e+003	5.009894e+002
1.338436e+003	4.999065e+002
1.339400e+003	4.993939e+002
1.340364e+003	4.995075e+002
1.341328e+003	5.007553e+002
1.342293e+003	5.020566e+002
1.343257e+003	5.014184e+002
1.344221e+003	4.987097e+002
1.345185e+003	4.964055e+002
1.346150e+003	4.966735e+002
1.347114e+003	4.986717e+002
1.348078e+003	4.996529e+002
1.349042e+003	4.993255e+002
1.350007e+003	4.994066e+002
1.350971e+003	5.008111e+002
1.351935e+003	5.014716e+002
1.352899e+003	5.004945e+002
1.353864e+003	4.987863e+002
1.354828e+003	4.970489e+002
1.355792e+003	4.953453e+002
1.356756e+003	4.934618e+002
1.357720e+003	4.913950e+002
1.358685e+003	4.895865e+002
1.359649e+003	4.888537e+002
1.360613e+003	4.894323e+002
1.361577e+003	4.898024e+002
1.362542e+003	4.903317e+002
1.363506e+003	4.901114e+002
1.364470e+003	4.885498e+002
1.365434e+003	4.861113e+002
1.366399e+003	4.827956e+002
1.367363e+003	4.792443e+002
1.368327e+003	4.779023e+002
1.369291e+003	4.802312e+002
1.370255e+003	4.831518e+002
1.371220e+003	4.828427e+002
1.372184e+003	4.803624e+002
1.373148e+003	4.782409e+002
1.374112e+003	4.768918e+002
1.375077e+003	4.751477e+002
1.376041e+003	4.719501e+002
1.377005e+003	4.681158e+002
1.377969e+003	4.652916e+002
1.378934e+003	4.635790e+002
1.379898e+003	4.616987e+002
1.380862e+003	4.590913e+002
1.381826e+003	4.566455e+002
1.382791e+003	4.546313e+002
1.383755e+003	4.532929e+002
1.384719e+003	4.533205e+002
1.385683e+003	4.538078e+002
1.386647e+003	4.529906e+002
1.387612e+003	4.502954e+002
1.388576e+003	4.469044e+002
1.389540e+003	4.441027e+002
1.390504e+003	4.415348e+002
1.391469e+003	4.391023e+002
1.392433e+003	4.375193e+002
1.393397e+003	4.354442e+002
1.394361e+003	4.327200e+002
1.395326e+003	4.305806e+002
1.396290e+003	4.294930e+002
1.397254e+003	4.287503e+002
1.398218e+003	4.274655e+002
1.399182e+003	4.254626e+002
1.400147e+003	4.234110e+002
1.401111e+003	4.221295e+002
1.402075e+003	4.214152e+002
1.403039e+003	4.196586e+002
1.404004e+003	4.165667e+002
1.404968e+003	4.141776e+002
1.405932e+003	4.126595e+002
1.406896e+003	4.109563e+002
1.407861e+003	4.093636e+002
1.408825e+003	4.081546e+002
1.409789e+003	4.066068e+002
1.410753e+003	4.043464e+002
1.411718e+003	4.027166e+002
1.412682e+003	4.026862e+002
1.413646e+003	4.023035e+002
1.414610e+003	3.996854e+002
1.415574e+003	3.968073e+002
1.416539e+003	3.958159e+002
1.417503e+003	3.963258e+002
1.418467e+003	3.961733e+002
1.419431e+003	3.942066e+002
1.420396e+003	3.912499e+002
1.421360e+003	3.883433e+002
1.422324e+003	3.854394e+002
1.423288e+003	3.837975e+002
1.424253e+003	3.842038e+002
1.425217e+003	3.848881e+002
1.426181e+003	3.856291e+002
1.427145e+003	3.861763e+002
1.428109e+003	3.863961e+002
1.429074e+003	3.861779e+002
1.430038e+003	3.855042e+002
1.431002e+003	3.843764e+002
1.431966e+003	3.824547e+002
1.432931e+003	3.790954e+002
1.433895e+003	3.746702e+002
1.434859e+003	3.723912e+002
1.435823e+003	3.741466e+002
1.436788e+003	3.753595e+002
1.437752e+003	3.753820e+002
1.438716e+003	3.751718e+002
1.439680e+003	3.755204e+002
1.440645e+003	3.758193e+002
1.441609e+003	3.752347e+002
1.442573e+003	3.737263e+002
1.443537e+003	3.713893e+002
1.444501e+003	3.680843e+002
1.445466e+003	3.653111e+002
1.446430e+003	3.659172e+002
1.447394e+003	3.694813e+002
1.448358e+003	3.703477e+002
1.449323e+003	3.672499e+002
1.450287e+003	3.649552e+002
1.451251e+003	3.662679e+002
1.452215e+003	3.681053e+002
1.453180e+003	3.670905e+002
1.454144e+003	3.643633e+002
1.455108e+003	3.637169e+002
1.456072e+003	3.659770e+002
1.457036e+003	3.672973e+002
1.458001e+003	3.648427e+002
1.458965e+003	3.614223e+002
1.459929e+003	3.605318e+002
1.460893e+003	3.612675e+002
1.461858e+003	3.615835e+002
1.462822e+003	3.611104e+002
1.463786e+003	3.607275e+002
1.464750e+003	3.610118e+002
1.465715e+003	3.616767e+002
1.466679e+003	3.622086e+002
1.467643e+003	3.625856e+002
1.468607e+003	3.631622e+002
1.469572e+003	3.642836e+002
1.470536e+003	3.650580e+002
1.471500e+003	3.653405e+002
1.472464e+003	3.646778e+002
1.473428e+003	3.620919e+002
1.474393e+003	3.590262e+002
1.475357e+003	3.581881e+002
1.476321e+003	3.603940e+002
1.477285e+003	3.638429e+002
1.478250e+003	3.666975e+002
1.479214e+003	3.686942e+002
1.480178e+003	3.692318e+002
1.481142e+003	3.681038e+002
1.482107e+003	3.671586e+002
1.483071e+003	3.659742e+002
1.484035e+003	3.651941e+002
1.484999e+003	3.656990e+002
1.485964e+003	3.664110e+002
1.486928e+003	3.658249e+002
1.487892e+003	3.643553e+002
1.488856e+003	3.639741e+002
1.489820e+003	3.656235e+002
1.490785e+003	3.676067e+002
1.491749e+003	3.673871e+002
1.492713e+003	3.654427e+002
1.493677e+003	3.653983e+002
1.494642e+003	3.680528e+002
1.495606e+003	3.700188e+002
1.496570e+003	3.709070e+002
1.497534e+003	3.715900e+002
1.498499e+003	3.731173e+002
1.499463e+003	3.747083e+002
1.500427e+003	3.747841e+002
1.501391e+003	3.735078e+002
1.502355e+003	3.728764e+002
1.503320e+003	3.740294e+002
1.504284e+003	3.755692e+002
1.505248e+003	3.753749e+002
1.506212e+003	3.737177e+002
1.507177e+003	3.735907e+002
1.508141e+003	3.754970e+002
1.509105e+003	3.777923e+002
1.510069e+003	3.806007e+002
1.511033e+003	3.829374e+002
1.511998e+003	3.835826e+002
1.512962e+003	3.833304e+002
1.513926e+003	3.837641e+002
1.514890e+003	3.851119e+002
1.515855e+003	3.866872e+002
1.516819e+003	3.883690e+002
1.517783e+003	3.898670e+002
1.518747e+003	3.905291e+002
1.519712e+003	3.906104e+002
1.520676e+003	3.907659e+002
1.521640e+003	3.908467e+002
1.522604e+003	3.917580e+002
1.523568e+003	3.943856e+002
1.524533e+003	3.967808e+002
1.525497e+003	3.973480e+002
1.526461e+003	3.969615e+002
1.527425e+003	3.970882e+002
1.528390e+003	3.979677e+002
1.529354e+003	3.998484e+002
1.530318e+003	4.027052e+002
1.531282e+003	4.052957e+002
1.532247e+003	4.067343e+002
1.533211e+003	4.076721e+002
1.534175e+003	4.089667e+002
1.535139e+003	4.107062e+002
1.536104e+003	4.122312e+002
1.537068e+003	4.128640e+002
1.538032e+003	4.138723e+002
1.538996e+003	4.173808e+002
1.539960e+003	4.224450e+002
1.540925e+003	4.251792e+002
1.541889e+003	4.248370e+002
1.542853e+003	4.240312e+002
1.543817e+003	4.232733e+002
1.544782e+003	4.237979e+002
1.545746e+003	4.269206e+002
1.546710e+003	4.311153e+002
1.547674e+003	4.345653e+002
1.548639e+003	4.373151e+002
1.549603e+003	4.399236e+002
1.550567e+003	4.423373e+002
1.551531e+003	4.447421e+002
1.552495e+003	4.475433e+002
1.553460e+003	4.504714e+002
1.554424e+003	4.532865e+002
1.555388e+003	4.567614e+002
1.556352e+003	4.591982e+002
1.557317e+003	4.588202e+002
1.558281e+003	4.584913e+002
1.559245e+003	4.595431e+002
1.560209e+003	4.613253e+002
1.561174e+003	4.635880e+002
1.562138e+003	4.662023e+002
1.563102e+003	4.687069e+002
1.564066e+003	4.707982e+002
1.565031e+003	4.723051e+002
1.565995e+003	4.729359e+002
1.566959e+003	4.730686e+002
1.567923e+003	4.741276e+002
1.568887e+003	4.760812e+002
1.569852e+003	4.782716e+002
1.570816e+003	4.808928e+002
1.571780e+003	4.830282e+002
1.572744e+003	4.845027e+002
1.573709e+003	4.860306e+002
1.574673e+003	4.878923e+002
1.575637e+003	4.898333e+002
1.576601e+003	4.917500e+002
1.577566e+003	4.935879e+002
1.578530e+003	4.947593e+002
1.579494e+003	4.945116e+002
1.580458e+003	4.930219e+002
1.581422e+003	4.910910e+002
1.582387e+003	4.886372e+002
1.583351e+003	4.873913e+002
1.584315e+003	4.888097e+002
1.585279e+003	4.896854e+002
1.586244e+003	4.881814e+002
1.587208e+003	4.855443e+002
1.588172e+003	4.829567e+002
1.589136e+003	4.803529e+002
1.590101e+003	4.770340e+002
1.591065e+003	4.732159e+002
1.592029e+003	4.704042e+002
1.592993e+003	4.697277e+002
1.593958e+003	4.698720e+002
1.594922e+003	4.679897e+002
1.595886e+003	4.637628e+002
1.596850e+003	4.602221e+002
1.597814e+003	4.586328e+002
1.598779e+003	4.567564e+002
1.599743e+003	4.535309e+002
1.600707e+003	4.489580e+002
1.601671e+003	4.426082e+002
1.602636e+003	4.357459e+002
1.603600e+003	4.302587e+002
1.604564e+003	4.262270e+002
1.605528e+003	4.220362e+002
1.606493e+003	4.164803e+002
1.607457e+003	4.103046e+002
1.608421e+003	4.050039e+002
1.609385e+003	4.007261e+002
1.610349e+003	3.959398e+002
1.611314e+003	3.901902e+002
1.612278e+003	3.846107e+002
1.613242e+003	3.796472e+002
1.614206e+003	3.744708e+002
1.615171e+003	3.687350e+002
1.616135e+003	3.628708e+002
1.617099e+003	3.573149e+002
1.618063e+003	3.519926e+002
1.619028e+003	3.466587e+002
1.619992e+003	3.412280e+002
1.620956e+003	3.355787e+002
1.621920e+003	3.294555e+002
1.622885e+003	3.232927e+002
1.623849e+003	3.189111e+002
1.624813e+003	3.167990e+002
1.625777e+003	3.131919e+002
1.626741e+003	3.067387e+002
1.627706e+003	3.005577e+002
1.628670e+003	2.963825e+002
1.629634e+003	2.924528e+002
1.630598e+003	2.871427e+002
1.631563e+003	2.812795e+002
1.632527e+003	2.763422e+002
1.633491e+003	2.723863e+002
1.634455e+003	2.683494e+002
1.635420e+003	2.637545e+002
1.636384e+003	2.594910e+002
1.637348e+003	2.567268e+002
1.638312e+003	2.550902e+002
1.639276e+003	2.524915e+002
1.640241e+003	2.485803e+002
1.641205e+003	2.449012e+002
1.642169e+003	2.422520e+002
1.643133e+003	2.400161e+002
1.644098e+003	2.376488e+002
1.645062e+003	2.349674e+002
1.646026e+003	2.317664e+002
1.646990e+003	2.283025e+002
1.647955e+003	2.255100e+002
1.648919e+003	2.237803e+002
1.649883e+003	2.215547e+002
1.650847e+003	2.169233e+002
1.651812e+003	2.110702e+002
1.652776e+003	2.069184e+002
1.653740e+003	2.044595e+002
1.654704e+003	2.027138e+002
1.655668e+003	2.018819e+002
1.656633e+003	2.006654e+002
1.657597e+003	1.979499e+002
1.658561e+003	1.951672e+002
1.659525e+003	1.940831e+002
1.660490e+003	1.935581e+002
1.661454e+003	1.914474e+002
1.662418e+003	1.878773e+002
1.663382e+003	1.850867e+002
1.664347e+003	1.841628e+002
1.665311e+003	1.835745e+002
1.666275e+003	1.818774e+002
1.667239e+003	1.793491e+002
1.668203e+003	1.763313e+002
1.669168e+003	1.729909e+002
1.670132e+003	1.711683e+002
1.671096e+003	1.715895e+002
1.672060e+003	1.719595e+002
1.673025e+003	1.711152e+002
1.673989e+003	1.693517e+002
1.674953e+003	1.667009e+002
1.675917e+003	1.636473e+002
1.676882e+003	1.613347e+002
1.677846e+003	1.599289e+002
1.678810e+003	1.587965e+002
1.679774e+003	1.578026e+002
1.680739e+003	1.568335e+002
1.681703e+003	1.557023e+002
1.682667e+003	1.544670e+002
1.683631e+003	1.532173e+002
1.684595e+003	1.520242e+002
1.685560e+003	1.513990e+002
1.686524e+003	1.516812e+002
1.687488e+003	1.516545e+002
1.688452e+003	1.500742e+002
1.689417e+003	1.477664e+002
1.690381e+003	1.466073e+002
1.691345e+003	1.463801e+002
1.692309e+003	1.454282e+002
1.693274e+003	1.430970e+002
1.694238e+003	1.414951e+002
1.695202e+003	1.420063e+002
1.696166e+003	1.426911e+002
1.697130e+003	1.421602e+002
1.698095e+003	1.408496e+002
1.699059e+003	1.392078e+002
1.700023e+003	1.375514e+002
1.700987e+003	1.367786e+002
1.701952e+003	1.372075e+002
1.702916e+003	1.377357e+002
1.703880e+003	1.373474e+002
1.704844e+003	1.364149e+002
1.705809e+003	1.358983e+002
1.706773e+003	1.359288e+002
1.707737e+003	1.352494e+002
1.708701e+003	1.330603e+002
1.709666e+003	1.313121e+002
1.710630e+003	1.306008e+002
1.711594e+003	1.303543e+002
1.712558e+003	1.303791e+002
1.713522e+003	1.304005e+002
1.714487e+003	1.301329e+002
1.715451e+003	1.295217e+002
1.716415e+003	1.285707e+002
1.717379e+003	1.274006e+002
1.718344e+003	1.265378e+002
1.719308e+003	1.265375e+002
1.720272e+003	1.271164e+002
1.721236e+003	1.272152e+002
1.722201e+003	1.265544e+002
1.723165e+003	1.261630e+002
1.724129e+003	1.265165e+002
1.725093e+003	1.266500e+002
1.726057e+003	1.262057e+002
1.727022e+003	1.256533e+002
1.727986e+003	1.253850e+002
1.728950e+003	1.251443e+002
1.729914e+003	1.245276e+002
1.730879e+003	1.236198e+002
1.731843e+003	1.228354e+002
1.732807e+003	1.222709e+002
1.733771e+003	1.214317e+002
1.734736e+003	1.197150e+002
1.735700e+003	1.177623e+002
1.736664e+003	1.172686e+002
1.737628e+003	1.182474e+002
1.738593e+003	1.194579e+002
1.739557e+003	1.212015e+002
1.740521e+003	1.217178e+002
1.741485e+003	1.195359e+002
1.742449e+003	1.171678e+002
1.743414e+003	1.164855e+002
1.744378e+003	1.165418e+002
1.745342e+003	1.162220e+002
1.746306e+003	1.154728e+002
1.747271e+003	1.145295e+002
1.748235e+003	1.133874e+002
1.749199e+003	1.129182e+002
1.750163e+003	1.142994e+002
1.751128e+003	1.161509e+002
1.752092e+003	1.165591e+002
1.753056e+003	1.159145e+002
1.754020e+003	1.154348e+002
1.754984e+003	1.152879e+002
1.755949e+003	1.151308e+002
1.756913e+003	1.148321e+002
1.757877e+003	1.143180e+002
1.758841e+003	1.134299e+002
1.759806e+003	1.124472e+002
1.760770e+003	1.120920e+002
1.761734e+003	1.123123e+002
1.762698e+003	1.122112e+002
1.763663e+003	1.114491e+002
1.764627e+003	1.112452e+002
1.765591e+003	1.126522e+002
1.766555e+003	1.138015e+002
1.767520e+003	1.130711e+002
1.768484e+003	1.115692e+002
1.769448e+003	1.107822e+002
1.770412e+003	1.107389e+002
1.771376e+003	1.107469e+002
1.772341e+003	1.105743e+002
1.773305e+003	1.105224e+002
1.774269e+003	1.108112e+002
1.775233e+003	1.112096e+002
1.776198e+003	1.113757e+002
1.777162e+003	1.113390e+002
1.778126e+003	1.105521e+002
1.779090e+003	1.082637e+002
1.780055e+003	1.073210e+002
1.781019e+003	1.090643e+002
1.781983e+003	1.107549e+002
1.782947e+003	1.117597e+002
1.783911e+003	1.120520e+002
1.784876e+003	1.113028e+002
1.785840e+003	1.099803e+002
1.786804e+003	1.088358e+002
1.787768e+003	1.080744e+002
1.788733e+003	1.077605e+002
1.789697e+003	1.080738e+002
1.790661e+003	1.084313e+002
1.791625e+003	1.078443e+002
1.792590e+003	1.067169e+002
1.793554e+003	1.063310e+002
1.794518e+003	1.066705e+002
1.795482e+003	1.072270e+002
1.796447e+003	1.080179e+002
1.797411e+003	1.084004e+002
1.798375e+003	1.078627e+002
1.799339e+003	1.070917e+002
1.800303e+003	1.067842e+002
1.801268e+003	1.067966e+002
1.802232e+003	1.067806e+002
1.803196e+003	1.067731e+002
1.804160e+003	1.068723e+002
1.805125e+003	1.071903e+002
1.806089e+003	1.074031e+002
1.807053e+003	1.074625e+002
1.808017e+003	1.071877e+002
1.808982e+003	1.061755e+002
1.809946e+003	1.050079e+002
1.810910e+003	1.045560e+002
1.811874e+003	1.048473e+002
1.812839e+003	1.055406e+002
1.813803e+003	1.063981e+002
1.814767e+003	1.068001e+002
1.815731e+003	1.060790e+002
1.816695e+003	1.048669e+002
1.817660e+003	1.049092e+002
1.818624e+003	1.063259e+002
1.819588e+003	1.067060e+002
1.820552e+003	1.052580e+002
1.821517e+003	1.046279e+002
1.822481e+003	1.062987e+002
1.823445e+003	1.073451e+002
1.824409e+003	1.061092e+002
1.825374e+003	1.044170e+002
1.826338e+003	1.037682e+002
1.827302e+003	1.038078e+002
1.828266e+003	1.036947e+002
1.829230e+003	1.033764e+002
1.830195e+003	1.033572e+002
1.831159e+003	1.038755e+002
1.832123e+003	1.044642e+002
1.833087e+003	1.047133e+002
1.834052e+003	1.046982e+002
1.835016e+003	1.045466e+002
1.835980e+003	1.043583e+002
1.836944e+003	1.043289e+002
1.837909e+003	1.044360e+002
1.838873e+003	1.045339e+002
1.839837e+003	1.046381e+002
1.840801e+003	1.045054e+002
1.841766e+003	1.037080e+002
1.842730e+003	1.026801e+002
1.843694e+003	1.027043e+002
1.844658e+003	1.039608e+002
1.845622e+003	1.043519e+002
1.846587e+003	1.030797e+002
1.847551e+003	1.024278e+002
1.848515e+003	1.028745e+002
1.849479e+003	1.033271e+002
1.850444e+003	1.035449e+002
1.851408e+003	1.036204e+002
1.852372e+003	1.033997e+002
1.853336e+003	1.030580e+002
1.854301e+003	1.030947e+002
1.855265e+003	1.034439e+002
1.856229e+003	1.032458e+002
1.857193e+003	1.020508e+002
1.858157e+003	1.010115e+002
1.859122e+003	1.017090e+002
1.860086e+003	1.033122e+002
1.861050e+003	1.032427e+002
1.862014e+003	1.016343e+002
1.862979e+003	1.010144e+002
1.863943e+003	1.018350e+002
1.864907e+003	1.028612e+002
1.865871e+003	1.037427e+002
1.866836e+003	1.043909e+002
1.867800e+003	1.047303e+002
1.868764e+003	1.046036e+002
1.869728e+003	1.036013e+002
1.870693e+003	1.020028e+002
1.871657e+003	1.011727e+002
1.872621e+003	1.013332e+002
1.873585e+003	1.014582e+002
1.874549e+003	1.013385e+002
1.875514e+003	1.012248e+002
1.876478e+003	1.013071e+002
1.877442e+003	1.014266e+002
1.878406e+003	1.012385e+002
1.879371e+003	1.009683e+002
1.880335e+003	1.012385e+002
1.881299e+003	1.020243e+002
1.882263e+003	1.026978e+002
1.883228e+003	1.028540e+002
1.884192e+003	1.023706e+002
1.885156e+003	1.010781e+002
1.886120e+003	9.961707e+001
1.887084e+003	9.966199e+001
1.888049e+003	1.010797e+002
1.889013e+003	1.013730e+002
1.889977e+003	1.002264e+002
1.890941e+003	9.981638e+001
1.891906e+003	1.009754e+002
1.892870e+003	1.023359e+002
1.893834e+003	1.032895e+002
1.894798e+003	1.037099e+002
1.895763e+003	1.030808e+002
1.896727e+003	1.018920e+002
1.897691e+003	1.016587e+002
1.898655e+003	1.024923e+002
1.899620e+003	1.027943e+002
1.900584e+003	1.019099e+002
