# Supplementary material for: Characterization of biocarbon generated by high- and low-temperature pyrolysis of soy hulls and coffee chaff: for polymer composite applications
Source: R Soc Open Sci. 2018 Aug 22;5(8):171970. doi: 10.1098/rsos.171970 (PMC6124110; doi:10.1098/rsos.171970)
Supplement: RSOS ESM.zip [file rsos171970supp2.zip › RSOS Raman/DarkCoffee900C30m-pq2.CSV]

-2.016894e+001	0.000000e+000
-1.920471e+001	0.000000e+000
-1.824047e+001	0.000000e+000
-1.727624e+001	0.000000e+000
-1.631201e+001	0.000000e+000
-1.534777e+001	0.000000e+000
-1.438354e+001	0.000000e+000
-1.341931e+001	0.000000e+000
-1.245507e+001	0.000000e+000
-1.149084e+001	0.000000e+000
-1.052661e+001	0.000000e+000
-9.562373e+000	0.000000e+000
-8.598140e+000	0.000000e+000
-7.633906e+000	0.000000e+000
-6.669673e+000	0.000000e+000
-5.705440e+000	0.000000e+000
-4.741206e+000	0.000000e+000
-3.776973e+000	0.000000e+000
-2.812739e+000	0.000000e+000
-1.848506e+000	0.000000e+000
-8.842728e-001	0.000000e+000
7.996053e-002	0.000000e+000
1.044194e+000	0.000000e+000
2.008427e+000	0.000000e+000
2.972661e+000	0.000000e+000
3.936894e+000	0.000000e+000
4.901127e+000	0.000000e+000
5.865361e+000	0.000000e+000
6.829594e+000	0.000000e+000
7.793827e+000	0.000000e+000
8.758060e+000	0.000000e+000
9.722294e+000	0.000000e+000
1.068653e+001	0.000000e+000
1.165076e+001	0.000000e+000
1.261499e+001	0.000000e+000
1.357923e+001	0.000000e+000
1.454346e+001	0.000000e+000
1.550769e+001	0.000000e+000
1.647193e+001	0.000000e+000
1.743616e+001	0.000000e+000
1.840039e+001	0.000000e+000
1.936463e+001	0.000000e+000
2.032886e+001	0.000000e+000
2.129309e+001	0.000000e+000
2.225733e+001	0.000000e+000
2.322156e+001	0.000000e+000
2.418579e+001	0.000000e+000
2.515003e+001	0.000000e+000
2.611426e+001	0.000000e+000
2.707849e+001	0.000000e+000
2.804273e+001	0.000000e+000
2.900696e+001	0.000000e+000
2.997119e+001	0.000000e+000
3.093543e+001	0.000000e+000
3.189966e+001	0.000000e+000
3.286390e+001	0.000000e+000
3.382813e+001	0.000000e+000
3.479236e+001	0.000000e+000
3.575660e+001	0.000000e+000
3.672083e+001	0.000000e+000
3.768506e+001	0.000000e+000
3.864930e+001	0.000000e+000
3.961353e+001	0.000000e+000
4.057776e+001	0.000000e+000
4.154199e+001	0.000000e+000
4.250623e+001	0.000000e+000
4.347046e+001	0.000000e+000
4.443469e+001	0.000000e+000
4.539893e+001	0.000000e+000
4.636316e+001	0.000000e+000
4.732739e+001	0.000000e+000
4.829163e+001	0.000000e+000
4.925586e+001	0.000000e+000
5.022009e+001	1.890817e+002
5.118433e+001	1.865364e+002
5.214856e+001	1.844868e+002
5.311279e+001	1.821264e+002
5.407703e+001	1.802349e+002
5.504126e+001	1.795847e+002
5.600549e+001	1.813019e+002
5.696973e+001	1.829513e+002
5.793396e+001	1.844815e+002
5.889819e+001	1.856145e+002
5.986243e+001	1.859794e+002
6.082666e+001	1.843829e+002
6.179089e+001	1.819906e+002
6.275513e+001	1.792229e+002
6.371936e+001	1.764251e+002
6.468359e+001	1.740142e+002
6.564783e+001	1.726886e+002
6.661206e+001	1.720594e+002
6.757629e+001	1.720990e+002
6.854053e+001	1.728228e+002
6.950476e+001	1.745567e+002
7.046899e+001	1.751539e+002
7.143323e+001	1.743334e+002
7.239746e+001	1.727549e+002
7.336169e+001	1.714404e+002
7.432593e+001	1.704609e+002
7.529016e+001	1.695993e+002
7.625439e+001	1.690732e+002
7.721863e+001	1.688064e+002
7.818286e+001	1.683730e+002
7.914709e+001	1.670603e+002
8.011133e+001	1.657006e+002
8.107556e+001	1.646432e+002
8.203979e+001	1.640612e+002
8.300403e+001	1.637254e+002
8.396826e+001	1.631601e+002
8.493250e+001	1.625486e+002
8.589673e+001	1.620995e+002
8.686096e+001	1.620390e+002
8.782520e+001	1.625878e+002
8.878943e+001	1.630414e+002
8.975366e+001	1.632962e+002
9.071790e+001	1.632393e+002
9.168213e+001	1.627265e+002
9.264636e+001	1.616602e+002
9.361060e+001	1.605573e+002
9.457483e+001	1.593153e+002
9.553906e+001	1.579462e+002
9.650330e+001	1.567820e+002
9.746753e+001	1.561187e+002
9.843176e+001	1.555773e+002
9.939600e+001	1.550622e+002
1.003602e+002	1.545542e+002
1.013245e+002	1.542856e+002
1.022887e+002	1.543059e+002
1.032529e+002	1.544281e+002
1.042172e+002	1.545703e+002
1.051814e+002	1.546858e+002
1.061456e+002	1.549708e+002
1.071099e+002	1.542586e+002
1.080741e+002	1.519427e+002
1.090383e+002	1.485607e+002
1.100026e+002	1.461928e+002
1.109668e+002	1.454942e+002
1.119310e+002	1.452670e+002
1.128953e+002	1.455625e+002
1.138595e+002	1.463460e+002
1.148237e+002	1.471591e+002
1.157880e+002	1.478636e+002
1.167522e+002	1.482204e+002
1.177164e+002	1.479466e+002
1.186807e+002	1.468558e+002
1.196449e+002	1.452781e+002
1.206091e+002	1.441743e+002
1.215734e+002	1.434787e+002
1.225376e+002	1.430270e+002
1.235018e+002	1.425703e+002
1.244661e+002	1.419377e+002
1.254303e+002	1.412799e+002
1.263945e+002	1.407743e+002
1.273588e+002	1.403382e+002
1.283230e+002	1.395743e+002
1.292872e+002	1.380387e+002
1.302515e+002	1.367213e+002
1.312157e+002	1.358083e+002
1.321799e+002	1.353139e+002
1.331442e+002	1.349291e+002
1.341084e+002	1.344335e+002
1.350726e+002	1.340461e+002
1.360369e+002	1.338786e+002
1.370011e+002	1.339732e+002
1.379653e+002	1.341611e+002
1.389296e+002	1.342635e+002
1.398938e+002	1.342635e+002
1.408580e+002	1.340215e+002
1.418223e+002	1.333648e+002
1.427865e+002	1.321401e+002
1.437507e+002	1.311534e+002
1.447150e+002	1.303321e+002
1.456792e+002	1.296608e+002
1.466434e+002	1.291437e+002
1.476077e+002	1.290449e+002
1.485719e+002	1.287962e+002
1.495361e+002	1.283294e+002
1.505004e+002	1.277174e+002
1.514646e+002	1.272109e+002
1.524288e+002	1.270966e+002
1.533931e+002	1.271352e+002
1.543573e+002	1.271085e+002
1.553215e+002	1.268925e+002
1.562858e+002	1.265205e+002
1.572500e+002	1.265592e+002
1.582142e+002	1.268316e+002
1.591785e+002	1.269364e+002
1.601427e+002	1.265393e+002
1.611069e+002	1.255566e+002
1.620712e+002	1.247582e+002
1.630354e+002	1.242064e+002
1.639996e+002	1.238273e+002
1.649639e+002	1.235161e+002
1.659281e+002	1.232267e+002
1.668923e+002	1.228247e+002
1.678566e+002	1.221338e+002
1.688208e+002	1.212957e+002
1.697850e+002	1.206088e+002
1.707493e+002	1.208019e+002
1.717135e+002	1.210783e+002
1.726777e+002	1.208280e+002
1.736420e+002	1.200281e+002
1.746062e+002	1.190134e+002
1.755704e+002	1.189292e+002
1.765347e+002	1.193484e+002
1.774989e+002	1.196205e+002
1.784631e+002	1.194520e+002
1.794274e+002	1.188292e+002
1.803916e+002	1.178649e+002
1.813558e+002	1.160614e+002
1.823201e+002	1.145049e+002
1.832843e+002	1.139680e+002
1.842485e+002	1.149192e+002
1.852128e+002	1.159502e+002
1.861770e+002	1.171813e+002
1.871412e+002	1.180916e+002
1.881055e+002	1.180432e+002
1.890697e+002	1.160679e+002
1.900339e+002	1.138867e+002
1.909982e+002	1.129128e+002
1.919624e+002	1.129425e+002
1.929266e+002	1.135192e+002
1.938909e+002	1.139591e+002
1.948551e+002	1.142267e+002
1.958193e+002	1.141281e+002
1.967836e+002	1.135325e+002
1.977478e+002	1.125477e+002
1.987120e+002	1.120607e+002
1.996763e+002	1.128460e+002
2.006405e+002	1.133638e+002
2.016047e+002	1.130385e+002
2.025690e+002	1.118250e+002
2.035332e+002	1.111617e+002
2.044974e+002	1.120714e+002
2.054617e+002	1.130297e+002
2.064259e+002	1.133104e+002
2.073901e+002	1.125726e+002
2.083544e+002	1.115878e+002
2.093186e+002	1.110414e+002
2.102828e+002	1.107747e+002
2.112471e+002	1.108811e+002
2.122113e+002	1.114858e+002
2.131755e+002	1.126186e+002
2.141398e+002	1.127501e+002
2.151040e+002	1.117037e+002
2.160682e+002	1.101681e+002
2.170325e+002	1.091241e+002
2.179967e+002	1.089259e+002
2.189609e+002	1.086936e+002
2.199252e+002	1.085740e+002
2.208894e+002	1.085331e+002
2.218536e+002	1.084480e+002
2.228179e+002	1.080297e+002
2.237821e+002	1.075341e+002
2.247463e+002	1.070059e+002
2.257106e+002	1.065465e+002
2.266748e+002	1.063014e+002
2.276390e+002	1.066349e+002
2.286033e+002	1.072100e+002
2.295675e+002	1.077615e+002
2.305317e+002	1.081941e+002
2.314960e+002	1.084712e+002
2.324602e+002	1.082572e+002
2.334244e+002	1.073987e+002
2.343887e+002	1.065557e+002
2.353529e+002	1.059648e+002
2.363171e+002	1.056863e+002
2.372814e+002	1.059194e+002
2.382456e+002	1.072865e+002
2.392098e+002	1.083521e+002
2.401741e+002	1.081388e+002
2.411383e+002	1.060996e+002
2.421025e+002	1.042642e+002
2.430668e+002	1.040386e+002
2.440310e+002	1.046164e+002
2.449952e+002	1.054873e+002
2.459595e+002	1.062518e+002
2.469237e+002	1.066889e+002
2.478879e+002	1.064726e+002
2.488522e+002	1.057739e+002
2.498164e+002	1.049760e+002
2.507806e+002	1.045505e+002
2.517449e+002	1.045917e+002
2.527091e+002	1.045992e+002
2.536733e+002	1.047500e+002
2.546376e+002	1.048862e+002
2.556018e+002	1.047087e+002
2.565660e+002	1.038879e+002
2.575303e+002	1.031665e+002
2.584945e+002	1.025389e+002
2.594587e+002	1.020939e+002
2.604230e+002	1.019553e+002
2.613872e+002	1.023452e+002
2.623514e+002	1.030129e+002
2.633157e+002	1.040108e+002
2.642799e+002	1.051311e+002
2.652441e+002	1.059803e+002
2.662084e+002	1.056207e+002
2.671726e+002	1.043840e+002
2.681368e+002	1.031302e+002
2.691011e+002	1.019347e+002
2.700653e+002	1.008137e+002
2.710295e+002	1.005895e+002
2.719938e+002	1.022104e+002
2.729580e+002	1.035003e+002
2.739222e+002	1.037132e+002
2.748865e+002	1.028421e+002
2.758507e+002	1.023633e+002
2.768149e+002	1.034544e+002
2.777792e+002	1.044093e+002
2.787434e+002	1.042851e+002
2.797076e+002	1.027752e+002
2.806719e+002	1.009418e+002
2.816361e+002	1.003140e+002
2.826003e+002	1.003701e+002
2.835646e+002	1.007637e+002
2.845288e+002	1.012549e+002
2.854930e+002	1.018372e+002
2.864573e+002	1.021161e+002
2.874215e+002	1.020517e+002
2.883857e+002	1.019239e+002
2.893500e+002	1.019815e+002
2.903142e+002	1.023908e+002
2.912784e+002	1.024667e+002
2.922427e+002	1.021728e+002
2.932069e+002	1.017122e+002
2.941711e+002	1.011355e+002
2.951354e+002	1.003089e+002
2.960996e+002	9.978112e+001
2.970638e+002	9.992885e+001
2.980281e+002	1.004150e+002
2.989923e+002	1.009548e+002
2.999565e+002	1.013225e+002
3.009208e+002	1.015179e+002
3.018850e+002	1.014668e+002
3.028492e+002	1.011549e+002
3.038135e+002	1.007207e+002
3.047777e+002	1.003805e+002
3.057419e+002	1.002363e+002
3.067062e+002	1.001241e+002
3.076704e+002	9.991903e+001
3.086346e+002	9.977969e+001
3.095989e+002	9.999947e+001
3.105631e+002	1.011067e+002
3.115273e+002	1.016880e+002
3.124916e+002	1.012051e+002
3.134558e+002	1.002164e+002
3.144200e+002	9.953950e+001
3.153843e+002	9.991251e+001
3.163485e+002	1.005863e+002
3.173127e+002	1.011147e+002
3.182770e+002	1.014385e+002
3.192412e+002	1.014940e+002
3.202054e+002	1.010769e+002
3.211696e+002	1.001790e+002
3.221339e+002	9.965160e+001
3.230981e+002	9.959702e+001
3.240623e+002	9.983793e+001
3.250266e+002	9.991212e+001
3.259908e+002	9.978112e+001
3.269550e+002	9.979004e+001
3.279193e+002	9.995936e+001
3.288835e+002	1.001758e+002
3.298477e+002	1.002203e+002
3.308120e+002	9.983650e+001
3.317762e+002	9.943095e+001
3.327404e+002	9.918069e+001
3.337047e+002	9.913737e+001
3.346689e+002	9.927543e+001
3.356331e+002	9.951360e+001
3.365974e+002	9.975667e+001
3.375616e+002	1.000921e+002
3.385258e+002	1.005699e+002
3.394901e+002	1.010773e+002
3.404543e+002	1.009939e+002
3.414185e+002	9.962144e+001
3.423828e+002	9.883553e+001
3.433470e+002	9.931425e+001
3.443112e+002	1.008065e+002
3.452755e+002	1.017192e+002
3.462397e+002	1.012035e+002
3.472039e+002	1.006958e+002
3.481682e+002	1.004812e+002
3.491324e+002	1.005411e+002
3.500966e+002	1.005921e+002
3.510609e+002	1.003678e+002
3.520251e+002	9.999833e+001
3.529893e+002	9.948308e+001
3.539536e+002	9.885790e+001
3.549178e+002	9.821227e+001
3.558820e+002	9.790482e+001
3.568463e+002	9.800800e+001
3.578105e+002	9.815788e+001
3.587747e+002	9.827481e+001
3.597390e+002	9.837217e+001
3.607032e+002	9.853809e+001
3.616674e+002	9.857084e+001
3.626317e+002	9.860734e+001
3.635959e+002	9.874619e+001
3.645602e+002	9.897656e+001
3.655244e+002	9.913017e+001
3.664886e+002	9.920930e+001
3.674529e+002	9.918100e+001
3.684171e+002	9.889478e+001
3.693813e+002	9.839217e+001
3.703456e+002	9.788143e+001
3.713098e+002	9.784908e+001
3.722740e+002	9.806065e+001
3.732383e+002	9.807120e+001
3.742025e+002	9.776969e+001
3.751667e+002	9.728828e+001
3.761310e+002	9.723740e+001
3.770952e+002	9.780356e+001
3.780594e+002	9.828242e+001
3.790237e+002	9.865697e+001
3.799879e+002	9.890429e+001
3.809521e+002	9.882790e+001
3.819164e+002	9.774879e+001
3.828806e+002	9.709824e+001
3.838448e+002	9.753456e+001
3.848091e+002	9.880782e+001
3.857733e+002	9.991939e+001
3.867375e+002	9.940085e+001
3.877018e+002	9.848708e+001
3.886660e+002	9.829021e+001
3.896302e+002	9.894747e+001
3.905945e+002	1.000511e+002
3.915587e+002	1.005361e+002
3.925229e+002	1.002623e+002
3.934872e+002	9.969038e+001
3.944514e+002	9.860068e+001
3.954156e+002	9.725073e+001
3.963799e+002	9.670899e+001
3.973441e+002	9.834068e+001
3.983083e+002	9.945647e+001
3.992726e+002	9.940553e+001
4.002368e+002	9.851160e+001
4.012010e+002	9.770604e+001
4.021653e+002	9.747404e+001
4.031295e+002	9.769300e+001
4.040937e+002	9.869990e+001
4.050580e+002	1.001869e+002
4.060222e+002	1.014914e+002
4.069864e+002	1.014968e+002
4.079507e+002	1.003920e+002
4.089149e+002	9.952019e+001
4.098791e+002	9.894283e+001
4.108434e+002	9.862077e+001
4.118076e+002	9.849226e+001
4.127718e+002	9.872456e+001
4.137361e+002	9.890914e+001
4.147003e+002	9.937960e+001
4.156645e+002	9.978841e+001
4.166288e+002	9.944213e+001
4.175930e+002	9.731059e+001
4.185572e+002	9.580007e+001
4.195215e+002	9.605058e+001
4.204857e+002	9.726599e+001
4.214499e+002	9.832148e+001
4.224142e+002	9.815150e+001
4.233784e+002	9.747774e+001
4.243426e+002	9.790711e+001
4.253069e+002	9.923610e+001
4.262711e+002	1.007806e+002
4.272353e+002	1.017362e+002
4.281996e+002	1.019668e+002
4.291638e+002	1.014697e+002
4.301280e+002	9.968981e+001
4.310923e+002	9.777210e+001
4.320565e+002	9.684508e+001
4.330207e+002	9.733813e+001
4.339850e+002	9.789124e+001
4.349492e+002	9.819984e+001
4.359134e+002	9.850041e+001
4.368777e+002	9.910611e+001
4.378419e+002	1.002106e+002
4.388061e+002	1.009938e+002
4.397704e+002	1.002226e+002
4.407346e+002	9.867677e+001
4.416988e+002	9.717072e+001
4.426631e+002	9.630274e+001
4.436273e+002	9.612650e+001
4.445915e+002	9.677398e+001
4.455558e+002	9.825493e+001
4.465200e+002	9.962354e+001
4.474842e+002	1.003775e+002
4.484485e+002	1.004643e+002
4.494127e+002	1.001050e+002
4.503769e+002	9.908581e+001
4.513412e+002	9.819794e+001
4.523054e+002	9.772443e+001
4.532696e+002	9.765357e+001
4.542339e+002	9.762388e+001
4.551981e+002	9.737805e+001
4.561623e+002	9.708689e+001
4.571266e+002	9.690260e+001
4.580908e+002	9.683302e+001
4.590550e+002	9.673397e+001
4.600193e+002	9.614674e+001
4.609835e+002	9.507751e+001
4.619477e+002	9.422596e+001
4.629120e+002	9.381718e+001
4.638762e+002	9.380415e+001
4.648404e+002	9.383448e+001
4.658047e+002	9.394212e+001
4.667689e+002	9.382333e+001
4.677331e+002	9.321084e+001
4.686974e+002	9.242384e+001
4.696616e+002	9.211845e+001
4.706258e+002	9.317055e+001
4.715901e+002	9.408427e+001
4.725543e+002	9.376360e+001
4.735185e+002	9.267813e+001
4.744828e+002	9.164143e+001
4.754470e+002	9.147796e+001
4.764112e+002	9.191879e+001
4.773755e+002	9.189233e+001
4.783397e+002	9.147195e+001
4.793039e+002	9.101264e+001
4.802682e+002	9.094243e+001
4.812324e+002	9.158180e+001
4.821966e+002	9.173537e+001
4.831609e+002	9.108031e+001
4.841251e+002	9.013302e+001
4.850893e+002	8.915775e+001
4.860536e+002	8.814507e+001
4.870178e+002	8.729502e+001
4.879820e+002	8.692737e+001
4.889463e+002	8.679093e+001
4.899105e+002	8.673140e+001
4.908747e+002	8.664824e+001
4.918390e+002	8.651027e+001
4.928032e+002	8.617106e+001
4.937674e+002	8.570815e+001
4.947317e+002	8.533179e+001
4.956959e+002	8.513834e+001
4.966601e+002	8.508221e+001
4.976244e+002	8.483619e+001
4.985886e+002	8.444552e+001
4.995528e+002	8.408174e+001
5.005171e+002	8.362272e+001
5.014813e+002	8.313618e+001
5.024455e+002	8.291855e+001
5.034098e+002	8.322286e+001
5.043740e+002	8.341068e+001
5.053382e+002	8.340893e+001
5.063025e+002	8.323277e+001
5.072667e+002	8.287438e+001
5.082309e+002	8.222755e+001
5.091952e+002	8.166860e+001
5.101594e+002	8.165860e+001
5.111236e+002	8.208116e+001
5.120879e+002	8.270237e+001
5.130521e+002	8.329929e+001
5.140164e+002	8.390356e+001
5.149806e+002	8.404594e+001
5.159448e+002	8.356771e+001
5.169091e+002	8.293053e+001
5.178733e+002	8.239299e+001
5.188375e+002	8.192651e+001
5.198018e+002	8.164157e+001
5.207660e+002	8.160256e+001
5.217302e+002	8.168398e+001
5.226945e+002	8.195338e+001
5.236587e+002	8.238138e+001
5.246229e+002	8.271058e+001
5.255872e+002	8.241866e+001
5.265514e+002	8.191222e+001
5.275156e+002	8.150420e+001
5.284799e+002	8.126237e+001
5.294441e+002	8.112525e+001
5.304083e+002	8.099656e+001
5.313726e+002	8.103340e+001
5.323368e+002	8.087453e+001
5.333010e+002	8.011132e+001
5.342653e+002	7.908085e+001
5.352295e+002	7.858039e+001
5.361937e+002	7.902843e+001
5.371580e+002	7.956886e+001
5.381222e+002	8.023991e+001
5.390864e+002	8.089061e+001
5.400507e+002	8.137930e+001
5.410149e+002	8.160135e+001
5.419791e+002	8.132825e+001
5.429434e+002	8.024563e+001
5.439076e+002	7.884621e+001
5.448718e+002	7.770989e+001
5.458361e+002	7.719933e+001
5.468003e+002	7.724366e+001
5.477645e+002	7.731026e+001
5.487288e+002	7.741035e+001
5.496930e+002	7.750317e+001
5.506572e+002	7.739023e+001
5.516215e+002	7.709342e+001
5.525857e+002	7.728043e+001
5.535499e+002	7.921358e+001
5.545142e+002	8.037436e+001
5.554784e+002	7.979848e+001
5.564426e+002	7.810378e+001
5.574069e+002	7.671015e+001
5.583711e+002	7.664148e+001
5.593353e+002	7.709832e+001
5.602996e+002	7.750557e+001
5.612638e+002	7.783170e+001
5.622280e+002	7.799487e+001
5.631923e+002	7.788452e+001
5.641565e+002	7.750397e+001
5.651207e+002	7.768746e+001
5.660850e+002	7.867844e+001
5.670491e+002	7.949110e+001
5.680134e+002	7.917054e+001
5.689776e+002	7.741650e+001
5.699418e+002	7.664946e+001
5.709061e+002	7.808034e+001
5.718703e+002	7.932619e+001
5.728345e+002	7.916447e+001
5.737988e+002	7.770387e+001
5.747630e+002	7.646764e+001
5.757272e+002	7.703679e+001
5.766915e+002	7.823074e+001
5.776557e+002	7.941914e+001
5.786199e+002	8.040488e+001
5.795842e+002	8.096262e+001
5.805484e+002	8.071358e+001
5.815126e+002	7.951688e+001
5.824769e+002	7.889345e+001
5.834411e+002	7.896134e+001
5.844053e+002	7.935343e+001
5.853696e+002	7.974062e+001
5.863338e+002	8.019072e+001
5.872980e+002	8.037169e+001
5.882623e+002	8.020339e+001
5.892265e+002	7.992910e+001
5.901907e+002	7.957465e+001
5.911550e+002	7.918375e+001
5.921192e+002	7.900330e+001
5.930834e+002	7.955896e+001
5.940477e+002	8.027308e+001
5.950119e+002	8.075541e+001
5.959761e+002	8.093582e+001
5.969404e+002	8.097392e+001
5.979046e+002	8.116094e+001
5.988688e+002	8.155454e+001
5.998331e+002	8.160420e+001
6.007973e+002	8.110589e+001
6.017615e+002	8.037193e+001
6.027258e+002	7.976919e+001
6.036900e+002	7.916371e+001
6.046542e+002	7.913213e+001
6.056185e+002	8.005573e+001
6.065827e+002	8.115675e+001
6.075469e+002	8.197928e+001
6.085112e+002	8.239127e+001
6.094754e+002	8.254813e+001
6.104396e+002	8.259840e+001
6.114039e+002	8.247722e+001
6.123681e+002	8.185436e+001
6.133323e+002	8.071327e+001
6.142966e+002	7.945045e+001
6.152608e+002	7.904249e+001
6.162250e+002	7.987773e+001
6.171893e+002	8.074500e+001
6.181535e+002	8.188903e+001
6.191177e+002	8.299050e+001
6.200820e+002	8.349757e+001
6.210462e+002	8.304954e+001
6.220104e+002	8.241756e+001
6.229747e+002	8.174235e+001
6.239389e+002	8.115691e+001
6.249031e+002	8.074599e+001
6.258674e+002	8.054214e+001
6.268316e+002	8.053283e+001
6.277958e+002	8.071107e+001
6.287601e+002	8.104459e+001
6.297243e+002	8.169935e+001
6.306885e+002	8.266425e+001
6.316528e+002	8.364005e+001
6.326170e+002	8.393758e+001
6.335812e+002	8.317262e+001
6.345455e+002	8.266122e+001
6.355097e+002	8.240392e+001
6.364739e+002	8.232039e+001
6.374382e+002	8.235657e+001
6.384024e+002	8.257661e+001
6.393666e+002	8.285561e+001
6.403309e+002	8.332919e+001
6.412951e+002	8.379597e+001
6.422593e+002	8.415410e+001
6.432236e+002	8.429996e+001
6.441878e+002	8.404448e+001
6.451520e+002	8.268903e+001
6.461163e+002	8.114311e+001
6.470805e+002	8.078734e+001
6.480447e+002	8.183144e+001
6.490090e+002	8.337981e+001
6.499732e+002	8.368879e+001
6.509374e+002	8.187559e+001
6.519017e+002	8.074590e+001
6.528659e+002	8.066710e+001
6.538301e+002	8.104258e+001
6.547944e+002	8.137164e+001
6.557586e+002	8.158807e+001
6.567228e+002	8.179245e+001
6.576871e+002	8.206706e+001
6.586513e+002	8.230701e+001
6.596155e+002	8.248856e+001
6.605798e+002	8.261990e+001
6.615440e+002	8.269793e+001
6.625082e+002	8.258040e+001
6.634725e+002	8.242062e+001
6.644367e+002	8.271046e+001
6.654009e+002	8.348374e+001
6.663652e+002	8.431022e+001
6.673294e+002	8.459490e+001
6.682936e+002	8.412501e+001
6.692579e+002	8.359624e+001
6.702221e+002	8.292922e+001
6.711863e+002	8.235336e+001
6.721506e+002	8.200822e+001
6.731148e+002	8.193190e+001
6.740790e+002	8.209505e+001
6.750433e+002	8.291740e+001
6.760075e+002	8.354948e+001
6.769717e+002	8.340199e+001
6.779360e+002	8.263917e+001
6.789002e+002	8.181812e+001
6.798644e+002	8.153808e+001
6.808287e+002	8.168677e+001
6.817929e+002	8.158113e+001
6.827571e+002	8.123653e+001
6.837214e+002	8.090842e+001
6.846856e+002	8.079518e+001
6.856498e+002	8.090560e+001
6.866141e+002	8.102577e+001
6.875783e+002	8.106593e+001
6.885425e+002	8.124220e+001
6.895068e+002	8.166381e+001
6.904710e+002	8.228101e+001
6.914352e+002	8.299848e+001
6.923995e+002	8.402438e+001
6.933637e+002	8.459924e+001
6.943279e+002	8.409297e+001
6.952922e+002	8.296193e+001
6.962564e+002	8.182640e+001
6.972206e+002	8.112727e+001
6.981849e+002	8.082124e+001
6.991491e+002	8.077094e+001
7.001133e+002	8.085877e+001
7.010776e+002	8.107596e+001
7.020418e+002	8.147282e+001
7.030060e+002	8.202120e+001
7.039703e+002	8.261824e+001
7.049345e+002	8.376375e+001
7.058987e+002	8.440284e+001
7.068630e+002	8.387183e+001
7.078272e+002	8.294649e+001
7.087914e+002	8.249769e+001
7.097557e+002	8.291782e+001
7.107199e+002	8.357321e+001
7.116841e+002	8.382949e+001
7.126484e+002	8.377785e+001
7.136126e+002	8.337580e+001
7.145768e+002	8.268018e+001
7.155411e+002	8.197157e+001
7.165053e+002	8.187312e+001
7.174695e+002	8.264720e+001
7.184338e+002	8.326366e+001
7.193980e+002	8.359495e+001
7.203622e+002	8.384550e+001
7.213265e+002	8.439252e+001
7.222907e+002	8.550422e+001
7.232549e+002	8.606831e+001
7.242192e+002	8.499173e+001
7.251834e+002	8.373709e+001
7.261476e+002	8.320704e+001
7.271119e+002	8.345244e+001
7.280761e+002	8.382427e+001
7.290403e+002	8.356857e+001
7.300046e+002	8.294966e+001
7.309688e+002	8.266887e+001
7.319330e+002	8.274411e+001
7.328973e+002	8.300512e+001
7.338615e+002	8.330056e+001
7.348257e+002	8.363029e+001
7.357900e+002	8.365524e+001
7.367542e+002	8.303035e+001
7.377184e+002	8.246127e+001
7.386827e+002	8.225589e+001
7.396469e+002	8.241203e+001
7.406111e+002	8.275630e+001
7.415754e+002	8.332623e+001
7.425396e+002	8.400757e+001
7.435038e+002	8.469251e+001
7.444681e+002	8.523759e+001
7.454323e+002	8.539919e+001
7.463965e+002	8.504770e+001
7.473608e+002	8.439452e+001
7.483250e+002	8.448350e+001
7.492892e+002	8.540492e+001
7.502535e+002	8.600212e+001
7.512177e+002	8.579636e+001
7.521819e+002	8.508585e+001
7.531462e+002	8.462435e+001
7.541104e+002	8.453457e+001
7.550746e+002	8.435703e+001
7.560389e+002	8.393728e+001
7.570031e+002	8.354590e+001
7.579673e+002	8.337204e+001
7.589316e+002	8.347070e+001
7.598958e+002	8.377847e+001
7.608600e+002	8.439478e+001
7.618243e+002	8.502290e+001
7.627885e+002	8.531130e+001
7.637527e+002	8.526114e+001
7.647170e+002	8.516488e+001
7.656812e+002	8.542680e+001
7.666454e+002	8.619987e+001
7.676097e+002	8.644526e+001
7.685739e+002	8.582462e+001
7.695381e+002	8.523265e+001
7.705024e+002	8.500256e+001
7.714666e+002	8.511600e+001
7.724308e+002	8.553436e+001
7.733951e+002	8.656490e+001
7.743593e+002	8.736411e+001
7.753235e+002	8.773274e+001
7.762878e+002	8.777303e+001
7.772520e+002	8.752641e+001
7.782162e+002	8.700035e+001
7.791805e+002	8.638725e+001
7.801447e+002	8.623250e+001
7.811089e+002	8.640285e+001
7.820732e+002	8.675217e+001
7.830374e+002	8.732461e+001
7.840016e+002	8.792294e+001
7.849659e+002	8.799940e+001
7.859301e+002	8.706740e+001
7.868943e+002	8.659344e+001
7.878586e+002	8.687087e+001
7.888228e+002	8.753358e+001
7.897870e+002	8.851163e+001
7.907513e+002	8.965053e+001
7.917155e+002	9.020171e+001
7.926797e+002	8.882732e+001
7.936440e+002	8.717683e+001
7.946082e+002	8.671233e+001
7.955724e+002	8.739584e+001
7.965367e+002	8.859927e+001
7.975009e+002	8.970164e+001
7.984651e+002	9.068204e+001
7.994294e+002	9.040816e+001
8.003936e+002	8.836076e+001
8.013578e+002	8.655662e+001
8.023221e+002	8.579250e+001
8.032863e+002	8.582041e+001
8.042505e+002	8.584016e+001
8.052148e+002	8.572285e+001
8.061790e+002	8.587829e+001
8.071432e+002	8.642566e+001
8.081075e+002	8.721471e+001
8.090717e+002	8.814664e+001
8.100359e+002	8.910476e+001
8.110002e+002	8.986862e+001
8.119644e+002	9.013192e+001
8.129286e+002	9.002932e+001
8.138929e+002	8.975203e+001
8.148571e+002	8.931718e+001
8.158214e+002	8.889442e+001
8.167856e+002	8.872456e+001
8.177498e+002	8.890255e+001
8.187141e+002	8.897237e+001
8.196783e+002	8.875475e+001
8.206425e+002	8.857089e+001
8.216068e+002	8.862950e+001
8.225710e+002	8.890598e+001
8.235352e+002	8.919035e+001
8.244995e+002	8.930156e+001
8.254637e+002	8.940347e+001
8.264279e+002	8.973740e+001
8.273922e+002	9.006995e+001
8.283564e+002	9.002213e+001
8.293206e+002	8.945594e+001
8.302849e+002	8.871101e+001
8.312491e+002	8.876452e+001
8.322133e+002	9.011832e+001
8.331776e+002	9.083050e+001
8.341418e+002	9.020307e+001
8.351060e+002	8.914548e+001
8.360703e+002	8.872166e+001
8.370345e+002	8.908833e+001
8.379987e+002	8.952452e+001
8.389630e+002	9.001450e+001
8.399272e+002	9.026045e+001
8.408914e+002	8.994686e+001
8.418557e+002	8.927109e+001
8.428199e+002	8.878305e+001
8.437841e+002	8.900043e+001
8.447484e+002	8.956196e+001
8.457126e+002	8.902398e+001
8.466768e+002	8.752489e+001
8.476411e+002	8.653195e+001
8.486053e+002	8.704753e+001
8.495695e+002	8.862891e+001
8.505338e+002	8.922362e+001
8.514980e+002	8.773946e+001
8.524622e+002	8.699805e+001
8.534265e+002	8.782032e+001
8.543907e+002	8.886390e+001
8.553549e+002	8.894677e+001
8.563192e+002	8.789967e+001
8.572834e+002	8.681461e+001
8.582476e+002	8.683072e+001
8.592119e+002	8.714120e+001
8.601761e+002	8.664894e+001
8.611403e+002	8.552869e+001
8.621046e+002	8.477720e+001
8.630688e+002	8.534690e+001
8.640330e+002	8.712759e+001
8.649973e+002	8.775987e+001
8.659615e+002	8.656170e+001
8.669257e+002	8.559425e+001
8.678900e+002	8.527293e+001
8.688542e+002	8.546669e+001
8.698184e+002	8.602567e+001
8.707827e+002	8.703953e+001
8.717469e+002	8.771501e+001
8.727111e+002	8.748029e+001
8.736754e+002	8.701363e+001
8.746396e+002	8.675027e+001
8.756038e+002	8.678539e+001
8.765681e+002	8.701770e+001
8.775323e+002	8.737513e+001
8.784965e+002	8.775389e+001
8.794608e+002	8.742651e+001
8.804250e+002	8.624851e+001
8.813892e+002	8.538651e+001
8.823535e+002	8.573978e+001
8.833177e+002	8.708027e+001
8.842819e+002	8.791988e+001
8.852462e+002	8.761467e+001
8.862104e+002	8.759700e+001
8.871746e+002	8.850969e+001
8.881389e+002	8.961805e+001
8.891031e+002	9.026577e+001
8.900673e+002	9.026467e+001
8.910316e+002	8.985317e+001
8.919958e+002	8.897866e+001
8.929600e+002	8.802324e+001
8.939243e+002	8.790085e+001
8.948885e+002	8.866830e+001
8.958527e+002	8.967870e+001
8.968170e+002	9.035178e+001
8.977812e+002	9.066101e+001
8.987454e+002	9.070984e+001
8.997097e+002	9.000278e+001
9.006739e+002	8.963199e+001
9.016381e+002	9.004098e+001
9.026024e+002	9.086153e+001
9.035666e+002	9.161791e+001
9.045308e+002	9.213429e+001
9.054951e+002	9.239197e+001
9.064593e+002	9.213687e+001
9.074235e+002	9.166187e+001
9.083878e+002	9.113630e+001
9.093520e+002	9.075208e+001
9.103162e+002	9.083799e+001
9.112805e+002	9.172373e+001
9.122447e+002	9.334019e+001
9.132089e+002	9.427296e+001
9.141732e+002	9.446857e+001
9.151374e+002	9.444612e+001
9.161016e+002	9.415279e+001
9.170659e+002	9.381655e+001
9.180301e+002	9.388483e+001
9.189943e+002	9.450072e+001
9.199586e+002	9.496821e+001
9.209228e+002	9.512069e+001
9.218870e+002	9.512374e+001
9.228513e+002	9.485283e+001
9.238155e+002	9.441348e+001
9.247797e+002	9.419366e+001
9.257440e+002	9.465289e+001
9.267082e+002	9.569437e+001
9.276724e+002	9.654574e+001
9.286367e+002	9.727754e+001
9.296009e+002	9.773280e+001
9.305651e+002	9.773621e+001
9.315294e+002	9.740149e+001
9.324936e+002	9.705589e+001
9.334578e+002	9.658276e+001
9.344221e+002	9.642354e+001
9.353863e+002	9.674340e+001
9.363505e+002	9.718800e+001
9.373148e+002	9.762282e+001
9.382790e+002	9.793971e+001
9.392432e+002	9.793789e+001
9.402075e+002	9.734319e+001
9.411717e+002	9.663701e+001
9.421359e+002	9.691280e+001
9.431002e+002	9.799316e+001
9.440644e+002	9.919701e+001
9.450286e+002	1.002822e+002
9.459929e+002	1.012044e+002
9.469571e+002	1.017046e+002
9.479213e+002	1.016262e+002
9.488856e+002	1.013904e+002
9.498498e+002	1.007402e+002
9.508140e+002	1.000909e+002
9.517783e+002	9.970318e+001
9.527425e+002	9.966487e+001
9.537067e+002	9.999677e+001
9.546710e+002	1.008022e+002
9.556352e+002	1.017586e+002
9.565994e+002	1.024848e+002
9.575637e+002	1.029731e+002
9.585279e+002	1.031661e+002
9.594921e+002	1.030504e+002
9.604564e+002	1.028125e+002
9.614206e+002	1.028868e+002
9.623848e+002	1.034847e+002
9.633491e+002	1.038605e+002
9.643133e+002	1.036048e+002
9.652775e+002	1.034248e+002
9.662418e+002	1.040801e+002
9.672060e+002	1.053857e+002
9.681702e+002	1.061574e+002
9.691345e+002	1.054661e+002
9.700987e+002	1.046041e+002
9.710629e+002	1.048183e+002
9.720272e+002	1.055713e+002
9.729914e+002	1.060645e+002
9.739556e+002	1.060409e+002
9.749199e+002	1.060090e+002
9.758841e+002	1.069292e+002
9.768483e+002	1.092474e+002
9.778126e+002	1.104779e+002
9.787768e+002	1.098837e+002
9.797410e+002	1.091426e+002
9.807053e+002	1.089659e+002
9.816695e+002	1.092429e+002
9.826337e+002	1.096774e+002
9.835980e+002	1.103787e+002
9.845622e+002	1.110543e+002
9.855264e+002	1.109825e+002
9.864907e+002	1.109108e+002
9.874549e+002	1.118359e+002
9.884191e+002	1.137577e+002
9.893834e+002	1.157067e+002
9.903476e+002	1.165758e+002
9.913118e+002	1.164460e+002
9.922761e+002	1.162142e+002
9.932403e+002	1.158897e+002
9.942045e+002	1.155485e+002
9.951688e+002	1.149841e+002
9.961330e+002	1.144469e+002
9.970972e+002	1.144966e+002
9.980615e+002	1.152772e+002
9.990257e+002	1.161014e+002
9.999899e+002	1.167733e+002
1.000954e+003	1.174126e+002
1.001918e+003	1.182605e+002
1.002883e+003	1.192209e+002
1.003847e+003	1.199359e+002
1.004811e+003	1.200883e+002
1.005775e+003	1.197845e+002
1.006740e+003	1.193731e+002
1.007704e+003	1.187235e+002
1.008668e+003	1.186855e+002
1.009632e+003	1.201479e+002
1.010596e+003	1.219989e+002
1.011561e+003	1.224718e+002
1.012525e+003	1.212837e+002
1.013489e+003	1.209798e+002
1.014453e+003	1.235953e+002
1.015418e+003	1.256548e+002
1.016382e+003	1.256531e+002
1.017346e+003	1.245979e+002
1.018310e+003	1.238637e+002
1.019275e+003	1.240575e+002
1.020239e+003	1.248785e+002
1.021203e+003	1.261664e+002
1.022167e+003	1.278533e+002
1.023132e+003	1.288925e+002
1.024096e+003	1.291361e+002
1.025060e+003	1.293520e+002
1.026024e+003	1.302073e+002
1.026989e+003	1.314910e+002
1.027953e+003	1.319536e+002
1.028917e+003	1.305908e+002
1.029881e+003	1.300000e+002
1.030845e+003	1.316377e+002
1.031810e+003	1.337796e+002
1.032774e+003	1.348080e+002
1.033738e+003	1.345306e+002
1.034702e+003	1.340540e+002
1.035667e+003	1.344537e+002
1.036631e+003	1.354656e+002
1.037595e+003	1.360316e+002
1.038559e+003	1.361776e+002
1.039524e+003	1.364624e+002
1.040488e+003	1.371525e+002
1.041452e+003	1.379898e+002
1.042416e+003	1.385461e+002
1.043380e+003	1.388676e+002
1.044345e+003	1.391912e+002
1.045309e+003	1.392590e+002
1.046273e+003	1.395136e+002
1.047237e+003	1.402385e+002
1.048202e+003	1.412918e+002
1.049166e+003	1.424172e+002
1.050130e+003	1.434603e+002
1.051094e+003	1.443643e+002
1.052059e+003	1.450488e+002
1.053023e+003	1.455520e+002
1.053987e+003	1.460178e+002
1.054951e+003	1.464789e+002
1.055916e+003	1.468311e+002
1.056880e+003	1.468300e+002
1.057844e+003	1.465245e+002
1.058808e+003	1.468087e+002
1.059772e+003	1.482039e+002
1.060737e+003	1.495808e+002
1.061701e+003	1.507262e+002
1.062665e+003	1.516073e+002
1.063629e+003	1.520151e+002
1.064594e+003	1.521302e+002
1.065558e+003	1.526600e+002
1.066522e+003	1.542783e+002
1.067486e+003	1.563502e+002
1.068450e+003	1.574312e+002
1.069415e+003	1.577152e+002
1.070379e+003	1.577332e+002
1.071343e+003	1.575002e+002
1.072307e+003	1.573194e+002
1.073272e+003	1.579145e+002
1.074236e+003	1.596024e+002
1.075200e+003	1.605320e+002
1.076164e+003	1.599115e+002
1.077129e+003	1.594559e+002
1.078093e+003	1.594224e+002
1.079057e+003	1.598277e+002
1.080021e+003	1.608745e+002
1.080985e+003	1.625644e+002
1.081950e+003	1.641841e+002
1.082914e+003	1.648228e+002
1.083878e+003	1.647239e+002
1.084842e+003	1.646819e+002
1.085807e+003	1.645706e+002
1.086771e+003	1.647568e+002
1.087735e+003	1.658321e+002
1.088699e+003	1.675472e+002
1.089664e+003	1.686021e+002
1.090628e+003	1.686784e+002
1.091592e+003	1.689205e+002
1.092556e+003	1.692663e+002
1.093521e+003	1.697155e+002
1.094485e+003	1.705368e+002
1.095449e+003	1.716389e+002
1.096413e+003	1.727010e+002
1.097377e+003	1.734822e+002
1.098342e+003	1.739935e+002
1.099306e+003	1.740876e+002
1.100270e+003	1.738880e+002
1.101234e+003	1.744182e+002
1.102199e+003	1.761644e+002
1.103163e+003	1.780931e+002
1.104127e+003	1.791140e+002
1.105091e+003	1.792011e+002
1.106056e+003	1.793138e+002
1.107020e+003	1.798144e+002
1.107984e+003	1.801236e+002
1.108948e+003	1.798554e+002
1.109912e+003	1.796820e+002
1.110877e+003	1.799202e+002
1.111841e+003	1.804608e+002
1.112805e+003	1.811028e+002
1.113769e+003	1.818749e+002
1.114734e+003	1.829541e+002
1.115698e+003	1.846712e+002
1.116662e+003	1.868530e+002
1.117626e+003	1.879359e+002
1.118591e+003	1.868332e+002
1.119555e+003	1.854625e+002
1.120519e+003	1.861639e+002
1.121483e+003	1.889096e+002
1.122448e+003	1.911228e+002
1.123412e+003	1.921302e+002
1.124376e+003	1.927066e+002
1.125340e+003	1.928941e+002
1.126304e+003	1.932277e+002
1.127269e+003	1.942550e+002
1.128233e+003	1.957978e+002
1.129197e+003	1.970803e+002
1.130161e+003	1.974776e+002
1.131126e+003	1.973534e+002
1.132090e+003	1.978643e+002
1.133054e+003	1.989956e+002
1.134018e+003	1.998531e+002
1.134983e+003	1.997746e+002
1.135947e+003	1.994959e+002
1.136911e+003	2.000051e+002
1.137875e+003	2.013983e+002
1.138839e+003	2.029168e+002
1.139804e+003	2.045762e+002
1.140768e+003	2.058112e+002
1.141732e+003	2.058705e+002
1.142696e+003	2.057952e+002
1.143661e+003	2.068547e+002
1.144625e+003	2.090804e+002
1.145589e+003	2.113292e+002
1.146553e+003	2.124401e+002
1.147518e+003	2.126286e+002
1.148482e+003	2.132693e+002
1.149446e+003	2.146532e+002
1.150410e+003	2.158986e+002
1.151375e+003	2.165154e+002
1.152339e+003	2.167628e+002
1.153303e+003	2.170636e+002
1.154267e+003	2.175643e+002
1.155231e+003	2.181053e+002
1.156196e+003	2.184989e+002
1.157160e+003	2.194122e+002
1.158124e+003	2.210775e+002
1.159088e+003	2.230859e+002
1.160053e+003	2.254808e+002
1.161017e+003	2.280719e+002
1.161981e+003	2.299009e+002
1.162945e+003	2.298157e+002
1.163910e+003	2.279567e+002
1.164874e+003	2.268368e+002
1.165838e+003	2.270856e+002
1.166802e+003	2.280597e+002
1.167766e+003	2.301910e+002
1.168731e+003	2.322386e+002
1.169695e+003	2.330153e+002
1.170659e+003	2.328208e+002
1.171623e+003	2.331537e+002
1.172588e+003	2.348421e+002
1.173552e+003	2.371831e+002
1.174516e+003	2.394688e+002
1.175480e+003	2.413030e+002
1.176445e+003	2.424148e+002
1.177409e+003	2.429182e+002
1.178373e+003	2.431168e+002
1.179337e+003	2.431973e+002
1.180302e+003	2.432432e+002
1.181266e+003	2.436154e+002
1.182230e+003	2.442402e+002
1.183194e+003	2.449221e+002
1.184158e+003	2.459245e+002
1.185123e+003	2.468708e+002
1.186087e+003	2.473733e+002
1.187051e+003	2.476963e+002
1.188015e+003	2.483906e+002
1.188980e+003	2.496279e+002
1.189944e+003	2.510049e+002
1.190908e+003	2.522867e+002
1.191872e+003	2.536102e+002
1.192837e+003	2.548808e+002
1.193801e+003	2.560665e+002
1.194765e+003	2.573044e+002
1.195729e+003	2.586414e+002
1.196693e+003	2.599594e+002
1.197658e+003	2.610805e+002
1.198622e+003	2.619904e+002
1.199586e+003	2.631457e+002
1.200550e+003	2.651225e+002
1.201515e+003	2.666462e+002
1.202479e+003	2.665510e+002
1.203443e+003	2.661594e+002
1.204407e+003	2.676216e+002
1.205372e+003	2.713257e+002
1.206336e+003	2.751035e+002
1.207300e+003	2.763094e+002
1.208264e+003	2.753292e+002
1.209229e+003	2.755804e+002
1.210193e+003	2.774838e+002
1.211157e+003	2.794514e+002
1.212121e+003	2.806349e+002
1.213085e+003	2.816411e+002
1.214050e+003	2.835439e+002
1.215014e+003	2.862489e+002
1.215978e+003	2.877801e+002
1.216942e+003	2.865741e+002
1.217907e+003	2.860418e+002
1.218871e+003	2.887642e+002
1.219835e+003	2.925800e+002
1.220799e+003	2.952077e+002
1.221764e+003	2.963043e+002
1.222728e+003	2.967929e+002
1.223692e+003	2.974721e+002
1.224656e+003	2.985091e+002
1.225620e+003	3.004287e+002
1.226585e+003	3.034567e+002
1.227549e+003	3.057032e+002
1.228513e+003	3.072138e+002
1.229477e+003	3.082745e+002
1.230442e+003	3.087124e+002
1.231406e+003	3.092445e+002
1.232370e+003	3.112779e+002
1.233334e+003	3.151706e+002
1.234299e+003	3.187738e+002
1.235263e+003	3.196947e+002
1.236227e+003	3.195986e+002
1.237191e+003	3.211906e+002
1.238156e+003	3.243199e+002
1.239120e+003	3.272569e+002
1.240084e+003	3.290172e+002
1.241048e+003	3.303426e+002
1.242012e+003	3.328597e+002
1.242977e+003	3.369461e+002
1.243941e+003	3.394663e+002
1.244905e+003	3.380879e+002
1.245869e+003	3.378109e+002
1.246834e+003	3.404577e+002
1.247798e+003	3.442825e+002
1.248762e+003	3.477273e+002
1.249726e+003	3.505859e+002
1.250691e+003	3.534885e+002
1.251655e+003	3.568501e+002
1.252619e+003	3.599279e+002
1.253583e+003	3.608631e+002
1.254547e+003	3.598189e+002
1.255512e+003	3.606022e+002
1.256476e+003	3.645540e+002
1.257440e+003	3.689918e+002
1.258404e+003	3.719757e+002
1.259369e+003	3.735829e+002
1.260333e+003	3.744244e+002
1.261297e+003	3.744450e+002
1.262261e+003	3.758951e+002
1.263226e+003	3.814077e+002
1.264190e+003	3.872460e+002
1.265154e+003	3.912602e+002
1.266118e+003	3.939543e+002
1.267083e+003	3.961078e+002
1.268047e+003	3.980340e+002
1.269011e+003	4.000558e+002
1.269975e+003	4.027579e+002
1.270939e+003	4.060625e+002
1.271904e+003	4.086767e+002
1.272868e+003	4.103364e+002
1.273832e+003	4.126631e+002
1.274796e+003	4.157514e+002
1.275761e+003	4.188356e+002
1.276725e+003	4.211967e+002
1.277689e+003	4.233711e+002
1.278653e+003	4.269647e+002
1.279618e+003	4.327246e+002
1.280582e+003	4.383099e+002
1.281546e+003	4.408653e+002
1.282510e+003	4.414860e+002
1.283474e+003	4.424769e+002
1.284439e+003	4.441588e+002
1.285403e+003	4.468491e+002
1.286367e+003	4.509505e+002
1.287331e+003	4.553299e+002
1.288296e+003	4.578492e+002
1.289260e+003	4.583254e+002
1.290224e+003	4.598421e+002
1.291188e+003	4.636983e+002
1.292153e+003	4.674983e+002
1.293117e+003	4.699180e+002
1.294081e+003	4.723848e+002
1.295045e+003	4.768896e+002
1.296010e+003	4.828962e+002
1.296974e+003	4.877397e+002
1.297938e+003	4.894262e+002
1.298902e+003	4.890352e+002
1.299866e+003	4.895422e+002
1.300831e+003	4.919113e+002
1.301795e+003	4.957646e+002
1.302759e+003	5.009180e+002
1.303723e+003	5.059295e+002
1.304688e+003	5.108037e+002
1.305652e+003	5.142584e+002
1.306616e+003	5.146313e+002
1.307580e+003	5.127594e+002
1.308545e+003	5.123011e+002
1.309509e+003	5.148434e+002
1.310473e+003	5.183646e+002
1.311437e+003	5.207578e+002
1.312401e+003	5.222795e+002
1.313366e+003	5.236815e+002
1.314330e+003	5.254345e+002
1.315294e+003	5.277695e+002
1.316258e+003	5.307644e+002
1.317223e+003	5.339666e+002
1.318187e+003	5.361426e+002
1.319151e+003	5.367731e+002
1.320115e+003	5.385463e+002
1.321080e+003	5.428581e+002
1.322044e+003	5.463773e+002
1.323008e+003	5.473076e+002
1.323972e+003	5.476949e+002
1.324937e+003	5.505064e+002
1.325901e+003	5.559139e+002
1.326865e+003	5.611791e+002
1.327829e+003	5.637936e+002
1.328793e+003	5.641752e+002
1.329758e+003	5.643958e+002
1.330722e+003	5.647239e+002
1.331686e+003	5.656688e+002
1.332650e+003	5.678906e+002
1.333615e+003	5.698351e+002
1.334579e+003	5.701190e+002
1.335543e+003	5.695925e+002
1.336507e+003	5.701116e+002
1.337472e+003	5.720706e+002
1.338436e+003	5.739743e+002
1.339400e+003	5.750533e+002
1.340364e+003	5.756976e+002
1.341328e+003	5.758320e+002
1.342293e+003	5.755473e+002
1.343257e+003	5.755660e+002
1.344221e+003	5.761853e+002
1.345185e+003	5.768624e+002
1.346150e+003	5.771277e+002
1.347114e+003	5.769441e+002
1.348078e+003	5.761784e+002
1.349042e+003	5.745963e+002
1.350007e+003	5.737457e+002
1.350971e+003	5.742014e+002
1.351935e+003	5.745857e+002
1.352899e+003	5.742606e+002
1.353864e+003	5.740174e+002
1.354828e+003	5.748749e+002
1.355792e+003	5.764655e+002
1.356756e+003	5.773975e+002
1.357720e+003	5.768367e+002
1.358685e+003	5.753681e+002
1.359649e+003	5.740158e+002
1.360613e+003	5.728309e+002
1.361577e+003	5.715176e+002
1.362542e+003	5.699738e+002
1.363506e+003	5.683708e+002
1.364470e+003	5.667318e+002
1.365434e+003	5.648604e+002
1.366399e+003	5.624672e+002
1.367363e+003	5.599149e+002
1.368327e+003	5.583636e+002
1.369291e+003	5.584055e+002
1.370255e+003	5.585798e+002
1.371220e+003	5.566441e+002
1.372184e+003	5.534130e+002
1.373148e+003	5.511638e+002
1.374112e+003	5.503209e+002
1.375077e+003	5.496198e+002
1.376041e+003	5.481973e+002
1.377005e+003	5.462665e+002
1.377969e+003	5.443515e+002
1.378934e+003	5.425678e+002
1.379898e+003	5.410065e+002
1.380862e+003	5.396288e+002
1.381826e+003	5.380701e+002
1.382791e+003	5.366990e+002
1.383755e+003	5.351193e+002
1.384719e+003	5.325417e+002
1.385683e+003	5.291946e+002
1.386647e+003	5.260270e+002
1.387612e+003	5.236407e+002
1.388576e+003	5.217927e+002
1.389540e+003	5.197669e+002
1.390504e+003	5.171657e+002
1.391469e+003	5.143141e+002
1.392433e+003	5.113347e+002
1.393397e+003	5.084706e+002
1.394361e+003	5.067721e+002
1.395326e+003	5.051631e+002
1.396290e+003	5.019725e+002
1.397254e+003	4.978669e+002
1.398218e+003	4.944642e+002
1.399182e+003	4.921967e+002
1.400147e+003	4.905609e+002
1.401111e+003	4.895610e+002
1.402075e+003	4.890543e+002
1.403039e+003	4.875591e+002
1.404004e+003	4.846988e+002
1.404968e+003	4.817534e+002
1.405932e+003	4.783294e+002
1.406896e+003	4.746357e+002
1.407861e+003	4.718036e+002
1.408825e+003	4.699111e+002
1.409789e+003	4.678326e+002
1.410753e+003	4.650952e+002
1.411718e+003	4.628734e+002
1.412682e+003	4.621563e+002
1.413646e+003	4.607547e+002
1.414610e+003	4.566375e+002
1.415574e+003	4.519326e+002
1.416539e+003	4.484345e+002
1.417503e+003	4.459491e+002
1.418467e+003	4.437114e+002
1.419431e+003	4.414911e+002
1.420396e+003	4.393406e+002
1.421360e+003	4.370350e+002
1.422324e+003	4.345325e+002
1.423288e+003	4.331547e+002
1.424253e+003	4.343337e+002
1.425217e+003	4.344339e+002
1.426181e+003	4.312125e+002
1.427145e+003	4.280113e+002
1.428109e+003	4.271870e+002
1.429074e+003	4.278515e+002
1.430038e+003	4.284302e+002
1.431002e+003	4.282345e+002
1.431966e+003	4.269360e+002
1.432931e+003	4.239049e+002
1.433895e+003	4.193528e+002
1.434859e+003	4.158036e+002
1.435823e+003	4.140556e+002
1.436788e+003	4.135287e+002
1.437752e+003	4.155128e+002
1.438716e+003	4.162980e+002
1.439680e+003	4.134725e+002
1.440645e+003	4.097226e+002
1.441609e+003	4.081320e+002
1.442573e+003	4.087499e+002
1.443537e+003	4.098863e+002
1.444501e+003	4.105885e+002
1.445466e+003	4.099767e+002
1.446430e+003	4.066343e+002
1.447394e+003	4.014357e+002
1.448358e+003	3.986011e+002
1.449323e+003	3.980410e+002
1.450287e+003	3.977908e+002
1.451251e+003	3.976842e+002
1.452215e+003	3.978717e+002
1.453180e+003	3.989702e+002
1.454144e+003	4.004188e+002
1.455108e+003	4.001581e+002
1.456072e+003	3.975133e+002
1.457036e+003	3.948725e+002
1.458001e+003	3.937875e+002
1.458965e+003	3.935924e+002
1.459929e+003	3.934454e+002
1.460893e+003	3.932880e+002
1.461858e+003	3.930795e+002
1.462822e+003	3.928850e+002
1.463786e+003	3.926226e+002
1.464750e+003	3.920301e+002
1.465715e+003	3.912320e+002
1.466679e+003	3.904712e+002
1.467643e+003	3.897120e+002
1.468607e+003	3.898919e+002
1.469572e+003	3.918366e+002
1.470536e+003	3.934917e+002
1.471500e+003	3.939888e+002
1.472464e+003	3.934930e+002
1.473428e+003	3.918222e+002
1.474393e+003	3.900705e+002
1.475357e+003	3.900967e+002
1.476321e+003	3.923275e+002
1.477285e+003	3.948199e+002
1.478250e+003	3.953606e+002
1.479214e+003	3.940187e+002
1.480178e+003	3.922584e+002
1.481142e+003	3.897148e+002
1.482107e+003	3.889830e+002
1.483071e+003	3.918250e+002
1.484035e+003	3.941051e+002
1.484999e+003	3.946759e+002
1.485964e+003	3.941463e+002
1.486928e+003	3.925944e+002
1.487892e+003	3.905917e+002
1.488856e+003	3.894387e+002
1.489820e+003	3.897628e+002
1.490785e+003	3.905256e+002
1.491749e+003	3.902245e+002
1.492713e+003	3.892593e+002
1.493677e+003	3.895290e+002
1.494642e+003	3.905840e+002
1.495606e+003	3.922135e+002
1.496570e+003	3.960527e+002
1.497534e+003	3.985910e+002
1.498499e+003	3.973370e+002
1.499463e+003	3.946261e+002
1.500427e+003	3.933902e+002
1.501391e+003	3.940041e+002
1.502355e+003	3.951457e+002
1.503320e+003	3.959724e+002
1.504284e+003	3.970054e+002
1.505248e+003	3.995724e+002
1.506212e+003	4.035033e+002
1.507177e+003	4.041193e+002
1.508141e+003	4.001214e+002
1.509105e+003	3.978010e+002
1.510069e+003	3.990514e+002
1.511034e+003	4.012065e+002
1.511998e+003	4.022639e+002
1.512962e+003	4.028110e+002
1.513926e+003	4.045150e+002
1.514891e+003	4.074576e+002
1.515855e+003	4.094799e+002
1.516819e+003	4.093206e+002
1.517783e+003	4.085143e+002
1.518747e+003	4.092253e+002
1.519712e+003	4.110768e+002
1.520676e+003	4.118157e+002
1.521640e+003	4.109831e+002
1.522604e+003	4.111855e+002
1.523569e+003	4.136651e+002
1.524533e+003	4.166138e+002
1.525497e+003	4.195284e+002
1.526461e+003	4.222215e+002
1.527426e+003	4.226062e+002
1.528390e+003	4.202678e+002
1.529354e+003	4.194639e+002
1.530318e+003	4.223131e+002
1.531282e+003	4.258963e+002
1.532247e+003	4.274840e+002
1.533211e+003	4.281764e+002
1.534175e+003	4.295997e+002
1.535139e+003	4.319240e+002
1.536104e+003	4.344139e+002
1.537068e+003	4.370629e+002
1.538032e+003	4.394962e+002
1.538996e+003	4.405297e+002
1.539961e+003	4.406197e+002
1.540925e+003	4.426259e+002
1.541889e+003	4.472095e+002
1.542853e+003	4.509483e+002
1.543818e+003	4.522546e+002
1.544782e+003	4.532687e+002
1.545746e+003	4.556618e+002
1.546710e+003	4.583800e+002
1.547674e+003	4.599608e+002
1.548639e+003	4.607031e+002
1.549603e+003	4.622363e+002
1.550567e+003	4.652365e+002
1.551531e+003	4.688312e+002
1.552496e+003	4.719971e+002
1.553460e+003	4.745789e+002
1.554424e+003	4.770111e+002
1.555388e+003	4.799269e+002
1.556353e+003	4.827166e+002
1.557317e+003	4.840901e+002
1.558281e+003	4.863392e+002
1.559245e+003	4.918122e+002
1.560209e+003	4.976890e+002
1.561174e+003	5.005205e+002
1.562138e+003	5.007043e+002
1.563102e+003	5.010484e+002
1.564066e+003	5.028085e+002
1.565031e+003	5.055578e+002
1.565995e+003	5.092223e+002
1.566959e+003	5.137990e+002
1.567923e+003	5.179901e+002
1.568888e+003	5.215602e+002
1.569852e+003	5.248580e+002
1.570816e+003	5.281672e+002
1.571780e+003	5.305924e+002
1.572745e+003	5.313773e+002
1.573709e+003	5.323909e+002
1.574673e+003	5.349361e+002
1.575637e+003	5.386985e+002
1.576601e+003	5.432438e+002
1.577566e+003	5.483297e+002
1.578530e+003	5.528760e+002
1.579494e+003	5.555173e+002
1.580458e+003	5.566744e+002
1.581423e+003	5.584227e+002
1.582387e+003	5.611586e+002
1.583351e+003	5.638567e+002
1.584315e+003	5.666564e+002
1.585280e+003	5.693184e+002
1.586244e+003	5.713806e+002
1.587208e+003	5.724957e+002
1.588172e+003	5.721952e+002
1.589136e+003	5.712815e+002
1.590101e+003	5.713771e+002
1.591065e+003	5.730242e+002
1.592029e+003	5.749363e+002
1.592993e+003	5.756456e+002
1.593958e+003	5.752905e+002
1.594922e+003	5.750510e+002
1.595886e+003	5.750215e+002
1.596850e+003	5.737909e+002
1.597815e+003	5.710263e+002
1.598779e+003	5.694557e+002
1.599743e+003	5.697873e+002
1.600707e+003	5.694755e+002
1.601672e+003	5.679184e+002
1.602636e+003	5.652028e+002
1.603600e+003	5.612419e+002
1.604564e+003	5.564166e+002
1.605528e+003	5.516219e+002
1.606493e+003	5.471336e+002
1.607457e+003	5.422537e+002
1.608421e+003	5.360634e+002
1.609385e+003	5.289971e+002
1.610350e+003	5.233087e+002
1.611314e+003	5.195460e+002
1.612278e+003	5.147048e+002
1.613242e+003	5.075034e+002
1.614207e+003	4.999411e+002
1.615171e+003	4.927246e+002
1.616135e+003	4.857107e+002
1.617099e+003	4.788639e+002
1.618063e+003	4.720309e+002
1.619028e+003	4.649235e+002
1.619992e+003	4.574908e+002
1.620956e+003	4.500593e+002
1.621920e+003	4.430497e+002
1.622885e+003	4.362185e+002
1.623849e+003	4.288694e+002
1.624813e+003	4.210246e+002
1.625777e+003	4.127282e+002
1.626742e+003	4.035353e+002
1.627706e+003	3.943728e+002
1.628670e+003	3.860555e+002
1.629634e+003	3.779778e+002
1.630599e+003	3.689074e+002
1.631563e+003	3.598324e+002
1.632527e+003	3.525330e+002
1.633491e+003	3.469644e+002
1.634455e+003	3.417836e+002
1.635420e+003	3.365518e+002
1.636384e+003	3.308424e+002
1.637348e+003	3.224578e+002
1.638312e+003	3.115591e+002
1.639277e+003	3.047907e+002
1.640241e+003	3.036205e+002
1.641205e+003	3.006275e+002
1.642169e+003	2.934206e+002
1.643134e+003	2.863251e+002
1.644098e+003	2.804796e+002
1.645062e+003	2.755050e+002
1.646026e+003	2.717891e+002
1.646990e+003	2.687489e+002
1.647955e+003	2.651033e+002
1.648919e+003	2.605839e+002
1.649883e+003	2.556012e+002
1.650847e+003	2.499561e+002
1.651812e+003	2.442269e+002
1.652776e+003	2.401353e+002
1.653740e+003	2.376780e+002
1.654704e+003	2.358193e+002
1.655669e+003	2.348835e+002
1.656633e+003	2.330079e+002
1.657597e+003	2.288303e+002
1.658561e+003	2.239241e+002
1.659526e+003	2.194600e+002
1.660490e+003	2.154483e+002
1.661454e+003	2.117244e+002
1.662418e+003	2.082857e+002
1.663382e+003	2.052717e+002
1.664347e+003	2.028008e+002
1.665311e+003	2.000719e+002
1.666275e+003	1.959100e+002
1.667239e+003	1.910528e+002
1.668204e+003	1.873621e+002
1.669168e+003	1.849572e+002
1.670132e+003	1.832806e+002
1.671096e+003	1.823936e+002
1.672061e+003	1.810616e+002
1.673025e+003	1.782766e+002
1.673989e+003	1.749598e+002
1.674953e+003	1.722295e+002
1.675917e+003	1.699446e+002
1.676882e+003	1.677158e+002
1.677846e+003	1.654822e+002
1.678810e+003	1.632001e+002
1.679774e+003	1.605534e+002
1.680739e+003	1.583143e+002
1.681703e+003	1.577449e+002
1.682667e+003	1.578853e+002
1.683631e+003	1.564228e+002
1.684596e+003	1.533768e+002
1.685560e+003	1.509847e+002
1.686524e+003	1.501358e+002
1.687488e+003	1.494876e+002
1.688453e+003	1.479748e+002
1.689417e+003	1.458740e+002
1.690381e+003	1.435629e+002
1.691345e+003	1.411313e+002
1.692309e+003	1.393640e+002
1.693274e+003	1.387019e+002
1.694238e+003	1.376660e+002
1.695202e+003	1.351230e+002
1.696166e+003	1.324435e+002
1.697131e+003	1.309856e+002
1.698095e+003	1.302556e+002
1.699059e+003	1.292571e+002
1.700023e+003	1.279141e+002
1.700988e+003	1.265688e+002
1.701952e+003	1.252950e+002
1.702916e+003	1.241640e+002
1.703880e+003	1.233572e+002
1.704844e+003	1.228795e+002
1.705809e+003	1.226420e+002
1.706773e+003	1.227715e+002
1.707737e+003	1.220383e+002
1.708701e+003	1.197683e+002
1.709666e+003	1.176208e+002
1.710630e+003	1.160556e+002
1.711594e+003	1.146911e+002
1.712558e+003	1.131986e+002
1.713523e+003	1.116817e+002
1.714487e+003	1.102465e+002
1.715451e+003	1.089716e+002
1.716415e+003	1.081077e+002
1.717380e+003	1.077945e+002
1.718344e+003	1.076446e+002
1.719308e+003	1.071523e+002
1.720272e+003	1.063693e+002
1.721236e+003	1.055553e+002
1.722201e+003	1.045802e+002
1.723165e+003	1.037880e+002
1.724129e+003	1.038414e+002
1.725093e+003	1.032340e+002
1.726058e+003	1.006087e+002
1.727022e+003	9.846645e+001
1.727986e+003	9.879928e+001
1.728950e+003	1.000756e+002
1.729915e+003	1.004432e+002
1.730879e+003	9.974533e+001
1.731843e+003	9.853235e+001
1.732807e+003	9.703505e+001
1.733771e+003	9.556910e+001
1.734736e+003	9.449214e+001
1.735700e+003	9.391566e+001
1.736664e+003	9.426665e+001
1.737628e+003	9.557539e+001
1.738593e+003	9.571084e+001
1.739557e+003	9.409844e+001
1.740521e+003	9.256785e+001
1.741485e+003	9.156668e+001
1.742450e+003	9.111796e+001
1.743414e+003	9.172796e+001
1.744378e+003	9.251160e+001
1.745342e+003	9.220605e+001
1.746307e+003	9.091592e+001
1.747271e+003	8.964391e+001
1.748235e+003	8.870605e+001
1.749199e+003	8.810629e+001
1.750163e+003	8.798255e+001
1.751128e+003	8.799327e+001
1.752092e+003	8.773774e+001
1.753056e+003	8.726297e+001
1.754020e+003	8.661030e+001
1.754985e+003	8.581483e+001
1.755949e+003	8.533167e+001
1.756913e+003	8.537524e+001
1.757877e+003	8.561804e+001
1.758842e+003	8.585503e+001
1.759806e+003	8.602185e+001
1.760770e+003	8.586024e+001
1.761734e+003	8.530237e+001
1.762698e+003	8.472350e+001
1.763663e+003	8.419675e+001
1.764627e+003	8.376668e+001
1.765591e+003	8.329023e+001
1.766555e+003	8.304206e+001
1.767520e+003	8.341602e+001
1.768484e+003	8.395890e+001
1.769448e+003	8.404722e+001
1.770412e+003	8.371664e+001
1.771377e+003	8.339481e+001
1.772341e+003	8.326591e+001
1.773305e+003	8.312649e+001
1.774269e+003	8.273494e+001
1.775234e+003	8.233292e+001
1.776198e+003	8.269945e+001
1.777162e+003	8.391312e+001
1.778126e+003	8.395339e+001
1.779090e+003	8.229998e+001
1.780055e+003	8.095934e+001
1.781019e+003	8.000254e+001
1.781983e+003	7.944421e+001
1.782947e+003	7.936196e+001
1.783912e+003	7.956113e+001
1.784876e+003	8.005359e+001
1.785840e+003	8.064343e+001
1.786804e+003	8.101682e+001
1.787769e+003	8.109047e+001
1.788733e+003	8.097475e+001
1.789697e+003	8.075570e+001
1.790661e+003	8.045094e+001
1.791625e+003	7.991389e+001
1.792590e+003	7.930912e+001
1.793554e+003	7.934411e+001
1.794518e+003	7.995694e+001
1.795482e+003	7.992871e+001
1.796447e+003	7.892078e+001
1.797411e+003	7.807578e+001
1.798375e+003	7.802754e+001
1.799339e+003	7.822976e+001
1.800304e+003	7.801833e+001
1.801268e+003	7.757539e+001
1.802232e+003	7.759731e+001
1.803196e+003	7.814455e+001
1.804161e+003	7.835252e+001
1.805125e+003	7.767296e+001
1.806089e+003	7.725874e+001
1.807053e+003	7.780517e+001
1.808017e+003	7.845346e+001
1.808982e+003	7.854151e+001
1.809946e+003	7.832373e+001
1.810910e+003	7.829702e+001
1.811874e+003	7.843202e+001
1.812839e+003	7.821192e+001
1.813803e+003	7.746849e+001
1.814767e+003	7.681128e+001
1.815731e+003	7.683546e+001
1.816696e+003	7.717406e+001
1.817660e+003	7.692349e+001
1.818624e+003	7.604958e+001
1.819588e+003	7.568209e+001
1.820552e+003	7.596533e+001
1.821517e+003	7.639040e+001
1.822481e+003	7.737422e+001
1.823445e+003	7.789796e+001
1.824409e+003	7.715297e+001
1.825374e+003	7.620383e+001
1.826338e+003	7.596546e+001
1.827302e+003	7.616696e+001
1.828266e+003	7.623261e+001
1.829231e+003	7.611792e+001
1.830195e+003	7.612048e+001
1.831159e+003	7.641280e+001
1.832123e+003	7.651793e+001
1.833088e+003	7.560957e+001
1.834052e+003	7.441911e+001
1.835016e+003	7.450240e+001
1.835980e+003	7.558955e+001
1.836944e+003	7.639586e+001
1.837909e+003	7.667113e+001
1.838873e+003	7.647848e+001
1.839837e+003	7.581962e+001
1.840801e+003	7.517850e+001
1.841766e+003	7.500771e+001
1.842730e+003	7.510937e+001
1.843694e+003	7.505968e+001
1.844658e+003	7.486988e+001
1.845623e+003	7.472643e+001
1.846587e+003	7.449107e+001
1.847551e+003	7.457980e+001
1.848515e+003	7.544107e+001
1.849479e+003	7.592624e+001
1.850444e+003	7.537129e+001
1.851408e+003	7.455498e+001
1.852372e+003	7.409241e+001
1.853336e+003	7.388013e+001
1.854301e+003	7.360543e+001
1.855265e+003	7.320457e+001
1.856229e+003	7.282533e+001
1.857193e+003	7.259546e+001
1.858158e+003	7.258453e+001
1.859122e+003	7.286243e+001
1.860086e+003	7.328281e+001
1.861050e+003	7.355405e+001
1.862015e+003	7.366129e+001
1.862979e+003	7.345528e+001
1.863943e+003	7.289354e+001
1.864907e+003	7.302046e+001
1.865871e+003	7.448632e+001
1.866836e+003	7.584231e+001
1.867800e+003	7.583712e+001
1.868764e+003	7.503185e+001
1.869728e+003	7.441051e+001
1.870693e+003	7.400344e+001
1.871657e+003	7.368825e+001
1.872621e+003	7.347468e+001
1.873585e+003	7.313467e+001
1.874550e+003	7.239626e+001
1.875514e+003	7.187577e+001
1.876478e+003	7.203354e+001
1.877442e+003	7.239642e+001
1.878406e+003	7.247995e+001
1.879371e+003	7.239404e+001
1.880335e+003	7.252724e+001
1.881299e+003	7.289674e+001
1.882263e+003	7.310178e+001
1.883228e+003	7.291785e+001
1.884192e+003	7.265611e+001
1.885156e+003	7.272117e+001
1.886120e+003	7.294682e+001
1.887085e+003	7.283013e+001
1.888049e+003	7.238614e+001
1.889013e+003	7.200515e+001
1.889977e+003	7.167810e+001
1.890942e+003	7.131266e+001
1.891906e+003	7.076797e+001
1.892870e+003	7.094044e+001
1.893834e+003	7.285929e+001
1.894798e+003	7.483460e+001
1.895763e+003	7.474045e+001
1.896727e+003	7.326717e+001
1.897691e+003	7.214987e+001
1.898655e+003	7.144019e+001
1.899620e+003	7.113013e+001
1.900584e+003	7.148835e+001
