# Supplementary material for: Characterization of biocarbon generated by high- and low-temperature pyrolysis of soy hulls and coffee chaff: for polymer composite applications
Source: R Soc Open Sci. 2018 Aug 22;5(8):171970. doi: 10.1098/rsos.171970 (PMC6124110; doi:10.1098/rsos.171970)
Supplement: RSOS ESM.zip [file rsos171970supp2.zip › RSOS Raman/DarkCoffee900C30m-pq3.CSV]

-2.016894e+001	0.000000e+000
-1.920471e+001	0.000000e+000
-1.824047e+001	0.000000e+000
-1.727624e+001	0.000000e+000
-1.631201e+001	0.000000e+000
-1.534777e+001	0.000000e+000
-1.438354e+001	0.000000e+000
-1.341931e+001	0.000000e+000
-1.245507e+001	0.000000e+000
-1.149084e+001	0.000000e+000
-1.052661e+001	0.000000e+000
-9.562373e+000	0.000000e+000
-8.598140e+000	0.000000e+000
-7.633906e+000	0.000000e+000
-6.669673e+000	0.000000e+000
-5.705440e+000	0.000000e+000
-4.741206e+000	0.000000e+000
-3.776973e+000	0.000000e+000
-2.812739e+000	0.000000e+000
-1.848506e+000	0.000000e+000
-8.842728e-001	0.000000e+000
7.996053e-002	0.000000e+000
1.044194e+000	0.000000e+000
2.008427e+000	0.000000e+000
2.972661e+000	0.000000e+000
3.936894e+000	0.000000e+000
4.901127e+000	0.000000e+000
5.865361e+000	0.000000e+000
6.829594e+000	0.000000e+000
7.793827e+000	0.000000e+000
8.758060e+000	0.000000e+000
9.722294e+000	0.000000e+000
1.068653e+001	0.000000e+000
1.165076e+001	0.000000e+000
1.261499e+001	0.000000e+000
1.357923e+001	0.000000e+000
1.454346e+001	0.000000e+000
1.550769e+001	0.000000e+000
1.647193e+001	0.000000e+000
1.743616e+001	0.000000e+000
1.840039e+001	0.000000e+000
1.936463e+001	0.000000e+000
2.032886e+001	0.000000e+000
2.129309e+001	0.000000e+000
2.225733e+001	0.000000e+000
2.322156e+001	0.000000e+000
2.418579e+001	0.000000e+000
2.515003e+001	0.000000e+000
2.611426e+001	0.000000e+000
2.707849e+001	0.000000e+000
2.804273e+001	0.000000e+000
2.900696e+001	0.000000e+000
2.997119e+001	0.000000e+000
3.093543e+001	0.000000e+000
3.189966e+001	0.000000e+000
3.286390e+001	0.000000e+000
3.382813e+001	0.000000e+000
3.479236e+001	0.000000e+000
3.575660e+001	0.000000e+000
3.672083e+001	0.000000e+000
3.768506e+001	0.000000e+000
3.864930e+001	0.000000e+000
3.961353e+001	0.000000e+000
4.057776e+001	0.000000e+000
4.154199e+001	0.000000e+000
4.250623e+001	0.000000e+000
4.347046e+001	0.000000e+000
4.443469e+001	0.000000e+000
4.539893e+001	0.000000e+000
4.636316e+001	0.000000e+000
4.732739e+001	0.000000e+000
4.829163e+001	0.000000e+000
4.925586e+001	0.000000e+000
5.022009e+001	9.209706e+001
5.118433e+001	9.141496e+001
5.214856e+001	9.107372e+001
5.311279e+001	9.118399e+001
5.407703e+001	9.132214e+001
5.504126e+001	9.112523e+001
5.600549e+001	9.034690e+001
5.696973e+001	8.949321e+001
5.793396e+001	8.843741e+001
5.889819e+001	8.733710e+001
5.986243e+001	8.645043e+001
6.082666e+001	8.639780e+001
6.179089e+001	8.646265e+001
6.275513e+001	8.624181e+001
6.371936e+001	8.563504e+001
6.468359e+001	8.481784e+001
6.564783e+001	8.453931e+001
6.661206e+001	8.457666e+001
6.757629e+001	8.448447e+001
6.854053e+001	8.388875e+001
6.950476e+001	8.256250e+001
7.046899e+001	8.175991e+001
7.143323e+001	8.171198e+001
7.239746e+001	8.196438e+001
7.336169e+001	8.176788e+001
7.432593e+001	8.018316e+001
7.529016e+001	7.918943e+001
7.625439e+001	7.955998e+001
7.721863e+001	8.104922e+001
7.818286e+001	8.224597e+001
7.914709e+001	8.121658e+001
8.011133e+001	7.986198e+001
8.107556e+001	7.904153e+001
8.203979e+001	7.920621e+001
8.300403e+001	7.985879e+001
8.396826e+001	7.971071e+001
8.493250e+001	7.904899e+001
8.589673e+001	7.827103e+001
8.686096e+001	7.783843e+001
8.782520e+001	7.802250e+001
8.878943e+001	7.801549e+001
8.975366e+001	7.755930e+001
9.071790e+001	7.680508e+001
9.168213e+001	7.626876e+001
9.264636e+001	7.639404e+001
9.361060e+001	7.624876e+001
9.457483e+001	7.553953e+001
9.553906e+001	7.432570e+001
9.650330e+001	7.346668e+001
9.746753e+001	7.396749e+001
9.843176e+001	7.471254e+001
9.939600e+001	7.503620e+001
1.003602e+002	7.448267e+001
1.013245e+002	7.355309e+001
1.022887e+002	7.374319e+001
1.032529e+002	7.468352e+001
1.042172e+002	7.565479e+001
1.051814e+002	7.566885e+001
1.061456e+002	7.413729e+001
1.071099e+002	7.323090e+001
1.080741e+002	7.326236e+001
1.090383e+002	7.398706e+001
1.100026e+002	7.441924e+001
1.109668e+002	7.429263e+001
1.119310e+002	7.412411e+001
1.128953e+002	7.399632e+001
1.138595e+002	7.390886e+001
1.148237e+002	7.367843e+001
1.157880e+002	7.309042e+001
1.167522e+002	7.237033e+001
1.177164e+002	7.162318e+001
1.186807e+002	7.094711e+001
1.196449e+002	7.050338e+001
1.206091e+002	7.048466e+001
1.215734e+002	7.072684e+001
1.225376e+002	7.095399e+001
1.235018e+002	7.079751e+001
1.244661e+002	6.998406e+001
1.254303e+002	6.935486e+001
1.263945e+002	6.893269e+001
1.273588e+002	6.874219e+001
1.283230e+002	6.881601e+001
1.292872e+002	6.970109e+001
1.302515e+002	7.025143e+001
1.312157e+002	7.012387e+001
1.321799e+002	6.931509e+001
1.331442e+002	6.853315e+001
1.341084e+002	6.841689e+001
1.350726e+002	6.852500e+001
1.360369e+002	6.857815e+001
1.370011e+002	6.839239e+001
1.379653e+002	6.813229e+001
1.389296e+002	6.846183e+001
1.398938e+002	6.912389e+001
1.408580e+002	6.959265e+001
1.418223e+002	6.925274e+001
1.427865e+002	6.771909e+001
1.437507e+002	6.669053e+001
1.447150e+002	6.644032e+001
1.456792e+002	6.669794e+001
1.466434e+002	6.680317e+001
1.476077e+002	6.609680e+001
1.485719e+002	6.575773e+001
1.495361e+002	6.620971e+001
1.505004e+002	6.728989e+001
1.514646e+002	6.812321e+001
1.524288e+002	6.797021e+001
1.533931e+002	6.743037e+001
1.543573e+002	6.647100e+001
1.553215e+002	6.517813e+001
1.562858e+002	6.392711e+001
1.572500e+002	6.397687e+001
1.582142e+002	6.481600e+001
1.591785e+002	6.562645e+001
1.601427e+002	6.569801e+001
1.611069e+002	6.473258e+001
1.620712e+002	6.429333e+001
1.630354e+002	6.464436e+001
1.639996e+002	6.530399e+001
1.649639e+002	6.565449e+001
1.659281e+002	6.537315e+001
1.668923e+002	6.526253e+001
1.678566e+002	6.568404e+001
1.688208e+002	6.638017e+001
1.697850e+002	6.682314e+001
1.707493e+002	6.623969e+001
1.717135e+002	6.530076e+001
1.726777e+002	6.413794e+001
1.736420e+002	6.294940e+001
1.746062e+002	6.200079e+001
1.755704e+002	6.253900e+001
1.765347e+002	6.391193e+001
1.774989e+002	6.481010e+001
1.784631e+002	6.452551e+001
1.794274e+002	6.280756e+001
1.803916e+002	6.198185e+001
1.813558e+002	6.253087e+001
1.823201e+002	6.334568e+001
1.832843e+002	6.366017e+001
1.842485e+002	6.307667e+001
1.852128e+002	6.287838e+001
1.861770e+002	6.354550e+001
1.871412e+002	6.443914e+001
1.881055e+002	6.496449e+001
1.890697e+002	6.460105e+001
1.900339e+002	6.405153e+001
1.909982e+002	6.384832e+001
1.919624e+002	6.389945e+001
1.929266e+002	6.400374e+001
1.938909e+002	6.380762e+001
1.948551e+002	6.338354e+001
1.958193e+002	6.311644e+001
1.967836e+002	6.304461e+001
1.977478e+002	6.313506e+001
1.987120e+002	6.327560e+001
1.996763e+002	6.372638e+001
2.006405e+002	6.403963e+001
2.016047e+002	6.409184e+001
2.025690e+002	6.387161e+001
2.035332e+002	6.355956e+001
2.044974e+002	6.280910e+001
2.054617e+002	6.222416e+001
2.064259e+002	6.228004e+001
2.073901e+002	6.322679e+001
2.083544e+002	6.431969e+001
2.093186e+002	6.449729e+001
2.102828e+002	6.413940e+001
2.112471e+002	6.358430e+001
2.122113e+002	6.315744e+001
2.131755e+002	6.293028e+001
2.141398e+002	6.284340e+001
2.151040e+002	6.287852e+001
2.160682e+002	6.303410e+001
2.170325e+002	6.333285e+001
2.179967e+002	6.404494e+001
2.189609e+002	6.428091e+001
2.199252e+002	6.379701e+001
2.208894e+002	6.295557e+001
2.218536e+002	6.236013e+001
2.228179e+002	6.242153e+001
2.237821e+002	6.260724e+001
2.247463e+002	6.281858e+001
2.257106e+002	6.300782e+001
2.266748e+002	6.313411e+001
2.276390e+002	6.300865e+001
2.286033e+002	6.290204e+001
2.295675e+002	6.319400e+001
2.305317e+002	6.394325e+001
2.314960e+002	6.497884e+001
2.324602e+002	6.525579e+001
2.334244e+002	6.465816e+001
2.343887e+002	6.396991e+001
2.353529e+002	6.345327e+001
2.363171e+002	6.314203e+001
2.372814e+002	6.308530e+001
2.382456e+002	6.349255e+001
2.392098e+002	6.388623e+001
2.401741e+002	6.396867e+001
2.411383e+002	6.357946e+001
2.421025e+002	6.323871e+001
2.430668e+002	6.343547e+001
2.440310e+002	6.381212e+001
2.449952e+002	6.404007e+001
2.459595e+002	6.383622e+001
2.469237e+002	6.343992e+001
2.478879e+002	6.349842e+001
2.488522e+002	6.390791e+001
2.498164e+002	6.449072e+001
2.507806e+002	6.504106e+001
2.517449e+002	6.568090e+001
2.527091e+002	6.574324e+001
2.536733e+002	6.495792e+001
2.546376e+002	6.373961e+001
2.556018e+002	6.273620e+001
2.565660e+002	6.191649e+001
2.575303e+002	6.152018e+001
2.584945e+002	6.192151e+001
2.594587e+002	6.275824e+001
2.604230e+002	6.334648e+001
2.613872e+002	6.272245e+001
2.623514e+002	6.200956e+001
2.633157e+002	6.194741e+001
2.642799e+002	6.257489e+001
2.652441e+002	6.361465e+001
2.662084e+002	6.447305e+001
2.671726e+002	6.508531e+001
2.681368e+002	6.564815e+001
2.691011e+002	6.628990e+001
2.700653e+002	6.699804e+001
2.710295e+002	6.708463e+001
2.719938e+002	6.596921e+001
2.729580e+002	6.500007e+001
2.739222e+002	6.453068e+001
2.748865e+002	6.458131e+001
2.758507e+002	6.478016e+001
2.768149e+002	6.521806e+001
2.777792e+002	6.558565e+001
2.787434e+002	6.565031e+001
2.797076e+002	6.532521e+001
2.806719e+002	6.486792e+001
2.816361e+002	6.467741e+001
2.826003e+002	6.466854e+001
2.835646e+002	6.480807e+001
2.845288e+002	6.507232e+001
2.854930e+002	6.546566e+001
2.864573e+002	6.574268e+001
2.874215e+002	6.586517e+001
2.883857e+002	6.592036e+001
2.893500e+002	6.595802e+001
2.903142e+002	6.594753e+001
2.912784e+002	6.611701e+001
2.922427e+002	6.680703e+001
2.932069e+002	6.745000e+001
2.941711e+002	6.754642e+001
2.951354e+002	6.672584e+001
2.960996e+002	6.572791e+001
2.970638e+002	6.481558e+001
2.980281e+002	6.412118e+001
2.989923e+002	6.388610e+001
2.999565e+002	6.439067e+001
3.009208e+002	6.527769e+001
3.018850e+002	6.534822e+001
3.028492e+002	6.469375e+001
3.038135e+002	6.383567e+001
3.047777e+002	6.351089e+001
3.057419e+002	6.408952e+001
3.067062e+002	6.468790e+001
3.076704e+002	6.531545e+001
3.086346e+002	6.593352e+001
3.095989e+002	6.650491e+001
3.105631e+002	6.715379e+001
3.115273e+002	6.733345e+001
3.124916e+002	6.674995e+001
3.134558e+002	6.578754e+001
3.144200e+002	6.499505e+001
3.153843e+002	6.486935e+001
3.163485e+002	6.499339e+001
3.173127e+002	6.493401e+001
3.182770e+002	6.474169e+001
3.192412e+002	6.463612e+001
3.202054e+002	6.505753e+001
3.211696e+002	6.607276e+001
3.221339e+002	6.666611e+001
3.230981e+002	6.660996e+001
3.240623e+002	6.611286e+001
3.250266e+002	6.586166e+001
3.259908e+002	6.603097e+001
3.269550e+002	6.635948e+001
3.279193e+002	6.707462e+001
3.288835e+002	6.796874e+001
3.298477e+002	6.847487e+001
3.308120e+002	6.787406e+001
3.317762e+002	6.716566e+001
3.327404e+002	6.662398e+001
3.337047e+002	6.629812e+001
3.346689e+002	6.613190e+001
3.356331e+002	6.615219e+001
3.365974e+002	6.632498e+001
3.375616e+002	6.657973e+001
3.385258e+002	6.690529e+001
3.394901e+002	6.724490e+001
3.404543e+002	6.734936e+001
3.414185e+002	6.704954e+001
3.423828e+002	6.680891e+001
3.433470e+002	6.663253e+001
3.443112e+002	6.654443e+001
3.452755e+002	6.670117e+001
3.462397e+002	6.758103e+001
3.472039e+002	6.821722e+001
3.481682e+002	6.839565e+001
3.491324e+002	6.811739e+001
3.500966e+002	6.755614e+001
3.510609e+002	6.643917e+001
3.520251e+002	6.539509e+001
3.529893e+002	6.495348e+001
3.539536e+002	6.519734e+001
3.549178e+002	6.590476e+001
3.558820e+002	6.646587e+001
3.568463e+002	6.689642e+001
3.578105e+002	6.744436e+001
3.587747e+002	6.825835e+001
3.597390e+002	6.928579e+001
3.607032e+002	6.994241e+001
3.616674e+002	7.016027e+001
3.626317e+002	7.008083e+001
3.635959e+002	6.946495e+001
3.645602e+002	6.843174e+001
3.655244e+002	6.767777e+001
3.664886e+002	6.792597e+001
3.674529e+002	6.835208e+001
3.684171e+002	6.869718e+001
3.693813e+002	6.891436e+001
3.703456e+002	6.913254e+001
3.713098e+002	6.968955e+001
3.722740e+002	7.038474e+001
3.732383e+002	7.082587e+001
3.742025e+002	7.090988e+001
3.751667e+002	7.066474e+001
3.761310e+002	7.018872e+001
3.770952e+002	6.904533e+001
3.780594e+002	6.820025e+001
3.790237e+002	6.791055e+001
3.799879e+002	6.810329e+001
3.809521e+002	6.833420e+001
3.819164e+002	6.861973e+001
3.828806e+002	6.891921e+001
3.838448e+002	6.930145e+001
3.848091e+002	6.970188e+001
3.857733e+002	6.994554e+001
3.867375e+002	6.972684e+001
3.877018e+002	6.928086e+001
3.886660e+002	6.869334e+001
3.896302e+002	6.804099e+001
3.905945e+002	6.746357e+001
3.915587e+002	6.738288e+001
3.925229e+002	6.786692e+001
3.934872e+002	6.821655e+001
3.944514e+002	6.826770e+001
3.954156e+002	6.807281e+001
3.963799e+002	6.789919e+001
3.973441e+002	6.770955e+001
3.983083e+002	6.775436e+001
3.992726e+002	6.821234e+001
4.002368e+002	6.892634e+001
4.012010e+002	6.950591e+001
4.021653e+002	6.947437e+001
4.031295e+002	6.935438e+001
4.040937e+002	6.951302e+001
4.050580e+002	6.994300e+001
4.060222e+002	7.052017e+001
4.069864e+002	7.109581e+001
4.079507e+002	7.154658e+001
4.089149e+002	7.144849e+001
4.098791e+002	7.066860e+001
4.108434e+002	6.952682e+001
4.118076e+002	6.876331e+001
4.127718e+002	6.874899e+001
4.137361e+002	6.872346e+001
4.147003e+002	6.862270e+001
4.156645e+002	6.857848e+001
4.166288e+002	6.882621e+001
4.175930e+002	6.972591e+001
4.185572e+002	7.044174e+001
4.195215e+002	7.054514e+001
4.204857e+002	7.021900e+001
4.214499e+002	6.972359e+001
4.224142e+002	6.926752e+001
4.233784e+002	6.901976e+001
4.243426e+002	6.920927e+001
4.253069e+002	6.972537e+001
4.262711e+002	7.014549e+001
4.272353e+002	6.992738e+001
4.281996e+002	6.868494e+001
4.291638e+002	6.811678e+001
4.301280e+002	6.854095e+001
4.310923e+002	6.945334e+001
4.320565e+002	7.053701e+001
4.330207e+002	7.214007e+001
4.339850e+002	7.276711e+001
4.349492e+002	7.142756e+001
4.359134e+002	6.963232e+001
4.368777e+002	6.866257e+001
4.378419e+002	6.925014e+001
4.388061e+002	7.039019e+001
4.397704e+002	7.073538e+001
4.407346e+002	7.064851e+001
4.416988e+002	7.054216e+001
4.426631e+002	7.069929e+001
4.436273e+002	7.108366e+001
4.445915e+002	7.143635e+001
4.455558e+002	7.185713e+001
4.465200e+002	7.210337e+001
4.474842e+002	7.194792e+001
4.484485e+002	7.131332e+001
4.494127e+002	7.088068e+001
4.503769e+002	7.084436e+001
4.513412e+002	7.084599e+001
4.523054e+002	7.075623e+001
4.532696e+002	7.056241e+001
4.542339e+002	7.038295e+001
4.551981e+002	7.022828e+001
4.561623e+002	7.017175e+001
4.571266e+002	7.028831e+001
4.580908e+002	7.057170e+001
4.590550e+002	7.095359e+001
4.600193e+002	7.133890e+001
4.609835e+002	7.173202e+001
4.619477e+002	7.201163e+001
4.629120e+002	7.213575e+001
4.638762e+002	7.216134e+001
4.648404e+002	7.227900e+001
4.658047e+002	7.281358e+001
4.667689e+002	7.294643e+001
4.677331e+002	7.235715e+001
4.686974e+002	7.138502e+001
4.696616e+002	7.066159e+001
4.706258e+002	7.062801e+001
4.715901e+002	7.080867e+001
4.725543e+002	7.100986e+001
4.735185e+002	7.113933e+001
4.744828e+002	7.107175e+001
4.754470e+002	7.065075e+001
4.764112e+002	7.004087e+001
4.773755e+002	6.981265e+001
4.783397e+002	6.995574e+001
4.793039e+002	7.038004e+001
4.802682e+002	7.102730e+001
4.812324e+002	7.206499e+001
4.821966e+002	7.278739e+001
4.831609e+002	7.321488e+001
4.841251e+002	7.336748e+001
4.850893e+002	7.322318e+001
4.860536e+002	7.274809e+001
4.870178e+002	7.213253e+001
4.879820e+002	7.119328e+001
4.889463e+002	7.038554e+001
4.899105e+002	7.004541e+001
4.908747e+002	7.025304e+001
4.918390e+002	7.069743e+001
4.928032e+002	7.084780e+001
4.937674e+002	7.088319e+001
4.947317e+002	7.104923e+001
4.956959e+002	7.144082e+001
4.966601e+002	7.193526e+001
4.976244e+002	7.192361e+001
4.985886e+002	7.086461e+001
4.995528e+002	7.023290e+001
5.005171e+002	7.049892e+001
5.014813e+002	7.140983e+001
5.024455e+002	7.212379e+001
5.034098e+002	7.216705e+001
5.043740e+002	7.227402e+001
5.053382e+002	7.281086e+001
5.063025e+002	7.352341e+001
5.072667e+002	7.396814e+001
5.082309e+002	7.372389e+001
5.091952e+002	7.314381e+001
5.101594e+002	7.278688e+001
5.111236e+002	7.261661e+001
5.120879e+002	7.252664e+001
5.130521e+002	7.240040e+001
5.140164e+002	7.220532e+001
5.149806e+002	7.217880e+001
5.159448e+002	7.259546e+001
5.169091e+002	7.296988e+001
5.178733e+002	7.281787e+001
5.188375e+002	7.192664e+001
5.198018e+002	7.134932e+001
5.207660e+002	7.137676e+001
5.217302e+002	7.168765e+001
5.226945e+002	7.237170e+001
5.236587e+002	7.335461e+001
5.246229e+002	7.414967e+001
5.255872e+002	7.363213e+001
5.265514e+002	7.272977e+001
5.275156e+002	7.235748e+001
5.284799e+002	7.270463e+001
5.294441e+002	7.339079e+001
5.304083e+002	7.342728e+001
5.313726e+002	7.251220e+001
5.323368e+002	7.208294e+001
5.333010e+002	7.252402e+001
5.342653e+002	7.347365e+001
5.352295e+002	7.423045e+001
5.361937e+002	7.490374e+001
5.371580e+002	7.500095e+001
5.381222e+002	7.401875e+001
5.390864e+002	7.272214e+001
5.400507e+002	7.191730e+001
5.410149e+002	7.206240e+001
5.419791e+002	7.249590e+001
5.429434e+002	7.261010e+001
5.439076e+002	7.257235e+001
5.448718e+002	7.251421e+001
5.458361e+002	7.250516e+001
5.468003e+002	7.251107e+001
5.477645e+002	7.232413e+001
5.487288e+002	7.176437e+001
5.496930e+002	7.151938e+001
5.506572e+002	7.221940e+001
5.516215e+002	7.379948e+001
5.525857e+002	7.471203e+001
5.535499e+002	7.380481e+001
5.545142e+002	7.318434e+001
5.554784e+002	7.358359e+001
5.564426e+002	7.456039e+001
5.574069e+002	7.497058e+001
5.583711e+002	7.356431e+001
5.593353e+002	7.199752e+001
5.602996e+002	7.215187e+001
5.612638e+002	7.347241e+001
5.622280e+002	7.462431e+001
5.631923e+002	7.419295e+001
5.641565e+002	7.214485e+001
5.651207e+002	7.136421e+001
5.660850e+002	7.212218e+001
5.670491e+002	7.316454e+001
5.680134e+002	7.357248e+001
5.689776e+002	7.323830e+001
5.699418e+002	7.331738e+001
5.709061e+002	7.420271e+001
5.718703e+002	7.497446e+001
5.728345e+002	7.527941e+001
5.737988e+002	7.509644e+001
5.747630e+002	7.467058e+001
5.757272e+002	7.380025e+001
5.766915e+002	7.316495e+001
5.776557e+002	7.363848e+001
5.786199e+002	7.504388e+001
5.795842e+002	7.650748e+001
5.805484e+002	7.672826e+001
5.815126e+002	7.549653e+001
5.824769e+002	7.497083e+001
5.834411e+002	7.534600e+001
5.844053e+002	7.600356e+001
5.853696e+002	7.627817e+001
5.863338e+002	7.601034e+001
5.872980e+002	7.586967e+001
5.882623e+002	7.608681e+001
5.892265e+002	7.635017e+001
5.901907e+002	7.652749e+001
5.911550e+002	7.655960e+001
5.921192e+002	7.638628e+001
5.930834e+002	7.564104e+001
5.940477e+002	7.486233e+001
5.950119e+002	7.440755e+001
5.959761e+002	7.436092e+001
5.969404e+002	7.467136e+001
5.979046e+002	7.530360e+001
5.988688e+002	7.637782e+001
5.998331e+002	7.671500e+001
6.007973e+002	7.587124e+001
6.017615e+002	7.465797e+001
6.027258e+002	7.422337e+001
6.036900e+002	7.497781e+001
6.046542e+002	7.543352e+001
6.056185e+002	7.516003e+001
6.065827e+002	7.476369e+001
6.075469e+002	7.478015e+001
6.085112e+002	7.537676e+001
6.094754e+002	7.599163e+001
6.104396e+002	7.558085e+001
6.114039e+002	7.488283e+001
6.123681e+002	7.462467e+001
6.133323e+002	7.496170e+001
6.142966e+002	7.554636e+001
6.152608e+002	7.559817e+001
6.162250e+002	7.494738e+001
6.171893e+002	7.494890e+001
6.181535e+002	7.644493e+001
6.191177e+002	7.815449e+001
6.200820e+002	7.797439e+001
6.210462e+002	7.460421e+001
6.220104e+002	7.249186e+001
6.229747e+002	7.280795e+001
6.239389e+002	7.407683e+001
6.249031e+002	7.551949e+001
6.258674e+002	7.681397e+001
6.268316e+002	7.775486e+001
6.277958e+002	7.759722e+001
6.287601e+002	7.712838e+001
6.297243e+002	7.719508e+001
6.306885e+002	7.797864e+001
6.316528e+002	7.900956e+001
6.326170e+002	7.920743e+001
6.335812e+002	7.794540e+001
6.345455e+002	7.737203e+001
6.355097e+002	7.812074e+001
6.364739e+002	7.917162e+001
6.374382e+002	7.920572e+001
6.384024e+002	7.778609e+001
6.393666e+002	7.657656e+001
6.403309e+002	7.596091e+001
6.412951e+002	7.566737e+001
6.422593e+002	7.553336e+001
6.432236e+002	7.551100e+001
6.441878e+002	7.570422e+001
6.451520e+002	7.658750e+001
6.461163e+002	7.756758e+001
6.470805e+002	7.769398e+001
6.480447e+002	7.681398e+001
6.490090e+002	7.555795e+001
6.499732e+002	7.517071e+001
6.509374e+002	7.628017e+001
6.519017e+002	7.705630e+001
6.528659e+002	7.733069e+001
6.538301e+002	7.734483e+001
6.547944e+002	7.720794e+001
6.557586e+002	7.683521e+001
6.567228e+002	7.664964e+001
6.576871e+002	7.713054e+001
6.586513e+002	7.758517e+001
6.596155e+002	7.754857e+001
6.605798e+002	7.702672e+001
6.615440e+002	7.647149e+001
6.625082e+002	7.654047e+001
6.634725e+002	7.700488e+001
6.644367e+002	7.705577e+001
6.654009e+002	7.659874e+001
6.663652e+002	7.616919e+001
6.673294e+002	7.659043e+001
6.682936e+002	7.836909e+001
6.692579e+002	7.942212e+001
6.702221e+002	7.949173e+001
6.711863e+002	7.918188e+001
6.721506e+002	7.876651e+001
6.731148e+002	7.833042e+001
6.740790e+002	7.803551e+001
6.750433e+002	7.809074e+001
6.760075e+002	7.814825e+001
6.769717e+002	7.790518e+001
6.779360e+002	7.745338e+001
6.789002e+002	7.712337e+001
6.798644e+002	7.730966e+001
6.808287e+002	7.796046e+001
6.817929e+002	7.854173e+001
6.827571e+002	7.906814e+001
6.837214e+002	7.945722e+001
6.846856e+002	7.961491e+001
6.856498e+002	7.950433e+001
6.866141e+002	7.931924e+001
6.875783e+002	7.898461e+001
6.885425e+002	7.868385e+001
6.895068e+002	7.846750e+001
6.904710e+002	7.833773e+001
6.914352e+002	7.826997e+001
6.923995e+002	7.823911e+001
6.933637e+002	7.830846e+001
6.943279e+002	7.853892e+001
6.952922e+002	7.885398e+001
6.962564e+002	7.920154e+001
6.972206e+002	7.954374e+001
6.981849e+002	7.982545e+001
6.991491e+002	7.943558e+001
7.001133e+002	7.829916e+001
7.010776e+002	7.746258e+001
7.020418e+002	7.734531e+001
7.030060e+002	7.777879e+001
7.039703e+002	7.821232e+001
7.049345e+002	7.904987e+001
7.058987e+002	7.947599e+001
7.068630e+002	7.908884e+001
7.078272e+002	7.839877e+001
7.087914e+002	7.785812e+001
7.097557e+002	7.761850e+001
7.107199e+002	7.766002e+001
7.116841e+002	7.839640e+001
7.126484e+002	7.923209e+001
7.136126e+002	7.934562e+001
7.145768e+002	7.853549e+001
7.155411e+002	7.728395e+001
7.165053e+002	7.666177e+001
7.174695e+002	7.677930e+001
7.184338e+002	7.725037e+001
7.193980e+002	7.843910e+001
7.203622e+002	7.971813e+001
7.213265e+002	8.042837e+001
7.222907e+002	8.047250e+001
7.232549e+002	8.040824e+001
7.242192e+002	8.014536e+001
7.251834e+002	7.991474e+001
7.261476e+002	7.999731e+001
7.271119e+002	8.038816e+001
7.280761e+002	8.079693e+001
7.290403e+002	8.082949e+001
7.300046e+002	8.059370e+001
7.309688e+002	8.045187e+001
7.319330e+002	8.035703e+001
7.328973e+002	8.027505e+001
7.338615e+002	8.024682e+001
7.348257e+002	8.038369e+001
7.357900e+002	8.036343e+001
7.367542e+002	7.969865e+001
7.377184e+002	7.943301e+001
7.386827e+002	8.024654e+001
7.396469e+002	8.174633e+001
7.406111e+002	8.267745e+001
7.415754e+002	8.213847e+001
7.425396e+002	8.151154e+001
7.435038e+002	8.198096e+001
7.444681e+002	8.283855e+001
7.454323e+002	8.286114e+001
7.463965e+002	8.131482e+001
7.473608e+002	7.886302e+001
7.483250e+002	7.824776e+001
7.492892e+002	7.947337e+001
7.502535e+002	8.061911e+001
7.512177e+002	8.123713e+001
7.521819e+002	8.139910e+001
7.531462e+002	8.118754e+001
7.541104e+002	8.006595e+001
7.550746e+002	7.955676e+001
7.560389e+002	8.036094e+001
7.570031e+002	8.150385e+001
7.579673e+002	8.223372e+001
7.589316e+002	8.231046e+001
7.598958e+002	8.204595e+001
7.608600e+002	8.153764e+001
7.618243e+002	8.104179e+001
7.627885e+002	8.092065e+001
7.637527e+002	8.118663e+001
7.647170e+002	8.157458e+001
7.656812e+002	8.171938e+001
7.666454e+002	8.152900e+001
7.676097e+002	8.178789e+001
7.685739e+002	8.297869e+001
7.695381e+002	8.405910e+001
7.705024e+002	8.439540e+001
7.714666e+002	8.405904e+001
7.724308e+002	8.379092e+001
7.733951e+002	8.410126e+001
7.743593e+002	8.420350e+001
7.753235e+002	8.353297e+001
7.762878e+002	8.257337e+001
7.772520e+002	8.203171e+001
7.782162e+002	8.232583e+001
7.791805e+002	8.306162e+001
7.801447e+002	8.330888e+001
7.811089e+002	8.319706e+001
7.820732e+002	8.290201e+001
7.830374e+002	8.240076e+001
7.840016e+002	8.185680e+001
7.849659e+002	8.168796e+001
7.859301e+002	8.203223e+001
7.868943e+002	8.260738e+001
7.878586e+002	8.377928e+001
7.888228e+002	8.488760e+001
7.897870e+002	8.534621e+001
7.907513e+002	8.502253e+001
7.917155e+002	8.438671e+001
7.926797e+002	8.364378e+001
7.936440e+002	8.308772e+001
7.946082e+002	8.304864e+001
7.955724e+002	8.342063e+001
7.965367e+002	8.382277e+001
7.975009e+002	8.385439e+001
7.984651e+002	8.347974e+001
7.994294e+002	8.309439e+001
8.003936e+002	8.277455e+001
8.013578e+002	8.264451e+001
8.023221e+002	8.268076e+001
8.032863e+002	8.285920e+001
8.042505e+002	8.326088e+001
8.052148e+002	8.420305e+001
8.061790e+002	8.483894e+001
8.071432e+002	8.459997e+001
8.081075e+002	8.419682e+001
8.090717e+002	8.447145e+001
8.100359e+002	8.563853e+001
8.110002e+002	8.687691e+001
8.119644e+002	8.674770e+001
8.129286e+002	8.572985e+001
8.138929e+002	8.499928e+001
8.148571e+002	8.472286e+001
8.158214e+002	8.485085e+001
8.167856e+002	8.543118e+001
8.177498e+002	8.676528e+001
8.187141e+002	8.736667e+001
8.196783e+002	8.713014e+001
8.206425e+002	8.651585e+001
8.216068e+002	8.524970e+001
8.225710e+002	8.369934e+001
8.235352e+002	8.293269e+001
8.244995e+002	8.384698e+001
8.254637e+002	8.521346e+001
8.264279e+002	8.582905e+001
8.273922e+002	8.595584e+001
8.283564e+002	8.605876e+001
8.293206e+002	8.639999e+001
8.302849e+002	8.683689e+001
8.312491e+002	8.684448e+001
8.322133e+002	8.624830e+001
8.331776e+002	8.572702e+001
8.341418e+002	8.518983e+001
8.351060e+002	8.480639e+001
8.360703e+002	8.499368e+001
8.370345e+002	8.600083e+001
8.379987e+002	8.641236e+001
8.389630e+002	8.453421e+001
8.399272e+002	8.290543e+001
8.408914e+002	8.304671e+001
8.418557e+002	8.460612e+001
8.428199e+002	8.630471e+001
8.437841e+002	8.714729e+001
8.447484e+002	8.730949e+001
8.457126e+002	8.711993e+001
8.466768e+002	8.662912e+001
8.476411e+002	8.632724e+001
8.486053e+002	8.648558e+001
8.495695e+002	8.697007e+001
8.505338e+002	8.732929e+001
8.514980e+002	8.778982e+001
8.524622e+002	8.785611e+001
8.534265e+002	8.701599e+001
8.543907e+002	8.604756e+001
8.553549e+002	8.568592e+001
8.563192e+002	8.606546e+001
8.572834e+002	8.651466e+001
8.582476e+002	8.637978e+001
8.592119e+002	8.608171e+001
8.601761e+002	8.602733e+001
8.611403e+002	8.617168e+001
8.621046e+002	8.632246e+001
8.630688e+002	8.632909e+001
8.640330e+002	8.623625e+001
8.649973e+002	8.629131e+001
8.659615e+002	8.665238e+001
8.669257e+002	8.687008e+001
8.678900e+002	8.663743e+001
8.688542e+002	8.630043e+001
8.698184e+002	8.651762e+001
8.707827e+002	8.759769e+001
8.717469e+002	8.854951e+001
8.727111e+002	8.874582e+001
8.736754e+002	8.872996e+001
8.746396e+002	8.885619e+001
8.756038e+002	8.918446e+001
8.765681e+002	8.957922e+001
8.775323e+002	8.990129e+001
8.784965e+002	9.013722e+001
8.794608e+002	9.030871e+001
8.804250e+002	9.044322e+001
8.813892e+002	9.056841e+001
8.823535e+002	9.073927e+001
8.833177e+002	9.096261e+001
8.842819e+002	9.111955e+001
8.852462e+002	9.092093e+001
8.862104e+002	9.101353e+001
8.871746e+002	9.185857e+001
8.881389e+002	9.276480e+001
8.891031e+002	9.298428e+001
8.900673e+002	9.239552e+001
8.910316e+002	9.175471e+001
8.919958e+002	9.196914e+001
8.929600e+002	9.263353e+001
8.939243e+002	9.300371e+001
8.948885e+002	9.307764e+001
8.958527e+002	9.312212e+001
8.968170e+002	9.339226e+001
8.977812e+002	9.387975e+001
8.987454e+002	9.405781e+001
8.997097e+002	9.381400e+001
9.006739e+002	9.331033e+001
9.016381e+002	9.232621e+001
9.026024e+002	9.130114e+001
9.035666e+002	9.075919e+001
9.045308e+002	9.084756e+001
9.054951e+002	9.123733e+001
9.064593e+002	9.192098e+001
9.074235e+002	9.250834e+001
9.083878e+002	9.252336e+001
9.093520e+002	9.207276e+001
9.103162e+002	9.179168e+001
9.112805e+002	9.240672e+001
9.122447e+002	9.396428e+001
9.132089e+002	9.476170e+001
9.141732e+002	9.438956e+001
9.151374e+002	9.376515e+001
9.161016e+002	9.307215e+001
9.170659e+002	9.246212e+001
9.180301e+002	9.218851e+001
9.189943e+002	9.242758e+001
9.199586e+002	9.256182e+001
9.209228e+002	9.181790e+001
9.218870e+002	9.101543e+001
9.228513e+002	9.095956e+001
9.238155e+002	9.167693e+001
9.247797e+002	9.259597e+001
9.257440e+002	9.309378e+001
9.267082e+002	9.315723e+001
9.276724e+002	9.289518e+001
9.286367e+002	9.218024e+001
9.296009e+002	9.204941e+001
9.305651e+002	9.355685e+001
9.315294e+002	9.597866e+001
9.324936e+002	9.695025e+001
9.334578e+002	9.556194e+001
9.344221e+002	9.447124e+001
9.353863e+002	9.469852e+001
9.363505e+002	9.504360e+001
9.373148e+002	9.425548e+001
9.382790e+002	9.253831e+001
9.392432e+002	9.152248e+001
9.402075e+002	9.295673e+001
9.411717e+002	9.568279e+001
9.421359e+002	9.641475e+001
9.431002e+002	9.547537e+001
9.440644e+002	9.469107e+001
9.450286e+002	9.508025e+001
9.459929e+002	9.624979e+001
9.469571e+002	9.689143e+001
9.479213e+002	9.665786e+001
9.488856e+002	9.646616e+001
9.498498e+002	9.649683e+001
9.508140e+002	9.666495e+001
9.517783e+002	9.691786e+001
9.527425e+002	9.719897e+001
9.537067e+002	9.741407e+001
9.546710e+002	9.743420e+001
9.556352e+002	9.731345e+001
9.565994e+002	9.731058e+001
9.575637e+002	9.741769e+001
9.585279e+002	9.747613e+001
9.594921e+002	9.741182e+001
9.604564e+002	9.736961e+001
9.614206e+002	9.770177e+001
9.623848e+002	9.862461e+001
9.633491e+002	9.918001e+001
9.643133e+002	9.923874e+001
9.652775e+002	9.919553e+001
9.662418e+002	9.928249e+001
9.672060e+002	9.948875e+001
9.681702e+002	9.965253e+001
9.691345e+002	9.967851e+001
9.700987e+002	9.965717e+001
9.710629e+002	9.949953e+001
9.720272e+002	9.935164e+001
9.729914e+002	9.954583e+001
9.739556e+002	1.001866e+002
9.749199e+002	1.010004e+002
9.758841e+002	1.014765e+002
9.768483e+002	1.015719e+002
9.778126e+002	1.015875e+002
9.787768e+002	1.012808e+002
9.797410e+002	1.011672e+002
9.807053e+002	1.016059e+002
9.816695e+002	1.023709e+002
9.826337e+002	1.028809e+002
9.835980e+002	1.030152e+002
9.845622e+002	1.029874e+002
9.855264e+002	1.027756e+002
9.864907e+002	1.024715e+002
9.874549e+002	1.019666e+002
9.884191e+002	1.013822e+002
9.893834e+002	1.012703e+002
9.903476e+002	1.023813e+002
9.913118e+002	1.046946e+002
9.922761e+002	1.058319e+002
9.932403e+002	1.056548e+002
9.942045e+002	1.050928e+002
9.951688e+002	1.039709e+002
9.961330e+002	1.027942e+002
9.970972e+002	1.027497e+002
9.980615e+002	1.043176e+002
9.990257e+002	1.056122e+002
9.999899e+002	1.059306e+002
1.000954e+003	1.058946e+002
1.001918e+003	1.056377e+002
1.002883e+003	1.052662e+002
1.003847e+003	1.048961e+002
1.004811e+003	1.046405e+002
1.005775e+003	1.046089e+002
1.006740e+003	1.051907e+002
1.007704e+003	1.063007e+002
1.008668e+003	1.071803e+002
1.009632e+003	1.077744e+002
1.010596e+003	1.080694e+002
1.011561e+003	1.079675e+002
1.012525e+003	1.074751e+002
1.013489e+003	1.072455e+002
1.014453e+003	1.074175e+002
1.015418e+003	1.076865e+002
1.016382e+003	1.079390e+002
1.017346e+003	1.081881e+002
1.018310e+003	1.085155e+002
1.019275e+003	1.089847e+002
1.020239e+003	1.095969e+002
1.021203e+003	1.104509e+002
1.022167e+003	1.114629e+002
1.023132e+003	1.117828e+002
1.024096e+003	1.111013e+002
1.025060e+003	1.101904e+002
1.026024e+003	1.096022e+002
1.026989e+003	1.093676e+002
1.027953e+003	1.095034e+002
1.028917e+003	1.103193e+002
1.029881e+003	1.111669e+002
1.030845e+003	1.118701e+002
1.031810e+003	1.124905e+002
1.032774e+003	1.131012e+002
1.033738e+003	1.136322e+002
1.034702e+003	1.138121e+002
1.035667e+003	1.133075e+002
1.036631e+003	1.125739e+002
1.037595e+003	1.131019e+002
1.038559e+003	1.147667e+002
1.039524e+003	1.162520e+002
1.040488e+003	1.170345e+002
1.041452e+003	1.172432e+002
1.042416e+003	1.171058e+002
1.043380e+003	1.165315e+002
1.044345e+003	1.162912e+002
1.045309e+003	1.165380e+002
1.046273e+003	1.169407e+002
1.047237e+003	1.173692e+002
1.048202e+003	1.177001e+002
1.049166e+003	1.178522e+002
1.050130e+003	1.178502e+002
1.051094e+003	1.178719e+002
1.052059e+003	1.182702e+002
1.053023e+003	1.188289e+002
1.053987e+003	1.185687e+002
1.054951e+003	1.171319e+002
1.055916e+003	1.162031e+002
1.056880e+003	1.179881e+002
1.057844e+003	1.222942e+002
1.058808e+003	1.244588e+002
1.059772e+003	1.227218e+002
1.060737e+003	1.210860e+002
1.061701e+003	1.203770e+002
1.062665e+003	1.202222e+002
1.063629e+003	1.203348e+002
1.064594e+003	1.205458e+002
1.065558e+003	1.206843e+002
1.066522e+003	1.205570e+002
1.067486e+003	1.203217e+002
1.068450e+003	1.206849e+002
1.069415e+003	1.216116e+002
1.070379e+003	1.222588e+002
1.071343e+003	1.220923e+002
1.072307e+003	1.216258e+002
1.073272e+003	1.219127e+002
1.074236e+003	1.231967e+002
1.075200e+003	1.239745e+002
1.076164e+003	1.239448e+002
1.077129e+003	1.237484e+002
1.078093e+003	1.233901e+002
1.079057e+003	1.229796e+002
1.080021e+003	1.224644e+002
1.080985e+003	1.218861e+002
1.081950e+003	1.218334e+002
1.082914e+003	1.234050e+002
1.083878e+003	1.260151e+002
1.084842e+003	1.273417e+002
1.085807e+003	1.272881e+002
1.086771e+003	1.268081e+002
1.087735e+003	1.263435e+002
1.088699e+003	1.259446e+002
1.089664e+003	1.258545e+002
1.090628e+003	1.262395e+002
1.091592e+003	1.266104e+002
1.092556e+003	1.266304e+002
1.093521e+003	1.268428e+002
1.094485e+003	1.277360e+002
1.095449e+003	1.291113e+002
1.096413e+003	1.304377e+002
1.097377e+003	1.313692e+002
1.098342e+003	1.319849e+002
1.099306e+003	1.325292e+002
1.100270e+003	1.329945e+002
1.101234e+003	1.331420e+002
1.102199e+003	1.329256e+002
1.103163e+003	1.327323e+002
1.104127e+003	1.327855e+002
1.105091e+003	1.330092e+002
1.106056e+003	1.334121e+002
1.107020e+003	1.344017e+002
1.107984e+003	1.349712e+002
1.108948e+003	1.343266e+002
1.109912e+003	1.336320e+002
1.110877e+003	1.339248e+002
1.111841e+003	1.351049e+002
1.112805e+003	1.363664e+002
1.113769e+003	1.371478e+002
1.114734e+003	1.374885e+002
1.115698e+003	1.371545e+002
1.116662e+003	1.362133e+002
1.117626e+003	1.360163e+002
1.118591e+003	1.371797e+002
1.119555e+003	1.387663e+002
1.120519e+003	1.398288e+002
1.121483e+003	1.403416e+002
1.122448e+003	1.405461e+002
1.123412e+003	1.399755e+002
1.124376e+003	1.398038e+002
1.125340e+003	1.409562e+002
1.126304e+003	1.426125e+002
1.127269e+003	1.439614e+002
1.128233e+003	1.447380e+002
1.129197e+003	1.450582e+002
1.130161e+003	1.450121e+002
1.131126e+003	1.446781e+002
1.132090e+003	1.447316e+002
1.133054e+003	1.453801e+002
1.134018e+003	1.461040e+002
1.134983e+003	1.466657e+002
1.135947e+003	1.472907e+002
1.136911e+003	1.483676e+002
1.137875e+003	1.498692e+002
1.138839e+003	1.510139e+002
1.139804e+003	1.511458e+002
1.140768e+003	1.513309e+002
1.141732e+003	1.524947e+002
1.142696e+003	1.538981e+002
1.143661e+003	1.546438e+002
1.144625e+003	1.545849e+002
1.145589e+003	1.542004e+002
1.146553e+003	1.539887e+002
1.147518e+003	1.540715e+002
1.148482e+003	1.551398e+002
1.149446e+003	1.577584e+002
1.150410e+003	1.595470e+002
1.151375e+003	1.597430e+002
1.152339e+003	1.593184e+002
1.153303e+003	1.588968e+002
1.154267e+003	1.586550e+002
1.155231e+003	1.594009e+002
1.156196e+003	1.619203e+002
1.157160e+003	1.642821e+002
1.158124e+003	1.653237e+002
1.159088e+003	1.656706e+002
1.160053e+003	1.658587e+002
1.161017e+003	1.660506e+002
1.161981e+003	1.662100e+002
1.162945e+003	1.662705e+002
1.163910e+003	1.662326e+002
1.164874e+003	1.665593e+002
1.165838e+003	1.676583e+002
1.166802e+003	1.687522e+002
1.167766e+003	1.698623e+002
1.168731e+003	1.708276e+002
1.169695e+003	1.714964e+002
1.170659e+003	1.719214e+002
1.171623e+003	1.723351e+002
1.172588e+003	1.729088e+002
1.173552e+003	1.735163e+002
1.174516e+003	1.737873e+002
1.175480e+003	1.738806e+002
1.176445e+003	1.740783e+002
1.177409e+003	1.744731e+002
1.178373e+003	1.751164e+002
1.179337e+003	1.761225e+002
1.180302e+003	1.773989e+002
1.181266e+003	1.781452e+002
1.182230e+003	1.775347e+002
1.183194e+003	1.777146e+002
1.184158e+003	1.799496e+002
1.185123e+003	1.818653e+002
1.186087e+003	1.816201e+002
1.187051e+003	1.800928e+002
1.188015e+003	1.794705e+002
1.188980e+003	1.807050e+002
1.189944e+003	1.825066e+002
1.190908e+003	1.831681e+002
1.191872e+003	1.830599e+002
1.192837e+003	1.834989e+002
1.193801e+003	1.846623e+002
1.194765e+003	1.859109e+002
1.195729e+003	1.868885e+002
1.196693e+003	1.874916e+002
1.197658e+003	1.873759e+002
1.198622e+003	1.861746e+002
1.199586e+003	1.858457e+002
1.200550e+003	1.875505e+002
1.201515e+003	1.891821e+002
1.202479e+003	1.897258e+002
1.203443e+003	1.897506e+002
1.204407e+003	1.902869e+002
1.205372e+003	1.917026e+002
1.206336e+003	1.934245e+002
1.207300e+003	1.946264e+002
1.208264e+003	1.951232e+002
1.209229e+003	1.950844e+002
1.210193e+003	1.944799e+002
1.211157e+003	1.945862e+002
1.212121e+003	1.963150e+002
1.213085e+003	1.985186e+002
1.214050e+003	1.997500e+002
1.215014e+003	2.000400e+002
1.215978e+003	2.005237e+002
1.216942e+003	2.017036e+002
1.217907e+003	2.027711e+002
1.218871e+003	2.030823e+002
1.219835e+003	2.030547e+002
1.220799e+003	2.031729e+002
1.221764e+003	2.036851e+002
1.222728e+003	2.048039e+002
1.223692e+003	2.066469e+002
1.224656e+003	2.086353e+002
1.225620e+003	2.086305e+002
1.226585e+003	2.047277e+002
1.227549e+003	2.032767e+002
1.228513e+003	2.060925e+002
1.229477e+003	2.091398e+002
1.230442e+003	2.101618e+002
1.231406e+003	2.097640e+002
1.232370e+003	2.093511e+002
1.233334e+003	2.093586e+002
1.234299e+003	2.098887e+002
1.235263e+003	2.111622e+002
1.236227e+003	2.126220e+002
1.237191e+003	2.137160e+002
1.238156e+003	2.145880e+002
1.239120e+003	2.155605e+002
1.240084e+003	2.167462e+002
1.241048e+003	2.177397e+002
1.242012e+003	2.177328e+002
1.242977e+003	2.164074e+002
1.243941e+003	2.158996e+002
1.244905e+003	2.169208e+002
1.245869e+003	2.184619e+002
1.246834e+003	2.211585e+002
1.247798e+003	2.235919e+002
1.248762e+003	2.239896e+002
1.249726e+003	2.225834e+002
1.250691e+003	2.213621e+002
1.251655e+003	2.217813e+002
1.252619e+003	2.230197e+002
1.253583e+003	2.229899e+002
1.254547e+003	2.218004e+002
1.255512e+003	2.221080e+002
1.256476e+003	2.248855e+002
1.257440e+003	2.278018e+002
1.258404e+003	2.296241e+002
1.259369e+003	2.304159e+002
1.260333e+003	2.299070e+002
1.261297e+003	2.275210e+002
1.262261e+003	2.260110e+002
1.263226e+003	2.276179e+002
1.264190e+003	2.299007e+002
1.265154e+003	2.317941e+002
1.266118e+003	2.333451e+002
1.267083e+003	2.345465e+002
1.268047e+003	2.353373e+002
1.269011e+003	2.358586e+002
1.269975e+003	2.363782e+002
1.270939e+003	2.368777e+002
1.271904e+003	2.375282e+002
1.272868e+003	2.387853e+002
1.273832e+003	2.398218e+002
1.274796e+003	2.404546e+002
1.275761e+003	2.409736e+002
1.276725e+003	2.416532e+002
1.277689e+003	2.423922e+002
1.278653e+003	2.428292e+002
1.279618e+003	2.427838e+002
1.280582e+003	2.425759e+002
1.281546e+003	2.424698e+002
1.282510e+003	2.425174e+002
1.283474e+003	2.428579e+002
1.284439e+003	2.435322e+002
1.285403e+003	2.443583e+002
1.286367e+003	2.451537e+002
1.287331e+003	2.461101e+002
1.288296e+003	2.478454e+002
1.289260e+003	2.504955e+002
1.290224e+003	2.519507e+002
1.291188e+003	2.507840e+002
1.292153e+003	2.499438e+002
1.293117e+003	2.504872e+002
1.294081e+003	2.517984e+002
1.295045e+003	2.535648e+002
1.296010e+003	2.553972e+002
1.296974e+003	2.566767e+002
1.297938e+003	2.570295e+002
1.298902e+003	2.569135e+002
1.299866e+003	2.572539e+002
1.300831e+003	2.581914e+002
1.301795e+003	2.592516e+002
1.302759e+003	2.599090e+002
1.303723e+003	2.610482e+002
1.304688e+003	2.638152e+002
1.305652e+003	2.666215e+002
1.306616e+003	2.671535e+002
1.307580e+003	2.654123e+002
1.308545e+003	2.636465e+002
1.309509e+003	2.627465e+002
1.310473e+003	2.627418e+002
1.311437e+003	2.637926e+002
1.312401e+003	2.654725e+002
1.313366e+003	2.672899e+002
1.314330e+003	2.691765e+002
1.315294e+003	2.709986e+002
1.316258e+003	2.726249e+002
1.317223e+003	2.740282e+002
1.318187e+003	2.751346e+002
1.319151e+003	2.758843e+002
1.320115e+003	2.763411e+002
1.321080e+003	2.759732e+002
1.322044e+003	2.761283e+002
1.323008e+003	2.776073e+002
1.323972e+003	2.795833e+002
1.324937e+003	2.810554e+002
1.325901e+003	2.818509e+002
1.326865e+003	2.825945e+002
1.327829e+003	2.838692e+002
1.328793e+003	2.852879e+002
1.329758e+003	2.856693e+002
1.330722e+003	2.849068e+002
1.331686e+003	2.845560e+002
1.332650e+003	2.838807e+002
1.333615e+003	2.841969e+002
1.334579e+003	2.869904e+002
1.335543e+003	2.905467e+002
1.336507e+003	2.921016e+002
1.337472e+003	2.914265e+002
1.338436e+003	2.905618e+002
1.339400e+003	2.903068e+002
1.340364e+003	2.907716e+002
1.341328e+003	2.925957e+002
1.342293e+003	2.950117e+002
1.343257e+003	2.963483e+002
1.344221e+003	2.961300e+002
1.345185e+003	2.954494e+002
1.346150e+003	2.953682e+002
1.347114e+003	2.958073e+002
1.348078e+003	2.959585e+002
1.349042e+003	2.955233e+002
1.350007e+003	2.963680e+002
1.350971e+003	3.005772e+002
1.351935e+003	3.036380e+002
1.352899e+003	3.035899e+002
1.353864e+003	3.020089e+002
1.354828e+003	3.000772e+002
1.355792e+003	2.985187e+002
1.356756e+003	2.983569e+002
1.357720e+003	3.002779e+002
1.358685e+003	3.031072e+002
1.359649e+003	3.042337e+002
1.360613e+003	3.033536e+002
1.361577e+003	3.022587e+002
1.362542e+003	3.011856e+002
1.363506e+003	3.003163e+002
1.364470e+003	2.994257e+002
1.365434e+003	2.988266e+002
1.366399e+003	2.989075e+002
1.367363e+003	2.995269e+002
1.368327e+003	3.002081e+002
1.369291e+003	3.008353e+002
1.370255e+003	3.011848e+002
1.371220e+003	3.011441e+002
1.372184e+003	3.008141e+002
1.373148e+003	3.001022e+002
1.374112e+003	2.989480e+002
1.375077e+003	2.975842e+002
1.376041e+003	2.959156e+002
1.377005e+003	2.945822e+002
1.377969e+003	2.948709e+002
1.378934e+003	2.967625e+002
1.379898e+003	2.980035e+002
1.380862e+003	2.981269e+002
1.381826e+003	2.977411e+002
1.382791e+003	2.972697e+002
1.383755e+003	2.966127e+002
1.384719e+003	2.951653e+002
1.385683e+003	2.931277e+002
1.386647e+003	2.912280e+002
1.387612e+003	2.899158e+002
1.388576e+003	2.892880e+002
1.389540e+003	2.895135e+002
1.390504e+003	2.906076e+002
1.391469e+003	2.908579e+002
1.392433e+003	2.896779e+002
1.393397e+003	2.883867e+002
1.394361e+003	2.866152e+002
1.395326e+003	2.849887e+002
1.396290e+003	2.837875e+002
1.397254e+003	2.830604e+002
1.398218e+003	2.831431e+002
1.399182e+003	2.839366e+002
1.400147e+003	2.842191e+002
1.401111e+003	2.829305e+002
1.402075e+003	2.808976e+002
1.403039e+003	2.799254e+002
1.404004e+003	2.797293e+002
1.404968e+003	2.791038e+002
1.405932e+003	2.774150e+002
1.406896e+003	2.762284e+002
1.407861e+003	2.771385e+002
1.408825e+003	2.791832e+002
1.409789e+003	2.805004e+002
1.410753e+003	2.807709e+002
1.411718e+003	2.802046e+002
1.412682e+003	2.785499e+002
1.413646e+003	2.769532e+002
1.414610e+003	2.764922e+002
1.415574e+003	2.767611e+002
1.416539e+003	2.774261e+002
1.417503e+003	2.781132e+002
1.418467e+003	2.778428e+002
1.419431e+003	2.759337e+002
1.420396e+003	2.734932e+002
1.421360e+003	2.725793e+002
1.422324e+003	2.734135e+002
1.423288e+003	2.740371e+002
1.424253e+003	2.738169e+002
1.425217e+003	2.736267e+002
1.426181e+003	2.740565e+002
1.427145e+003	2.746560e+002
1.428109e+003	2.755501e+002
1.429074e+003	2.762340e+002
1.430038e+003	2.756243e+002
1.431002e+003	2.733917e+002
1.431966e+003	2.704426e+002
1.432931e+003	2.678850e+002
1.433895e+003	2.660957e+002
1.434859e+003	2.658819e+002
1.435823e+003	2.681485e+002
1.436788e+003	2.694832e+002
1.437752e+003	2.690606e+002
1.438716e+003	2.687050e+002
1.439680e+003	2.696327e+002
1.440645e+003	2.708047e+002
1.441609e+003	2.709084e+002
1.442573e+003	2.698301e+002
1.443537e+003	2.680987e+002
1.444501e+003	2.660233e+002
1.445466e+003	2.643069e+002
1.446430e+003	2.638048e+002
1.447394e+003	2.644585e+002
1.448358e+003	2.658698e+002
1.449323e+003	2.684282e+002
1.450287e+003	2.697330e+002
1.451251e+003	2.684620e+002
1.452215e+003	2.661379e+002
1.453180e+003	2.636084e+002
1.454144e+003	2.613983e+002
1.455108e+003	2.610766e+002
1.456072e+003	2.630871e+002
1.457036e+003	2.644080e+002
1.458001e+003	2.627849e+002
1.458965e+003	2.602287e+002
1.459929e+003	2.594109e+002
1.460893e+003	2.597528e+002
1.461858e+003	2.594545e+002
1.462822e+003	2.578757e+002
1.463786e+003	2.565650e+002
1.464750e+003	2.572291e+002
1.465715e+003	2.589068e+002
1.466679e+003	2.593375e+002
1.467643e+003	2.585493e+002
1.468607e+003	2.574477e+002
1.469572e+003	2.556005e+002
1.470536e+003	2.539606e+002
1.471500e+003	2.535889e+002
1.472464e+003	2.538402e+002
1.473428e+003	2.539566e+002
1.474393e+003	2.538307e+002
1.475357e+003	2.537644e+002
1.476321e+003	2.539507e+002
1.477285e+003	2.541992e+002
1.478250e+003	2.542259e+002
1.479214e+003	2.541375e+002
1.480178e+003	2.543258e+002
1.481142e+003	2.546073e+002
1.482107e+003	2.548460e+002
1.483071e+003	2.557914e+002
1.484035e+003	2.560019e+002
1.484999e+003	2.539994e+002
1.485964e+003	2.518764e+002
1.486928e+003	2.521807e+002
1.487892e+003	2.543898e+002
1.488856e+003	2.559674e+002
1.489820e+003	2.555898e+002
1.490785e+003	2.543138e+002
1.491749e+003	2.536660e+002
1.492713e+003	2.536835e+002
1.493677e+003	2.543496e+002
1.494642e+003	2.565116e+002
1.495606e+003	2.575497e+002
1.496570e+003	2.567970e+002
1.497534e+003	2.561091e+002
1.498499e+003	2.562259e+002
1.499463e+003	2.566776e+002
1.500427e+003	2.568984e+002
1.501391e+003	2.569045e+002
1.502355e+003	2.572128e+002
1.503320e+003	2.581740e+002
1.504284e+003	2.592142e+002
1.505248e+003	2.592801e+002
1.506212e+003	2.584326e+002
1.507177e+003	2.582348e+002
1.508141e+003	2.586811e+002
1.509105e+003	2.597079e+002
1.510069e+003	2.620367e+002
1.511034e+003	2.639701e+002
1.511998e+003	2.640177e+002
1.512962e+003	2.632466e+002
1.513926e+003	2.636284e+002
1.514891e+003	2.652586e+002
1.515855e+003	2.663288e+002
1.516819e+003	2.656768e+002
1.517783e+003	2.645004e+002
1.518747e+003	2.645990e+002
1.519712e+003	2.657812e+002
1.520676e+003	2.668194e+002
1.521640e+003	2.676245e+002
1.522604e+003	2.687674e+002
1.523569e+003	2.710879e+002
1.524533e+003	2.733775e+002
1.525497e+003	2.740635e+002
1.526461e+003	2.737125e+002
1.527426e+003	2.740864e+002
1.528390e+003	2.754707e+002
1.529354e+003	2.771571e+002
1.530318e+003	2.789051e+002
1.531282e+003	2.804294e+002
1.532247e+003	2.817751e+002
1.533211e+003	2.830313e+002
1.534175e+003	2.837277e+002
1.535139e+003	2.837055e+002
1.536104e+003	2.839689e+002
1.537068e+003	2.849825e+002
1.538032e+003	2.865927e+002
1.538996e+003	2.890575e+002
1.539961e+003	2.921298e+002
1.540925e+003	2.943116e+002
1.541889e+003	2.952649e+002
1.542853e+003	2.961704e+002
1.543818e+003	2.973299e+002
1.544782e+003	2.987414e+002
1.545746e+003	3.004390e+002
1.546710e+003	3.024748e+002
1.547674e+003	3.049378e+002
1.548639e+003	3.078083e+002
1.549603e+003	3.109689e+002
1.550567e+003	3.144555e+002
1.551531e+003	3.178486e+002
1.552496e+003	3.206615e+002
1.553460e+003	3.229501e+002
1.554424e+003	3.247207e+002
1.555388e+003	3.256778e+002
1.556353e+003	3.271734e+002
1.557317e+003	3.300889e+002
1.558281e+003	3.331774e+002
1.559245e+003	3.356252e+002
1.560209e+003	3.380545e+002
1.561174e+003	3.413391e+002
1.562138e+003	3.451856e+002
1.563102e+003	3.483268e+002
1.564066e+003	3.501250e+002
1.565031e+003	3.512844e+002
1.565995e+003	3.525565e+002
1.566959e+003	3.540464e+002
1.567923e+003	3.562941e+002
1.568888e+003	3.595577e+002
1.569852e+003	3.621029e+002
1.570816e+003	3.628397e+002
1.571780e+003	3.643976e+002
1.572745e+003	3.689771e+002
1.573709e+003	3.736212e+002
1.574673e+003	3.747209e+002
1.575637e+003	3.735586e+002
1.576601e+003	3.746475e+002
1.577566e+003	3.796017e+002
1.578530e+003	3.844787e+002
1.579494e+003	3.846844e+002
1.580458e+003	3.815586e+002
1.581423e+003	3.809313e+002
1.582387e+003	3.835570e+002
1.583351e+003	3.853763e+002
1.584315e+003	3.853889e+002
1.585280e+003	3.859825e+002
1.586244e+003	3.879213e+002
1.587208e+003	3.901278e+002
1.588172e+003	3.921771e+002
1.589136e+003	3.938246e+002
1.590101e+003	3.947481e+002
1.591065e+003	3.949668e+002
1.592029e+003	3.948806e+002
1.592993e+003	3.946822e+002
1.593958e+003	3.941658e+002
1.594922e+003	3.931630e+002
1.595886e+003	3.917627e+002
1.596850e+003	3.903983e+002
1.597815e+003	3.888605e+002
1.598779e+003	3.878131e+002
1.599743e+003	3.883793e+002
1.600707e+003	3.883257e+002
1.601672e+003	3.857049e+002
1.602636e+003	3.820517e+002
1.603600e+003	3.796847e+002
1.604564e+003	3.788004e+002
1.605528e+003	3.781353e+002
1.606493e+003	3.769580e+002
1.607457e+003	3.751557e+002
1.608421e+003	3.722841e+002
1.609385e+003	3.683389e+002
1.610350e+003	3.644904e+002
1.611314e+003	3.606626e+002
1.612278e+003	3.567570e+002
1.613242e+003	3.534409e+002
1.614207e+003	3.497227e+002
1.615171e+003	3.447321e+002
1.616135e+003	3.395675e+002
1.617099e+003	3.352412e+002
1.618063e+003	3.315438e+002
1.619028e+003	3.279937e+002
1.619992e+003	3.243072e+002
1.620956e+003	3.198653e+002
1.621920e+003	3.140432e+002
1.622885e+003	3.074863e+002
1.623849e+003	3.017566e+002
1.624813e+003	2.968298e+002
1.625777e+003	2.929182e+002
1.626742e+003	2.907601e+002
1.627706e+003	2.874824e+002
1.628670e+003	2.813263e+002
1.629634e+003	2.749522e+002
1.630599e+003	2.700757e+002
1.631563e+003	2.664121e+002
1.632527e+003	2.635000e+002
1.633491e+003	2.611435e+002
1.634455e+003	2.587587e+002
1.635420e+003	2.557346e+002
1.636384e+003	2.522916e+002
1.637348e+003	2.488690e+002
1.638312e+003	2.455368e+002
1.639277e+003	2.433031e+002
1.640241e+003	2.429742e+002
1.641205e+003	2.412606e+002
1.642169e+003	2.357375e+002
1.643134e+003	2.309748e+002
1.644098e+003	2.299778e+002
1.645062e+003	2.299594e+002
1.646026e+003	2.282373e+002
1.646990e+003	2.251388e+002
1.647955e+003	2.221752e+002
1.648919e+003	2.198229e+002
1.649883e+003	2.175976e+002
1.650847e+003	2.151113e+002
1.651812e+003	2.126716e+002
1.652776e+003	2.108552e+002
1.653740e+003	2.096540e+002
1.654704e+003	2.086436e+002
1.655669e+003	2.076634e+002
1.656633e+003	2.064948e+002
1.657597e+003	2.054592e+002
1.658561e+003	2.039591e+002
1.659526e+003	2.009648e+002
1.660490e+003	1.976761e+002
1.661454e+003	1.959160e+002
1.662418e+003	1.957532e+002
1.663382e+003	1.959848e+002
1.664347e+003	1.960471e+002
1.665311e+003	1.953976e+002
1.666275e+003	1.932197e+002
1.667239e+003	1.903426e+002
1.668204e+003	1.888313e+002
1.669168e+003	1.887528e+002
1.670132e+003	1.882096e+002
1.671096e+003	1.862466e+002
1.672061e+003	1.850405e+002
1.673025e+003	1.869102e+002
1.673989e+003	1.892098e+002
1.674953e+003	1.884251e+002
1.675917e+003	1.856469e+002
1.676882e+003	1.834307e+002
1.677846e+003	1.821806e+002
1.678810e+003	1.819454e+002
1.679774e+003	1.837532e+002
1.680739e+003	1.852139e+002
1.681703e+003	1.831461e+002
1.682667e+003	1.793341e+002
1.683631e+003	1.779137e+002
1.684596e+003	1.790649e+002
1.685560e+003	1.801255e+002
1.686524e+003	1.801511e+002
1.687488e+003	1.796498e+002
1.688453e+003	1.788985e+002
1.689417e+003	1.781869e+002
1.690381e+003	1.782332e+002
1.691345e+003	1.788350e+002
1.692309e+003	1.786662e+002
1.693274e+003	1.772213e+002
1.694238e+003	1.760233e+002
1.695202e+003	1.757280e+002
1.696166e+003	1.758005e+002
1.697131e+003	1.760931e+002
1.698095e+003	1.764463e+002
1.699059e+003	1.764854e+002
1.700023e+003	1.761441e+002
1.700988e+003	1.756445e+002
1.701952e+003	1.750517e+002
1.702916e+003	1.741445e+002
1.703880e+003	1.727390e+002
1.704844e+003	1.712065e+002
1.705809e+003	1.703478e+002
1.706773e+003	1.702173e+002
1.707737e+003	1.699196e+002
1.708701e+003	1.691794e+002
1.709666e+003	1.686077e+002
1.710630e+003	1.686887e+002
1.711594e+003	1.687295e+002
1.712558e+003	1.683242e+002
1.713523e+003	1.674309e+002
1.714487e+003	1.658525e+002
1.715451e+003	1.638342e+002
1.716415e+003	1.620881e+002
1.717380e+003	1.609846e+002
1.718344e+003	1.602894e+002
1.719308e+003	1.597414e+002
1.720272e+003	1.594236e+002
1.721236e+003	1.595219e+002
1.722201e+003	1.602247e+002
1.723165e+003	1.601154e+002
1.724129e+003	1.582618e+002
1.725093e+003	1.567342e+002
1.726058e+003	1.562689e+002
1.727022e+003	1.561693e+002
1.727986e+003	1.561808e+002
1.728950e+003	1.561046e+002
1.729915e+003	1.556845e+002
1.730879e+003	1.549372e+002
1.731843e+003	1.541370e+002
1.732807e+003	1.534428e+002
1.733771e+003	1.527104e+002
1.734736e+003	1.516776e+002
1.735700e+003	1.506552e+002
1.736664e+003	1.505024e+002
1.737628e+003	1.512122e+002
1.738593e+003	1.520669e+002
1.739557e+003	1.530992e+002
1.740521e+003	1.537403e+002
1.741485e+003	1.537961e+002
1.742450e+003	1.535585e+002
1.743414e+003	1.528444e+002
1.744378e+003	1.521847e+002
1.745342e+003	1.527601e+002
1.746307e+003	1.541235e+002
1.747271e+003	1.538231e+002
1.748235e+003	1.508108e+002
1.749199e+003	1.482766e+002
1.750163e+003	1.491774e+002
1.751128e+003	1.513332e+002
1.752092e+003	1.516543e+002
1.753056e+003	1.505367e+002
1.754020e+003	1.495591e+002
1.754985e+003	1.490349e+002
1.755949e+003	1.488990e+002
1.756913e+003	1.492151e+002
1.757877e+003	1.495511e+002
1.758842e+003	1.493856e+002
1.759806e+003	1.488588e+002
1.760770e+003	1.484750e+002
1.761734e+003	1.482437e+002
1.762698e+003	1.479970e+002
1.763663e+003	1.476259e+002
1.764627e+003	1.475539e+002
1.765591e+003	1.484394e+002
1.766555e+003	1.491571e+002
1.767520e+003	1.484522e+002
1.768484e+003	1.472318e+002
1.769448e+003	1.468396e+002
1.770412e+003	1.473260e+002
1.771377e+003	1.480769e+002
1.772341e+003	1.487703e+002
1.773305e+003	1.493452e+002
1.774269e+003	1.497767e+002
1.775234e+003	1.499992e+002
1.776198e+003	1.498185e+002
1.777162e+003	1.492823e+002
1.778126e+003	1.491890e+002
1.779090e+003	1.495776e+002
1.780055e+003	1.498401e+002
1.781019e+003	1.504064e+002
1.781983e+003	1.507389e+002
1.782947e+003	1.500708e+002
1.783912e+003	1.491782e+002
1.784876e+003	1.489836e+002
1.785840e+003	1.491468e+002
1.786804e+003	1.488563e+002
1.787769e+003	1.480067e+002
1.788733e+003	1.469989e+002
1.789697e+003	1.458860e+002
1.790661e+003	1.451668e+002
1.791625e+003	1.459165e+002
1.792590e+003	1.476467e+002
1.793554e+003	1.487044e+002
1.794518e+003	1.490024e+002
1.795482e+003	1.488021e+002
1.796447e+003	1.481489e+002
1.797411e+003	1.482370e+002
1.798375e+003	1.500885e+002
1.799339e+003	1.516159e+002
1.800304e+003	1.500301e+002
1.801268e+003	1.465105e+002
1.802232e+003	1.447367e+002
1.803196e+003	1.449231e+002
1.804161e+003	1.453786e+002
1.805125e+003	1.458149e+002
1.806089e+003	1.461457e+002
1.807053e+003	1.460601e+002
1.808017e+003	1.460075e+002
1.808982e+003	1.467508e+002
1.809946e+003	1.478057e+002
1.810910e+003	1.482525e+002
1.811874e+003	1.480932e+002
1.812839e+003	1.477713e+002
1.813803e+003	1.475112e+002
1.814767e+003	1.477378e+002
1.815731e+003	1.488993e+002
1.816696e+003	1.503600e+002
1.817660e+003	1.506110e+002
1.818624e+003	1.496233e+002
1.819588e+003	1.491988e+002
1.820552e+003	1.496731e+002
1.821517e+003	1.501380e+002
1.822481e+003	1.508779e+002
1.823445e+003	1.507764e+002
1.824409e+003	1.483546e+002
1.825374e+003	1.460494e+002
1.826338e+003	1.463656e+002
1.827302e+003	1.481641e+002
1.828266e+003	1.491057e+002
1.829231e+003	1.488606e+002
1.830195e+003	1.484499e+002
1.831159e+003	1.482347e+002
1.832123e+003	1.481492e+002
1.833088e+003	1.482289e+002
1.834052e+003	1.483417e+002
1.835016e+003	1.483628e+002
1.835980e+003	1.483704e+002
1.836944e+003	1.483005e+002
1.837909e+003	1.481277e+002
1.838873e+003	1.482116e+002
1.839837e+003	1.486973e+002
1.840801e+003	1.489873e+002
1.841766e+003	1.485141e+002
1.842730e+003	1.477726e+002
1.843694e+003	1.479298e+002
1.844658e+003	1.491942e+002
1.845623e+003	1.498045e+002
1.846587e+003	1.488320e+002
1.847551e+003	1.484810e+002
1.848515e+003	1.493169e+002
1.849479e+003	1.500923e+002
1.850444e+003	1.505367e+002
1.851408e+003	1.507603e+002
1.852372e+003	1.507276e+002
1.853336e+003	1.504149e+002
1.854301e+003	1.497221e+002
1.855265e+003	1.487682e+002
1.856229e+003	1.480750e+002
1.857193e+003	1.480271e+002
1.858158e+003	1.482850e+002
1.859122e+003	1.482571e+002
1.860086e+003	1.479164e+002
1.861050e+003	1.475153e+002
1.862015e+003	1.471775e+002
1.862979e+003	1.475258e+002
1.863943e+003	1.487611e+002
1.864907e+003	1.492521e+002
1.865871e+003	1.481088e+002
1.866836e+003	1.468657e+002
1.867800e+003	1.466440e+002
1.868764e+003	1.471347e+002
1.869728e+003	1.481340e+002
1.870693e+003	1.494150e+002
1.871657e+003	1.495615e+002
1.872621e+003	1.480707e+002
1.873585e+003	1.468629e+002
1.874550e+003	1.464337e+002
1.875514e+003	1.464368e+002
1.876478e+003	1.467368e+002
1.877442e+003	1.473516e+002
1.878406e+003	1.486660e+002
1.879371e+003	1.500209e+002
1.880335e+003	1.502581e+002
1.881299e+003	1.495200e+002
1.882263e+003	1.489211e+002
1.883228e+003	1.489253e+002
1.884192e+003	1.491965e+002
1.885156e+003	1.495428e+002
1.886120e+003	1.498741e+002
1.887085e+003	1.496509e+002
1.888049e+003	1.489538e+002
1.889013e+003	1.493426e+002
1.889977e+003	1.510552e+002
1.890942e+003	1.520624e+002
1.891906e+003	1.517925e+002
1.892870e+003	1.513598e+002
1.893834e+003	1.512461e+002
1.894798e+003	1.512920e+002
1.895763e+003	1.514031e+002
1.896727e+003	1.514747e+002
1.897691e+003	1.512944e+002
1.898655e+003	1.508753e+002
1.899620e+003	1.503961e+002
1.900584e+003	1.497038e+002
