# Supplementary material for: Characterization of biocarbon generated by high- and low-temperature pyrolysis of soy hulls and coffee chaff: for polymer composite applications
Source: R Soc Open Sci. 2018 Aug 22;5(8):171970. doi: 10.1098/rsos.171970 (PMC6124110; doi:10.1098/rsos.171970)
Supplement: RSOS ESM.zip [file rsos171970supp2.zip › RSOS Raman/LightCoffee500C15m-pq1.CSV]

-2.016894e+001	0.000000e+000
-1.920471e+001	0.000000e+000
-1.824047e+001	0.000000e+000
-1.727624e+001	0.000000e+000
-1.631201e+001	0.000000e+000
-1.534777e+001	0.000000e+000
-1.438354e+001	0.000000e+000
-1.341931e+001	0.000000e+000
-1.245507e+001	0.000000e+000
-1.149084e+001	0.000000e+000
-1.052661e+001	0.000000e+000
-9.562373e+000	0.000000e+000
-8.598140e+000	0.000000e+000
-7.633906e+000	0.000000e+000
-6.669673e+000	0.000000e+000
-5.705440e+000	0.000000e+000
-4.741206e+000	0.000000e+000
-3.776973e+000	0.000000e+000
-2.812739e+000	0.000000e+000
-1.848506e+000	0.000000e+000
-8.842728e-001	0.000000e+000
7.996053e-002	0.000000e+000
1.044194e+000	0.000000e+000
2.008427e+000	0.000000e+000
2.972661e+000	0.000000e+000
3.936894e+000	0.000000e+000
4.901127e+000	0.000000e+000
5.865361e+000	0.000000e+000
6.829594e+000	0.000000e+000
7.793827e+000	0.000000e+000
8.758060e+000	0.000000e+000
9.722294e+000	0.000000e+000
1.068653e+001	0.000000e+000
1.165076e+001	0.000000e+000
1.261499e+001	0.000000e+000
1.357923e+001	0.000000e+000
1.454346e+001	0.000000e+000
1.550769e+001	0.000000e+000
1.647193e+001	0.000000e+000
1.743616e+001	0.000000e+000
1.840039e+001	0.000000e+000
1.936463e+001	0.000000e+000
2.032886e+001	0.000000e+000
2.129309e+001	0.000000e+000
2.225733e+001	0.000000e+000
2.322156e+001	0.000000e+000
2.418579e+001	0.000000e+000
2.515003e+001	0.000000e+000
2.611426e+001	0.000000e+000
2.707849e+001	0.000000e+000
2.804273e+001	0.000000e+000
2.900696e+001	0.000000e+000
2.997119e+001	0.000000e+000
3.093543e+001	0.000000e+000
3.189966e+001	0.000000e+000
3.286390e+001	0.000000e+000
3.382813e+001	0.000000e+000
3.479236e+001	0.000000e+000
3.575660e+001	0.000000e+000
3.672083e+001	0.000000e+000
3.768506e+001	0.000000e+000
3.864930e+001	0.000000e+000
3.961353e+001	0.000000e+000
4.057776e+001	0.000000e+000
4.154199e+001	0.000000e+000
4.250623e+001	0.000000e+000
4.347046e+001	0.000000e+000
4.443469e+001	0.000000e+000
4.539893e+001	0.000000e+000
4.636316e+001	0.000000e+000
4.732739e+001	0.000000e+000
4.829163e+001	0.000000e+000
4.925586e+001	0.000000e+000
5.022009e+001	8.606776e+001
5.118433e+001	8.529911e+001
5.214856e+001	8.516972e+001
5.311279e+001	8.592738e+001
5.407703e+001	8.678829e+001
5.504126e+001	8.704362e+001
5.600549e+001	8.603745e+001
5.696973e+001	8.556135e+001
5.793396e+001	8.629807e+001
5.889819e+001	8.765601e+001
5.986243e+001	8.858749e+001
6.082666e+001	8.743499e+001
6.179089e+001	8.578368e+001
6.275513e+001	8.420777e+001
6.371936e+001	8.302359e+001
6.468359e+001	8.241293e+001
6.564783e+001	8.315014e+001
6.661206e+001	8.459588e+001
6.757629e+001	8.576176e+001
6.854053e+001	8.583088e+001
6.950476e+001	8.429808e+001
7.046899e+001	8.348097e+001
7.143323e+001	8.376327e+001
7.239746e+001	8.459304e+001
7.336169e+001	8.505576e+001
7.432593e+001	8.467681e+001
7.529016e+001	8.423695e+001
7.625439e+001	8.379659e+001
7.721863e+001	8.340708e+001
7.818286e+001	8.312381e+001
7.914709e+001	8.307283e+001
8.011133e+001	8.310516e+001
8.107556e+001	8.320647e+001
8.203979e+001	8.333986e+001
8.300403e+001	8.335932e+001
8.396826e+001	8.285676e+001
8.493250e+001	8.209476e+001
8.589673e+001	8.151128e+001
8.686096e+001	8.161127e+001
8.782520e+001	8.278181e+001
8.878943e+001	8.356837e+001
8.975366e+001	8.371742e+001
9.071790e+001	8.336736e+001
9.168213e+001	8.301586e+001
9.264636e+001	8.283960e+001
9.361060e+001	8.271441e+001
9.457483e+001	8.268262e+001
9.553906e+001	8.271276e+001
9.650330e+001	8.257912e+001
9.746753e+001	8.181662e+001
9.843176e+001	8.097420e+001
9.939600e+001	8.036276e+001
1.003602e+002	8.022330e+001
1.013245e+002	8.057481e+001
1.022887e+002	8.117759e+001
1.032529e+002	8.188000e+001
1.042172e+002	8.249153e+001
1.051814e+002	8.277969e+001
1.061456e+002	8.261319e+001
1.071099e+002	8.232516e+001
1.080741e+002	8.188387e+001
1.090383e+002	8.135483e+001
1.100026e+002	8.094082e+001
1.109668e+002	8.070126e+001
1.119310e+002	8.050168e+001
1.128953e+002	8.031748e+001
1.138595e+002	8.015432e+001
1.148237e+002	8.010377e+001
1.157880e+002	8.029518e+001
1.167522e+002	8.048068e+001
1.177164e+002	8.049097e+001
1.186807e+002	8.021110e+001
1.196449e+002	7.978107e+001
1.206091e+002	7.957312e+001
1.215734e+002	7.957006e+001
1.225376e+002	7.972781e+001
1.235018e+002	7.997380e+001
1.244661e+002	8.026168e+001
1.254303e+002	8.050579e+001
1.263945e+002	8.079395e+001
1.273588e+002	8.108561e+001
1.283230e+002	8.119079e+001
1.292872e+002	8.099083e+001
1.302515e+002	8.077537e+001
1.312157e+002	8.053237e+001
1.321799e+002	8.027357e+001
1.331442e+002	8.010009e+001
1.341084e+002	8.015551e+001
1.350726e+002	8.032846e+001
1.360369e+002	8.059112e+001
1.370011e+002	8.090557e+001
1.379653e+002	8.113676e+001
1.389296e+002	8.100687e+001
1.398938e+002	8.064041e+001
1.408580e+002	8.024345e+001
1.418223e+002	8.005279e+001
1.427865e+002	8.018476e+001
1.437507e+002	8.039674e+001
1.447150e+002	8.073463e+001
1.456792e+002	8.109676e+001
1.466434e+002	8.128233e+001
1.476077e+002	8.117939e+001
1.485719e+002	8.091513e+001
1.495361e+002	8.037598e+001
1.505004e+002	7.967669e+001
1.514646e+002	7.922188e+001
1.524288e+002	7.964115e+001
1.533931e+002	8.025805e+001
1.543573e+002	8.076982e+001
1.553215e+002	8.099660e+001
1.562858e+002	8.091834e+001
1.572500e+002	8.062099e+001
1.582142e+002	8.021297e+001
1.591785e+002	7.983524e+001
1.601427e+002	7.961184e+001
1.611069e+002	7.962128e+001
1.620712e+002	7.976792e+001
1.630354e+002	8.020774e+001
1.639996e+002	8.072890e+001
1.649639e+002	8.102888e+001
1.659281e+002	8.074788e+001
1.668923e+002	8.056660e+001
1.678566e+002	8.070820e+001
1.688208e+002	8.099612e+001
1.697850e+002	8.107309e+001
1.707493e+002	8.034455e+001
1.717135e+002	7.974174e+001
1.726777e+002	7.983712e+001
1.736420e+002	8.061082e+001
1.746062e+002	8.166737e+001
1.755704e+002	8.176209e+001
1.765347e+002	8.126398e+001
1.774989e+002	8.088155e+001
1.784631e+002	8.097436e+001
1.794274e+002	8.163591e+001
1.803916e+002	8.183353e+001
1.813558e+002	8.133611e+001
1.823201e+002	8.079591e+001
1.832843e+002	8.065780e+001
1.842485e+002	8.114702e+001
1.852128e+002	8.156490e+001
1.861770e+002	8.184133e+001
1.871412e+002	8.191808e+001
1.881055e+002	8.166464e+001
1.890697e+002	8.076798e+001
1.900339e+002	7.992361e+001
1.909982e+002	7.973646e+001
1.919624e+002	8.007396e+001
1.929266e+002	8.066393e+001
1.938909e+002	8.105335e+001
1.948551e+002	8.127547e+001
1.958193e+002	8.154752e+001
1.967836e+002	8.190803e+001
1.977478e+002	8.229027e+001
1.987120e+002	8.232256e+001
1.996763e+002	8.164399e+001
2.006405e+002	8.115062e+001
2.016047e+002	8.107600e+001
2.025690e+002	8.143371e+001
2.035332e+002	8.184645e+001
2.044974e+002	8.221398e+001
2.054617e+002	8.252456e+001
2.064259e+002	8.275551e+001
2.073901e+002	8.290953e+001
2.083544e+002	8.312894e+001
2.093186e+002	8.367207e+001
2.102828e+002	8.421912e+001
2.112471e+002	8.442493e+001
2.122113e+002	8.400461e+001
2.131755e+002	8.311536e+001
2.141398e+002	8.297144e+001
2.151040e+002	8.360838e+001
2.160682e+002	8.438348e+001
2.170325e+002	8.434291e+001
2.179967e+002	8.219327e+001
2.189609e+002	8.108557e+001
2.199252e+002	8.177554e+001
2.208894e+002	8.346639e+001
2.218536e+002	8.472106e+001
2.228179e+002	8.436423e+001
2.237821e+002	8.382775e+001
2.247463e+002	8.358088e+001
2.257106e+002	8.365004e+001
2.266748e+002	8.385423e+001
2.276390e+002	8.392113e+001
2.286033e+002	8.395950e+001
2.295675e+002	8.411739e+001
2.305317e+002	8.442362e+001
2.314960e+002	8.483158e+001
2.324602e+002	8.506459e+001
2.334244e+002	8.512910e+001
2.343887e+002	8.488354e+001
2.353529e+002	8.412708e+001
2.363171e+002	8.275245e+001
2.372814e+002	8.202834e+001
2.382456e+002	8.191407e+001
2.392098e+002	8.218311e+001
2.401741e+002	8.292436e+001
2.411383e+002	8.427563e+001
2.421025e+002	8.536328e+001
2.430668e+002	8.570061e+001
2.440310e+002	8.572096e+001
2.449952e+002	8.566557e+001
2.459595e+002	8.569129e+001
2.469237e+002	8.576936e+001
2.478879e+002	8.590356e+001
2.488522e+002	8.611825e+001
2.498164e+002	8.647202e+001
2.507806e+002	8.703885e+001
2.517449e+002	8.802058e+001
2.527091e+002	8.823438e+001
2.536733e+002	8.716922e+001
2.546376e+002	8.558458e+001
2.556018e+002	8.475416e+001
2.565660e+002	8.555752e+001
2.575303e+002	8.626920e+001
2.584945e+002	8.652306e+001
2.594587e+002	8.646385e+001
2.604230e+002	8.643252e+001
2.613872e+002	8.674211e+001
2.623514e+002	8.714137e+001
2.633157e+002	8.751647e+001
2.642799e+002	8.777210e+001
2.652441e+002	8.779079e+001
2.662084e+002	8.724606e+001
2.671726e+002	8.640099e+001
2.681368e+002	8.607877e+001
2.691011e+002	8.657215e+001
2.700653e+002	8.777546e+001
2.710295e+002	8.843928e+001
2.719938e+002	8.803309e+001
2.729580e+002	8.764198e+001
2.739222e+002	8.759946e+001
2.748865e+002	8.795906e+001
2.758507e+002	8.836149e+001
2.768149e+002	8.868865e+001
2.777792e+002	8.885222e+001
2.787434e+002	8.874875e+001
2.797076e+002	8.837192e+001
2.806719e+002	8.797166e+001
2.816361e+002	8.786494e+001
2.826003e+002	8.794461e+001
2.835646e+002	8.820781e+001
2.845288e+002	8.864670e+001
2.854930e+002	8.924357e+001
2.864573e+002	8.938562e+001
2.874215e+002	8.904958e+001
2.883857e+002	8.855715e+001
2.893500e+002	8.804305e+001
2.903142e+002	8.729338e+001
2.912784e+002	8.719641e+001
2.922427e+002	8.804456e+001
2.932069e+002	8.923869e+001
2.941711e+002	9.044221e+001
2.951354e+002	9.166199e+001
2.960996e+002	9.227772e+001
2.970638e+002	9.161234e+001
2.980281e+002	9.046015e+001
2.989923e+002	8.974324e+001
2.999565e+002	9.040005e+001
3.009208e+002	9.196383e+001
3.018850e+002	9.261905e+001
3.028492e+002	9.240652e+001
3.038135e+002	9.163029e+001
3.047777e+002	9.069979e+001
3.057419e+002	8.936510e+001
3.067062e+002	8.878673e+001
3.076704e+002	8.933897e+001
3.086346e+002	9.047583e+001
3.095989e+002	9.133334e+001
3.105631e+002	9.146329e+001
3.115273e+002	9.161746e+001
3.124916e+002	9.232542e+001
3.134558e+002	9.325480e+001
3.144200e+002	9.377346e+001
3.153843e+002	9.290137e+001
3.163485e+002	9.165385e+001
3.173127e+002	9.119125e+001
3.182770e+002	9.144263e+001
3.192412e+002	9.197175e+001
3.202054e+002	9.196468e+001
3.211696e+002	9.140382e+001
3.221339e+002	9.115901e+001
3.230981e+002	9.130119e+001
3.240623e+002	9.170574e+001
3.250266e+002	9.207003e+001
3.259908e+002	9.271523e+001
3.269550e+002	9.320573e+001
3.279193e+002	9.333056e+001
3.288835e+002	9.314172e+001
3.298477e+002	9.289922e+001
3.308120e+002	9.271486e+001
3.317762e+002	9.260035e+001
3.327404e+002	9.265255e+001
3.337047e+002	9.286550e+001
3.346689e+002	9.315784e+001
3.356331e+002	9.329250e+001
3.365974e+002	9.329664e+001
3.375616e+002	9.338401e+001
3.385258e+002	9.363116e+001
3.394901e+002	9.403784e+001
3.404543e+002	9.448946e+001
3.414185e+002	9.502666e+001
3.423828e+002	9.542927e+001
3.433470e+002	9.549815e+001
3.443112e+002	9.530975e+001
3.452755e+002	9.540976e+001
3.462397e+002	9.671912e+001
3.472039e+002	9.771925e+001
3.481682e+002	9.777206e+001
3.491324e+002	9.695288e+001
3.500966e+002	9.601091e+001
3.510609e+002	9.587782e+001
3.520251e+002	9.597211e+001
3.529893e+002	9.587986e+001
3.539536e+002	9.551431e+001
3.549178e+002	9.500611e+001
3.558820e+002	9.478423e+001
3.568463e+002	9.491648e+001
3.578105e+002	9.527470e+001
3.587747e+002	9.592825e+001
3.597390e+002	9.685100e+001
3.607032e+002	9.760854e+001
3.616674e+002	9.779012e+001
3.626317e+002	9.796512e+001
3.635959e+002	9.849265e+001
3.645602e+002	9.927740e+001
3.655244e+002	9.958262e+001
3.664886e+002	9.824812e+001
3.674529e+002	9.686456e+001
3.684171e+002	9.601914e+001
3.693813e+002	9.581783e+001
3.703456e+002	9.599294e+001
3.713098e+002	9.616737e+001
3.722740e+002	9.631817e+001
3.732383e+002	9.642255e+001
3.742025e+002	9.649447e+001
3.751667e+002	9.657851e+001
3.761310e+002	9.679588e+001
3.770952e+002	9.709500e+001
3.780594e+002	9.736757e+001
3.790237e+002	9.757639e+001
3.799879e+002	9.774401e+001
3.809521e+002	9.797732e+001
3.819164e+002	9.862322e+001
3.828806e+002	9.923757e+001
3.838448e+002	9.971642e+001
3.848091e+002	9.996495e+001
3.857733e+002	9.989315e+001
3.867375e+002	9.919994e+001
3.877018e+002	9.838562e+001
3.886660e+002	9.776040e+001
3.896302e+002	9.740723e+001
3.905945e+002	9.734026e+001
3.915587e+002	9.769714e+001
3.925229e+002	9.852396e+001
3.934872e+002	9.897069e+001
3.944514e+002	9.873196e+001
3.954156e+002	9.801910e+001
3.963799e+002	9.768363e+001
3.973441e+002	9.818358e+001
3.983083e+002	9.866416e+001
3.992726e+002	9.907558e+001
4.002368e+002	9.936702e+001
4.012010e+002	9.945779e+001
4.021653e+002	9.896618e+001
4.031295e+002	9.855762e+001
4.040937e+002	9.880689e+001
4.050580e+002	9.956843e+001
4.060222e+002	1.003870e+002
4.069864e+002	1.005347e+002
4.079507e+002	1.001131e+002
4.089149e+002	9.976846e+001
4.098791e+002	9.949932e+001
4.108434e+002	9.935277e+001
4.118076e+002	9.948074e+001
4.127718e+002	1.005039e+002
4.137361e+002	1.008767e+002
4.147003e+002	1.000723e+002
4.156645e+002	9.882922e+001
4.166288e+002	9.837044e+001
4.175930e+002	9.976395e+001
4.185572e+002	1.010862e+002
4.195215e+002	1.012830e+002
4.204857e+002	1.008556e+002
4.214499e+002	1.006137e+002
4.224142e+002	1.014093e+002
4.233784e+002	1.027265e+002
4.243426e+002	1.033773e+002
4.253069e+002	1.034069e+002
4.262711e+002	1.029689e+002
4.272353e+002	1.022207e+002
4.281996e+002	1.009203e+002
4.291638e+002	1.002003e+002
4.301280e+002	1.004712e+002
4.310923e+002	1.010655e+002
4.320565e+002	1.012839e+002
4.330207e+002	1.008150e+002
4.339850e+002	1.006321e+002
4.349492e+002	1.012476e+002
4.359134e+002	1.020564e+002
4.368777e+002	1.024810e+002
4.378419e+002	1.021627e+002
4.388061e+002	1.017086e+002
4.397704e+002	1.020251e+002
4.407346e+002	1.026802e+002
4.416988e+002	1.031998e+002
4.426631e+002	1.032826e+002
4.436273e+002	1.030300e+002
4.445915e+002	1.029873e+002
4.455558e+002	1.030562e+002
4.465200e+002	1.031340e+002
4.474842e+002	1.031311e+002
4.484485e+002	1.030077e+002
4.494127e+002	1.029455e+002
4.503769e+002	1.033729e+002
4.513412e+002	1.037470e+002
4.523054e+002	1.036701e+002
4.532696e+002	1.030863e+002
4.542339e+002	1.025356e+002
4.551981e+002	1.028168e+002
4.561623e+002	1.032059e+002
4.571266e+002	1.032850e+002
4.580908e+002	1.029681e+002
4.590550e+002	1.024187e+002
4.600193e+002	1.018567e+002
4.609835e+002	1.012621e+002
4.619477e+002	1.012012e+002
4.629120e+002	1.020439e+002
4.638762e+002	1.035229e+002
4.648404e+002	1.044572e+002
4.658047e+002	1.038097e+002
4.667689e+002	1.035020e+002
4.677331e+002	1.039299e+002
4.686974e+002	1.047748e+002
4.696616e+002	1.054252e+002
4.706258e+002	1.056274e+002
4.715901e+002	1.056826e+002
4.725543e+002	1.053716e+002
4.735185e+002	1.049326e+002
4.744828e+002	1.047466e+002
4.754470e+002	1.052261e+002
4.764112e+002	1.062332e+002
4.773755e+002	1.072549e+002
4.783397e+002	1.083212e+002
4.793039e+002	1.092720e+002
4.802682e+002	1.099550e+002
4.812324e+002	1.104534e+002
4.821966e+002	1.105746e+002
4.831609e+002	1.099608e+002
4.841251e+002	1.091180e+002
4.850893e+002	1.083387e+002
4.860536e+002	1.076435e+002
4.870178e+002	1.070207e+002
4.879820e+002	1.066183e+002
4.889463e+002	1.064608e+002
4.899105e+002	1.065315e+002
4.908747e+002	1.067826e+002
4.918390e+002	1.071506e+002
4.928032e+002	1.077017e+002
4.937674e+002	1.082017e+002
4.947317e+002	1.083679e+002
4.956959e+002	1.081024e+002
4.966601e+002	1.074967e+002
4.976244e+002	1.068972e+002
4.985886e+002	1.065055e+002
4.995528e+002	1.061476e+002
5.005171e+002	1.056035e+002
5.014813e+002	1.049822e+002
5.024455e+002	1.047236e+002
5.034098e+002	1.050515e+002
5.043740e+002	1.054194e+002
5.053382e+002	1.059197e+002
5.063025e+002	1.064109e+002
5.072667e+002	1.066443e+002
5.082309e+002	1.063103e+002
5.091952e+002	1.058974e+002
5.101594e+002	1.061500e+002
5.111236e+002	1.068658e+002
5.120879e+002	1.075310e+002
5.130521e+002	1.076040e+002
5.140164e+002	1.069853e+002
5.149806e+002	1.066970e+002
5.159448e+002	1.067287e+002
5.169091e+002	1.070298e+002
5.178733e+002	1.077162e+002
5.188375e+002	1.089348e+002
5.198018e+002	1.096127e+002
5.207660e+002	1.093867e+002
5.217302e+002	1.088279e+002
5.226945e+002	1.080259e+002
5.236587e+002	1.071047e+002
5.246229e+002	1.064021e+002
5.255872e+002	1.065032e+002
5.265514e+002	1.069739e+002
5.275156e+002	1.076173e+002
5.284799e+002	1.082988e+002
5.294441e+002	1.088140e+002
5.304083e+002	1.086813e+002
5.313726e+002	1.077999e+002
5.323368e+002	1.072185e+002
5.333010e+002	1.069624e+002
5.342653e+002	1.069015e+002
5.352295e+002	1.068763e+002
5.361937e+002	1.069325e+002
5.371580e+002	1.071638e+002
5.381222e+002	1.077235e+002
5.390864e+002	1.084512e+002
5.400507e+002	1.091216e+002
5.410149e+002	1.095291e+002
5.419791e+002	1.097096e+002
5.429434e+002	1.099511e+002
5.439076e+002	1.102218e+002
5.448718e+002	1.104664e+002
5.458361e+002	1.106438e+002
5.468003e+002	1.107403e+002
5.477645e+002	1.103716e+002
5.487288e+002	1.094115e+002
5.496930e+002	1.087984e+002
5.506572e+002	1.090415e+002
5.516215e+002	1.100330e+002
5.525857e+002	1.107213e+002
5.535499e+002	1.109583e+002
5.545142e+002	1.109367e+002
5.554784e+002	1.105480e+002
5.564426e+002	1.099883e+002
5.574069e+002	1.095919e+002
5.583711e+002	1.095629e+002
5.593353e+002	1.096414e+002
5.602996e+002	1.096867e+002
5.612638e+002	1.097530e+002
5.622280e+002	1.099310e+002
5.631923e+002	1.102943e+002
5.641565e+002	1.107955e+002
5.651207e+002	1.108682e+002
5.660850e+002	1.103351e+002
5.670491e+002	1.099075e+002
5.680134e+002	1.103089e+002
5.689776e+002	1.118123e+002
5.699418e+002	1.126499e+002
5.709061e+002	1.118691e+002
5.718703e+002	1.111232e+002
5.728345e+002	1.112167e+002
5.737988e+002	1.121130e+002
5.747630e+002	1.129024e+002
5.757272e+002	1.126317e+002
5.766915e+002	1.120587e+002
5.776557e+002	1.116516e+002
5.786199e+002	1.115321e+002
5.795842e+002	1.117757e+002
5.805484e+002	1.125126e+002
5.815126e+002	1.138043e+002
5.824769e+002	1.145304e+002
5.834411e+002	1.144858e+002
5.844053e+002	1.141411e+002
5.853696e+002	1.140036e+002
5.863338e+002	1.141618e+002
5.872980e+002	1.142324e+002
5.882623e+002	1.142935e+002
5.892265e+002	1.142557e+002
5.901907e+002	1.139174e+002
5.911550e+002	1.132863e+002
5.921192e+002	1.128567e+002
5.930834e+002	1.134791e+002
5.940477e+002	1.143172e+002
5.950119e+002	1.148071e+002
5.959761e+002	1.148457e+002
5.969404e+002	1.146188e+002
5.979046e+002	1.144243e+002
5.988688e+002	1.142451e+002
5.998331e+002	1.144232e+002
6.007973e+002	1.152819e+002
6.017615e+002	1.162318e+002
6.027258e+002	1.164103e+002
6.036900e+002	1.154284e+002
6.046542e+002	1.145971e+002
6.056185e+002	1.138506e+002
6.065827e+002	1.134341e+002
6.075469e+002	1.137582e+002
6.085112e+002	1.149234e+002
6.094754e+002	1.161226e+002
6.104396e+002	1.163674e+002
6.114039e+002	1.161790e+002
6.123681e+002	1.158600e+002
6.133323e+002	1.154535e+002
6.142966e+002	1.148176e+002
6.152608e+002	1.137190e+002
6.162250e+002	1.120084e+002
6.171893e+002	1.112241e+002
6.181535e+002	1.122942e+002
6.191177e+002	1.139874e+002
6.200820e+002	1.142019e+002
6.210462e+002	1.116023e+002
6.220104e+002	1.102372e+002
6.229747e+002	1.115882e+002
6.239389e+002	1.137557e+002
6.249031e+002	1.155240e+002
6.258674e+002	1.164741e+002
6.268316e+002	1.170121e+002
6.277958e+002	1.173565e+002
6.287601e+002	1.176306e+002
6.297243e+002	1.179942e+002
6.306885e+002	1.184889e+002
6.316528e+002	1.190434e+002
6.326170e+002	1.194759e+002
6.335812e+002	1.197142e+002
6.345455e+002	1.200203e+002
6.355097e+002	1.204615e+002
6.364739e+002	1.208312e+002
6.374382e+002	1.209757e+002
6.384024e+002	1.210304e+002
6.393666e+002	1.205433e+002
6.403309e+002	1.190277e+002
6.412951e+002	1.174903e+002
6.422593e+002	1.164860e+002
6.432236e+002	1.161291e+002
6.441878e+002	1.161313e+002
6.451520e+002	1.164942e+002
6.461163e+002	1.170640e+002
6.470805e+002	1.174407e+002
6.480447e+002	1.175744e+002
6.490090e+002	1.177622e+002
6.499732e+002	1.185719e+002
6.509374e+002	1.203672e+002
6.519017e+002	1.212637e+002
6.528659e+002	1.210249e+002
6.538301e+002	1.203165e+002
6.547944e+002	1.195756e+002
6.557586e+002	1.187579e+002
6.567228e+002	1.182552e+002
6.576871e+002	1.184942e+002
6.586513e+002	1.188271e+002
6.596155e+002	1.189067e+002
6.605798e+002	1.187317e+002
6.615440e+002	1.185953e+002
6.625082e+002	1.188622e+002
6.634725e+002	1.193462e+002
6.644367e+002	1.196068e+002
6.654009e+002	1.195990e+002
6.663652e+002	1.195419e+002
6.673294e+002	1.197452e+002
6.682936e+002	1.203081e+002
6.692579e+002	1.206149e+002
6.702221e+002	1.208551e+002
6.711863e+002	1.208320e+002
6.721506e+002	1.202360e+002
6.731148e+002	1.191289e+002
6.740790e+002	1.184724e+002
6.750433e+002	1.191981e+002
6.760075e+002	1.201320e+002
6.769717e+002	1.208629e+002
6.779360e+002	1.213016e+002
6.789002e+002	1.214735e+002
6.798644e+002	1.213774e+002
6.808287e+002	1.210570e+002
6.817929e+002	1.209235e+002
6.827571e+002	1.210249e+002
6.837214e+002	1.211191e+002
6.846856e+002	1.208789e+002
6.856498e+002	1.201657e+002
6.866141e+002	1.200543e+002
6.875783e+002	1.212193e+002
6.885425e+002	1.222142e+002
6.895068e+002	1.226531e+002
6.904710e+002	1.225866e+002
6.914352e+002	1.222111e+002
6.923995e+002	1.213156e+002
6.933637e+002	1.205147e+002
6.943279e+002	1.204455e+002
6.952922e+002	1.209297e+002
6.962564e+002	1.216797e+002
6.972206e+002	1.224493e+002
6.981849e+002	1.231435e+002
6.991491e+002	1.229262e+002
7.001133e+002	1.215566e+002
7.010776e+002	1.205707e+002
7.020418e+002	1.208986e+002
7.030060e+002	1.221721e+002
7.039703e+002	1.226757e+002
7.049345e+002	1.216512e+002
7.058987e+002	1.211520e+002
7.068630e+002	1.217711e+002
7.078272e+002	1.228470e+002
7.087914e+002	1.236649e+002
7.097557e+002	1.238806e+002
7.107199e+002	1.237257e+002
7.116841e+002	1.232224e+002
7.126484e+002	1.227042e+002
7.136126e+002	1.227256e+002
7.145768e+002	1.234977e+002
7.155411e+002	1.247754e+002
7.165053e+002	1.258295e+002
7.174695e+002	1.265792e+002
7.184338e+002	1.267118e+002
7.193980e+002	1.259265e+002
7.203622e+002	1.247202e+002
7.213265e+002	1.235065e+002
7.222907e+002	1.222612e+002
7.232549e+002	1.217025e+002
7.242192e+002	1.223127e+002
7.251834e+002	1.231311e+002
7.261476e+002	1.237616e+002
7.271119e+002	1.241085e+002
7.280761e+002	1.242588e+002
7.290403e+002	1.242643e+002
7.300046e+002	1.242519e+002
7.309688e+002	1.244370e+002
7.319330e+002	1.248294e+002
7.328973e+002	1.252933e+002
7.338615e+002	1.256842e+002
7.348257e+002	1.259545e+002
7.357900e+002	1.259659e+002
7.367542e+002	1.254422e+002
7.377184e+002	1.248881e+002
7.386827e+002	1.246860e+002
7.396469e+002	1.247764e+002
7.406111e+002	1.246835e+002
7.415754e+002	1.238907e+002
7.425396e+002	1.235245e+002
7.435038e+002	1.242659e+002
7.444681e+002	1.255725e+002
7.454323e+002	1.267611e+002
7.463965e+002	1.273956e+002
7.473608e+002	1.275326e+002
7.483250e+002	1.275164e+002
7.492892e+002	1.274946e+002
7.502535e+002	1.273559e+002
7.512177e+002	1.268662e+002
7.521819e+002	1.262821e+002
7.531462e+002	1.263375e+002
7.541104e+002	1.276187e+002
7.550746e+002	1.282167e+002
7.560389e+002	1.274167e+002
7.570031e+002	1.263687e+002
7.579673e+002	1.259458e+002
7.589316e+002	1.263748e+002
7.598958e+002	1.271759e+002
7.608600e+002	1.281819e+002
7.618243e+002	1.289480e+002
7.627885e+002	1.288500e+002
7.637527e+002	1.279251e+002
7.647170e+002	1.267558e+002
7.656812e+002	1.260889e+002
7.666454e+002	1.259817e+002
7.676097e+002	1.264567e+002
7.685739e+002	1.280259e+002
7.695381e+002	1.295306e+002
7.705024e+002	1.305949e+002
7.714666e+002	1.311394e+002
7.724308e+002	1.307820e+002
7.733951e+002	1.280779e+002
7.743593e+002	1.257952e+002
7.753235e+002	1.254018e+002
7.762878e+002	1.262833e+002
7.772520e+002	1.275182e+002
7.782162e+002	1.285050e+002
7.791805e+002	1.292666e+002
7.801447e+002	1.296451e+002
7.811089e+002	1.297272e+002
7.820732e+002	1.301516e+002
7.830374e+002	1.313360e+002
7.840016e+002	1.327574e+002
7.849659e+002	1.329880e+002
7.859301e+002	1.310500e+002
7.868943e+002	1.298054e+002
7.878586e+002	1.299946e+002
7.888228e+002	1.305828e+002
7.897870e+002	1.307000e+002
7.907513e+002	1.301177e+002
7.917155e+002	1.293371e+002
7.926797e+002	1.283809e+002
7.936440e+002	1.278571e+002
7.946082e+002	1.287200e+002
7.955724e+002	1.306718e+002
7.965367e+002	1.325502e+002
7.975009e+002	1.331189e+002
7.984651e+002	1.323506e+002
7.994294e+002	1.319764e+002
8.003936e+002	1.321631e+002
8.013578e+002	1.323795e+002
8.023221e+002	1.324054e+002
8.032863e+002	1.322193e+002
8.042505e+002	1.319012e+002
8.052148e+002	1.315668e+002
8.061790e+002	1.313339e+002
8.071432e+002	1.310391e+002
8.081075e+002	1.308550e+002
8.090717e+002	1.309116e+002
8.100359e+002	1.311952e+002
8.110002e+002	1.315570e+002
8.119644e+002	1.320928e+002
8.129286e+002	1.326850e+002
8.138929e+002	1.326373e+002
8.148571e+002	1.317861e+002
8.158214e+002	1.308020e+002
8.167856e+002	1.306239e+002
8.177498e+002	1.315262e+002
8.187141e+002	1.322951e+002
8.196783e+002	1.330127e+002
8.206425e+002	1.334383e+002
8.216068e+002	1.333758e+002
8.225710e+002	1.330113e+002
8.235352e+002	1.327671e+002
8.244995e+002	1.327498e+002
8.254637e+002	1.329980e+002
8.264279e+002	1.337088e+002
8.273922e+002	1.344704e+002
8.283564e+002	1.347186e+002
8.293206e+002	1.342204e+002
8.302849e+002	1.332567e+002
8.312491e+002	1.324715e+002
8.322133e+002	1.318501e+002
8.331776e+002	1.316836e+002
8.341418e+002	1.321233e+002
8.351060e+002	1.328232e+002
8.360703e+002	1.334944e+002
8.370345e+002	1.341711e+002
8.379987e+002	1.345885e+002
8.389630e+002	1.342453e+002
8.399272e+002	1.339377e+002
8.408914e+002	1.342738e+002
8.418557e+002	1.350662e+002
8.428199e+002	1.356533e+002
8.437841e+002	1.354516e+002
8.447484e+002	1.347907e+002
8.457126e+002	1.345764e+002
8.466768e+002	1.346774e+002
8.476411e+002	1.348821e+002
8.486053e+002	1.352128e+002
8.495695e+002	1.356326e+002
8.505338e+002	1.357691e+002
8.514980e+002	1.352175e+002
8.524622e+002	1.350517e+002
8.534265e+002	1.355502e+002
8.543907e+002	1.361276e+002
8.553549e+002	1.363584e+002
8.563192e+002	1.361845e+002
8.572834e+002	1.358644e+002
8.582476e+002	1.355293e+002
8.592119e+002	1.352812e+002
8.601761e+002	1.350903e+002
8.611403e+002	1.349996e+002
8.621046e+002	1.352077e+002
8.630688e+002	1.359018e+002
8.640330e+002	1.370090e+002
8.649973e+002	1.377566e+002
8.659615e+002	1.383019e+002
8.669257e+002	1.385529e+002
8.678900e+002	1.384101e+002
8.688542e+002	1.380740e+002
8.698184e+002	1.376961e+002
8.707827e+002	1.370476e+002
8.717469e+002	1.367547e+002
8.727111e+002	1.374832e+002
8.736754e+002	1.385158e+002
8.746396e+002	1.395005e+002
8.756038e+002	1.402538e+002
8.765681e+002	1.406100e+002
8.775323e+002	1.403183e+002
8.784965e+002	1.394447e+002
8.794608e+002	1.389196e+002
8.804250e+002	1.387888e+002
8.813892e+002	1.389977e+002
8.823535e+002	1.397672e+002
8.833177e+002	1.409326e+002
8.842819e+002	1.414384e+002
8.852462e+002	1.405940e+002
8.862104e+002	1.399011e+002
8.871746e+002	1.398962e+002
8.881389e+002	1.400661e+002
8.891031e+002	1.397850e+002
8.900673e+002	1.389519e+002
8.910316e+002	1.382893e+002
8.919958e+002	1.387725e+002
8.929600e+002	1.398194e+002
8.939243e+002	1.404027e+002
8.948885e+002	1.405341e+002
8.958527e+002	1.405829e+002
8.968170e+002	1.408558e+002
8.977812e+002	1.413202e+002
8.987454e+002	1.416036e+002
8.997097e+002	1.418083e+002
9.006739e+002	1.416458e+002
9.016381e+002	1.408663e+002
9.026024e+002	1.399675e+002
9.035666e+002	1.394190e+002
9.045308e+002	1.392708e+002
9.054951e+002	1.395147e+002
9.064593e+002	1.406050e+002
9.074235e+002	1.417216e+002
9.083878e+002	1.423366e+002
9.093520e+002	1.424866e+002
9.103162e+002	1.423946e+002
9.112805e+002	1.421780e+002
9.122447e+002	1.417023e+002
9.132089e+002	1.413115e+002
9.141732e+002	1.413208e+002
9.151374e+002	1.411637e+002
9.161016e+002	1.402892e+002
9.170659e+002	1.393008e+002
9.180301e+002	1.395211e+002
9.189943e+002	1.416006e+002
9.199586e+002	1.430841e+002
9.209228e+002	1.425222e+002
9.218870e+002	1.415404e+002
9.228513e+002	1.412666e+002
9.238155e+002	1.417484e+002
9.247797e+002	1.422670e+002
9.257440e+002	1.420696e+002
9.267082e+002	1.413142e+002
9.276724e+002	1.411563e+002
9.286367e+002	1.416693e+002
9.296009e+002	1.422859e+002
9.305651e+002	1.428123e+002
9.315294e+002	1.432385e+002
9.324936e+002	1.435232e+002
9.334578e+002	1.435781e+002
9.344221e+002	1.437154e+002
9.353863e+002	1.438638e+002
9.363505e+002	1.440855e+002
9.373148e+002	1.446514e+002
9.382790e+002	1.453894e+002
9.392432e+002	1.456128e+002
9.402075e+002	1.445800e+002
9.411717e+002	1.430624e+002
9.421359e+002	1.428016e+002
9.431002e+002	1.435762e+002
9.440644e+002	1.447044e+002
9.450286e+002	1.460875e+002
9.459929e+002	1.474898e+002
9.469571e+002	1.478371e+002
9.479213e+002	1.461703e+002
9.488856e+002	1.452965e+002
9.498498e+002	1.457522e+002
9.508140e+002	1.464512e+002
9.517783e+002	1.468457e+002
9.527425e+002	1.469150e+002
9.537067e+002	1.468203e+002
9.546710e+002	1.464677e+002
9.556352e+002	1.462046e+002
9.565994e+002	1.467142e+002
9.575637e+002	1.476709e+002
9.585279e+002	1.482772e+002
9.594921e+002	1.481663e+002
9.604564e+002	1.476690e+002
9.614206e+002	1.475735e+002
9.623848e+002	1.481817e+002
9.633491e+002	1.484157e+002
9.643133e+002	1.478638e+002
9.652775e+002	1.472105e+002
9.662418e+002	1.469144e+002
9.672060e+002	1.470612e+002
9.681702e+002	1.475641e+002
9.691345e+002	1.486037e+002
9.700987e+002	1.493158e+002
9.710629e+002	1.485013e+002
9.720272e+002	1.470771e+002
9.729914e+002	1.465184e+002
9.739556e+002	1.473532e+002
9.749199e+002	1.488390e+002
9.758841e+002	1.496230e+002
9.768483e+002	1.496065e+002
9.778126e+002	1.495386e+002
9.787768e+002	1.490488e+002
9.797410e+002	1.487699e+002
9.807053e+002	1.492806e+002
9.816695e+002	1.502296e+002
9.826337e+002	1.504995e+002
9.835980e+002	1.494844e+002
9.845622e+002	1.488231e+002
9.855264e+002	1.495126e+002
9.864907e+002	1.506477e+002
9.874549e+002	1.515344e+002
9.884191e+002	1.519413e+002
9.893834e+002	1.519204e+002
9.903476e+002	1.515425e+002
9.913118e+002	1.509284e+002
9.922761e+002	1.513056e+002
9.932403e+002	1.531584e+002
9.942045e+002	1.546299e+002
9.951688e+002	1.547093e+002
9.961330e+002	1.540312e+002
9.970972e+002	1.539485e+002
9.980615e+002	1.547483e+002
9.990257e+002	1.552891e+002
9.999899e+002	1.549384e+002
1.000954e+003	1.544698e+002
1.001918e+003	1.545413e+002
1.002883e+003	1.550378e+002
1.003847e+003	1.552910e+002
1.004811e+003	1.547184e+002
1.005775e+003	1.536358e+002
1.006740e+003	1.534059e+002
1.007704e+003	1.539319e+002
1.008668e+003	1.545228e+002
1.009632e+003	1.554783e+002
1.010596e+003	1.563767e+002
1.011561e+003	1.563624e+002
1.012525e+003	1.552276e+002
1.013489e+003	1.547563e+002
1.014453e+003	1.561237e+002
1.015418e+003	1.572974e+002
1.016382e+003	1.578302e+002
1.017346e+003	1.578703e+002
1.018310e+003	1.573637e+002
1.019275e+003	1.562946e+002
1.020239e+003	1.552739e+002
1.021203e+003	1.556950e+002
1.022167e+003	1.573904e+002
1.023132e+003	1.579172e+002
1.024096e+003	1.568667e+002
1.025060e+003	1.559184e+002
1.026024e+003	1.565796e+002
1.026989e+003	1.585013e+002
1.027953e+003	1.592759e+002
1.028917e+003	1.575756e+002
1.029881e+003	1.567135e+002
1.030845e+003	1.584200e+002
1.031810e+003	1.607272e+002
1.032774e+003	1.618411e+002
1.033738e+003	1.615007e+002
1.034702e+003	1.608149e+002
1.035667e+003	1.608746e+002
1.036631e+003	1.614085e+002
1.037595e+003	1.611667e+002
1.038559e+003	1.602072e+002
1.039524e+003	1.598321e+002
1.040488e+003	1.608291e+002
1.041452e+003	1.624361e+002
1.042416e+003	1.631169e+002
1.043380e+003	1.626291e+002
1.044345e+003	1.625586e+002
1.045309e+003	1.634934e+002
1.046273e+003	1.643328e+002
1.047237e+003	1.645825e+002
1.048202e+003	1.644254e+002
1.049166e+003	1.641712e+002
1.050130e+003	1.639526e+002
1.051094e+003	1.638659e+002
1.052059e+003	1.642911e+002
1.053023e+003	1.650158e+002
1.053987e+003	1.652272e+002
1.054951e+003	1.647616e+002
1.055916e+003	1.641804e+002
1.056880e+003	1.640374e+002
1.057844e+003	1.643231e+002
1.058808e+003	1.644685e+002
1.059772e+003	1.643827e+002
1.060737e+003	1.644014e+002
1.061701e+003	1.642565e+002
1.062665e+003	1.642911e+002
1.063629e+003	1.651324e+002
1.064594e+003	1.666207e+002
1.065558e+003	1.677016e+002
1.066522e+003	1.673550e+002
1.067486e+003	1.661476e+002
1.068450e+003	1.656683e+002
1.069415e+003	1.658282e+002
1.070379e+003	1.659613e+002
1.071343e+003	1.657055e+002
1.072307e+003	1.654121e+002
1.073272e+003	1.658152e+002
1.074236e+003	1.671349e+002
1.075200e+003	1.680865e+002
1.076164e+003	1.683050e+002
1.077129e+003	1.686932e+002
1.078093e+003	1.697912e+002
1.079057e+003	1.709453e+002
1.080021e+003	1.710957e+002
1.080985e+003	1.699588e+002
1.081950e+003	1.686203e+002
1.082914e+003	1.684069e+002
1.083878e+003	1.691614e+002
1.084842e+003	1.699552e+002
1.085807e+003	1.706674e+002
1.086771e+003	1.710802e+002
1.087735e+003	1.710103e+002
1.088699e+003	1.707208e+002
1.089664e+003	1.710059e+002
1.090628e+003	1.724179e+002
1.091592e+003	1.731553e+002
1.092556e+003	1.719491e+002
1.093521e+003	1.707222e+002
1.094485e+003	1.708484e+002
1.095449e+003	1.720261e+002
1.096413e+003	1.731524e+002
1.097377e+003	1.735468e+002
1.098342e+003	1.734787e+002
1.099306e+003	1.733034e+002
1.100270e+003	1.730606e+002
1.101234e+003	1.733765e+002
1.102199e+003	1.746824e+002
1.103163e+003	1.760137e+002
1.104127e+003	1.761895e+002
1.105091e+003	1.752433e+002
1.106056e+003	1.748259e+002
1.107020e+003	1.757223e+002
1.107984e+003	1.762690e+002
1.108948e+003	1.756751e+002
1.109912e+003	1.750535e+002
1.110877e+003	1.752179e+002
1.111841e+003	1.759368e+002
1.112805e+003	1.763662e+002
1.113769e+003	1.760091e+002
1.114734e+003	1.754321e+002
1.115698e+003	1.757655e+002
1.116662e+003	1.768340e+002
1.117626e+003	1.780845e+002
1.118591e+003	1.796279e+002
1.119555e+003	1.808993e+002
1.120519e+003	1.812294e+002
1.121483e+003	1.807175e+002
1.122448e+003	1.803945e+002
1.123412e+003	1.801467e+002
1.124376e+003	1.803667e+002
1.125340e+003	1.820405e+002
1.126304e+003	1.838380e+002
1.127269e+003	1.839970e+002
1.128233e+003	1.825300e+002
1.129197e+003	1.812250e+002
1.130161e+003	1.818828e+002
1.131126e+003	1.840645e+002
1.132090e+003	1.852761e+002
1.133054e+003	1.853803e+002
1.134018e+003	1.853876e+002
1.134983e+003	1.852410e+002
1.135947e+003	1.850861e+002
1.136911e+003	1.852854e+002
1.137875e+003	1.859328e+002
1.138839e+003	1.864997e+002
1.139804e+003	1.866158e+002
1.140768e+003	1.868276e+002
1.141732e+003	1.877631e+002
1.142696e+003	1.887818e+002
1.143661e+003	1.888263e+002
1.144625e+003	1.878945e+002
1.145589e+003	1.872383e+002
1.146553e+003	1.882699e+002
1.147518e+003	1.907277e+002
1.148482e+003	1.920490e+002
1.149446e+003	1.918678e+002
1.150410e+003	1.918577e+002
1.151375e+003	1.921275e+002
1.152339e+003	1.923468e+002
1.153303e+003	1.921814e+002
1.154267e+003	1.918455e+002
1.155231e+003	1.923723e+002
1.156196e+003	1.949158e+002
1.157160e+003	1.971944e+002
1.158124e+003	1.966803e+002
1.159088e+003	1.951080e+002
1.160053e+003	1.949241e+002
1.161017e+003	1.964979e+002
1.161981e+003	1.982150e+002
1.162945e+003	1.982802e+002
1.163910e+003	1.967897e+002
1.164874e+003	1.956252e+002
1.165838e+003	1.949040e+002
1.166802e+003	1.951266e+002
1.167766e+003	1.969234e+002
1.168731e+003	1.987716e+002
1.169695e+003	1.993348e+002
1.170659e+003	1.988648e+002
1.171623e+003	1.988190e+002
1.172588e+003	2.000564e+002
1.173552e+003	2.016146e+002
1.174516e+003	2.022840e+002
1.175480e+003	2.021929e+002
1.176445e+003	2.014851e+002
1.177409e+003	2.004068e+002
1.178373e+003	1.998353e+002
1.179337e+003	2.006445e+002
1.180302e+003	2.026222e+002
1.181266e+003	2.040164e+002
1.182230e+003	2.041664e+002
1.183194e+003	2.045446e+002
1.184158e+003	2.056617e+002
1.185123e+003	2.067261e+002
1.186087e+003	2.072433e+002
1.187051e+003	2.073610e+002
1.188015e+003	2.073853e+002
1.188980e+003	2.073765e+002
1.189944e+003	2.073574e+002
1.190908e+003	2.072723e+002
1.191872e+003	2.075882e+002
1.192837e+003	2.096241e+002
1.193801e+003	2.135573e+002
1.194765e+003	2.164218e+002
1.195729e+003	2.151952e+002
1.196693e+003	2.117016e+002
1.197658e+003	2.120905e+002
1.198622e+003	2.183645e+002
1.199586e+003	2.219352e+002
1.200550e+003	2.175589e+002
1.201515e+003	2.138771e+002
1.202479e+003	2.150207e+002
1.203443e+003	2.190804e+002
1.204407e+003	2.236232e+002
1.205372e+003	2.272343e+002
1.206336e+003	2.285200e+002
1.207300e+003	2.254223e+002
1.208264e+003	2.187512e+002
1.209229e+003	2.150718e+002
1.210193e+003	2.148083e+002
1.211157e+003	2.152745e+002
1.212121e+003	2.158413e+002
1.213085e+003	2.164279e+002
1.214050e+003	2.169619e+002
1.215014e+003	2.174119e+002
1.215978e+003	2.177984e+002
1.216942e+003	2.180611e+002
1.217907e+003	2.186593e+002
1.218871e+003	2.200721e+002
1.219835e+003	2.216729e+002
1.220799e+003	2.225108e+002
1.221764e+003	2.227076e+002
1.222728e+003	2.235848e+002
1.223692e+003	2.264049e+002
1.224656e+003	2.306089e+002
1.225620e+003	2.332390e+002
1.226585e+003	2.333212e+002
1.227549e+003	2.325633e+002
1.228513e+003	2.304118e+002
1.229477e+003	2.283275e+002
1.230442e+003	2.274635e+002
1.231406e+003	2.274732e+002
1.232370e+003	2.271571e+002
1.233334e+003	2.259870e+002
1.234299e+003	2.249924e+002
1.235263e+003	2.251073e+002
1.236227e+003	2.259505e+002
1.237191e+003	2.274471e+002
1.238156e+003	2.293851e+002
1.239120e+003	2.304862e+002
1.240084e+003	2.299313e+002
1.241048e+003	2.286388e+002
1.242012e+003	2.283717e+002
1.242977e+003	2.292899e+002
1.243941e+003	2.298602e+002
1.244905e+003	2.295762e+002
1.245869e+003	2.295174e+002
1.246834e+003	2.303245e+002
1.247798e+003	2.313013e+002
1.248762e+003	2.317695e+002
1.249726e+003	2.317152e+002
1.250691e+003	2.313669e+002
1.251655e+003	2.307414e+002
1.252619e+003	2.303351e+002
1.253583e+003	2.317320e+002
1.254547e+003	2.349446e+002
1.255512e+003	2.376678e+002
1.256476e+003	2.399642e+002
1.257440e+003	2.415231e+002
1.258404e+003	2.414879e+002
1.259369e+003	2.402786e+002
1.260333e+003	2.395333e+002
1.261297e+003	2.396802e+002
1.262261e+003	2.401025e+002
1.263226e+003	2.409470e+002
1.264190e+003	2.415830e+002
1.265154e+003	2.414958e+002
1.266118e+003	2.409825e+002
1.267083e+003	2.403100e+002
1.268047e+003	2.396199e+002
1.269011e+003	2.393883e+002
1.269975e+003	2.404193e+002
1.270939e+003	2.426526e+002
1.271904e+003	2.437701e+002
1.272868e+003	2.427504e+002
1.273832e+003	2.426338e+002
1.274796e+003	2.442313e+002
1.275761e+003	2.457773e+002
1.276725e+003	2.458578e+002
1.277689e+003	2.449423e+002
1.278653e+003	2.444975e+002
1.279618e+003	2.450967e+002
1.280582e+003	2.458948e+002
1.281546e+003	2.458896e+002
1.282510e+003	2.454558e+002
1.283474e+003	2.454499e+002
1.284439e+003	2.460116e+002
1.285403e+003	2.470309e+002
1.286367e+003	2.485396e+002
1.287331e+003	2.500550e+002
1.288296e+003	2.506772e+002
1.289260e+003	2.503251e+002
1.290224e+003	2.505009e+002
1.291188e+003	2.520737e+002
1.292153e+003	2.532908e+002
1.293117e+003	2.533738e+002
1.294081e+003	2.530633e+002
1.295045e+003	2.529791e+002
1.296010e+003	2.532158e+002
1.296974e+003	2.534666e+002
1.297938e+003	2.534524e+002
1.298902e+003	2.533987e+002
1.299866e+003	2.542013e+002
1.300831e+003	2.566148e+002
1.301795e+003	2.584339e+002
1.302759e+003	2.589852e+002
1.303723e+003	2.589871e+002
1.304688e+003	2.580128e+002
1.305652e+003	2.566712e+002
1.306616e+003	2.562431e+002
1.307580e+003	2.571608e+002
1.308545e+003	2.586700e+002
1.309509e+003	2.604539e+002
1.310473e+003	2.618028e+002
1.311437e+003	2.613127e+002
1.312401e+003	2.599754e+002
1.313366e+003	2.600390e+002
1.314330e+003	2.619952e+002
1.315294e+003	2.638214e+002
1.316258e+003	2.633618e+002
1.317223e+003	2.614444e+002
1.318187e+003	2.616591e+002
1.319151e+003	2.648463e+002
1.320115e+003	2.676535e+002
1.321080e+003	2.693891e+002
1.322044e+003	2.705435e+002
1.323008e+003	2.713446e+002
1.323972e+003	2.718510e+002
1.324937e+003	2.719663e+002
1.325901e+003	2.718748e+002
1.326865e+003	2.720130e+002
1.327829e+003	2.726013e+002
1.328793e+003	2.733378e+002
1.329758e+003	2.738553e+002
1.330722e+003	2.743121e+002
1.331686e+003	2.746197e+002
1.332650e+003	2.745550e+002
1.333615e+003	2.745669e+002
1.334579e+003	2.744861e+002
1.335543e+003	2.745922e+002
1.336507e+003	2.758225e+002
1.337472e+003	2.783144e+002
1.338436e+003	2.802849e+002
1.339400e+003	2.807058e+002
1.340364e+003	2.803733e+002
1.341328e+003	2.795871e+002
1.342293e+003	2.786706e+002
1.343257e+003	2.787304e+002
1.344221e+003	2.800038e+002
1.345185e+003	2.810327e+002
1.346150e+003	2.802931e+002
1.347114e+003	2.785156e+002
1.348078e+003	2.783286e+002
1.349042e+003	2.802430e+002
1.350007e+003	2.821044e+002
1.350971e+003	2.834980e+002
1.351935e+003	2.846924e+002
1.352899e+003	2.856490e+002
1.353864e+003	2.866317e+002
1.354828e+003	2.881125e+002
1.355792e+003	2.897894e+002
1.356756e+003	2.906020e+002
1.357720e+003	2.898696e+002
1.358685e+003	2.883322e+002
1.359649e+003	2.875639e+002
1.360613e+003	2.877181e+002
1.361577e+003	2.878263e+002
1.362542e+003	2.880718e+002
1.363506e+003	2.879867e+002
1.364470e+003	2.867395e+002
1.365434e+003	2.854384e+002
1.366399e+003	2.857079e+002
1.367363e+003	2.875176e+002
1.368327e+003	2.892751e+002
1.369291e+003	2.902308e+002
1.370255e+003	2.908097e+002
1.371220e+003	2.915521e+002
1.372184e+003	2.919477e+002
1.373148e+003	2.911763e+002
1.374112e+003	2.893997e+002
1.375077e+003	2.880151e+002
1.376041e+003	2.877890e+002
1.377005e+003	2.881118e+002
1.377969e+003	2.880595e+002
1.378934e+003	2.876913e+002
1.379898e+003	2.877386e+002
1.380862e+003	2.886369e+002
1.381826e+003	2.890218e+002
1.382791e+003	2.882384e+002
1.383755e+003	2.871695e+002
1.384719e+003	2.860907e+002
1.385683e+003	2.851613e+002
1.386647e+003	2.847563e+002
1.387612e+003	2.851146e+002
1.388576e+003	2.860123e+002
1.389540e+003	2.869962e+002
1.390504e+003	2.878251e+002
1.391469e+003	2.876259e+002
1.392433e+003	2.855572e+002
1.393397e+003	2.839971e+002
1.394361e+003	2.835189e+002
1.395326e+003	2.835914e+002
1.396290e+003	2.835534e+002
1.397254e+003	2.834420e+002
1.398218e+003	2.838072e+002
1.399182e+003	2.846989e+002
1.400147e+003	2.853150e+002
1.401111e+003	2.851708e+002
1.402075e+003	2.846254e+002
1.403039e+003	2.837739e+002
1.404004e+003	2.823936e+002
1.404968e+003	2.814234e+002
1.405932e+003	2.810294e+002
1.406896e+003	2.802486e+002
1.407861e+003	2.788021e+002
1.408825e+003	2.774210e+002
1.409789e+003	2.766317e+002
1.410753e+003	2.762441e+002
1.411718e+003	2.763913e+002
1.412682e+003	2.773524e+002
1.413646e+003	2.782774e+002
1.414610e+003	2.787042e+002
1.415574e+003	2.791925e+002
1.416539e+003	2.804030e+002
1.417503e+003	2.818919e+002
1.418467e+003	2.818641e+002
1.419431e+003	2.790756e+002
1.420396e+003	2.753665e+002
1.421360e+003	2.740121e+002
1.422324e+003	2.751471e+002
1.423288e+003	2.762127e+002
1.424253e+003	2.777000e+002
1.425217e+003	2.782073e+002
1.426181e+003	2.766003e+002
1.427145e+003	2.747928e+002
1.428109e+003	2.737458e+002
1.429074e+003	2.734548e+002
1.430038e+003	2.737733e+002
1.431002e+003	2.746120e+002
1.431966e+003	2.758622e+002
1.432931e+003	2.773611e+002
1.433895e+003	2.786179e+002
1.434859e+003	2.782066e+002
1.435823e+003	2.753442e+002
1.436788e+003	2.740061e+002
1.437752e+003	2.751704e+002
1.438716e+003	2.759885e+002
1.439680e+003	2.753441e+002
1.440645e+003	2.740424e+002
1.441609e+003	2.727287e+002
1.442573e+003	2.716459e+002
1.443537e+003	2.709910e+002
1.444501e+003	2.707972e+002
1.445466e+003	2.711112e+002
1.446430e+003	2.725434e+002
1.447394e+003	2.749251e+002
1.448358e+003	2.754413e+002
1.449323e+003	2.732599e+002
1.450287e+003	2.713601e+002
1.451251e+003	2.708799e+002
1.452215e+003	2.711433e+002
1.453180e+003	2.719648e+002
1.454144e+003	2.729883e+002
1.455108e+003	2.730213e+002
1.456072e+003	2.716722e+002
1.457036e+003	2.700305e+002
1.458001e+003	2.683964e+002
1.458965e+003	2.675019e+002
1.459929e+003	2.688080e+002
1.460893e+003	2.712577e+002
1.461858e+003	2.722854e+002
1.462822e+003	2.713903e+002
1.463786e+003	2.699534e+002
1.464750e+003	2.685825e+002
1.465715e+003	2.674680e+002
1.466679e+003	2.672332e+002
1.467643e+003	2.678979e+002
1.468607e+003	2.686158e+002
1.469572e+003	2.695411e+002
1.470536e+003	2.699083e+002
1.471500e+003	2.689895e+002
1.472464e+003	2.675484e+002
1.473428e+003	2.664311e+002
1.474393e+003	2.658034e+002
1.475357e+003	2.651552e+002
1.476321e+003	2.642038e+002
1.477285e+003	2.636574e+002
1.478250e+003	2.644959e+002
1.479214e+003	2.662758e+002
1.480178e+003	2.669636e+002
1.481142e+003	2.663375e+002
1.482107e+003	2.660021e+002
1.483071e+003	2.657017e+002
1.484035e+003	2.658270e+002
1.484999e+003	2.671729e+002
1.485964e+003	2.686600e+002
1.486928e+003	2.691384e+002
1.487892e+003	2.686780e+002
1.488856e+003	2.680183e+002
1.489820e+003	2.675727e+002
1.490785e+003	2.672586e+002
1.491749e+003	2.670175e+002
1.492713e+003	2.670468e+002
1.493677e+003	2.672638e+002
1.494642e+003	2.670995e+002
1.495606e+003	2.670012e+002
1.496570e+003	2.671639e+002
1.497534e+003	2.671851e+002
1.498499e+003	2.667528e+002
1.499463e+003	2.663936e+002
1.500427e+003	2.669572e+002
1.501391e+003	2.683111e+002
1.502355e+003	2.692741e+002
1.503320e+003	2.690963e+002
1.504284e+003	2.684828e+002
1.505248e+003	2.686967e+002
1.506212e+003	2.697065e+002
1.507177e+003	2.697042e+002
1.508141e+003	2.682146e+002
1.509105e+003	2.676783e+002
1.510069e+003	2.688230e+002
1.511034e+003	2.705318e+002
1.511998e+003	2.723810e+002
1.512962e+003	2.740163e+002
1.513926e+003	2.747896e+002
1.514891e+003	2.746309e+002
1.515855e+003	2.743080e+002
1.516819e+003	2.744431e+002
1.517783e+003	2.744038e+002
1.518747e+003	2.726451e+002
1.519712e+003	2.699493e+002
1.520676e+003	2.695080e+002
1.521640e+003	2.716418e+002
1.522604e+003	2.744057e+002
1.523569e+003	2.778474e+002
1.524533e+003	2.803940e+002
1.525497e+003	2.804396e+002
1.526461e+003	2.789680e+002
1.527426e+003	2.779968e+002
1.528390e+003	2.778457e+002
1.529354e+003	2.785763e+002
1.530318e+003	2.801703e+002
1.531282e+003	2.816453e+002
1.532247e+003	2.823010e+002
1.533211e+003	2.825586e+002
1.534175e+003	2.828038e+002
1.535139e+003	2.830874e+002
1.536104e+003	2.837072e+002
1.537068e+003	2.849621e+002
1.538032e+003	2.865989e+002
1.538996e+003	2.883845e+002
1.539961e+003	2.901331e+002
1.540925e+003	2.911990e+002
1.541889e+003	2.913389e+002
1.542853e+003	2.919000e+002
1.543818e+003	2.943456e+002
1.544782e+003	2.964959e+002
1.545746e+003	2.957222e+002
1.546710e+003	2.936507e+002
1.547674e+003	2.928758e+002
1.548639e+003	2.937964e+002
1.549603e+003	2.952686e+002
1.550567e+003	2.965414e+002
1.551531e+003	2.978260e+002
1.552496e+003	2.995613e+002
1.553460e+003	3.015223e+002
1.554424e+003	3.030162e+002
1.555388e+003	3.041709e+002
1.556353e+003	3.060414e+002
1.557317e+003	3.093798e+002
1.558281e+003	3.126501e+002
1.559245e+003	3.151409e+002
1.560209e+003	3.166555e+002
1.561174e+003	3.163369e+002
1.562138e+003	3.149540e+002
1.563102e+003	3.155626e+002
1.564066e+003	3.197638e+002
1.565031e+003	3.243644e+002
1.565995e+003	3.247201e+002
1.566959e+003	3.218647e+002
1.567923e+003	3.222656e+002
1.568888e+003	3.268060e+002
1.569852e+003	3.301876e+002
1.570816e+003	3.302525e+002
1.571780e+003	3.303584e+002
1.572745e+003	3.327369e+002
1.573709e+003	3.358260e+002
1.574673e+003	3.377852e+002
1.575637e+003	3.386350e+002
1.576601e+003	3.393436e+002
1.577566e+003	3.403604e+002
1.578530e+003	3.417157e+002
1.579494e+003	3.436403e+002
1.580458e+003	3.456644e+002
1.581423e+003	3.458473e+002
1.582387e+003	3.438036e+002
1.583351e+003	3.427274e+002
1.584315e+003	3.432868e+002
1.585280e+003	3.445157e+002
1.586244e+003	3.459914e+002
1.587208e+003	3.473215e+002
1.588172e+003	3.486353e+002
1.589136e+003	3.497191e+002
1.590101e+003	3.499734e+002
1.591065e+003	3.495378e+002
1.592029e+003	3.496362e+002
1.592993e+003	3.511999e+002
1.593958e+003	3.532094e+002
1.594922e+003	3.533673e+002
1.595886e+003	3.513623e+002
1.596850e+003	3.501635e+002
1.597815e+003	3.507412e+002
1.598779e+003	3.514199e+002
1.599743e+003	3.516375e+002
1.600707e+003	3.508671e+002
1.601672e+003	3.480590e+002
1.602636e+003	3.449611e+002
1.603600e+003	3.443268e+002
1.604564e+003	3.461412e+002
1.605528e+003	3.478410e+002
1.606493e+003	3.477137e+002
1.607457e+003	3.463839e+002
1.608421e+003	3.450156e+002
1.609385e+003	3.437968e+002
1.610350e+003	3.426828e+002
1.611314e+003	3.414235e+002
1.612278e+003	3.404415e+002
1.613242e+003	3.407528e+002
1.614207e+003	3.401042e+002
1.615171e+003	3.370497e+002
1.616135e+003	3.333051e+002
1.617099e+003	3.305147e+002
1.618063e+003	3.285188e+002
1.619028e+003	3.262694e+002
1.619992e+003	3.234146e+002
1.620956e+003	3.207885e+002
1.621920e+003	3.194182e+002
1.622885e+003	3.186395e+002
1.623849e+003	3.160429e+002
1.624813e+003	3.112051e+002
1.625777e+003	3.076280e+002
1.626742e+003	3.062100e+002
1.627706e+003	3.045283e+002
1.628670e+003	3.017901e+002
1.629634e+003	2.992084e+002
1.630599e+003	2.977773e+002
1.631563e+003	2.966382e+002
1.632527e+003	2.941077e+002
1.633491e+003	2.900854e+002
1.634455e+003	2.864889e+002
1.635420e+003	2.848734e+002
1.636384e+003	2.840795e+002
1.637348e+003	2.814579e+002
1.638312e+003	2.770108e+002
1.639277e+003	2.740644e+002
1.640241e+003	2.729408e+002
1.641205e+003	2.718986e+002
1.642169e+003	2.708769e+002
1.643134e+003	2.703694e+002
1.644098e+003	2.704764e+002
1.645062e+003	2.704065e+002
1.646026e+003	2.698689e+002
1.646990e+003	2.686252e+002
1.647955e+003	2.658638e+002
1.648919e+003	2.615976e+002
1.649883e+003	2.583130e+002
1.650847e+003	2.584392e+002
1.651812e+003	2.601816e+002
1.652776e+003	2.593155e+002
1.653740e+003	2.559767e+002
1.654704e+003	2.547560e+002
1.655669e+003	2.568419e+002
1.656633e+003	2.584420e+002
1.657597e+003	2.579105e+002
1.658561e+003	2.562699e+002
1.659526e+003	2.538950e+002
1.660490e+003	2.516278e+002
1.661454e+003	2.506650e+002
1.662418e+003	2.509543e+002
1.663382e+003	2.512913e+002
1.664347e+003	2.510168e+002
1.665311e+003	2.504954e+002
1.666275e+003	2.504144e+002
1.667239e+003	2.503989e+002
1.668204e+003	2.491556e+002
1.669168e+003	2.468722e+002
1.670132e+003	2.459816e+002
1.671096e+003	2.474396e+002
1.672061e+003	2.480459e+002
1.673025e+003	2.449606e+002
1.673989e+003	2.411499e+002
1.674953e+003	2.403459e+002
1.675917e+003	2.416231e+002
1.676882e+003	2.428366e+002
1.677846e+003	2.436834e+002
1.678810e+003	2.439355e+002
1.679774e+003	2.431906e+002
1.680739e+003	2.422588e+002
1.681703e+003	2.418098e+002
1.682667e+003	2.416772e+002
1.683631e+003	2.415523e+002
1.684596e+003	2.414701e+002
1.685560e+003	2.419473e+002
1.686524e+003	2.433412e+002
1.687488e+003	2.444280e+002
1.688453e+003	2.440589e+002
1.689417e+003	2.427955e+002
1.690381e+003	2.416332e+002
1.691345e+003	2.406089e+002
1.692309e+003	2.400404e+002
1.693274e+003	2.400793e+002
1.694238e+003	2.402739e+002
1.695202e+003	2.403575e+002
1.696166e+003	2.402976e+002
1.697131e+003	2.403045e+002
1.698095e+003	2.404085e+002
1.699059e+003	2.404738e+002
1.700023e+003	2.405544e+002
1.700988e+003	2.409446e+002
1.701952e+003	2.416246e+002
1.702916e+003	2.415967e+002
1.703880e+003	2.398094e+002
1.704844e+003	2.373127e+002
1.705809e+003	2.371301e+002
1.706773e+003	2.398859e+002
1.707737e+003	2.406653e+002
1.708701e+003	2.375479e+002
1.709666e+003	2.353072e+002
1.710630e+003	2.355749e+002
1.711594e+003	2.364904e+002
1.712558e+003	2.370189e+002
1.713523e+003	2.370836e+002
1.714487e+003	2.365674e+002
1.715451e+003	2.356317e+002
1.716415e+003	2.349108e+002
1.717380e+003	2.348161e+002
1.718344e+003	2.350731e+002
1.719308e+003	2.352429e+002
1.720272e+003	2.352782e+002
1.721236e+003	2.350905e+002
1.722201e+003	2.343125e+002
1.723165e+003	2.340869e+002
1.724129e+003	2.355318e+002
1.725093e+003	2.362476e+002
1.726058e+003	2.354656e+002
1.727022e+003	2.341778e+002
1.727986e+003	2.326663e+002
1.728950e+003	2.312676e+002
1.729915e+003	2.301634e+002
1.730879e+003	2.295681e+002
1.731843e+003	2.299867e+002
1.732807e+003	2.314270e+002
1.733771e+003	2.324513e+002
1.734736e+003	2.315435e+002
1.735700e+003	2.297063e+002
1.736664e+003	2.296070e+002
1.737628e+003	2.312693e+002
1.738593e+003	2.319203e+002
1.739557e+003	2.309748e+002
1.740521e+003	2.300413e+002
1.741485e+003	2.295775e+002
1.742450e+003	2.295459e+002
1.743414e+003	2.301708e+002
1.744378e+003	2.309044e+002
1.745342e+003	2.309779e+002
1.746307e+003	2.304443e+002
1.747271e+003	2.300227e+002
1.748235e+003	2.300889e+002
1.749199e+003	2.302711e+002
1.750163e+003	2.299353e+002
1.751128e+003	2.295813e+002
1.752092e+003	2.301934e+002
1.753056e+003	2.314455e+002
1.754020e+003	2.322222e+002
1.754985e+003	2.323988e+002
1.755949e+003	2.325842e+002
1.756913e+003	2.330419e+002
1.757877e+003	2.333787e+002
1.758842e+003	2.332638e+002
1.759806e+003	2.328769e+002
1.760770e+003	2.325081e+002
1.761734e+003	2.320042e+002
1.762698e+003	2.312619e+002
1.763663e+003	2.301999e+002
1.764627e+003	2.296698e+002
1.765591e+003	2.303196e+002
1.766555e+003	2.309479e+002
1.767520e+003	2.301881e+002
1.768484e+003	2.292355e+002
1.769448e+003	2.302741e+002
1.770412e+003	2.326697e+002
1.771377e+003	2.335927e+002
1.772341e+003	2.322328e+002
1.773305e+003	2.309509e+002
1.774269e+003	2.317646e+002
1.775234e+003	2.334574e+002
1.776198e+003	2.334896e+002
1.777162e+003	2.318242e+002
1.778126e+003	2.302922e+002
1.779090e+003	2.290516e+002
1.780055e+003	2.285033e+002
1.781019e+003	2.292347e+002
1.781983e+003	2.296595e+002
1.782947e+003	2.286070e+002
1.783912e+003	2.274265e+002
1.784876e+003	2.270578e+002
1.785840e+003	2.276003e+002
1.786804e+003	2.296282e+002
1.787769e+003	2.327729e+002
1.788733e+003	2.343382e+002
1.789697e+003	2.325202e+002
1.790661e+003	2.296971e+002
1.791625e+003	2.287484e+002
1.792590e+003	2.291214e+002
1.793554e+003	2.292289e+002
1.794518e+003	2.290924e+002
1.795482e+003	2.296395e+002
1.796447e+003	2.312916e+002
1.797411e+003	2.323436e+002
1.798375e+003	2.315050e+002
1.799339e+003	2.304588e+002
1.800304e+003	2.314526e+002
1.801268e+003	2.334391e+002
1.802232e+003	2.331891e+002
1.803196e+003	2.306570e+002
1.804161e+003	2.295544e+002
1.805125e+003	2.312612e+002
1.806089e+003	2.330826e+002
1.807053e+003	2.345794e+002
1.808017e+003	2.349597e+002
1.808982e+003	2.328272e+002
1.809946e+003	2.298459e+002
1.810910e+003	2.286184e+002
1.811874e+003	2.291842e+002
1.812839e+003	2.299692e+002
1.813803e+003	2.302675e+002
1.814767e+003	2.303929e+002
1.815731e+003	2.305934e+002
1.816696e+003	2.308596e+002
1.817660e+003	2.313279e+002
1.818624e+003	2.320457e+002
1.819588e+003	2.329403e+002
1.820552e+003	2.343103e+002
1.821517e+003	2.350224e+002
1.822481e+003	2.347021e+002
1.823445e+003	2.341556e+002
1.824409e+003	2.335924e+002
1.825374e+003	2.328772e+002
1.826338e+003	2.310919e+002
1.827302e+003	2.293427e+002
1.828266e+003	2.303753e+002
1.829231e+003	2.343347e+002
1.830195e+003	2.375578e+002
1.831159e+003	2.380997e+002
1.832123e+003	2.371460e+002
1.833088e+003	2.349036e+002
1.834052e+003	2.324591e+002
1.835016e+003	2.324492e+002
1.835980e+003	2.342939e+002
1.836944e+003	2.348066e+002
1.837909e+003	2.334472e+002
1.838873e+003	2.324763e+002
1.839837e+003	2.330141e+002
1.840801e+003	2.343047e+002
1.841766e+003	2.358150e+002
1.842730e+003	2.369187e+002
1.843694e+003	2.359245e+002
1.844658e+003	2.326014e+002
1.845623e+003	2.313336e+002
1.846587e+003	2.338977e+002
1.847551e+003	2.355484e+002
1.848515e+003	2.350401e+002
1.849479e+003	2.341486e+002
1.850444e+003	2.335214e+002
1.851408e+003	2.335696e+002
1.852372e+003	2.348498e+002
1.853336e+003	2.365899e+002
1.854301e+003	2.376888e+002
1.855265e+003	2.377613e+002
1.856229e+003	2.365752e+002
1.857193e+003	2.341148e+002
1.858158e+003	2.321881e+002
1.859122e+003	2.331275e+002
1.860086e+003	2.357339e+002
1.861050e+003	2.367701e+002
1.862015e+003	2.362910e+002
1.862979e+003	2.358856e+002
1.863943e+003	2.359791e+002
1.864907e+003	2.359546e+002
1.865871e+003	2.353382e+002
1.866836e+003	2.349629e+002
1.867800e+003	2.355053e+002
1.868764e+003	2.362188e+002
1.869728e+003	2.360396e+002
1.870693e+003	2.352989e+002
1.871657e+003	2.350621e+002
1.872621e+003	2.353946e+002
1.873585e+003	2.356175e+002
1.874550e+003	2.356168e+002
1.875514e+003	2.356243e+002
1.876478e+003	2.358994e+002
1.877442e+003	2.362088e+002
1.878406e+003	2.361985e+002
1.879371e+003	2.358822e+002
1.880335e+003	2.353206e+002
1.881299e+003	2.348682e+002
1.882263e+003	2.352396e+002
1.883228e+003	2.365259e+002
1.884192e+003	2.377082e+002
1.885156e+003	2.378968e+002
1.886120e+003	2.375732e+002
1.887085e+003	2.377378e+002
1.888049e+003	2.383087e+002
1.889013e+003	2.380093e+002
1.889977e+003	2.365778e+002
1.890942e+003	2.355585e+002
1.891906e+003	2.356598e+002
1.892870e+003	2.362327e+002
1.893834e+003	2.367702e+002
1.894798e+003	2.372016e+002
1.895763e+003	2.374285e+002
1.896727e+003	2.374800e+002
1.897691e+003	2.377227e+002
1.898655e+003	2.382302e+002
1.899620e+003	2.386483e+002
1.900584e+003	2.394930e+002
