# Supplementary material for: Characterization of biocarbon generated by high- and low-temperature pyrolysis of soy hulls and coffee chaff: for polymer composite applications
Source: R Soc Open Sci. 2018 Aug 22;5(8):171970. doi: 10.1098/rsos.171970 (PMC6124110; doi:10.1098/rsos.171970)
Supplement: RSOS ESM.zip [file rsos171970supp2.zip › RSOS Raman/LightCoffee500C15m-pq2.CSV]

-2.016894e+001	0.000000e+000
-1.920471e+001	0.000000e+000
-1.824047e+001	0.000000e+000
-1.727624e+001	0.000000e+000
-1.631201e+001	0.000000e+000
-1.534777e+001	0.000000e+000
-1.438354e+001	0.000000e+000
-1.341931e+001	0.000000e+000
-1.245507e+001	0.000000e+000
-1.149084e+001	0.000000e+000
-1.052661e+001	0.000000e+000
-9.562373e+000	0.000000e+000
-8.598140e+000	0.000000e+000
-7.633906e+000	0.000000e+000
-6.669673e+000	0.000000e+000
-5.705440e+000	0.000000e+000
-4.741206e+000	0.000000e+000
-3.776973e+000	0.000000e+000
-2.812739e+000	0.000000e+000
-1.848506e+000	0.000000e+000
-8.842728e-001	0.000000e+000
7.996053e-002	0.000000e+000
1.044194e+000	0.000000e+000
2.008427e+000	0.000000e+000
2.972661e+000	0.000000e+000
3.936894e+000	0.000000e+000
4.901127e+000	0.000000e+000
5.865361e+000	0.000000e+000
6.829594e+000	0.000000e+000
7.793827e+000	0.000000e+000
8.758060e+000	0.000000e+000
9.722294e+000	0.000000e+000
1.068653e+001	0.000000e+000
1.165076e+001	0.000000e+000
1.261499e+001	0.000000e+000
1.357923e+001	0.000000e+000
1.454346e+001	0.000000e+000
1.550769e+001	0.000000e+000
1.647193e+001	0.000000e+000
1.743616e+001	0.000000e+000
1.840039e+001	0.000000e+000
1.936463e+001	0.000000e+000
2.032886e+001	0.000000e+000
2.129309e+001	0.000000e+000
2.225733e+001	0.000000e+000
2.322156e+001	0.000000e+000
2.418579e+001	0.000000e+000
2.515003e+001	0.000000e+000
2.611426e+001	0.000000e+000
2.707849e+001	0.000000e+000
2.804273e+001	0.000000e+000
2.900696e+001	0.000000e+000
2.997119e+001	0.000000e+000
3.093543e+001	0.000000e+000
3.189966e+001	0.000000e+000
3.286390e+001	0.000000e+000
3.382813e+001	0.000000e+000
3.479236e+001	0.000000e+000
3.575660e+001	0.000000e+000
3.672083e+001	0.000000e+000
3.768506e+001	0.000000e+000
3.864930e+001	0.000000e+000
3.961353e+001	0.000000e+000
4.057776e+001	0.000000e+000
4.154199e+001	0.000000e+000
4.250623e+001	0.000000e+000
4.347046e+001	0.000000e+000
4.443469e+001	0.000000e+000
4.539893e+001	0.000000e+000
4.636316e+001	0.000000e+000
4.732739e+001	0.000000e+000
4.829163e+001	0.000000e+000
4.925586e+001	0.000000e+000
5.022009e+001	9.196630e+001
5.118433e+001	9.331224e+001
5.214856e+001	9.394378e+001
5.311279e+001	9.341717e+001
5.407703e+001	9.260114e+001
5.504126e+001	9.219992e+001
5.600549e+001	9.245154e+001
5.696973e+001	9.306190e+001
5.793396e+001	9.438521e+001
5.889819e+001	9.594814e+001
5.986243e+001	9.697533e+001
6.082666e+001	9.602531e+001
6.179089e+001	9.452937e+001
6.275513e+001	9.308141e+001
6.371936e+001	9.196349e+001
6.468359e+001	9.125224e+001
6.564783e+001	9.101479e+001
6.661206e+001	9.103521e+001
6.757629e+001	9.112733e+001
6.854053e+001	9.113728e+001
6.950476e+001	9.098895e+001
7.046899e+001	9.097581e+001
7.143323e+001	9.130473e+001
7.239746e+001	9.175301e+001
7.336169e+001	9.193672e+001
7.432593e+001	9.142069e+001
7.529016e+001	9.095531e+001
7.625439e+001	9.040112e+001
7.721863e+001	8.991888e+001
7.818286e+001	9.004530e+001
7.914709e+001	9.242043e+001
8.011133e+001	9.481574e+001
8.107556e+001	9.608850e+001
8.203979e+001	9.563070e+001
8.300403e+001	9.401179e+001
8.396826e+001	9.296660e+001
8.493250e+001	9.237705e+001
8.589673e+001	9.203215e+001
8.686096e+001	9.168040e+001
8.782520e+001	9.129444e+001
8.878943e+001	9.115237e+001
8.975366e+001	9.112431e+001
9.071790e+001	9.119622e+001
9.168213e+001	9.143797e+001
9.264636e+001	9.287331e+001
9.361060e+001	9.368205e+001
9.457483e+001	9.315707e+001
9.553906e+001	9.130389e+001
9.650330e+001	8.966970e+001
9.746753e+001	8.939120e+001
9.843176e+001	8.964597e+001
9.939600e+001	9.027746e+001
1.003602e+002	9.118661e+001
1.013245e+002	9.221289e+001
1.022887e+002	9.273649e+001
1.032529e+002	9.279018e+001
1.042172e+002	9.247131e+001
1.051814e+002	9.193877e+001
1.061456e+002	9.107851e+001
1.071099e+002	9.034656e+001
1.080741e+002	8.974111e+001
1.090383e+002	8.930387e+001
1.100026e+002	8.914864e+001
1.109668e+002	8.959680e+001
1.119310e+002	9.000184e+001
1.128953e+002	9.031358e+001
1.138595e+002	9.051355e+001
1.148237e+002	9.055045e+001
1.157880e+002	9.022047e+001
1.167522e+002	8.974291e+001
1.177164e+002	8.920634e+001
1.186807e+002	8.867857e+001
1.196449e+002	8.817594e+001
1.206091e+002	8.763813e+001
1.215734e+002	8.716083e+001
1.225376e+002	8.695648e+001
1.235018e+002	8.730705e+001
1.244661e+002	8.841347e+001
1.254303e+002	8.936245e+001
1.263945e+002	9.028631e+001
1.273588e+002	9.111102e+001
1.283230e+002	9.152315e+001
1.292872e+002	9.130738e+001
1.302515e+002	9.091830e+001
1.312157e+002	9.031342e+001
1.321799e+002	8.951527e+001
1.331442e+002	8.874306e+001
1.341084e+002	8.779213e+001
1.350726e+002	8.719505e+001
1.360369e+002	8.754765e+001
1.370011e+002	8.915825e+001
1.379653e+002	9.111744e+001
1.389296e+002	9.094247e+001
1.398938e+002	8.933740e+001
1.408580e+002	8.756116e+001
1.418223e+002	8.707679e+001
1.427865e+002	8.855963e+001
1.437507e+002	8.960374e+001
1.447150e+002	9.003371e+001
1.456792e+002	9.000338e+001
1.466434e+002	8.990111e+001
1.476077e+002	8.935858e+001
1.485719e+002	8.911568e+001
1.495361e+002	8.961894e+001
1.505004e+002	9.073078e+001
1.514646e+002	9.160900e+001
1.524288e+002	9.128658e+001
1.533931e+002	9.066183e+001
1.543573e+002	8.984889e+001
1.553215e+002	8.895159e+001
1.562858e+002	8.813091e+001
1.572500e+002	8.821070e+001
1.582142e+002	8.886565e+001
1.591785e+002	8.961350e+001
1.601427e+002	9.006938e+001
1.611069e+002	9.024954e+001
1.620712e+002	9.005200e+001
1.630354e+002	8.910570e+001
1.639996e+002	8.804796e+001
1.649639e+002	8.768486e+001
1.659281e+002	8.845852e+001
1.668923e+002	8.932290e+001
1.678566e+002	9.029440e+001
1.688208e+002	9.121559e+001
1.697850e+002	9.187540e+001
1.707493e+002	9.212370e+001
1.717135e+002	9.215405e+001
1.726777e+002	9.190584e+001
1.736420e+002	9.141653e+001
1.746062e+002	9.078822e+001
1.755704e+002	9.018867e+001
1.765347e+002	8.965710e+001
1.774989e+002	8.952599e+001
1.784631e+002	9.001716e+001
1.794274e+002	9.127314e+001
1.803916e+002	9.164729e+001
1.813558e+002	9.074305e+001
1.823201e+002	8.969538e+001
1.832843e+002	8.927032e+001
1.842485e+002	8.983714e+001
1.852128e+002	9.021624e+001
1.861770e+002	8.994950e+001
1.871412e+002	8.946651e+001
1.881055e+002	8.919350e+001
1.890697e+002	8.954498e+001
1.900339e+002	8.997223e+001
1.909982e+002	8.996712e+001
1.919624e+002	8.969915e+001
1.929266e+002	8.950350e+001
1.938909e+002	9.004024e+001
1.948551e+002	9.115621e+001
1.958193e+002	9.177841e+001
1.967836e+002	9.167751e+001
1.977478e+002	9.097884e+001
1.987120e+002	9.062898e+001
1.996763e+002	9.112321e+001
2.006405e+002	9.149767e+001
2.016047e+002	9.136736e+001
2.025690e+002	9.070063e+001
2.035332e+002	9.052324e+001
2.044974e+002	9.154717e+001
2.054617e+002	9.268800e+001
2.064259e+002	9.352802e+001
2.073901e+002	9.387277e+001
2.083544e+002	9.394664e+001
2.093186e+002	9.395789e+001
2.102828e+002	9.382266e+001
2.112471e+002	9.342542e+001
2.122113e+002	9.269445e+001
2.131755e+002	9.182542e+001
2.141398e+002	9.180612e+001
2.151040e+002	9.264362e+001
2.160682e+002	9.373219e+001
2.170325e+002	9.422934e+001
2.179967e+002	9.348714e+001
2.189609e+002	9.291153e+001
2.199252e+002	9.273737e+001
2.208894e+002	9.282515e+001
2.218536e+002	9.286172e+001
2.228179e+002	9.239555e+001
2.237821e+002	9.199371e+001
2.247463e+002	9.199998e+001
2.257106e+002	9.233874e+001
2.266748e+002	9.269325e+001
2.276390e+002	9.222734e+001
2.286033e+002	9.172349e+001
2.295675e+002	9.231448e+001
2.305317e+002	9.420592e+001
2.314960e+002	9.695698e+001
2.324602e+002	9.780650e+001
2.334244e+002	9.647603e+001
2.343887e+002	9.510877e+001
2.353529e+002	9.463768e+001
2.363171e+002	9.532774e+001
2.372814e+002	9.577898e+001
2.382456e+002	9.556639e+001
2.392098e+002	9.531388e+001
2.401741e+002	9.547971e+001
2.411383e+002	9.633904e+001
2.421025e+002	9.673186e+001
2.430668e+002	9.554101e+001
2.440310e+002	9.402105e+001
2.449952e+002	9.323573e+001
2.459595e+002	9.404911e+001
2.469237e+002	9.569940e+001
2.478879e+002	9.609810e+001
2.488522e+002	9.551930e+001
2.498164e+002	9.457809e+001
2.507806e+002	9.403873e+001
2.517449e+002	9.401290e+001
2.527091e+002	9.397325e+001
2.536733e+002	9.386166e+001
2.546376e+002	9.380112e+001
2.556018e+002	9.400879e+001
2.565660e+002	9.489296e+001
2.575303e+002	9.560031e+001
2.584945e+002	9.589036e+001
2.594587e+002	9.589996e+001
2.604230e+002	9.588531e+001
2.613872e+002	9.584807e+001
2.623514e+002	9.609104e+001
2.633157e+002	9.717213e+001
2.642799e+002	9.882400e+001
2.652441e+002	1.002751e+002
2.662084e+002	9.951374e+001
2.671726e+002	9.713477e+001
2.681368e+002	9.560591e+001
2.691011e+002	9.567564e+001
2.700653e+002	9.715556e+001
2.710295e+002	9.773266e+001
2.719938e+002	9.625137e+001
2.729580e+002	9.513087e+001
2.739222e+002	9.538789e+001
2.748865e+002	9.711414e+001
2.758507e+002	9.826704e+001
2.768149e+002	9.708013e+001
2.777792e+002	9.575539e+001
2.787434e+002	9.544264e+001
2.797076e+002	9.657394e+001
2.806719e+002	9.810828e+001
2.816361e+002	9.820093e+001
2.826003e+002	9.768529e+001
2.835646e+002	9.744328e+001
2.845288e+002	9.806299e+001
2.854930e+002	9.951733e+001
2.864573e+002	1.005169e+002
2.874215e+002	1.011255e+002
2.883857e+002	1.014010e+002
2.893500e+002	1.013356e+002
2.903142e+002	1.007816e+002
2.912784e+002	1.002084e+002
2.922427e+002	9.933477e+001
2.932069e+002	9.869546e+001
2.941711e+002	9.883813e+001
2.951354e+002	1.002803e+002
2.960996e+002	1.015689e+002
2.970638e+002	1.019109e+002
2.980281e+002	1.016370e+002
2.989923e+002	1.010175e+002
2.999565e+002	1.002778e+002
3.009208e+002	9.958832e+001
3.018850e+002	9.920708e+001
3.028492e+002	9.906782e+001
3.038135e+002	9.907591e+001
3.047777e+002	9.913338e+001
3.057419e+002	9.936007e+001
3.067062e+002	9.945871e+001
3.076704e+002	9.909258e+001
3.086346e+002	9.870525e+001
3.095989e+002	9.903108e+001
3.105631e+002	1.008439e+002
3.115273e+002	1.023239e+002
3.124916e+002	1.030984e+002
3.134558e+002	1.034465e+002
3.144200e+002	1.038261e+002
3.153843e+002	1.047027e+002
3.163485e+002	1.052870e+002
3.173127e+002	1.048589e+002
3.182770e+002	1.036304e+002
3.192412e+002	1.021335e+002
3.202054e+002	1.012550e+002
3.211696e+002	1.011117e+002
3.221339e+002	1.012919e+002
3.230981e+002	1.018272e+002
3.240623e+002	1.025393e+002
3.250266e+002	1.029651e+002
3.259908e+002	1.028330e+002
3.269550e+002	1.029748e+002
3.279193e+002	1.034931e+002
3.288835e+002	1.042247e+002
3.298477e+002	1.047999e+002
3.308120e+002	1.049828e+002
3.317762e+002	1.050343e+002
3.327404e+002	1.050776e+002
3.337047e+002	1.051667e+002
3.346689e+002	1.053116e+002
3.356331e+002	1.054408e+002
3.365974e+002	1.054761e+002
3.375616e+002	1.054160e+002
3.385258e+002	1.052995e+002
3.394901e+002	1.052405e+002
3.404543e+002	1.055719e+002
3.414185e+002	1.067047e+002
3.423828e+002	1.073526e+002
3.433470e+002	1.069767e+002
3.443112e+002	1.057651e+002
3.452755e+002	1.049928e+002
3.462397e+002	1.055063e+002
3.472039e+002	1.061305e+002
3.481682e+002	1.065836e+002
3.491324e+002	1.067915e+002
3.500966e+002	1.068697e+002
3.510609e+002	1.069212e+002
3.520251e+002	1.069438e+002
3.529893e+002	1.069852e+002
3.539536e+002	1.070151e+002
3.549178e+002	1.069236e+002
3.558820e+002	1.062956e+002
3.568463e+002	1.052323e+002
3.578105e+002	1.047157e+002
3.587747e+002	1.051739e+002
3.597390e+002	1.065281e+002
3.607032e+002	1.076804e+002
3.616674e+002	1.084816e+002
3.626317e+002	1.089209e+002
3.635959e+002	1.088893e+002
3.645602e+002	1.084533e+002
3.655244e+002	1.079493e+002
3.664886e+002	1.075932e+002
3.674529e+002	1.073253e+002
3.684171e+002	1.069487e+002
3.693813e+002	1.065354e+002
3.703456e+002	1.064159e+002
3.713098e+002	1.076601e+002
3.722740e+002	1.095552e+002
3.732383e+002	1.107563e+002
3.742025e+002	1.109083e+002
3.751667e+002	1.102118e+002
3.761310e+002	1.096027e+002
3.770952e+002	1.088088e+002
3.780594e+002	1.082407e+002
3.790237e+002	1.079972e+002
3.799879e+002	1.080682e+002
3.809521e+002	1.083479e+002
3.819164e+002	1.093667e+002
3.828806e+002	1.103044e+002
3.838448e+002	1.108617e+002
3.848091e+002	1.109962e+002
3.857733e+002	1.108820e+002
3.867375e+002	1.106763e+002
3.877018e+002	1.105019e+002
3.886660e+002	1.103737e+002
3.896302e+002	1.103014e+002
3.905945e+002	1.103110e+002
3.915587e+002	1.105182e+002
3.925229e+002	1.108929e+002
3.934872e+002	1.111425e+002
3.944514e+002	1.112651e+002
3.954156e+002	1.113020e+002
3.963799e+002	1.112959e+002
3.973441e+002	1.110640e+002
3.983083e+002	1.110128e+002
3.992726e+002	1.113215e+002
4.002368e+002	1.118389e+002
4.012010e+002	1.121619e+002
4.021653e+002	1.115951e+002
4.031295e+002	1.111688e+002
4.040937e+002	1.117778e+002
4.050580e+002	1.131765e+002
4.060222e+002	1.146420e+002
4.069864e+002	1.150510e+002
4.079507e+002	1.144943e+002
4.089149e+002	1.138326e+002
4.098791e+002	1.130795e+002
4.108434e+002	1.122388e+002
4.118076e+002	1.113273e+002
4.127718e+002	1.097757e+002
4.137361e+002	1.089545e+002
4.147003e+002	1.092012e+002
4.156645e+002	1.101286e+002
4.166288e+002	1.111900e+002
4.175930e+002	1.125336e+002
4.185572e+002	1.135788e+002
4.195215e+002	1.138173e+002
4.204857e+002	1.135702e+002
4.214499e+002	1.133185e+002
4.224142e+002	1.135479e+002
4.233784e+002	1.140943e+002
4.243426e+002	1.144705e+002
4.253069e+002	1.146689e+002
4.262711e+002	1.146840e+002
4.272353e+002	1.144974e+002
4.281996e+002	1.139489e+002
4.291638e+002	1.136357e+002
4.301280e+002	1.138304e+002
4.310923e+002	1.141664e+002
4.320565e+002	1.142415e+002
4.330207e+002	1.138503e+002
4.339850e+002	1.136009e+002
4.349492e+002	1.138774e+002
4.359134e+002	1.142594e+002
4.368777e+002	1.142527e+002
4.378419e+002	1.135183e+002
4.388061e+002	1.128322e+002
4.397704e+002	1.134662e+002
4.407346e+002	1.146621e+002
4.416988e+002	1.154614e+002
4.426631e+002	1.152499e+002
4.436273e+002	1.142528e+002
4.445915e+002	1.147123e+002
4.455558e+002	1.166735e+002
4.465200e+002	1.185256e+002
4.474842e+002	1.193810e+002
4.484485e+002	1.191333e+002
4.494127e+002	1.184389e+002
4.503769e+002	1.172198e+002
4.513412e+002	1.160873e+002
4.523054e+002	1.149901e+002
4.532696e+002	1.139550e+002
4.542339e+002	1.134286e+002
4.551981e+002	1.144069e+002
4.561623e+002	1.158130e+002
4.571266e+002	1.172824e+002
4.580908e+002	1.186115e+002
4.590550e+002	1.196806e+002
4.600193e+002	1.200304e+002
4.609835e+002	1.196538e+002
4.619477e+002	1.192940e+002
4.629120e+002	1.192616e+002
4.638762e+002	1.194225e+002
4.648404e+002	1.190540e+002
4.658047e+002	1.166995e+002
4.667689e+002	1.152211e+002
4.677331e+002	1.152530e+002
4.686974e+002	1.162646e+002
4.696616e+002	1.172953e+002
4.706258e+002	1.182471e+002
4.715901e+002	1.187926e+002
4.725543e+002	1.180978e+002
4.735185e+002	1.168425e+002
4.744828e+002	1.161830e+002
4.754470e+002	1.173915e+002
4.764112e+002	1.197739e+002
4.773755e+002	1.206500e+002
4.783397e+002	1.201900e+002
4.793039e+002	1.195341e+002
4.802682e+002	1.199998e+002
4.812324e+002	1.222913e+002
4.821966e+002	1.236481e+002
4.831609e+002	1.235554e+002
4.841251e+002	1.229344e+002
4.850893e+002	1.224479e+002
4.860536e+002	1.222632e+002
4.870178e+002	1.215902e+002
4.879820e+002	1.196470e+002
4.889463e+002	1.178657e+002
4.899105e+002	1.171661e+002
4.908747e+002	1.178055e+002
4.918390e+002	1.191071e+002
4.928032e+002	1.201739e+002
4.937674e+002	1.208762e+002
4.947317e+002	1.209241e+002
4.956959e+002	1.202131e+002
4.966601e+002	1.189272e+002
4.976244e+002	1.178630e+002
4.985886e+002	1.172119e+002
4.995528e+002	1.168647e+002
5.005171e+002	1.167156e+002
5.014813e+002	1.167807e+002
5.024455e+002	1.172242e+002
5.034098e+002	1.183918e+002
5.043740e+002	1.193245e+002
5.053382e+002	1.200417e+002
5.063025e+002	1.204135e+002
5.072667e+002	1.201283e+002
5.082309e+002	1.186142e+002
5.091952e+002	1.170198e+002
5.101594e+002	1.171092e+002
5.111236e+002	1.184596e+002
5.120879e+002	1.199689e+002
5.130521e+002	1.204747e+002
5.140164e+002	1.198074e+002
5.149806e+002	1.195638e+002
5.159448e+002	1.199468e+002
5.169091e+002	1.204629e+002
5.178733e+002	1.207485e+002
5.188375e+002	1.207278e+002
5.198018e+002	1.206969e+002
5.207660e+002	1.208228e+002
5.217302e+002	1.208870e+002
5.226945e+002	1.207818e+002
5.236587e+002	1.205023e+002
5.246229e+002	1.201623e+002
5.255872e+002	1.197877e+002
5.265514e+002	1.194469e+002
5.275156e+002	1.191715e+002
5.284799e+002	1.189623e+002
5.294441e+002	1.188396e+002
5.304083e+002	1.189171e+002
5.313726e+002	1.193880e+002
5.323368e+002	1.201213e+002
5.333010e+002	1.211490e+002
5.342653e+002	1.222461e+002
5.352295e+002	1.231017e+002
5.361937e+002	1.238905e+002
5.371580e+002	1.242280e+002
5.381222e+002	1.238160e+002
5.390864e+002	1.231911e+002
5.400507e+002	1.228142e+002
5.410149e+002	1.228347e+002
5.419791e+002	1.229668e+002
5.429434e+002	1.233306e+002
5.439076e+002	1.237235e+002
5.448718e+002	1.237957e+002
5.458361e+002	1.233367e+002
5.468003e+002	1.224364e+002
5.477645e+002	1.214756e+002
5.487288e+002	1.202215e+002
5.496930e+002	1.197753e+002
5.506572e+002	1.209960e+002
5.516215e+002	1.236872e+002
5.525857e+002	1.255704e+002
5.535499e+002	1.259411e+002
5.545142e+002	1.259748e+002
5.554784e+002	1.256669e+002
5.564426e+002	1.252630e+002
5.574069e+002	1.251463e+002
5.583711e+002	1.256567e+002
5.593353e+002	1.262237e+002
5.602996e+002	1.266457e+002
5.612638e+002	1.268510e+002
5.622280e+002	1.265627e+002
5.631923e+002	1.254477e+002
5.641565e+002	1.235103e+002
5.651207e+002	1.225983e+002
5.660850e+002	1.228655e+002
5.670491e+002	1.234191e+002
5.680134e+002	1.236216e+002
5.689776e+002	1.234101e+002
5.699418e+002	1.235455e+002
5.709061e+002	1.241815e+002
5.718703e+002	1.248809e+002
5.728345e+002	1.256097e+002
5.737988e+002	1.263043e+002
5.747630e+002	1.267854e+002
5.757272e+002	1.268703e+002
5.766915e+002	1.266734e+002
5.776557e+002	1.260467e+002
5.786199e+002	1.251759e+002
5.795842e+002	1.245451e+002
5.805484e+002	1.248477e+002
5.815126e+002	1.262319e+002
5.824769e+002	1.273880e+002
5.834411e+002	1.283301e+002
5.844053e+002	1.290053e+002
5.853696e+002	1.293045e+002
5.863338e+002	1.290655e+002
5.872980e+002	1.289027e+002
5.882623e+002	1.290806e+002
5.892265e+002	1.292529e+002
5.901907e+002	1.290042e+002
5.911550e+002	1.283190e+002
5.921192e+002	1.280082e+002
5.930834e+002	1.298961e+002
5.940477e+002	1.319544e+002
5.950119e+002	1.325338e+002
5.959761e+002	1.314311e+002
5.969404e+002	1.294724e+002
5.979046e+002	1.281215e+002
5.988688e+002	1.275106e+002
5.998331e+002	1.274790e+002
6.007973e+002	1.284460e+002
6.017615e+002	1.296479e+002
6.027258e+002	1.299940e+002
6.036900e+002	1.290773e+002
6.046542e+002	1.282576e+002
6.056185e+002	1.275409e+002
6.065827e+002	1.270741e+002
6.075469e+002	1.270761e+002
6.085112e+002	1.276177e+002
6.094754e+002	1.283539e+002
6.104396e+002	1.291111e+002
6.114039e+002	1.297431e+002
6.123681e+002	1.299396e+002
6.133323e+002	1.296125e+002
6.142966e+002	1.289424e+002
6.152608e+002	1.284536e+002
6.162250e+002	1.283407e+002
6.171893e+002	1.284403e+002
6.181535e+002	1.292013e+002
6.191177e+002	1.300576e+002
6.200820e+002	1.299309e+002
6.210462e+002	1.278703e+002
6.220104e+002	1.265319e+002
6.229747e+002	1.267924e+002
6.239389e+002	1.276941e+002
6.249031e+002	1.287321e+002
6.258674e+002	1.297055e+002
6.268316e+002	1.305021e+002
6.277958e+002	1.305551e+002
6.287601e+002	1.304433e+002
6.297243e+002	1.308721e+002
6.306885e+002	1.319865e+002
6.316528e+002	1.334036e+002
6.326170e+002	1.342574e+002
6.335812e+002	1.343922e+002
6.345455e+002	1.340764e+002
6.355097e+002	1.327203e+002
6.364739e+002	1.311105e+002
6.374382e+002	1.302139e+002
6.384024e+002	1.301927e+002
6.393666e+002	1.308436e+002
6.403309e+002	1.329308e+002
6.412951e+002	1.350013e+002
6.422593e+002	1.358454e+002
6.432236e+002	1.351483e+002
6.441878e+002	1.338709e+002
6.451520e+002	1.334319e+002
6.461163e+002	1.334854e+002
6.470805e+002	1.334800e+002
6.480447e+002	1.333124e+002
6.490090e+002	1.330642e+002
6.499732e+002	1.328553e+002
6.509374e+002	1.324055e+002
6.519017e+002	1.323300e+002
6.528659e+002	1.331843e+002
6.538301e+002	1.341568e+002
6.547944e+002	1.344116e+002
6.557586e+002	1.337091e+002
6.567228e+002	1.330620e+002
6.576871e+002	1.326337e+002
6.586513e+002	1.325409e+002
6.596155e+002	1.331247e+002
6.605798e+002	1.343208e+002
6.615440e+002	1.356613e+002
6.625082e+002	1.366333e+002
6.634725e+002	1.370568e+002
6.644367e+002	1.365406e+002
6.654009e+002	1.350383e+002
6.663652e+002	1.332491e+002
6.673294e+002	1.320348e+002
6.682936e+002	1.312476e+002
6.692579e+002	1.316236e+002
6.702221e+002	1.346178e+002
6.711863e+002	1.371875e+002
6.721506e+002	1.371740e+002
6.731148e+002	1.345671e+002
6.740790e+002	1.324410e+002
6.750433e+002	1.329312e+002
6.760075e+002	1.339380e+002
6.769717e+002	1.346904e+002
6.779360e+002	1.350862e+002
6.789002e+002	1.353321e+002
6.798644e+002	1.356475e+002
6.808287e+002	1.359737e+002
6.817929e+002	1.360917e+002
6.827571e+002	1.360235e+002
6.837214e+002	1.360990e+002
6.846856e+002	1.366463e+002
6.856498e+002	1.377365e+002
6.866141e+002	1.384850e+002
6.875783e+002	1.390501e+002
6.885425e+002	1.391870e+002
6.895068e+002	1.384659e+002
6.904710e+002	1.372228e+002
6.914352e+002	1.363065e+002
6.923995e+002	1.360246e+002
6.933637e+002	1.364080e+002
6.943279e+002	1.382311e+002
6.952922e+002	1.406564e+002
6.962564e+002	1.420970e+002
6.972206e+002	1.413897e+002
6.981849e+002	1.390458e+002
6.991491e+002	1.384839e+002
7.001133e+002	1.395809e+002
7.010776e+002	1.406395e+002
7.020418e+002	1.411689e+002
7.030060e+002	1.412144e+002
7.039703e+002	1.409111e+002
7.049345e+002	1.401337e+002
7.058987e+002	1.395600e+002
7.068630e+002	1.392034e+002
7.078272e+002	1.390302e+002
7.087914e+002	1.389556e+002
7.097557e+002	1.389053e+002
7.107199e+002	1.389754e+002
7.116841e+002	1.396091e+002
7.126484e+002	1.403770e+002
7.136126e+002	1.408001e+002
7.145768e+002	1.407595e+002
7.155411e+002	1.403905e+002
7.165053e+002	1.398681e+002
7.174695e+002	1.388257e+002
7.184338e+002	1.381571e+002
7.193980e+002	1.379414e+002
7.203622e+002	1.380344e+002
7.213265e+002	1.384481e+002
7.222907e+002	1.393930e+002
7.232549e+002	1.401659e+002
7.242192e+002	1.401290e+002
7.251834e+002	1.399095e+002
7.261476e+002	1.399472e+002
7.271119e+002	1.402599e+002
7.280761e+002	1.404945e+002
7.290403e+002	1.402057e+002
7.300046e+002	1.396480e+002
7.309688e+002	1.394012e+002
7.319330e+002	1.394848e+002
7.328973e+002	1.397681e+002
7.338615e+002	1.400955e+002
7.348257e+002	1.403944e+002
7.357900e+002	1.407022e+002
7.367542e+002	1.409245e+002
7.377184e+002	1.411048e+002
7.386827e+002	1.415514e+002
7.396469e+002	1.421841e+002
7.406111e+002	1.424890e+002
7.415754e+002	1.419596e+002
7.425396e+002	1.416434e+002
7.435038e+002	1.418350e+002
7.444681e+002	1.424301e+002
7.454323e+002	1.435831e+002
7.463965e+002	1.453427e+002
7.473608e+002	1.471610e+002
7.483250e+002	1.467790e+002
7.492892e+002	1.443698e+002
7.502535e+002	1.426183e+002
7.512177e+002	1.426295e+002
7.521819e+002	1.437112e+002
7.531462e+002	1.440466e+002
7.541104e+002	1.429430e+002
7.550746e+002	1.421819e+002
7.560389e+002	1.422493e+002
7.570031e+002	1.426464e+002
7.579673e+002	1.429996e+002
7.589316e+002	1.432065e+002
7.598958e+002	1.434597e+002
7.608600e+002	1.442437e+002
7.618243e+002	1.448866e+002
7.627885e+002	1.443780e+002
7.637527e+002	1.427932e+002
7.647170e+002	1.411919e+002
7.656812e+002	1.409915e+002
7.666454e+002	1.425170e+002
7.676097e+002	1.437407e+002
7.685739e+002	1.449449e+002
7.695381e+002	1.457156e+002
7.705024e+002	1.454175e+002
7.714666e+002	1.442513e+002
7.724308e+002	1.438011e+002
7.733951e+002	1.454924e+002
7.743593e+002	1.466281e+002
7.753235e+002	1.459054e+002
7.762878e+002	1.442509e+002
7.772520e+002	1.429276e+002
7.782162e+002	1.426952e+002
7.791805e+002	1.432011e+002
7.801447e+002	1.435439e+002
7.811089e+002	1.437363e+002
7.820732e+002	1.440964e+002
7.830374e+002	1.447522e+002
7.840016e+002	1.455833e+002
7.849659e+002	1.463440e+002
7.859301e+002	1.472223e+002
7.868943e+002	1.477386e+002
7.878586e+002	1.478584e+002
7.888228e+002	1.479407e+002
7.897870e+002	1.481613e+002
7.907513e+002	1.484487e+002
7.917155e+002	1.485282e+002
7.926797e+002	1.478340e+002
7.936440e+002	1.472160e+002
7.946082e+002	1.478112e+002
7.955724e+002	1.493354e+002
7.965367e+002	1.505005e+002
7.975009e+002	1.499068e+002
7.984651e+002	1.475309e+002
7.994294e+002	1.465739e+002
8.003936e+002	1.475114e+002
8.013578e+002	1.485433e+002
8.023221e+002	1.490536e+002
8.032863e+002	1.490429e+002
8.042505e+002	1.486630e+002
8.052148e+002	1.478344e+002
8.061790e+002	1.472580e+002
8.071432e+002	1.469251e+002
8.081075e+002	1.469310e+002
8.090717e+002	1.473907e+002
8.100359e+002	1.482443e+002
8.110002e+002	1.491615e+002
8.119644e+002	1.498806e+002
8.129286e+002	1.504308e+002
8.138929e+002	1.506679e+002
8.148571e+002	1.506098e+002
8.158214e+002	1.502160e+002
8.167856e+002	1.491707e+002
8.177498e+002	1.468241e+002
8.187141e+002	1.459776e+002
8.196783e+002	1.472004e+002
8.206425e+002	1.488298e+002
8.216068e+002	1.509405e+002
8.225710e+002	1.530709e+002
8.235352e+002	1.538164e+002
8.244995e+002	1.515985e+002
8.254637e+002	1.489690e+002
8.264279e+002	1.482897e+002
8.273922e+002	1.487857e+002
8.283564e+002	1.494532e+002
8.293206e+002	1.497901e+002
8.302849e+002	1.500171e+002
8.312491e+002	1.506102e+002
8.322133e+002	1.519686e+002
8.331776e+002	1.525557e+002
8.341418e+002	1.514140e+002
8.351060e+002	1.498312e+002
8.360703e+002	1.493754e+002
8.370345e+002	1.503244e+002
8.379987e+002	1.513091e+002
8.389630e+002	1.522907e+002
8.399272e+002	1.527342e+002
8.408914e+002	1.518848e+002
8.418557e+002	1.502668e+002
8.428199e+002	1.492214e+002
8.437841e+002	1.499550e+002
8.447484e+002	1.518234e+002
8.457126e+002	1.527116e+002
8.466768e+002	1.526516e+002
8.476411e+002	1.520513e+002
8.486053e+002	1.509223e+002
8.495695e+002	1.495866e+002
8.505338e+002	1.492253e+002
8.514980e+002	1.504510e+002
8.524622e+002	1.518143e+002
8.534265e+002	1.534077e+002
8.543907e+002	1.547420e+002
8.553549e+002	1.555840e+002
8.563192e+002	1.558840e+002
8.572834e+002	1.554903e+002
8.582476e+002	1.535721e+002
8.592119e+002	1.514981e+002
8.601761e+002	1.507266e+002
8.611403e+002	1.511361e+002
8.621046e+002	1.519350e+002
8.630688e+002	1.523880e+002
8.640330e+002	1.524529e+002
8.649973e+002	1.524490e+002
8.659615e+002	1.522683e+002
8.669257e+002	1.524504e+002
8.678900e+002	1.536651e+002
8.688542e+002	1.552359e+002
8.698184e+002	1.557669e+002
8.707827e+002	1.545124e+002
8.717469e+002	1.532489e+002
8.727111e+002	1.529227e+002
8.736754e+002	1.530634e+002
8.746396e+002	1.534871e+002
8.756038e+002	1.540475e+002
8.765681e+002	1.545562e+002
8.775323e+002	1.547766e+002
8.784965e+002	1.547134e+002
8.794608e+002	1.547778e+002
8.804250e+002	1.550883e+002
8.813892e+002	1.553597e+002
8.823535e+002	1.553272e+002
8.833177e+002	1.550497e+002
8.842819e+002	1.549765e+002
8.852462e+002	1.550681e+002
8.862104e+002	1.553937e+002
8.871746e+002	1.560765e+002
8.881389e+002	1.569429e+002
8.891031e+002	1.580138e+002
8.900673e+002	1.592142e+002
8.910316e+002	1.600161e+002
8.919958e+002	1.593575e+002
8.929600e+002	1.580407e+002
8.939243e+002	1.581042e+002
8.948885e+002	1.596412e+002
8.958527e+002	1.610173e+002
8.968170e+002	1.605511e+002
8.977812e+002	1.581528e+002
8.987454e+002	1.565099e+002
8.997097e+002	1.556619e+002
9.006739e+002	1.555199e+002
9.016381e+002	1.568802e+002
9.026024e+002	1.587937e+002
9.035666e+002	1.598086e+002
9.045308e+002	1.593332e+002
9.054951e+002	1.587487e+002
9.064593e+002	1.596949e+002
9.074235e+002	1.607856e+002
9.083878e+002	1.609283e+002
9.093520e+002	1.602038e+002
9.103162e+002	1.593172e+002
9.112805e+002	1.589046e+002
9.122447e+002	1.588237e+002
9.132089e+002	1.589124e+002
9.141732e+002	1.596028e+002
9.151374e+002	1.600356e+002
9.161016e+002	1.600257e+002
9.170659e+002	1.596692e+002
9.180301e+002	1.588590e+002
9.189943e+002	1.570333e+002
9.199586e+002	1.558132e+002
9.209228e+002	1.567129e+002
9.218870e+002	1.582440e+002
9.228513e+002	1.593168e+002
9.238155e+002	1.597166e+002
9.247797e+002	1.598130e+002
9.257440e+002	1.600192e+002
9.267082e+002	1.603462e+002
9.276724e+002	1.608610e+002
9.286367e+002	1.617029e+002
9.296009e+002	1.622112e+002
9.305651e+002	1.617524e+002
9.315294e+002	1.607208e+002
9.324936e+002	1.604420e+002
9.334578e+002	1.614425e+002
9.344221e+002	1.622565e+002
9.353863e+002	1.623254e+002
9.363505e+002	1.621655e+002
9.373148e+002	1.621957e+002
9.382790e+002	1.623875e+002
9.392432e+002	1.623124e+002
9.402075e+002	1.615257e+002
9.411717e+002	1.606006e+002
9.421359e+002	1.608260e+002
9.431002e+002	1.619482e+002
9.440644e+002	1.629329e+002
9.450286e+002	1.633070e+002
9.459929e+002	1.631848e+002
9.469571e+002	1.627256e+002
9.479213e+002	1.612042e+002
9.488856e+002	1.608580e+002
9.498498e+002	1.626264e+002
9.508140e+002	1.645173e+002
9.517783e+002	1.652483e+002
9.527425e+002	1.649023e+002
9.537067e+002	1.644713e+002
9.546710e+002	1.644866e+002
9.556352e+002	1.648180e+002
9.565994e+002	1.655413e+002
9.575637e+002	1.663657e+002
9.585279e+002	1.664770e+002
9.594921e+002	1.654777e+002
9.604564e+002	1.639576e+002
9.614206e+002	1.633644e+002
9.623848e+002	1.641033e+002
9.633491e+002	1.648917e+002
9.643133e+002	1.662434e+002
9.652775e+002	1.669250e+002
9.662418e+002	1.655724e+002
9.672060e+002	1.629253e+002
9.681702e+002	1.618627e+002
9.691345e+002	1.643040e+002
9.700987e+002	1.674505e+002
9.710629e+002	1.690843e+002
9.720272e+002	1.695429e+002
9.729914e+002	1.691160e+002
9.739556e+002	1.680373e+002
9.749199e+002	1.667361e+002
9.758841e+002	1.659467e+002
9.768483e+002	1.657555e+002
9.778126e+002	1.662265e+002
9.787768e+002	1.677042e+002
9.797410e+002	1.691478e+002
9.807053e+002	1.702285e+002
9.816695e+002	1.708850e+002
9.826337e+002	1.709368e+002
9.835980e+002	1.701855e+002
9.845622e+002	1.695641e+002
9.855264e+002	1.695013e+002
9.864907e+002	1.695543e+002
9.874549e+002	1.692002e+002
9.884191e+002	1.684330e+002
9.893834e+002	1.678628e+002
9.903476e+002	1.683110e+002
9.913118e+002	1.698256e+002
9.922761e+002	1.707347e+002
9.932403e+002	1.710799e+002
9.942045e+002	1.711097e+002
9.951688e+002	1.704779e+002
9.961330e+002	1.696530e+002
9.970972e+002	1.697382e+002
9.980615e+002	1.711250e+002
9.990257e+002	1.720750e+002
9.999899e+002	1.714286e+002
1.000954e+003	1.706718e+002
1.001918e+003	1.709121e+002
1.002883e+003	1.720105e+002
1.003847e+003	1.731146e+002
1.004811e+003	1.735134e+002
1.005775e+003	1.733609e+002
1.006740e+003	1.734368e+002
1.007704e+003	1.736839e+002
1.008668e+003	1.733838e+002
1.009632e+003	1.719150e+002
1.010596e+003	1.704532e+002
1.011561e+003	1.706660e+002
1.012525e+003	1.727710e+002
1.013489e+003	1.744357e+002
1.014453e+003	1.742543e+002
1.015418e+003	1.739983e+002
1.016382e+003	1.745592e+002
1.017346e+003	1.756021e+002
1.018310e+003	1.764665e+002
1.019275e+003	1.767409e+002
1.020239e+003	1.764366e+002
1.021203e+003	1.755811e+002
1.022167e+003	1.743578e+002
1.023132e+003	1.735748e+002
1.024096e+003	1.733587e+002
1.025060e+003	1.737304e+002
1.026024e+003	1.747534e+002
1.026989e+003	1.762227e+002
1.027953e+003	1.774089e+002
1.028917e+003	1.785664e+002
1.029881e+003	1.789586e+002
1.030845e+003	1.779182e+002
1.031810e+003	1.767519e+002
1.032774e+003	1.764914e+002
1.033738e+003	1.771670e+002
1.034702e+003	1.780529e+002
1.035667e+003	1.786003e+002
1.036631e+003	1.789269e+002
1.037595e+003	1.791369e+002
1.038559e+003	1.792234e+002
1.039524e+003	1.796133e+002
1.040488e+003	1.807471e+002
1.041452e+003	1.819466e+002
1.042416e+003	1.816746e+002
1.043380e+003	1.792805e+002
1.044345e+003	1.782185e+002
1.045309e+003	1.798666e+002
1.046273e+003	1.817414e+002
1.047237e+003	1.831955e+002
1.048202e+003	1.840487e+002
1.049166e+003	1.839738e+002
1.050130e+003	1.827850e+002
1.051094e+003	1.814075e+002
1.052059e+003	1.815528e+002
1.053023e+003	1.827984e+002
1.053987e+003	1.836808e+002
1.054951e+003	1.840332e+002
1.055916e+003	1.840705e+002
1.056880e+003	1.839732e+002
1.057844e+003	1.837563e+002
1.058808e+003	1.833548e+002
1.059772e+003	1.823007e+002
1.060737e+003	1.819623e+002
1.061701e+003	1.832706e+002
1.062665e+003	1.846187e+002
1.063629e+003	1.843015e+002
1.064594e+003	1.825219e+002
1.065558e+003	1.812527e+002
1.066522e+003	1.821892e+002
1.067486e+003	1.844205e+002
1.068450e+003	1.859630e+002
1.069415e+003	1.869401e+002
1.070379e+003	1.874490e+002
1.071343e+003	1.872947e+002
1.072307e+003	1.869601e+002
1.073272e+003	1.875849e+002
1.074236e+003	1.896714e+002
1.075200e+003	1.902925e+002
1.076164e+003	1.872152e+002
1.077129e+003	1.851213e+002
1.078093e+003	1.860346e+002
1.079057e+003	1.884322e+002
1.080021e+003	1.901543e+002
1.080985e+003	1.904472e+002
1.081950e+003	1.903052e+002
1.082914e+003	1.909900e+002
1.083878e+003	1.922547e+002
1.084842e+003	1.930609e+002
1.085807e+003	1.932643e+002
1.086771e+003	1.927285e+002
1.087735e+003	1.909659e+002
1.088699e+003	1.886390e+002
1.089664e+003	1.881025e+002
1.090628e+003	1.904078e+002
1.091592e+003	1.921325e+002
1.092556e+003	1.921991e+002
1.093521e+003	1.917588e+002
1.094485e+003	1.911369e+002
1.095449e+003	1.908120e+002
1.096413e+003	1.915047e+002
1.097377e+003	1.935762e+002
1.098342e+003	1.961196e+002
1.099306e+003	1.976459e+002
1.100270e+003	1.981732e+002
1.101234e+003	1.980413e+002
1.102199e+003	1.973647e+002
1.103163e+003	1.964739e+002
1.104127e+003	1.951070e+002
1.105091e+003	1.932850e+002
1.106056e+003	1.928189e+002
1.107020e+003	1.951169e+002
1.107984e+003	1.968886e+002
1.108948e+003	1.973397e+002
1.109912e+003	1.971768e+002
1.110877e+003	1.961559e+002
1.111841e+003	1.946601e+002
1.112805e+003	1.940258e+002
1.113769e+003	1.955260e+002
1.114734e+003	1.984235e+002
1.115698e+003	2.003286e+002
1.116662e+003	2.012390e+002
1.117626e+003	2.017449e+002
1.118591e+003	2.018095e+002
1.119555e+003	2.015580e+002
1.120519e+003	2.011596e+002
1.121483e+003	2.006853e+002
1.122448e+003	2.001475e+002
1.123412e+003	1.990399e+002
1.124376e+003	1.984679e+002
1.125340e+003	1.993892e+002
1.126304e+003	2.008096e+002
1.127269e+003	2.017247e+002
1.128233e+003	2.018535e+002
1.129197e+003	2.014632e+002
1.130161e+003	2.008552e+002
1.131126e+003	2.003404e+002
1.132090e+003	2.008508e+002
1.133054e+003	2.023298e+002
1.134018e+003	2.039305e+002
1.134983e+003	2.058523e+002
1.135947e+003	2.073286e+002
1.136911e+003	2.074787e+002
1.137875e+003	2.064847e+002
1.138839e+003	2.056326e+002
1.139804e+003	2.046518e+002
1.140768e+003	2.046809e+002
1.141732e+003	2.074939e+002
1.142696e+003	2.107984e+002
1.143661e+003	2.116707e+002
1.144625e+003	2.098196e+002
1.145589e+003	2.075218e+002
1.146553e+003	2.072275e+002
1.147518e+003	2.087175e+002
1.148482e+003	2.098114e+002
1.149446e+003	2.103965e+002
1.150410e+003	2.111541e+002
1.151375e+003	2.122675e+002
1.152339e+003	2.130674e+002
1.153303e+003	2.128727e+002
1.154267e+003	2.119352e+002
1.155231e+003	2.114696e+002
1.156196e+003	2.119038e+002
1.157160e+003	2.131825e+002
1.158124e+003	2.154745e+002
1.159088e+003	2.178592e+002
1.160053e+003	2.194535e+002
1.161017e+003	2.200849e+002
1.161981e+003	2.198784e+002
1.162945e+003	2.188239e+002
1.163910e+003	2.170241e+002
1.164874e+003	2.165625e+002
1.165838e+003	2.198605e+002
1.166802e+003	2.216854e+002
1.167766e+003	2.202669e+002
1.168731e+003	2.183625e+002
1.169695e+003	2.181942e+002
1.170659e+003	2.195842e+002
1.171623e+003	2.211105e+002
1.172588e+003	2.224530e+002
1.173552e+003	2.233973e+002
1.174516e+003	2.227716e+002
1.175480e+003	2.214506e+002
1.176445e+003	2.210965e+002
1.177409e+003	2.220297e+002
1.178373e+003	2.232171e+002
1.179337e+003	2.236632e+002
1.180302e+003	2.235417e+002
1.181266e+003	2.239119e+002
1.182230e+003	2.252308e+002
1.183194e+003	2.257874e+002
1.184158e+003	2.246351e+002
1.185123e+003	2.237948e+002
1.186087e+003	2.247453e+002
1.187051e+003	2.269444e+002
1.188015e+003	2.289908e+002
1.188980e+003	2.302127e+002
1.189944e+003	2.307103e+002
1.190908e+003	2.305537e+002
1.191872e+003	2.301199e+002
1.192837e+003	2.298929e+002
1.193801e+003	2.298555e+002
1.194765e+003	2.304803e+002
1.195729e+003	2.325464e+002
1.196693e+003	2.352098e+002
1.197658e+003	2.359308e+002
1.198622e+003	2.340155e+002
1.199586e+003	2.329007e+002
1.200550e+003	2.341331e+002
1.201515e+003	2.351822e+002
1.202479e+003	2.346980e+002
1.203443e+003	2.337026e+002
1.204407e+003	2.336560e+002
1.205372e+003	2.349566e+002
1.206336e+003	2.368966e+002
1.207300e+003	2.388470e+002
1.208264e+003	2.405844e+002
1.209229e+003	2.405013e+002
1.210193e+003	2.383831e+002
1.211157e+003	2.370614e+002
1.212121e+003	2.374731e+002
1.213085e+003	2.387978e+002
1.214050e+003	2.404827e+002
1.215014e+003	2.424058e+002
1.215978e+003	2.431099e+002
1.216942e+003	2.413483e+002
1.217907e+003	2.398885e+002
1.218871e+003	2.407873e+002
1.219835e+003	2.424071e+002
1.220799e+003	2.427185e+002
1.221764e+003	2.416604e+002
1.222728e+003	2.409220e+002
1.223692e+003	2.420837e+002
1.224656e+003	2.446574e+002
1.225620e+003	2.460124e+002
1.226585e+003	2.448780e+002
1.227549e+003	2.439997e+002
1.228513e+003	2.433468e+002
1.229477e+003	2.432437e+002
1.230442e+003	2.444460e+002
1.231406e+003	2.464889e+002
1.232370e+003	2.482376e+002
1.233334e+003	2.492186e+002
1.234299e+003	2.494997e+002
1.235263e+003	2.487806e+002
1.236227e+003	2.476336e+002
1.237191e+003	2.468842e+002
1.238156e+003	2.466229e+002
1.239120e+003	2.466991e+002
1.240084e+003	2.469566e+002
1.241048e+003	2.476910e+002
1.242012e+003	2.498990e+002
1.242977e+003	2.541664e+002
1.243941e+003	2.561694e+002
1.244905e+003	2.532756e+002
1.245869e+003	2.509710e+002
1.246834e+003	2.504155e+002
1.247798e+003	2.510260e+002
1.248762e+003	2.526570e+002
1.249726e+003	2.549168e+002
1.250691e+003	2.568246e+002
1.251655e+003	2.576018e+002
1.252619e+003	2.575913e+002
1.253583e+003	2.575935e+002
1.254547e+003	2.576929e+002
1.255512e+003	2.586166e+002
1.256476e+003	2.613508e+002
1.257440e+003	2.635733e+002
1.258404e+003	2.628783e+002
1.259369e+003	2.602228e+002
1.260333e+003	2.587816e+002
1.261297e+003	2.592622e+002
1.262261e+003	2.603196e+002
1.263226e+003	2.622843e+002
1.264190e+003	2.637530e+002
1.265154e+003	2.634556e+002
1.266118e+003	2.621685e+002
1.267083e+003	2.610195e+002
1.268047e+003	2.604696e+002
1.269011e+003	2.606695e+002
1.269975e+003	2.619847e+002
1.270939e+003	2.643564e+002
1.271904e+003	2.659925e+002
1.272868e+003	2.671436e+002
1.273832e+003	2.677834e+002
1.274796e+003	2.671574e+002
1.275761e+003	2.662579e+002
1.276725e+003	2.656829e+002
1.277689e+003	2.656689e+002
1.278653e+003	2.665450e+002
1.279618e+003	2.684760e+002
1.280582e+003	2.705497e+002
1.281546e+003	2.719101e+002
1.282510e+003	2.725820e+002
1.283474e+003	2.728174e+002
1.284439e+003	2.727449e+002
1.285403e+003	2.721188e+002
1.286367e+003	2.700641e+002
1.287331e+003	2.678854e+002
1.288296e+003	2.687194e+002
1.289260e+003	2.730474e+002
1.290224e+003	2.758689e+002
1.291188e+003	2.754261e+002
1.292153e+003	2.748171e+002
1.293117e+003	2.751032e+002
1.294081e+003	2.756847e+002
1.295045e+003	2.760226e+002
1.296010e+003	2.760573e+002
1.296974e+003	2.758806e+002
1.297938e+003	2.754868e+002
1.298902e+003	2.749654e+002
1.299866e+003	2.748332e+002
1.300831e+003	2.756059e+002
1.301795e+003	2.772247e+002
1.302759e+003	2.800622e+002
1.303723e+003	2.822178e+002
1.304688e+003	2.825043e+002
1.305652e+003	2.816440e+002
1.306616e+003	2.808876e+002
1.307580e+003	2.807933e+002
1.308545e+003	2.813620e+002
1.309509e+003	2.825041e+002
1.310473e+003	2.836388e+002
1.311437e+003	2.839397e+002
1.312401e+003	2.837512e+002
1.313366e+003	2.840288e+002
1.314330e+003	2.850860e+002
1.315294e+003	2.861376e+002
1.316258e+003	2.862602e+002
1.317223e+003	2.857062e+002
1.318187e+003	2.857556e+002
1.319151e+003	2.865005e+002
1.320115e+003	2.878155e+002
1.321080e+003	2.905876e+002
1.322044e+003	2.924604e+002
1.323008e+003	2.921850e+002
1.323972e+003	2.910753e+002
1.324937e+003	2.906897e+002
1.325901e+003	2.913596e+002
1.326865e+003	2.923598e+002
1.327829e+003	2.929641e+002
1.328793e+003	2.930468e+002
1.329758e+003	2.926375e+002
1.330722e+003	2.916157e+002
1.331686e+003	2.919543e+002
1.332650e+003	2.945895e+002
1.333615e+003	2.973922e+002
1.334579e+003	2.997179e+002
1.335543e+003	3.012464e+002
1.336507e+003	3.012650e+002
1.337472e+003	2.998742e+002
1.338436e+003	2.989451e+002
1.339400e+003	2.992413e+002
1.340364e+003	3.007005e+002
1.341328e+003	3.044191e+002
1.342293e+003	3.085375e+002
1.343257e+003	3.094490e+002
1.344221e+003	3.066596e+002
1.345185e+003	3.032061e+002
1.346150e+003	3.014045e+002
1.347114e+003	3.008955e+002
1.348078e+003	3.004374e+002
1.349042e+003	2.997930e+002
1.350007e+003	3.003141e+002
1.350971e+003	3.036331e+002
1.351935e+003	3.062946e+002
1.352899e+003	3.068911e+002
1.353864e+003	3.066098e+002
1.354828e+003	3.065650e+002
1.355792e+003	3.069070e+002
1.356756e+003	3.072902e+002
1.357720e+003	3.075543e+002
1.358685e+003	3.078703e+002
1.359649e+003	3.084691e+002
1.360613e+003	3.094094e+002
1.361577e+003	3.103699e+002
1.362542e+003	3.120466e+002
1.363506e+003	3.127601e+002
1.364470e+003	3.103847e+002
1.365434e+003	3.077446e+002
1.366399e+003	3.092530e+002
1.367363e+003	3.144129e+002
1.368327e+003	3.174178e+002
1.369291e+003	3.151990e+002
1.370255e+003	3.114924e+002
1.371220e+003	3.099667e+002
1.372184e+003	3.098678e+002
1.373148e+003	3.107086e+002
1.374112e+003	3.125518e+002
1.375077e+003	3.138493e+002
1.376041e+003	3.133578e+002
1.377005e+003	3.120909e+002
1.377969e+003	3.121292e+002
1.378934e+003	3.135493e+002
1.379898e+003	3.138206e+002
1.380862e+003	3.119092e+002
1.381826e+003	3.098238e+002
1.382791e+003	3.075074e+002
1.383755e+003	3.062671e+002
1.384719e+003	3.081548e+002
1.385683e+003	3.116271e+002
1.386647e+003	3.131251e+002
1.387612e+003	3.112720e+002
1.388576e+003	3.082247e+002
1.389540e+003	3.067436e+002
1.390504e+003	3.065526e+002
1.391469e+003	3.064445e+002
1.392433e+003	3.070241e+002
1.393397e+003	3.070613e+002
1.394361e+003	3.066242e+002
1.395326e+003	3.062321e+002
1.396290e+003	3.053388e+002
1.397254e+003	3.044250e+002
1.398218e+003	3.048988e+002
1.399182e+003	3.068962e+002
1.400147e+003	3.083961e+002
1.401111e+003	3.078118e+002
1.402075e+003	3.063299e+002
1.403039e+003	3.063083e+002
1.404004e+003	3.073771e+002
1.404968e+003	3.079134e+002
1.405932e+003	3.073702e+002
1.406896e+003	3.061865e+002
1.407861e+003	3.050581e+002
1.408825e+003	3.042861e+002
1.409789e+003	3.036039e+002
1.410753e+003	3.027369e+002
1.411718e+003	3.020099e+002
1.412682e+003	3.014450e+002
1.413646e+003	3.010977e+002
1.414610e+003	3.018314e+002
1.415574e+003	3.030734e+002
1.416539e+003	3.035004e+002
1.417503e+003	3.028490e+002
1.418467e+003	3.021197e+002
1.419431e+003	3.020884e+002
1.420396e+003	3.021893e+002
1.421360e+003	3.011210e+002
1.422324e+003	2.987988e+002
1.423288e+003	2.972767e+002
1.424253e+003	2.970295e+002
1.425217e+003	2.971455e+002
1.426181e+003	2.977704e+002
1.427145e+003	2.982076e+002
1.428109e+003	2.975301e+002
1.429074e+003	2.963932e+002
1.430038e+003	2.960598e+002
1.431002e+003	2.969615e+002
1.431966e+003	2.985635e+002
1.432931e+003	3.002352e+002
1.433895e+003	3.015831e+002
1.434859e+003	3.018160e+002
1.435823e+003	3.012027e+002
1.436788e+003	3.001175e+002
1.437752e+003	2.970085e+002
1.438716e+003	2.949406e+002
1.439680e+003	2.959567e+002
1.440645e+003	2.982319e+002
1.441609e+003	3.000031e+002
1.442573e+003	3.007814e+002
1.443537e+003	3.000883e+002
1.444501e+003	2.974793e+002
1.445466e+003	2.945929e+002
1.446430e+003	2.941389e+002
1.447394e+003	2.959066e+002
1.448358e+003	2.962900e+002
1.449323e+003	2.945195e+002
1.450287e+003	2.930782e+002
1.451251e+003	2.931668e+002
1.452215e+003	2.938315e+002
1.453180e+003	2.945371e+002
1.454144e+003	2.950794e+002
1.455108e+003	2.944839e+002
1.456072e+003	2.923283e+002
1.457036e+003	2.908952e+002
1.458001e+003	2.919839e+002
1.458965e+003	2.941812e+002
1.459929e+003	2.963047e+002
1.460893e+003	2.979022e+002
1.461858e+003	2.974791e+002
1.462822e+003	2.946968e+002
1.463786e+003	2.920033e+002
1.464750e+003	2.910215e+002
1.465715e+003	2.913050e+002
1.466679e+003	2.924933e+002
1.467643e+003	2.946597e+002
1.468607e+003	2.948251e+002
1.469572e+003	2.908101e+002
1.470536e+003	2.878989e+002
1.471500e+003	2.899452e+002
1.472464e+003	2.926800e+002
1.473428e+003	2.928089e+002
1.474393e+003	2.912178e+002
1.475357e+003	2.899648e+002
1.476321e+003	2.897868e+002
1.477285e+003	2.906853e+002
1.478250e+003	2.930709e+002
1.479214e+003	2.962070e+002
1.480178e+003	2.960183e+002
1.481142e+003	2.908397e+002
1.482107e+003	2.877536e+002
1.483071e+003	2.887074e+002
1.484035e+003	2.897934e+002
1.484999e+003	2.899937e+002
1.485964e+003	2.897532e+002
1.486928e+003	2.892326e+002
1.487892e+003	2.887637e+002
1.488856e+003	2.892042e+002
1.489820e+003	2.909171e+002
1.490785e+003	2.927175e+002
1.491749e+003	2.928666e+002
1.492713e+003	2.917030e+002
1.493677e+003	2.913184e+002
1.494642e+003	2.916619e+002
1.495606e+003	2.917638e+002
1.496570e+003	2.918030e+002
1.497534e+003	2.914213e+002
1.498499e+003	2.897220e+002
1.499463e+003	2.882006e+002
1.500427e+003	2.893596e+002
1.501391e+003	2.928759e+002
1.502355e+003	2.957135e+002
1.503320e+003	2.960418e+002
1.504284e+003	2.946294e+002
1.505248e+003	2.923796e+002
1.506212e+003	2.895493e+002
1.507177e+003	2.890817e+002
1.508141e+003	2.916815e+002
1.509105e+003	2.946013e+002
1.510069e+003	2.983527e+002
1.511034e+003	3.009616e+002
1.511998e+003	3.002240e+002
1.512962e+003	2.975431e+002
1.513926e+003	2.952515e+002
1.514891e+003	2.939029e+002
1.515855e+003	2.941978e+002
1.516819e+003	2.970672e+002
1.517783e+003	3.004727e+002
1.518747e+003	3.012169e+002
1.519712e+003	3.000170e+002
1.520676e+003	2.998422e+002
1.521640e+003	3.009086e+002
1.522604e+003	3.019805e+002
1.523569e+003	3.021486e+002
1.524533e+003	3.020150e+002
1.525497e+003	3.027061e+002
1.526461e+003	3.041016e+002
1.527426e+003	3.051044e+002
1.528390e+003	3.055390e+002
1.529354e+003	3.061657e+002
1.530318e+003	3.071159e+002
1.531282e+003	3.076164e+002
1.532247e+003	3.069290e+002
1.533211e+003	3.058316e+002
1.534175e+003	3.054087e+002
1.535139e+003	3.057744e+002
1.536104e+003	3.068106e+002
1.537068e+003	3.088714e+002
1.538032e+003	3.112056e+002
1.538996e+003	3.129343e+002
1.539961e+003	3.139750e+002
1.540925e+003	3.139491e+002
1.541889e+003	3.124684e+002
1.542853e+003	3.122020e+002
1.543818e+003	3.151609e+002
1.544782e+003	3.188268e+002
1.545746e+003	3.211192e+002
1.546710e+003	3.224146e+002
1.547674e+003	3.233610e+002
1.548639e+003	3.242911e+002
1.549603e+003	3.253928e+002
1.550567e+003	3.265414e+002
1.551531e+003	3.277846e+002
1.552496e+003	3.291909e+002
1.553460e+003	3.306485e+002
1.554424e+003	3.327259e+002
1.555388e+003	3.363173e+002
1.556353e+003	3.383656e+002
1.557317e+003	3.357029e+002
1.558281e+003	3.339451e+002
1.559245e+003	3.372303e+002
1.560209e+003	3.422642e+002
1.561174e+003	3.455815e+002
1.562138e+003	3.469666e+002
1.563102e+003	3.474438e+002
1.564066e+003	3.473968e+002
1.565031e+003	3.472710e+002
1.565995e+003	3.479088e+002
1.566959e+003	3.492583e+002
1.567923e+003	3.499618e+002
1.568888e+003	3.495003e+002
1.569852e+003	3.500137e+002
1.570816e+003	3.523941e+002
1.571780e+003	3.550265e+002
1.572745e+003	3.580211e+002
1.573709e+003	3.609207e+002
1.574673e+003	3.630622e+002
1.575637e+003	3.642613e+002
1.576601e+003	3.643232e+002
1.577566e+003	3.633024e+002
1.578530e+003	3.627312e+002
1.579494e+003	3.644501e+002
1.580458e+003	3.677350e+002
1.581423e+003	3.698457e+002
1.582387e+003	3.707148e+002
1.583351e+003	3.717129e+002
1.584315e+003	3.735298e+002
1.585280e+003	3.747823e+002
1.586244e+003	3.737861e+002
1.587208e+003	3.724878e+002
1.588172e+003	3.727380e+002
1.589136e+003	3.740611e+002
1.590101e+003	3.754343e+002
1.591065e+003	3.766041e+002
1.592029e+003	3.774914e+002
1.592993e+003	3.777237e+002
1.593958e+003	3.774509e+002
1.594922e+003	3.776567e+002
1.595886e+003	3.784634e+002
1.596850e+003	3.783268e+002
1.597815e+003	3.769580e+002
1.598779e+003	3.763448e+002
1.599743e+003	3.773408e+002
1.600707e+003	3.775347e+002
1.601672e+003	3.747233e+002
1.602636e+003	3.712754e+002
1.603600e+003	3.709380e+002
1.604564e+003	3.737578e+002
1.605528e+003	3.765725e+002
1.606493e+003	3.773033e+002
1.607457e+003	3.763733e+002
1.608421e+003	3.745139e+002
1.609385e+003	3.720135e+002
1.610350e+003	3.703265e+002
1.611314e+003	3.697055e+002
1.612278e+003	3.685417e+002
1.613242e+003	3.654865e+002
1.614207e+003	3.630949e+002
1.615171e+003	3.635386e+002
1.616135e+003	3.642390e+002
1.617099e+003	3.626188e+002
1.618063e+003	3.590088e+002
1.619028e+003	3.548445e+002
1.619992e+003	3.508253e+002
1.620956e+003	3.473067e+002
1.621920e+003	3.447678e+002
1.622885e+003	3.428303e+002
1.623849e+003	3.402678e+002
1.624813e+003	3.369781e+002
1.625777e+003	3.338547e+002
1.626742e+003	3.307006e+002
1.627706e+003	3.278787e+002
1.628670e+003	3.255779e+002
1.629634e+003	3.241144e+002
1.630599e+003	3.243860e+002
1.631563e+003	3.250204e+002
1.632527e+003	3.237235e+002
1.633491e+003	3.202295e+002
1.634455e+003	3.164090e+002
1.635420e+003	3.137398e+002
1.636384e+003	3.118039e+002
1.637348e+003	3.091725e+002
1.638312e+003	3.057302e+002
1.639277e+003	3.035685e+002
1.640241e+003	3.030327e+002
1.641205e+003	3.022762e+002
1.642169e+003	3.015226e+002
1.643134e+003	3.006085e+002
1.644098e+003	2.984739e+002
1.645062e+003	2.959802e+002
1.646026e+003	2.942762e+002
1.646990e+003	2.931591e+002
1.647955e+003	2.920004e+002
1.648919e+003	2.907487e+002
1.649883e+003	2.892170e+002
1.650847e+003	2.866338e+002
1.651812e+003	2.838372e+002
1.652776e+003	2.834776e+002
1.653740e+003	2.855404e+002
1.654704e+003	2.864878e+002
1.655669e+003	2.857824e+002
1.656633e+003	2.844799e+002
1.657597e+003	2.824060e+002
1.658561e+003	2.801312e+002
1.659526e+003	2.780812e+002
1.660490e+003	2.765999e+002
1.661454e+003	2.762339e+002
1.662418e+003	2.768411e+002
1.663382e+003	2.773283e+002
1.664347e+003	2.771127e+002
1.665311e+003	2.763093e+002
1.666275e+003	2.747262e+002
1.667239e+003	2.728725e+002
1.668204e+003	2.722202e+002
1.669168e+003	2.729042e+002
1.670132e+003	2.736493e+002
1.671096e+003	2.740847e+002
1.672061e+003	2.741484e+002
1.673025e+003	2.734079e+002
1.673989e+003	2.726344e+002
1.674953e+003	2.734315e+002
1.675917e+003	2.749283e+002
1.676882e+003	2.745413e+002
1.677846e+003	2.718157e+002
1.678810e+003	2.694482e+002
1.679774e+003	2.691618e+002
1.680739e+003	2.693554e+002
1.681703e+003	2.684710e+002
1.682667e+003	2.667910e+002
1.683631e+003	2.646646e+002
1.684596e+003	2.623281e+002
1.685560e+003	2.613135e+002
1.686524e+003	2.623462e+002
1.687488e+003	2.638037e+002
1.688453e+003	2.642291e+002
1.689417e+003	2.642802e+002
1.690381e+003	2.658805e+002
1.691345e+003	2.686454e+002
1.692309e+003	2.694865e+002
1.693274e+003	2.675930e+002
1.694238e+003	2.653693e+002
1.695202e+003	2.625959e+002
1.696166e+003	2.605718e+002
1.697131e+003	2.608389e+002
1.698095e+003	2.627570e+002
1.699059e+003	2.657584e+002
1.700023e+003	2.692263e+002
1.700988e+003	2.707524e+002
1.701952e+003	2.690878e+002
1.702916e+003	2.665536e+002
1.703880e+003	2.657101e+002
1.704844e+003	2.660621e+002
1.705809e+003	2.656753e+002
1.706773e+003	2.642767e+002
1.707737e+003	2.631949e+002
1.708701e+003	2.620866e+002
1.709666e+003	2.615988e+002
1.710630e+003	2.625746e+002
1.711594e+003	2.637752e+002
1.712558e+003	2.646615e+002
1.713523e+003	2.648555e+002
1.714487e+003	2.634571e+002
1.715451e+003	2.609042e+002
1.716415e+003	2.590911e+002
1.717380e+003	2.590383e+002
1.718344e+003	2.598707e+002
1.719308e+003	2.604733e+002
1.720272e+003	2.608375e+002
1.721236e+003	2.611054e+002
1.722201e+003	2.611519e+002
1.723165e+003	2.607412e+002
1.724129e+003	2.596557e+002
1.725093e+003	2.589553e+002
1.726058e+003	2.587985e+002
1.727022e+003	2.588307e+002
1.727986e+003	2.592345e+002
1.728950e+003	2.596096e+002
1.729915e+003	2.592142e+002
1.730879e+003	2.583727e+002
1.731843e+003	2.581511e+002
1.732807e+003	2.588636e+002
1.733771e+003	2.599367e+002
1.734736e+003	2.612097e+002
1.735700e+003	2.624874e+002
1.736664e+003	2.625751e+002
1.737628e+003	2.613917e+002
1.738593e+003	2.605669e+002
1.739557e+003	2.602274e+002
1.740521e+003	2.600349e+002
1.741485e+003	2.600691e+002
1.742450e+003	2.601275e+002
1.743414e+003	2.601443e+002
1.744378e+003	2.599227e+002
1.745342e+003	2.590374e+002
1.746307e+003	2.576203e+002
1.747271e+003	2.565133e+002
1.748235e+003	2.560981e+002
1.749199e+003	2.562681e+002
1.750163e+003	2.570898e+002
1.751128e+003	2.580447e+002
1.752092e+003	2.586880e+002
1.753056e+003	2.589713e+002
1.754020e+003	2.584331e+002
1.754985e+003	2.571024e+002
1.755949e+003	2.564979e+002
1.756913e+003	2.573482e+002
1.757877e+003	2.583948e+002
1.758842e+003	2.583864e+002
1.759806e+003	2.579852e+002
1.760770e+003	2.589489e+002
1.761734e+003	2.611751e+002
1.762698e+003	2.618820e+002
1.763663e+003	2.606157e+002
1.764627e+003	2.592179e+002
1.765591e+003	2.571906e+002
1.766555e+003	2.560632e+002
1.767520e+003	2.574503e+002
1.768484e+003	2.598536e+002
1.769448e+003	2.615760e+002
1.770412e+003	2.623121e+002
1.771377e+003	2.621300e+002
1.772341e+003	2.612528e+002
1.773305e+003	2.604384e+002
1.774269e+003	2.602314e+002
1.775234e+003	2.602207e+002
1.776198e+003	2.597890e+002
1.777162e+003	2.589495e+002
1.778126e+003	2.582919e+002
1.779090e+003	2.584490e+002
1.780055e+003	2.584083e+002
1.781019e+003	2.571163e+002
1.781983e+003	2.564280e+002
1.782947e+003	2.570621e+002
1.783912e+003	2.582528e+002
1.784876e+003	2.600672e+002
1.785840e+003	2.616783e+002
1.786804e+003	2.610695e+002
1.787769e+003	2.582318e+002
1.788733e+003	2.564753e+002
1.789697e+003	2.580933e+002
1.790661e+003	2.608196e+002
1.791625e+003	2.617517e+002
1.792590e+003	2.613756e+002
1.793554e+003	2.611752e+002
1.794518e+003	2.611638e+002
1.795482e+003	2.609950e+002
1.796447e+003	2.606629e+002
1.797411e+003	2.601758e+002
1.798375e+003	2.593364e+002
1.799339e+003	2.586199e+002
1.800304e+003	2.586374e+002
1.801268e+003	2.590340e+002
1.802232e+003	2.588510e+002
1.803196e+003	2.581405e+002
1.804161e+003	2.581600e+002
1.805125e+003	2.597454e+002
1.806089e+003	2.609190e+002
1.807053e+003	2.607412e+002
1.808017e+003	2.597880e+002
1.808982e+003	2.582089e+002
1.809946e+003	2.567028e+002
1.810910e+003	2.560129e+002
1.811874e+003	2.563154e+002
1.812839e+003	2.579164e+002
1.813803e+003	2.607368e+002
1.814767e+003	2.632852e+002
1.815731e+003	2.640729e+002
1.816696e+003	2.635115e+002
1.817660e+003	2.627171e+002
1.818624e+003	2.617117e+002
1.819588e+003	2.611083e+002
1.820552e+003	2.608935e+002
1.821517e+003	2.610144e+002
1.822481e+003	2.620941e+002
1.823445e+003	2.628404e+002
1.824409e+003	2.622055e+002
1.825374e+003	2.615038e+002
1.826338e+003	2.623587e+002
1.827302e+003	2.637233e+002
1.828266e+003	2.633680e+002
1.829231e+003	2.613361e+002
1.830195e+003	2.599741e+002
1.831159e+003	2.603041e+002
1.832123e+003	2.612841e+002
1.833088e+003	2.624083e+002
1.834052e+003	2.631902e+002
1.835016e+003	2.625514e+002
1.835980e+003	2.610274e+002
1.836944e+003	2.603079e+002
1.837909e+003	2.605373e+002
1.838873e+003	2.612475e+002
1.839837e+003	2.624803e+002
1.840801e+003	2.633467e+002
1.841766e+003	2.627127e+002
1.842730e+003	2.611754e+002
1.843694e+003	2.603721e+002
1.844658e+003	2.604216e+002
1.845623e+003	2.608329e+002
1.846587e+003	2.621607e+002
1.847551e+003	2.631049e+002
1.848515e+003	2.633459e+002
1.849479e+003	2.628549e+002
1.850444e+003	2.612047e+002
1.851408e+003	2.598599e+002
1.852372e+003	2.602328e+002
1.853336e+003	2.615120e+002
1.854301e+003	2.620407e+002
1.855265e+003	2.615663e+002
1.856229e+003	2.612426e+002
1.857193e+003	2.618918e+002
1.858158e+003	2.631101e+002
1.859122e+003	2.643577e+002
1.860086e+003	2.652661e+002
1.861050e+003	2.649243e+002
1.862015e+003	2.633810e+002
1.862979e+003	2.621294e+002
1.863943e+003	2.615477e+002
1.864907e+003	2.617178e+002
1.865871e+003	2.627852e+002
1.866836e+003	2.639525e+002
1.867800e+003	2.644310e+002
1.868764e+003	2.643174e+002
1.869728e+003	2.640562e+002
1.870693e+003	2.638693e+002
1.871657e+003	2.639904e+002
1.872621e+003	2.643298e+002
1.873585e+003	2.647130e+002
1.874550e+003	2.652142e+002
1.875514e+003	2.658000e+002
1.876478e+003	2.666628e+002
1.877442e+003	2.675518e+002
1.878406e+003	2.684548e+002
1.879371e+003	2.688310e+002
1.880335e+003	2.676089e+002
1.881299e+003	2.653298e+002
1.882263e+003	2.639727e+002
1.883228e+003	2.642463e+002
1.884192e+003	2.648525e+002
1.885156e+003	2.646636e+002
1.886120e+003	2.641872e+002
1.887085e+003	2.644232e+002
1.888049e+003	2.652942e+002
1.889013e+003	2.658743e+002
1.889977e+003	2.660714e+002
1.890942e+003	2.658255e+002
1.891906e+003	2.651905e+002
1.892870e+003	2.652599e+002
1.893834e+003	2.668984e+002
1.894798e+003	2.684295e+002
1.895763e+003	2.674197e+002
1.896727e+003	2.649513e+002
1.897691e+003	2.641311e+002
1.898655e+003	2.651420e+002
1.899620e+003	2.663359e+002
1.900584e+003	2.680403e+002
