# Supplementary material for: Characterization of biocarbon generated by high- and low-temperature pyrolysis of soy hulls and coffee chaff: for polymer composite applications
Source: R Soc Open Sci. 2018 Aug 22;5(8):171970. doi: 10.1098/rsos.171970 (PMC6124110; doi:10.1098/rsos.171970)
Supplement: RSOS ESM.zip [file rsos171970supp2.zip › RSOS Raman/LightCoffee500C15m-pq3.CSV]

-2.016894e+001	0.000000e+000
-1.920471e+001	0.000000e+000
-1.824047e+001	0.000000e+000
-1.727624e+001	0.000000e+000
-1.631201e+001	0.000000e+000
-1.534777e+001	0.000000e+000
-1.438354e+001	0.000000e+000
-1.341931e+001	0.000000e+000
-1.245507e+001	0.000000e+000
-1.149084e+001	0.000000e+000
-1.052661e+001	0.000000e+000
-9.562373e+000	0.000000e+000
-8.598140e+000	0.000000e+000
-7.633906e+000	0.000000e+000
-6.669673e+000	0.000000e+000
-5.705440e+000	0.000000e+000
-4.741206e+000	0.000000e+000
-3.776973e+000	0.000000e+000
-2.812739e+000	0.000000e+000
-1.848506e+000	0.000000e+000
-8.842728e-001	0.000000e+000
7.996053e-002	0.000000e+000
1.044194e+000	0.000000e+000
2.008427e+000	0.000000e+000
2.972661e+000	0.000000e+000
3.936894e+000	0.000000e+000
4.901127e+000	0.000000e+000
5.865361e+000	0.000000e+000
6.829594e+000	0.000000e+000
7.793827e+000	0.000000e+000
8.758060e+000	0.000000e+000
9.722294e+000	0.000000e+000
1.068653e+001	0.000000e+000
1.165076e+001	0.000000e+000
1.261499e+001	0.000000e+000
1.357923e+001	0.000000e+000
1.454346e+001	0.000000e+000
1.550769e+001	0.000000e+000
1.647193e+001	0.000000e+000
1.743616e+001	0.000000e+000
1.840039e+001	0.000000e+000
1.936463e+001	0.000000e+000
2.032886e+001	0.000000e+000
2.129309e+001	0.000000e+000
2.225733e+001	0.000000e+000
2.322156e+001	0.000000e+000
2.418579e+001	0.000000e+000
2.515003e+001	0.000000e+000
2.611426e+001	0.000000e+000
2.707849e+001	0.000000e+000
2.804273e+001	0.000000e+000
2.900696e+001	0.000000e+000
2.997119e+001	0.000000e+000
3.093543e+001	0.000000e+000
3.189966e+001	0.000000e+000
3.286390e+001	0.000000e+000
3.382813e+001	0.000000e+000
3.479236e+001	0.000000e+000
3.575660e+001	0.000000e+000
3.672083e+001	0.000000e+000
3.768506e+001	0.000000e+000
3.864930e+001	0.000000e+000
3.961353e+001	0.000000e+000
4.057776e+001	0.000000e+000
4.154199e+001	0.000000e+000
4.250623e+001	0.000000e+000
4.347046e+001	0.000000e+000
4.443469e+001	0.000000e+000
4.539893e+001	0.000000e+000
4.636316e+001	0.000000e+000
4.732739e+001	0.000000e+000
4.829163e+001	0.000000e+000
4.925586e+001	0.000000e+000
5.022009e+001	4.905103e+001
5.118433e+001	4.759891e+001
5.214856e+001	4.703257e+001
5.311279e+001	4.755999e+001
5.407703e+001	4.841005e+001
5.504126e+001	4.898960e+001
5.600549e+001	4.923733e+001
5.696973e+001	4.922205e+001
5.793396e+001	4.882177e+001
5.889819e+001	4.818615e+001
5.986243e+001	4.756317e+001
6.082666e+001	4.722234e+001
6.179089e+001	4.685176e+001
6.275513e+001	4.623707e+001
6.371936e+001	4.540525e+001
6.468359e+001	4.464840e+001
6.564783e+001	4.494780e+001
6.661206e+001	4.584353e+001
6.757629e+001	4.670554e+001
6.854053e+001	4.702899e+001
6.950476e+001	4.661192e+001
7.046899e+001	4.616322e+001
7.143323e+001	4.562352e+001
7.239746e+001	4.509803e+001
7.336169e+001	4.474197e+001
7.432593e+001	4.464865e+001
7.529016e+001	4.463057e+001
7.625439e+001	4.478680e+001
7.721863e+001	4.506340e+001
7.818286e+001	4.522561e+001
7.914709e+001	4.475904e+001
8.011133e+001	4.431638e+001
8.107556e+001	4.430598e+001
8.203979e+001	4.491026e+001
8.300403e+001	4.573025e+001
8.396826e+001	4.578928e+001
8.493250e+001	4.531779e+001
8.589673e+001	4.450173e+001
8.686096e+001	4.353606e+001
8.782520e+001	4.222863e+001
8.878943e+001	4.171822e+001
8.975366e+001	4.232562e+001
9.071790e+001	4.366576e+001
9.168213e+001	4.468114e+001
9.264636e+001	4.541493e+001
9.361060e+001	4.576923e+001
9.457483e+001	4.555668e+001
9.553906e+001	4.479061e+001
9.650330e+001	4.392098e+001
9.746753e+001	4.311419e+001
9.843176e+001	4.240815e+001
9.939600e+001	4.186418e+001
1.003602e+002	4.153915e+001
1.013245e+002	4.145993e+001
1.022887e+002	4.149423e+001
1.032529e+002	4.159182e+001
1.042172e+002	4.173583e+001
1.051814e+002	4.191921e+001
1.061456e+002	4.218832e+001
1.071099e+002	4.235498e+001
1.080741e+002	4.242772e+001
1.090383e+002	4.242318e+001
1.100026e+002	4.237067e+001
1.109668e+002	4.234594e+001
1.119310e+002	4.216917e+001
1.128953e+002	4.168800e+001
1.138595e+002	4.090324e+001
1.148237e+002	4.025964e+001
1.157880e+002	4.002985e+001
1.167522e+002	4.000564e+001
1.177164e+002	4.019942e+001
1.186807e+002	4.061661e+001
1.196449e+002	4.100082e+001
1.206091e+002	4.064730e+001
1.215734e+002	3.980811e+001
1.225376e+002	3.898286e+001
1.235018e+002	3.885699e+001
1.244661e+002	3.980721e+001
1.254303e+002	4.036307e+001
1.263945e+002	4.020661e+001
1.273588e+002	3.960775e+001
1.283230e+002	3.954455e+001
1.292872e+002	4.108252e+001
1.302515e+002	4.218570e+001
1.312157e+002	4.237535e+001
1.321799e+002	4.160912e+001
1.331442e+002	4.069151e+001
1.341084e+002	3.990720e+001
1.350726e+002	3.940236e+001
1.360369e+002	3.941896e+001
1.370011e+002	4.007694e+001
1.379653e+002	4.097503e+001
1.389296e+002	4.103007e+001
1.398938e+002	4.051389e+001
1.408580e+002	3.990730e+001
1.418223e+002	3.977065e+001
1.427865e+002	4.036814e+001
1.437507e+002	4.070777e+001
1.447150e+002	4.058549e+001
1.456792e+002	4.020414e+001
1.466434e+002	4.004765e+001
1.476077e+002	4.048321e+001
1.485719e+002	4.079632e+001
1.495361e+002	4.093726e+001
1.505004e+002	4.090860e+001
1.514646e+002	4.077042e+001
1.524288e+002	4.042692e+001
1.533931e+002	4.008501e+001
1.543573e+002	3.977279e+001
1.553215e+002	3.950625e+001
1.562858e+002	3.930470e+001
1.572500e+002	3.943877e+001
1.582142e+002	3.975877e+001
1.591785e+002	3.995413e+001
1.601427e+002	3.975536e+001
1.611069e+002	3.903694e+001
1.620712e+002	3.865362e+001
1.630354e+002	3.867779e+001
1.639996e+002	3.895133e+001
1.649639e+002	3.929769e+001
1.659281e+002	3.987146e+001
1.668923e+002	4.018528e+001
1.678566e+002	3.992396e+001
1.688208e+002	3.936138e+001
1.697850e+002	3.905172e+001
1.707493e+002	3.999172e+001
1.717135e+002	4.096659e+001
1.726777e+002	4.120829e+001
1.736420e+002	4.067896e+001
1.746062e+002	3.979597e+001
1.755704e+002	3.986929e+001
1.765347e+002	4.048404e+001
1.774989e+002	4.093736e+001
1.784631e+002	4.089168e+001
1.794274e+002	4.029438e+001
1.803916e+002	3.971342e+001
1.813558e+002	3.892956e+001
1.823201e+002	3.834164e+001
1.832843e+002	3.831051e+001
1.842485e+002	3.920301e+001
1.852128e+002	3.976406e+001
1.861770e+002	3.962919e+001
1.871412e+002	3.916988e+001
1.881055e+002	3.872689e+001
1.890697e+002	3.856313e+001
1.900339e+002	3.843037e+001
1.909982e+002	3.813489e+001
1.919624e+002	3.772225e+001
1.929266e+002	3.724677e+001
1.938909e+002	3.673922e+001
1.948551e+002	3.629831e+001
1.958193e+002	3.638820e+001
1.967836e+002	3.715426e+001
1.977478e+002	3.843563e+001
1.987120e+002	3.918122e+001
1.996763e+002	3.896650e+001
2.006405e+002	3.878504e+001
2.016047e+002	3.885239e+001
2.025690e+002	3.918018e+001
2.035332e+002	3.949773e+001
2.044974e+002	3.964388e+001
2.054617e+002	3.978854e+001
2.064259e+002	4.005744e+001
2.073901e+002	4.051799e+001
2.083544e+002	4.097709e+001
2.093186e+002	4.116531e+001
2.102828e+002	4.115820e+001
2.112471e+002	4.101750e+001
2.122113e+002	4.081330e+001
2.131755e+002	4.060874e+001
2.141398e+002	4.053114e+001
2.151040e+002	4.053501e+001
2.160682e+002	4.061609e+001
2.170325e+002	4.081234e+001
2.179967e+002	4.147277e+001
2.189609e+002	4.160514e+001
2.199252e+002	4.089843e+001
2.208894e+002	3.979029e+001
2.218536e+002	3.900956e+001
2.228179e+002	3.900887e+001
2.237821e+002	3.919764e+001
2.247463e+002	3.950229e+001
2.257106e+002	3.986596e+001
2.266748e+002	4.023172e+001
2.276390e+002	4.054628e+001
2.286033e+002	4.077071e+001
2.295675e+002	4.081018e+001
2.305317e+002	4.065305e+001
2.314960e+002	4.035913e+001
2.324602e+002	4.029234e+001
2.334244e+002	4.047240e+001
2.343887e+002	4.055950e+001
2.353529e+002	4.038939e+001
2.363171e+002	3.992314e+001
2.372814e+002	3.965802e+001
2.382456e+002	3.954667e+001
2.392098e+002	3.956120e+001
2.401741e+002	3.972088e+001
2.411383e+002	4.004843e+001
2.421025e+002	4.042313e+001
2.430668e+002	4.096656e+001
2.440310e+002	4.148315e+001
2.449952e+002	4.173340e+001
2.459595e+002	4.149525e+001
2.469237e+002	4.098783e+001
2.478879e+002	4.088678e+001
2.488522e+002	4.113611e+001
2.498164e+002	4.162882e+001
2.507806e+002	4.223753e+001
2.517449e+002	4.314936e+001
2.527091e+002	4.332127e+001
2.536733e+002	4.224549e+001
2.546376e+002	4.065049e+001
2.556018e+002	3.976692e+001
2.565660e+002	4.046164e+001
2.575303e+002	4.098901e+001
2.584945e+002	4.096749e+001
2.594587e+002	4.056353e+001
2.604230e+002	4.013523e+001
2.613872e+002	3.985819e+001
2.623514e+002	3.982331e+001
2.633157e+002	4.023202e+001
2.642799e+002	4.097342e+001
2.652441e+002	4.174137e+001
2.662084e+002	4.179700e+001
2.671726e+002	4.133590e+001
2.681368e+002	4.108395e+001
2.691011e+002	4.122897e+001
2.700653e+002	4.173121e+001
2.710295e+002	4.218068e+001
2.719938e+002	4.268747e+001
2.729580e+002	4.298942e+001
2.739222e+002	4.293800e+001
2.748865e+002	4.254247e+001
2.758507e+002	4.223443e+001
2.768149e+002	4.232869e+001
2.777792e+002	4.236268e+001
2.787434e+002	4.199520e+001
2.797076e+002	4.113619e+001
2.806719e+002	4.033343e+001
2.816361e+002	4.046653e+001
2.826003e+002	4.111564e+001
2.835646e+002	4.203414e+001
2.845288e+002	4.303957e+001
2.854930e+002	4.409260e+001
2.864573e+002	4.437428e+001
2.874215e+002	4.385337e+001
2.883857e+002	4.306849e+001
2.893500e+002	4.232762e+001
2.903142e+002	4.149306e+001
2.912784e+002	4.116438e+001
2.922427e+002	4.166485e+001
2.932069e+002	4.235480e+001
2.941711e+002	4.264399e+001
2.951354e+002	4.206266e+001
2.960996e+002	4.175303e+001
2.970638e+002	4.280553e+001
2.980281e+002	4.429599e+001
2.989923e+002	4.517098e+001
2.999565e+002	4.438102e+001
3.009208e+002	4.252449e+001
3.018850e+002	4.170079e+001
3.028492e+002	4.179118e+001
3.038135e+002	4.231626e+001
3.047777e+002	4.261835e+001
3.057419e+002	4.251151e+001
3.067062e+002	4.268375e+001
3.076704e+002	4.344152e+001
3.086346e+002	4.437109e+001
3.095989e+002	4.478069e+001
3.105631e+002	4.398991e+001
3.115273e+002	4.340409e+001
3.124916e+002	4.347089e+001
3.134558e+002	4.397465e+001
3.144200e+002	4.454593e+001
3.153843e+002	4.491352e+001
3.163485e+002	4.500682e+001
3.173127e+002	4.472700e+001
3.182770e+002	4.419506e+001
3.192412e+002	4.366900e+001
3.202054e+002	4.361970e+001
3.211696e+002	4.410844e+001
3.221339e+002	4.440974e+001
3.230981e+002	4.441113e+001
3.240623e+002	4.416201e+001
3.250266e+002	4.386643e+001
3.259908e+002	4.311643e+001
3.269550e+002	4.294665e+001
3.279193e+002	4.382748e+001
3.288835e+002	4.536893e+001
3.298477e+002	4.649036e+001
3.308120e+002	4.621658e+001
3.317762e+002	4.571974e+001
3.327404e+002	4.537926e+001
3.337047e+002	4.528075e+001
3.346689e+002	4.536752e+001
3.356331e+002	4.561309e+001
3.365974e+002	4.587798e+001
3.375616e+002	4.597581e+001
3.385258e+002	4.588538e+001
3.394901e+002	4.567265e+001
3.404543e+002	4.552896e+001
3.414185e+002	4.531179e+001
3.423828e+002	4.538488e+001
3.433470e+002	4.604974e+001
3.443112e+002	4.717022e+001
3.452755e+002	4.787537e+001
3.462397e+002	4.762911e+001
3.472039e+002	4.733077e+001
3.481682e+002	4.721262e+001
3.491324e+002	4.723854e+001
3.500966e+002	4.711294e+001
3.510609e+002	4.610695e+001
3.520251e+002	4.508056e+001
3.529893e+002	4.484748e+001
3.539536e+002	4.547691e+001
3.549178e+002	4.649419e+001
3.558820e+002	4.641708e+001
3.568463e+002	4.532125e+001
3.578105e+002	4.441341e+001
3.587747e+002	4.395554e+001
3.597390e+002	4.394450e+001
3.607032e+002	4.434949e+001
3.616674e+002	4.580256e+001
3.626317e+002	4.686314e+001
3.635959e+002	4.707155e+001
3.645602e+002	4.651194e+001
3.655244e+002	4.593713e+001
3.664886e+002	4.587165e+001
3.674529e+002	4.593480e+001
3.684171e+002	4.595812e+001
3.693813e+002	4.592714e+001
3.703456e+002	4.596837e+001
3.713098e+002	4.652091e+001
3.722740e+002	4.726412e+001
3.732383e+002	4.751697e+001
3.742025e+002	4.708117e+001
3.751667e+002	4.613514e+001
3.761310e+002	4.560384e+001
3.770952e+002	4.554169e+001
3.780594e+002	4.569653e+001
3.790237e+002	4.614962e+001
3.799879e+002	4.685053e+001
3.809521e+002	4.747042e+001
3.819164e+002	4.815682e+001
3.828806e+002	4.860024e+001
3.838448e+002	4.854899e+001
3.848091e+002	4.806442e+001
3.857733e+002	4.746360e+001
3.867375e+002	4.705870e+001
3.877018e+002	4.683598e+001
3.886660e+002	4.684154e+001
3.896302e+002	4.703915e+001
3.905945e+002	4.729388e+001
3.915587e+002	4.722757e+001
3.925229e+002	4.674141e+001
3.934872e+002	4.635131e+001
3.944514e+002	4.611464e+001
3.954156e+002	4.606014e+001
3.963799e+002	4.626168e+001
3.973441e+002	4.724844e+001
3.983083e+002	4.796348e+001
3.992726e+002	4.813699e+001
4.002368e+002	4.790406e+001
4.012010e+002	4.766953e+001
4.021653e+002	4.780127e+001
4.031295e+002	4.787098e+001
4.040937e+002	4.749525e+001
4.050580e+002	4.682073e+001
4.060222e+002	4.625745e+001
4.069864e+002	4.652250e+001
4.079507e+002	4.743356e+001
4.089149e+002	4.774566e+001
4.098791e+002	4.726450e+001
4.108434e+002	4.638055e+001
4.118076e+002	4.599891e+001
4.127718e+002	4.679141e+001
4.137361e+002	4.721129e+001
4.147003e+002	4.709443e+001
4.156645e+002	4.668657e+001
4.166288e+002	4.635708e+001
4.175930e+002	4.624878e+001
4.185572e+002	4.626409e+001
4.195215e+002	4.623104e+001
4.204857e+002	4.623949e+001
4.214499e+002	4.651908e+001
4.224142e+002	4.743291e+001
4.233784e+002	4.845707e+001
4.243426e+002	4.847633e+001
4.253069e+002	4.763786e+001
4.262711e+002	4.647588e+001
4.272353e+002	4.561695e+001
4.281996e+002	4.506950e+001
4.291638e+002	4.498771e+001
4.301280e+002	4.579405e+001
4.310923e+002	4.676327e+001
4.320565e+002	4.712126e+001
4.330207e+002	4.646678e+001
4.339850e+002	4.609629e+001
4.349492e+002	4.620576e+001
4.359134e+002	4.670780e+001
4.368777e+002	4.774055e+001
4.378419e+002	4.944288e+001
4.388061e+002	5.090164e+001
4.397704e+002	5.090571e+001
4.407346e+002	5.008485e+001
4.416988e+002	4.900730e+001
4.426631e+002	4.809634e+001
4.436273e+002	4.742192e+001
4.445915e+002	4.774695e+001
4.455558e+002	4.922773e+001
4.465200e+002	5.038680e+001
4.474842e+002	5.014865e+001
4.484485e+002	4.824599e+001
4.494127e+002	4.700606e+001
4.503769e+002	4.707815e+001
4.513412e+002	4.737251e+001
4.523054e+002	4.742087e+001
4.532696e+002	4.714715e+001
4.542339e+002	4.698957e+001
4.551981e+002	4.773848e+001
4.561623e+002	4.854830e+001
4.571266e+002	4.887551e+001
4.580908e+002	4.862930e+001
4.590550e+002	4.809921e+001
4.600193e+002	4.789859e+001
4.609835e+002	4.797164e+001
4.619477e+002	4.814354e+001
4.629120e+002	4.844536e+001
4.638762e+002	4.885743e+001
4.648404e+002	4.923080e+001
4.658047e+002	4.957904e+001
4.667689e+002	4.972887e+001
4.677331e+002	4.950535e+001
4.686974e+002	4.911206e+001
4.696616e+002	4.893581e+001
4.706258e+002	4.932404e+001
4.715901e+002	4.982723e+001
4.725543e+002	5.018225e+001
4.735185e+002	5.039885e+001
4.744828e+002	5.049639e+001
4.754470e+002	5.046430e+001
4.764112e+002	5.043724e+001
4.773755e+002	5.092974e+001
4.783397e+002	5.191390e+001
4.793039e+002	5.294608e+001
4.802682e+002	5.355107e+001
4.812324e+002	5.365096e+001
4.821966e+002	5.363530e+001
4.831609e+002	5.347270e+001
4.841251e+002	5.313845e+001
4.850893e+002	5.256243e+001
4.860536e+002	5.168541e+001
4.870178e+002	5.078936e+001
4.879820e+002	4.997690e+001
4.889463e+002	4.933852e+001
4.899105e+002	4.887836e+001
4.908747e+002	4.859637e+001
4.918390e+002	4.852650e+001
4.928032e+002	4.920507e+001
4.937674e+002	5.005702e+001
4.947317e+002	5.012859e+001
4.956959e+002	4.903799e+001
4.966601e+002	4.715420e+001
4.976244e+002	4.632879e+001
4.985886e+002	4.727607e+001
4.995528e+002	4.823257e+001
5.005171e+002	4.904514e+001
5.014813e+002	4.967115e+001
5.024455e+002	4.997263e+001
5.034098e+002	4.947102e+001
5.043740e+002	4.901319e+001
5.053382e+002	4.884477e+001
5.063025e+002	4.892773e+001
5.072667e+002	4.917330e+001
5.082309e+002	4.957312e+001
5.091952e+002	5.002984e+001
5.101594e+002	5.043701e+001
5.111236e+002	5.073781e+001
5.120879e+002	5.078210e+001
5.130521e+002	5.040358e+001
5.140164e+002	4.952693e+001
5.149806e+002	4.892095e+001
5.159448e+002	4.854778e+001
5.169091e+002	4.841616e+001
5.178733e+002	4.856299e+001
5.188375e+002	4.901753e+001
5.198018e+002	4.956263e+001
5.207660e+002	5.058241e+001
5.217302e+002	5.132121e+001
5.226945e+002	5.107612e+001
5.236587e+002	4.984495e+001
5.246229e+002	4.875112e+001
5.255872e+002	4.985947e+001
5.265514e+002	5.154094e+001
5.275156e+002	5.229956e+001
5.284799e+002	5.180942e+001
5.294441e+002	5.059909e+001
5.304083e+002	4.998922e+001
5.313726e+002	5.025460e+001
5.323368e+002	5.047384e+001
5.333010e+002	5.062189e+001
5.342653e+002	5.059938e+001
5.352295e+002	5.020646e+001
5.361937e+002	4.911711e+001
5.371580e+002	4.827208e+001
5.381222e+002	4.765271e+001
5.390864e+002	4.742188e+001
5.400507e+002	4.783326e+001
5.410149e+002	4.909895e+001
5.419791e+002	5.044664e+001
5.429434e+002	5.138336e+001
5.439076e+002	5.186599e+001
5.448718e+002	5.153436e+001
5.458361e+002	5.021484e+001
5.468003e+002	4.817515e+001
5.477645e+002	4.760442e+001
5.487288e+002	4.857309e+001
5.496930e+002	4.967363e+001
5.506572e+002	5.043531e+001
5.516215e+002	5.085126e+001
5.525857e+002	5.105036e+001
5.535499e+002	5.092720e+001
5.545142e+002	5.067989e+001
5.554784e+002	5.011085e+001
5.564426e+002	4.947147e+001
5.574069e+002	4.932961e+001
5.583711e+002	5.046748e+001
5.593353e+002	5.158083e+001
5.602996e+002	5.133683e+001
5.612638e+002	5.016814e+001
5.622280e+002	4.895277e+001
5.631923e+002	4.857003e+001
5.641565e+002	4.903028e+001
5.651207e+002	4.956090e+001
5.660850e+002	5.022057e+001
5.670491e+002	5.079254e+001
5.680134e+002	5.112845e+001
5.689776e+002	5.122502e+001
5.699418e+002	5.120768e+001
5.709061e+002	5.072520e+001
5.718703e+002	5.043101e+001
5.728345e+002	5.070158e+001
5.737988e+002	5.149778e+001
5.747630e+002	5.233869e+001
5.757272e+002	5.298926e+001
5.766915e+002	5.334409e+001
5.776557e+002	5.317305e+001
5.786199e+002	5.258188e+001
5.795842e+002	5.190994e+001
5.805484e+002	5.163268e+001
5.815126e+002	5.181405e+001
5.824769e+002	5.190632e+001
5.834411e+002	5.185645e+001
5.844053e+002	5.176867e+001
5.853696e+002	5.180507e+001
5.863338e+002	5.209849e+001
5.872980e+002	5.206014e+001
5.882623e+002	5.140787e+001
5.892265e+002	5.071975e+001
5.901907e+002	5.033260e+001
5.911550e+002	5.031783e+001
5.921192e+002	5.042808e+001
5.930834e+002	5.030770e+001
5.940477e+002	5.023394e+001
5.950119e+002	5.054453e+001
5.959761e+002	5.124212e+001
5.969404e+002	5.203519e+001
5.979046e+002	5.235261e+001
5.988688e+002	5.203719e+001
5.998331e+002	5.203971e+001
6.007973e+002	5.262548e+001
6.017615e+002	5.333276e+001
6.027258e+002	5.349585e+001
6.036900e+002	5.285249e+001
6.046542e+002	5.227275e+001
6.056185e+002	5.166467e+001
6.065827e+002	5.129020e+001
6.075469e+002	5.153424e+001
6.085112e+002	5.248287e+001
6.094754e+002	5.339207e+001
6.104396e+002	5.309457e+001
6.114039e+002	5.245559e+001
6.123681e+002	5.219723e+001
6.133323e+002	5.246846e+001
6.142966e+002	5.296401e+001
6.152608e+002	5.306281e+001
6.162250e+002	5.268184e+001
6.171893e+002	5.240334e+001
6.181535e+002	5.256602e+001
6.191177e+002	5.272708e+001
6.200820e+002	5.201331e+001
6.210462e+002	4.955870e+001
6.220104e+002	4.812867e+001
6.229747e+002	4.870242e+001
6.239389e+002	4.993061e+001
6.249031e+002	5.104250e+001
6.258674e+002	5.174566e+001
6.268316e+002	5.204637e+001
6.277958e+002	5.126119e+001
6.287601e+002	5.031574e+001
6.297243e+002	5.032578e+001
6.306885e+002	5.150784e+001
6.316528e+002	5.319128e+001
6.326170e+002	5.387043e+001
6.335812e+002	5.297121e+001
6.345455e+002	5.247100e+001
6.355097e+002	5.259571e+001
6.364739e+002	5.294577e+001
6.374382e+002	5.304177e+001
6.384024e+002	5.279349e+001
6.393666e+002	5.255137e+001
6.403309e+002	5.227587e+001
6.412951e+002	5.218000e+001
6.422593e+002	5.249961e+001
6.432236e+002	5.321993e+001
6.441878e+002	5.391181e+001
6.451520e+002	5.388000e+001
6.461163e+002	5.360453e+001
6.470805e+002	5.373416e+001
6.480447e+002	5.437607e+001
6.490090e+002	5.519671e+001
6.499732e+002	5.554366e+001
6.509374e+002	5.509188e+001
6.519017e+002	5.473367e+001
6.528659e+002	5.442485e+001
6.538301e+002	5.430080e+001
6.547944e+002	5.469343e+001
6.557586e+002	5.583469e+001
6.567228e+002	5.625185e+001
6.576871e+002	5.450448e+001
6.586513e+002	5.267272e+001
6.596155e+002	5.197360e+001
6.605798e+002	5.256603e+001
6.615440e+002	5.372731e+001
6.625082e+002	5.473893e+001
6.634725e+002	5.545420e+001
6.644367e+002	5.557158e+001
6.654009e+002	5.505665e+001
6.663652e+002	5.424863e+001
6.673294e+002	5.356953e+001
6.682936e+002	5.296188e+001
6.692579e+002	5.267949e+001
6.702221e+002	5.283092e+001
6.711863e+002	5.314495e+001
6.721506e+002	5.349773e+001
6.731148e+002	5.389701e+001
6.740790e+002	5.441143e+001
6.750433e+002	5.565297e+001
6.760075e+002	5.648001e+001
6.769717e+002	5.592667e+001
6.779360e+002	5.436093e+001
6.789002e+002	5.282355e+001
6.798644e+002	5.239815e+001
6.808287e+002	5.301841e+001
6.817929e+002	5.401197e+001
6.827571e+002	5.544003e+001
6.837214e+002	5.654154e+001
6.846856e+002	5.652824e+001
6.856498e+002	5.518701e+001
6.866141e+002	5.433947e+001
6.875783e+002	5.435968e+001
6.885425e+002	5.441720e+001
6.895068e+002	5.422582e+001
6.904710e+002	5.387402e+001
6.914352e+002	5.366595e+001
6.923995e+002	5.376664e+001
6.933637e+002	5.403333e+001
6.943279e+002	5.456639e+001
6.952922e+002	5.519305e+001
6.962564e+002	5.557005e+001
6.972206e+002	5.544081e+001
6.981849e+002	5.491607e+001
6.991491e+002	5.468520e+001
7.001133e+002	5.464450e+001
7.010776e+002	5.481118e+001
7.020418e+002	5.544617e+001
7.030060e+002	5.636262e+001
7.039703e+002	5.667910e+001
7.049345e+002	5.576987e+001
7.058987e+002	5.522894e+001
7.068630e+002	5.552462e+001
7.078272e+002	5.616572e+001
7.087914e+002	5.660790e+001
7.097557e+002	5.659296e+001
7.107199e+002	5.636412e+001
7.116841e+002	5.635900e+001
7.126484e+002	5.633498e+001
7.136126e+002	5.583127e+001
7.145768e+002	5.475782e+001
7.155411e+002	5.356434e+001
7.165053e+002	5.333597e+001
7.174695e+002	5.469425e+001
7.184338e+002	5.542977e+001
7.193980e+002	5.509728e+001
7.203622e+002	5.442892e+001
7.213265e+002	5.424644e+001
7.222907e+002	5.476616e+001
7.232549e+002	5.525045e+001
7.242192e+002	5.524628e+001
7.251834e+002	5.518349e+001
7.261476e+002	5.544923e+001
7.271119e+002	5.599095e+001
7.280761e+002	5.633259e+001
7.290403e+002	5.583234e+001
7.300046e+002	5.482006e+001
7.309688e+002	5.414686e+001
7.319330e+002	5.384028e+001
7.328973e+002	5.400666e+001
7.338615e+002	5.487566e+001
7.348257e+002	5.665093e+001
7.357900e+002	5.752575e+001
7.367542e+002	5.685671e+001
7.377184e+002	5.613351e+001
7.386827e+002	5.583714e+001
7.396469e+002	5.595625e+001
7.406111e+002	5.627711e+001
7.415754e+002	5.688464e+001
7.425396e+002	5.746509e+001
7.435038e+002	5.775637e+001
7.444681e+002	5.777634e+001
7.454323e+002	5.752897e+001
7.463965e+002	5.703301e+001
7.473608e+002	5.639190e+001
7.483250e+002	5.611113e+001
7.492892e+002	5.623939e+001
7.502535e+002	5.633617e+001
7.512177e+002	5.618092e+001
7.521819e+002	5.593443e+001
7.531462e+002	5.605819e+001
7.541104e+002	5.692753e+001
7.550746e+002	5.734933e+001
7.560389e+002	5.690548e+001
7.570031e+002	5.625416e+001
7.579673e+002	5.587529e+001
7.589316e+002	5.590153e+001
7.598958e+002	5.611487e+001
7.608600e+002	5.638997e+001
7.618243e+002	5.661257e+001
7.627885e+002	5.662574e+001
7.637527e+002	5.644558e+001
7.647170e+002	5.625010e+001
7.656812e+002	5.627441e+001
7.666454e+002	5.656997e+001
7.676097e+002	5.690714e+001
7.685739e+002	5.717841e+001
7.695381e+002	5.761979e+001
7.705024e+002	5.863521e+001
7.714666e+002	6.004479e+001
7.724308e+002	6.068586e+001
7.733951e+002	5.938361e+001
7.743593e+002	5.802897e+001
7.753235e+002	5.737508e+001
7.762878e+002	5.729934e+001
7.772520e+002	5.759661e+001
7.782162e+002	5.812682e+001
7.791805e+002	5.873453e+001
7.801447e+002	5.897827e+001
7.811089e+002	5.891447e+001
7.820732e+002	5.860152e+001
7.830374e+002	5.789534e+001
7.840016e+002	5.710917e+001
7.849659e+002	5.718597e+001
7.859301e+002	5.915784e+001
7.868943e+002	6.007973e+001
7.878586e+002	5.926692e+001
7.888228e+002	5.804533e+001
7.897870e+002	5.724974e+001
7.907513e+002	5.701707e+001
7.917155e+002	5.703289e+001
7.926797e+002	5.720175e+001
7.936440e+002	5.744380e+001
7.946082e+002	5.771803e+001
7.955724e+002	5.801746e+001
7.965367e+002	5.833328e+001
7.975009e+002	5.865024e+001
7.984651e+002	5.895762e+001
7.994294e+002	5.924488e+001
8.003936e+002	5.962930e+001
8.013578e+002	5.984076e+001
8.023221e+002	5.968896e+001
8.032863e+002	5.923483e+001
8.042505e+002	5.876249e+001
8.052148e+002	5.835188e+001
8.061790e+002	5.806258e+001
8.071432e+002	5.785476e+001
8.081075e+002	5.774049e+001
8.090717e+002	5.767283e+001
8.100359e+002	5.762251e+001
8.110002e+002	5.766914e+001
8.119644e+002	5.817516e+001
8.129286e+002	5.895939e+001
8.138929e+002	5.935076e+001
8.148571e+002	5.922863e+001
8.158214e+002	5.890513e+001
8.167856e+002	5.880964e+001
8.177498e+002	5.904832e+001
8.187141e+002	5.912877e+001
8.196783e+002	5.882677e+001
8.206425e+002	5.859216e+001
8.216068e+002	5.863648e+001
8.225710e+002	5.895187e+001
8.235352e+002	5.943259e+001
8.244995e+002	6.013338e+001
8.254637e+002	6.070241e+001
8.264279e+002	6.086697e+001
8.273922e+002	6.066307e+001
8.283564e+002	6.010423e+001
8.293206e+002	5.925449e+001
8.302849e+002	5.833823e+001
8.312491e+002	5.799877e+001
8.322133e+002	5.852647e+001
8.331776e+002	5.884332e+001
8.341418e+002	5.867375e+001
8.351060e+002	5.833756e+001
8.360703e+002	5.819132e+001
8.370345e+002	5.827040e+001
8.379987e+002	5.846590e+001
8.389630e+002	5.867323e+001
8.399272e+002	5.901683e+001
8.408914e+002	5.986884e+001
8.418557e+002	6.095948e+001
8.428199e+002	6.160023e+001
8.437841e+002	6.117091e+001
8.447484e+002	6.003148e+001
8.457126e+002	5.923800e+001
8.466768e+002	5.872018e+001
8.476411e+002	5.835934e+001
8.486053e+002	5.811827e+001
8.495695e+002	5.802785e+001
8.505338e+002	5.815064e+001
8.514980e+002	5.864706e+001
8.524622e+002	5.912712e+001
8.534265e+002	5.953214e+001
8.543907e+002	5.985995e+001
8.553549e+002	6.018299e+001
8.563192e+002	6.050864e+001
8.572834e+002	6.063593e+001
8.582476e+002	6.010820e+001
8.592119e+002	5.955147e+001
8.601761e+002	5.975111e+001
8.611403e+002	6.056816e+001
8.621046e+002	6.130968e+001
8.630688e+002	6.131562e+001
8.640330e+002	6.060406e+001
8.649973e+002	6.032708e+001
8.659615e+002	6.089053e+001
8.669257e+002	6.130317e+001
8.678900e+002	6.136882e+001
8.688542e+002	6.121347e+001
8.698184e+002	6.098855e+001
8.707827e+002	6.065495e+001
8.717469e+002	6.025486e+001
8.727111e+002	5.947951e+001
8.736754e+002	5.894818e+001
8.746396e+002	5.939251e+001
8.756038e+002	6.070455e+001
8.765681e+002	6.201553e+001
8.775323e+002	6.229098e+001
8.784965e+002	6.162457e+001
8.794608e+002	6.124036e+001
8.804250e+002	6.113762e+001
8.813892e+002	6.134478e+001
8.823535e+002	6.207255e+001
8.833177e+002	6.319581e+001
8.842819e+002	6.393290e+001
8.852462e+002	6.420828e+001
8.862104e+002	6.400449e+001
8.871746e+002	6.284360e+001
8.881389e+002	6.157384e+001
8.891031e+002	6.110618e+001
8.900673e+002	6.162090e+001
8.910316e+002	6.227509e+001
8.919958e+002	6.199873e+001
8.929600e+002	6.121574e+001
8.939243e+002	6.079778e+001
8.948885e+002	6.082778e+001
8.958527e+002	6.118065e+001
8.968170e+002	6.178890e+001
8.977812e+002	6.264529e+001
8.987454e+002	6.317924e+001
8.997097e+002	6.309687e+001
9.006739e+002	6.303387e+001
9.016381e+002	6.320834e+001
9.026024e+002	6.347381e+001
9.035666e+002	6.362874e+001
9.045308e+002	6.358978e+001
9.054951e+002	6.330331e+001
9.064593e+002	6.227498e+001
9.074235e+002	6.118490e+001
9.083878e+002	6.087031e+001
9.093520e+002	6.131972e+001
9.103162e+002	6.176352e+001
9.112805e+002	6.126887e+001
9.122447e+002	5.975793e+001
9.132089e+002	5.939092e+001
9.141732e+002	6.096061e+001
9.151374e+002	6.221030e+001
9.161016e+002	6.229667e+001
9.170659e+002	6.175518e+001
9.180301e+002	6.164709e+001
9.189943e+002	6.227024e+001
9.199586e+002	6.275161e+001
9.209228e+002	6.260842e+001
9.218870e+002	6.237650e+001
9.228513e+002	6.247672e+001
9.238155e+002	6.288033e+001
9.247797e+002	6.317953e+001
9.257440e+002	6.291605e+001
9.267082e+002	6.224942e+001
9.276724e+002	6.247991e+001
9.286367e+002	6.382026e+001
9.296009e+002	6.469028e+001
9.305651e+002	6.390012e+001
9.315294e+002	6.208751e+001
9.324936e+002	6.132497e+001
9.334578e+002	6.219113e+001
9.344221e+002	6.312908e+001
9.353863e+002	6.387238e+001
9.363505e+002	6.439832e+001
9.373148e+002	6.475322e+001
9.382790e+002	6.488927e+001
9.392432e+002	6.460029e+001
9.402075e+002	6.359254e+001
9.411717e+002	6.231474e+001
9.421359e+002	6.183851e+001
9.431002e+002	6.203383e+001
9.440644e+002	6.231827e+001
9.450286e+002	6.236131e+001
9.459929e+002	6.231486e+001
9.469571e+002	6.270729e+001
9.479213e+002	6.392869e+001
9.488856e+002	6.487586e+001
9.498498e+002	6.561437e+001
9.508140e+002	6.588987e+001
9.517783e+002	6.521885e+001
9.527425e+002	6.387468e+001
9.537067e+002	6.295692e+001
9.546710e+002	6.330925e+001
9.556352e+002	6.426170e+001
9.565994e+002	6.492860e+001
9.575637e+002	6.531530e+001
9.585279e+002	6.537312e+001
9.594921e+002	6.507928e+001
9.604564e+002	6.463324e+001
9.614206e+002	6.452322e+001
9.623848e+002	6.492320e+001
9.633491e+002	6.526714e+001
9.643133e+002	6.558389e+001
9.652775e+002	6.574115e+001
9.662418e+002	6.552998e+001
9.672060e+002	6.513101e+001
9.681702e+002	6.519044e+001
9.691345e+002	6.626839e+001
9.700987e+002	6.730119e+001
9.710629e+002	6.715108e+001
9.720272e+002	6.642475e+001
9.729914e+002	6.604469e+001
9.739556e+002	6.635269e+001
9.749199e+002	6.694699e+001
9.758841e+002	6.708403e+001
9.768483e+002	6.664202e+001
9.778126e+002	6.644988e+001
9.787768e+002	6.676026e+001
9.797410e+002	6.691509e+001
9.807053e+002	6.627467e+001
9.816695e+002	6.522030e+001
9.826337e+002	6.501994e+001
9.835980e+002	6.644212e+001
9.845622e+002	6.797156e+001
9.855264e+002	6.861943e+001
9.864907e+002	6.882764e+001
9.874549e+002	6.898764e+001
9.884191e+002	6.919313e+001
9.893834e+002	6.932137e+001
9.903476e+002	6.924602e+001
9.913118e+002	6.901039e+001
9.922761e+002	6.883153e+001
9.932403e+002	6.871502e+001
9.942045e+002	6.865417e+001
9.951688e+002	6.850377e+001
9.961330e+002	6.842500e+001
9.970972e+002	6.888856e+001
9.980615e+002	7.020020e+001
9.990257e+002	7.099593e+001
9.999899e+002	7.038373e+001
1.000954e+003	6.945945e+001
1.001918e+003	6.870085e+001
1.002883e+003	6.828710e+001
1.003847e+003	6.836163e+001
1.004811e+003	6.903311e+001
1.005775e+003	7.003478e+001
1.006740e+003	7.042311e+001
1.007704e+003	7.016795e+001
1.008668e+003	6.971623e+001
1.009632e+003	6.913537e+001
1.010596e+003	6.853461e+001
1.011561e+003	6.783553e+001
1.012525e+003	6.692494e+001
1.013489e+003	6.679699e+001
1.014453e+003	6.860085e+001
1.015418e+003	7.029043e+001
1.016382e+003	7.133398e+001
1.017346e+003	7.185734e+001
1.018310e+003	7.198674e+001
1.019275e+003	7.178194e+001
1.020239e+003	7.140601e+001
1.021203e+003	7.113250e+001
1.022167e+003	7.104060e+001
1.023132e+003	7.135860e+001
1.024096e+003	7.229787e+001
1.025060e+003	7.323717e+001
1.026024e+003	7.348674e+001
1.026989e+003	7.309360e+001
1.027953e+003	7.308837e+001
1.028917e+003	7.395622e+001
1.029881e+003	7.460383e+001
1.030845e+003	7.474757e+001
1.031810e+003	7.470546e+001
1.032774e+003	7.468509e+001
1.033738e+003	7.469911e+001
1.034702e+003	7.462926e+001
1.035667e+003	7.437672e+001
1.036631e+003	7.405220e+001
1.037595e+003	7.385833e+001
1.038559e+003	7.377819e+001
1.039524e+003	7.397368e+001
1.040488e+003	7.464251e+001
1.041452e+003	7.546864e+001
1.042416e+003	7.585938e+001
1.043380e+003	7.579951e+001
1.044345e+003	7.557817e+001
1.045309e+003	7.482387e+001
1.046273e+003	7.429134e+001
1.047237e+003	7.454483e+001
1.048202e+003	7.521172e+001
1.049166e+003	7.559813e+001
1.050130e+003	7.534345e+001
1.051094e+003	7.467583e+001
1.052059e+003	7.368541e+001
1.053023e+003	7.263686e+001
1.053987e+003	7.253862e+001
1.054951e+003	7.364234e+001
1.055916e+003	7.502082e+001
1.056880e+003	7.589594e+001
1.057844e+003	7.628897e+001
1.058808e+003	7.655010e+001
1.059772e+003	7.672554e+001
1.060737e+003	7.673247e+001
1.061701e+003	7.623138e+001
1.062665e+003	7.572880e+001
1.063629e+003	7.558109e+001
1.064594e+003	7.588934e+001
1.065558e+003	7.674449e+001
1.066522e+003	7.842020e+001
1.067486e+003	8.019984e+001
1.068450e+003	8.009265e+001
1.069415e+003	7.850481e+001
1.070379e+003	7.729272e+001
1.071343e+003	7.712810e+001
1.072307e+003	7.771849e+001
1.073272e+003	7.881210e+001
1.074236e+003	8.070412e+001
1.075200e+003	8.165416e+001
1.076164e+003	8.068011e+001
1.077129e+003	7.977776e+001
1.078093e+003	7.955351e+001
1.079057e+003	7.970424e+001
1.080021e+003	7.975999e+001
1.080985e+003	7.955948e+001
1.081950e+003	7.933070e+001
1.082914e+003	7.936888e+001
1.083878e+003	7.963180e+001
1.084842e+003	7.977956e+001
1.085807e+003	7.973167e+001
1.086771e+003	7.982948e+001
1.087735e+003	8.043758e+001
1.088699e+003	8.144205e+001
1.089664e+003	8.232560e+001
1.090628e+003	8.329032e+001
1.091592e+003	8.365086e+001
1.092556e+003	8.244250e+001
1.093521e+003	8.138374e+001
1.094485e+003	8.184467e+001
1.095449e+003	8.331091e+001
1.096413e+003	8.435262e+001
1.097377e+003	8.413158e+001
1.098342e+003	8.317756e+001
1.099306e+003	8.230934e+001
1.100270e+003	8.152339e+001
1.101234e+003	8.094969e+001
1.102199e+003	8.064365e+001
1.103163e+003	8.069730e+001
1.104127e+003	8.118504e+001
1.105091e+003	8.202681e+001
1.106056e+003	8.295887e+001
1.107020e+003	8.419726e+001
1.107984e+003	8.526579e+001
1.108948e+003	8.630031e+001
1.109912e+003	8.701598e+001
1.110877e+003	8.683636e+001
1.111841e+003	8.592961e+001
1.112805e+003	8.511102e+001
1.113769e+003	8.507120e+001
1.114734e+003	8.567149e+001
1.115698e+003	8.651419e+001
1.116662e+003	8.752436e+001
1.117626e+003	8.805753e+001
1.118591e+003	8.773220e+001
1.119555e+003	8.717396e+001
1.120519e+003	8.719901e+001
1.121483e+003	8.779999e+001
1.122448e+003	8.788599e+001
1.123412e+003	8.675104e+001
1.124376e+003	8.579773e+001
1.125340e+003	8.550180e+001
1.126304e+003	8.569789e+001
1.127269e+003	8.630850e+001
1.128233e+003	8.715986e+001
1.129197e+003	8.802621e+001
1.130161e+003	8.878308e+001
1.131126e+003	8.938417e+001
1.132090e+003	8.916353e+001
1.133054e+003	8.792113e+001
1.134018e+003	8.730390e+001
1.134983e+003	8.795451e+001
1.135947e+003	8.904845e+001
1.136911e+003	8.990978e+001
1.137875e+003	9.057700e+001
1.138839e+003	9.077397e+001
1.139804e+003	8.964012e+001
1.140768e+003	8.918002e+001
1.141732e+003	9.086406e+001
1.142696e+003	9.334987e+001
1.143661e+003	9.528938e+001
1.144625e+003	9.630235e+001
1.145589e+003	9.668668e+001
1.146553e+003	9.674593e+001
1.147518e+003	9.658299e+001
1.148482e+003	9.688116e+001
1.149446e+003	9.778770e+001
1.150410e+003	9.881277e+001
1.151375e+003	1.001489e+002
1.152339e+003	1.011589e+002
1.153303e+003	1.010778e+002
1.154267e+003	1.000916e+002
1.155231e+003	9.953751e+001
1.156196e+003	1.001282e+002
1.157160e+003	1.009432e+002
1.158124e+003	1.013023e+002
1.159088e+003	1.012759e+002
1.160053e+003	1.007796e+002
1.161017e+003	9.997719e+001
1.161981e+003	9.954312e+001
1.162945e+003	1.002100e+002
1.163910e+003	1.018053e+002
1.164874e+003	1.028059e+002
1.165838e+003	1.030469e+002
1.166802e+003	1.032500e+002
1.167766e+003	1.030600e+002
1.168731e+003	1.029678e+002
1.169695e+003	1.035805e+002
1.170659e+003	1.047076e+002
1.171623e+003	1.054127e+002
1.172588e+003	1.052186e+002
1.173552e+003	1.049256e+002
1.174516e+003	1.052359e+002
1.175480e+003	1.057871e+002
1.176445e+003	1.065111e+002
1.177409e+003	1.073558e+002
1.178373e+003	1.075837e+002
1.179337e+003	1.063075e+002
1.180302e+003	1.038939e+002
1.181266e+003	1.029350e+002
1.182230e+003	1.043237e+002
1.183194e+003	1.054560e+002
1.184158e+003	1.059332e+002
1.185123e+003	1.064553e+002
1.186087e+003	1.077034e+002
1.187051e+003	1.093041e+002
1.188015e+003	1.102240e+002
1.188980e+003	1.099571e+002
1.189944e+003	1.093412e+002
1.190908e+003	1.095192e+002
1.191872e+003	1.103101e+002
1.192837e+003	1.111138e+002
1.193801e+003	1.119048e+002
1.194765e+003	1.122890e+002
1.195729e+003	1.115817e+002
1.196693e+003	1.103568e+002
1.197658e+003	1.106235e+002
1.198622e+003	1.131054e+002
1.199586e+003	1.147539e+002
1.200550e+003	1.140753e+002
1.201515e+003	1.133454e+002
1.202479e+003	1.135012e+002
1.203443e+003	1.142959e+002
1.204407e+003	1.153008e+002
1.205372e+003	1.162592e+002
1.206336e+003	1.170410e+002
1.207300e+003	1.175347e+002
1.208264e+003	1.176958e+002
1.209229e+003	1.171426e+002
1.210193e+003	1.156260e+002
1.211157e+003	1.151460e+002
1.212121e+003	1.172363e+002
1.213085e+003	1.199069e+002
1.214050e+003	1.204791e+002
1.215014e+003	1.189731e+002
1.215978e+003	1.179647e+002
1.216942e+003	1.184797e+002
1.217907e+003	1.193967e+002
1.218871e+003	1.202073e+002
1.219835e+003	1.208474e+002
1.220799e+003	1.211369e+002
1.221764e+003	1.211676e+002
1.222728e+003	1.213236e+002
1.223692e+003	1.219522e+002
1.224656e+003	1.230494e+002
1.225620e+003	1.244895e+002
1.226585e+003	1.267569e+002
1.227549e+003	1.277560e+002
1.228513e+003	1.268007e+002
1.229477e+003	1.255244e+002
1.230442e+003	1.247148e+002
1.231406e+003	1.244411e+002
1.232370e+003	1.246323e+002
1.233334e+003	1.252205e+002
1.234299e+003	1.259306e+002
1.235263e+003	1.267732e+002
1.236227e+003	1.273866e+002
1.237191e+003	1.270879e+002
1.238156e+003	1.261117e+002
1.239120e+003	1.255359e+002
1.240084e+003	1.259185e+002
1.241048e+003	1.269393e+002
1.242012e+003	1.280611e+002
1.242977e+003	1.292883e+002
1.243941e+003	1.303371e+002
1.244905e+003	1.313561e+002
1.245869e+003	1.319876e+002
1.246834e+003	1.321122e+002
1.247798e+003	1.319370e+002
1.248762e+003	1.315152e+002
1.249726e+003	1.309896e+002
1.250691e+003	1.306210e+002
1.251655e+003	1.305471e+002
1.252619e+003	1.307175e+002
1.253583e+003	1.312097e+002
1.254547e+003	1.320444e+002
1.255512e+003	1.326920e+002
1.256476e+003	1.331103e+002
1.257440e+003	1.334650e+002
1.258404e+003	1.336220e+002
1.259369e+003	1.336293e+002
1.260333e+003	1.339763e+002
1.261297e+003	1.349335e+002
1.262261e+003	1.357077e+002
1.263226e+003	1.356868e+002
1.264190e+003	1.356003e+002
1.265154e+003	1.358257e+002
1.266118e+003	1.363527e+002
1.267083e+003	1.371934e+002
1.268047e+003	1.382392e+002
1.269011e+003	1.390124e+002
1.269975e+003	1.388426e+002
1.270939e+003	1.377330e+002
1.271904e+003	1.373576e+002
1.272868e+003	1.386264e+002
1.273832e+003	1.397095e+002
1.274796e+003	1.402760e+002
1.275761e+003	1.406203e+002
1.276725e+003	1.412170e+002
1.277689e+003	1.418727e+002
1.278653e+003	1.416576e+002
1.279618e+003	1.400595e+002
1.280582e+003	1.386548e+002
1.281546e+003	1.395413e+002
1.282510e+003	1.416627e+002
1.283474e+003	1.427030e+002
1.284439e+003	1.426935e+002
1.285403e+003	1.429311e+002
1.286367e+003	1.442953e+002
1.287331e+003	1.459201e+002
1.288296e+003	1.461476e+002
1.289260e+003	1.448513e+002
1.290224e+003	1.438008e+002
1.291188e+003	1.432439e+002
1.292153e+003	1.429992e+002
1.293117e+003	1.428837e+002
1.294081e+003	1.431287e+002
1.295045e+003	1.443814e+002
1.296010e+003	1.462621e+002
1.296974e+003	1.473743e+002
1.297938e+003	1.467168e+002
1.298902e+003	1.450742e+002
1.299866e+003	1.443912e+002
1.300831e+003	1.450483e+002
1.301795e+003	1.464843e+002
1.302759e+003	1.494498e+002
1.303723e+003	1.516462e+002
1.304688e+003	1.517612e+002
1.305652e+003	1.507293e+002
1.306616e+003	1.497682e+002
1.307580e+003	1.493051e+002
1.308545e+003	1.497920e+002
1.309509e+003	1.517518e+002
1.310473e+003	1.537215e+002
1.311437e+003	1.537660e+002
1.312401e+003	1.527261e+002
1.313366e+003	1.521128e+002
1.314330e+003	1.522967e+002
1.315294e+003	1.528025e+002
1.316258e+003	1.530442e+002
1.317223e+003	1.532433e+002
1.318187e+003	1.546588e+002
1.319151e+003	1.580616e+002
1.320115e+003	1.602661e+002
1.321080e+003	1.595132e+002
1.322044e+003	1.587629e+002
1.323008e+003	1.593381e+002
1.323972e+003	1.604344e+002
1.324937e+003	1.610698e+002
1.325901e+003	1.611089e+002
1.326865e+003	1.609842e+002
1.327829e+003	1.609522e+002
1.328793e+003	1.609140e+002
1.329758e+003	1.608388e+002
1.330722e+003	1.607804e+002
1.331686e+003	1.610693e+002
1.332650e+003	1.620731e+002
1.333615e+003	1.629509e+002
1.334579e+003	1.628663e+002
1.335543e+003	1.625084e+002
1.336507e+003	1.633479e+002
1.337472e+003	1.655675e+002
1.338436e+003	1.673369e+002
1.339400e+003	1.674890e+002
1.340364e+003	1.671724e+002
1.341328e+003	1.676805e+002
1.342293e+003	1.684968e+002
1.343257e+003	1.687630e+002
1.344221e+003	1.683824e+002
1.345185e+003	1.679751e+002
1.346150e+003	1.679709e+002
1.347114e+003	1.683345e+002
1.348078e+003	1.690660e+002
1.349042e+003	1.703292e+002
1.350007e+003	1.714770e+002
1.350971e+003	1.728341e+002
1.351935e+003	1.734115e+002
1.352899e+003	1.719562e+002
1.353864e+003	1.702049e+002
1.354828e+003	1.701983e+002
1.355792e+003	1.718758e+002
1.356756e+003	1.736570e+002
1.357720e+003	1.744473e+002
1.358685e+003	1.745050e+002
1.359649e+003	1.742771e+002
1.360613e+003	1.736689e+002
1.361577e+003	1.734308e+002
1.362542e+003	1.739839e+002
1.363506e+003	1.742708e+002
1.364470e+003	1.737155e+002
1.365434e+003	1.728307e+002
1.366399e+003	1.722327e+002
1.367363e+003	1.720212e+002
1.368327e+003	1.719720e+002
1.369291e+003	1.719372e+002
1.370255e+003	1.719949e+002
1.371220e+003	1.721462e+002
1.372184e+003	1.723401e+002
1.373148e+003	1.730151e+002
1.374112e+003	1.742398e+002
1.375077e+003	1.745516e+002
1.376041e+003	1.725603e+002
1.377005e+003	1.698175e+002
1.377969e+003	1.691008e+002
1.378934e+003	1.704481e+002
1.379898e+003	1.718822e+002
1.380862e+003	1.736558e+002
1.381826e+003	1.743307e+002
1.382791e+003	1.724826e+002
1.383755e+003	1.703884e+002
1.384719e+003	1.697643e+002
1.385683e+003	1.702688e+002
1.386647e+003	1.708248e+002
1.387612e+003	1.709713e+002
1.388576e+003	1.709176e+002
1.389540e+003	1.708310e+002
1.390504e+003	1.705792e+002
1.391469e+003	1.701166e+002
1.392433e+003	1.694411e+002
1.393397e+003	1.687209e+002
1.394361e+003	1.682518e+002
1.395326e+003	1.677928e+002
1.396290e+003	1.664373e+002
1.397254e+003	1.649667e+002
1.398218e+003	1.654109e+002
1.399182e+003	1.679464e+002
1.400147e+003	1.695523e+002
1.401111e+003	1.676066e+002
1.402075e+003	1.640168e+002
1.403039e+003	1.633123e+002
1.404004e+003	1.651543e+002
1.404968e+003	1.661742e+002
1.405932e+003	1.655589e+002
1.406896e+003	1.644775e+002
1.407861e+003	1.637885e+002
1.408825e+003	1.635458e+002
1.409789e+003	1.635292e+002
1.410753e+003	1.635676e+002
1.411718e+003	1.633834e+002
1.412682e+003	1.627213e+002
1.413646e+003	1.620147e+002
1.414610e+003	1.621665e+002
1.415574e+003	1.625919e+002
1.416539e+003	1.622013e+002
1.417503e+003	1.608397e+002
1.418467e+003	1.591054e+002
1.419431e+003	1.572181e+002
1.420396e+003	1.558379e+002
1.421360e+003	1.563108e+002
1.422324e+003	1.587549e+002
1.423288e+003	1.609961e+002
1.424253e+003	1.637513e+002
1.425217e+003	1.648735e+002
1.426181e+003	1.623949e+002
1.427145e+003	1.597675e+002
1.428109e+003	1.596614e+002
1.429074e+003	1.609167e+002
1.430038e+003	1.607371e+002
1.431002e+003	1.584841e+002
1.431966e+003	1.566625e+002
1.432931e+003	1.579878e+002
1.433895e+003	1.614438e+002
1.434859e+003	1.625820e+002
1.435823e+003	1.604318e+002
1.436788e+003	1.589402e+002
1.437752e+003	1.582434e+002
1.438716e+003	1.576799e+002
1.439680e+003	1.568956e+002
1.440645e+003	1.563037e+002
1.441609e+003	1.566030e+002
1.442573e+003	1.575921e+002
1.443537e+003	1.581026e+002
1.444501e+003	1.574166e+002
1.445466e+003	1.565275e+002
1.446430e+003	1.572102e+002
1.447394e+003	1.591600e+002
1.448358e+003	1.589753e+002
1.449323e+003	1.556996e+002
1.450287e+003	1.536028e+002
1.451251e+003	1.552609e+002
1.452215e+003	1.575301e+002
1.453180e+003	1.575070e+002
1.454144e+003	1.557807e+002
1.455108e+003	1.539995e+002
1.456072e+003	1.523985e+002
1.457036e+003	1.514510e+002
1.458001e+003	1.517246e+002
1.458965e+003	1.525910e+002
1.459929e+003	1.533828e+002
1.460893e+003	1.540341e+002
1.461858e+003	1.543615e+002
1.462822e+003	1.543507e+002
1.463786e+003	1.542477e+002
1.464750e+003	1.542885e+002
1.465715e+003	1.542438e+002
1.466679e+003	1.533379e+002
1.467643e+003	1.515023e+002
1.468607e+003	1.510589e+002
1.469572e+003	1.534839e+002
1.470536e+003	1.553198e+002
1.471500e+003	1.546695e+002
1.472464e+003	1.529517e+002
1.473428e+003	1.509736e+002
1.474393e+003	1.492400e+002
1.475357e+003	1.483145e+002
1.476321e+003	1.483115e+002
1.477285e+003	1.486619e+002
1.478250e+003	1.487287e+002
1.479214e+003	1.485014e+002
1.480178e+003	1.483008e+002
1.481142e+003	1.479947e+002
1.482107e+003	1.485434e+002
1.483071e+003	1.514096e+002
1.484035e+003	1.532614e+002
1.484999e+003	1.522291e+002
1.485964e+003	1.503344e+002
1.486928e+003	1.494873e+002
1.487892e+003	1.497868e+002
1.488856e+003	1.505091e+002
1.489820e+003	1.512312e+002
1.490785e+003	1.518560e+002
1.491749e+003	1.523149e+002
1.492713e+003	1.526880e+002
1.493677e+003	1.522888e+002
1.494642e+003	1.493506e+002
1.495606e+003	1.478801e+002
1.496570e+003	1.488745e+002
1.497534e+003	1.501653e+002
1.498499e+003	1.508264e+002
1.499463e+003	1.512322e+002
1.500427e+003	1.521516e+002
1.501391e+003	1.534647e+002
1.502355e+003	1.541140e+002
1.503320e+003	1.534443e+002
1.504284e+003	1.519657e+002
1.505248e+003	1.503597e+002
1.506212e+003	1.487251e+002
1.507177e+003	1.479631e+002
1.508141e+003	1.482319e+002
1.509105e+003	1.489463e+002
1.510069e+003	1.502014e+002
1.511034e+003	1.515320e+002
1.511998e+003	1.525746e+002
1.512962e+003	1.534231e+002
1.513926e+003	1.544453e+002
1.514891e+003	1.556232e+002
1.515855e+003	1.560835e+002
1.516819e+003	1.551377e+002
1.517783e+003	1.541695e+002
1.518747e+003	1.554591e+002
1.519712e+003	1.583682e+002
1.520676e+003	1.598826e+002
1.521640e+003	1.597051e+002
1.522604e+003	1.593559e+002
1.523569e+003	1.590692e+002
1.524533e+003	1.588871e+002
1.525497e+003	1.591893e+002
1.526461e+003	1.599080e+002
1.527426e+003	1.605294e+002
1.528390e+003	1.609804e+002
1.529354e+003	1.612573e+002
1.530318e+003	1.610413e+002
1.531282e+003	1.605495e+002
1.532247e+003	1.600332e+002
1.533211e+003	1.598009e+002
1.534175e+003	1.605055e+002
1.535139e+003	1.621974e+002
1.536104e+003	1.638166e+002
1.537068e+003	1.648204e+002
1.538032e+003	1.656301e+002
1.538996e+003	1.665516e+002
1.539961e+003	1.676103e+002
1.540925e+003	1.693216e+002
1.541889e+003	1.719259e+002
1.542853e+003	1.737451e+002
1.543818e+003	1.737222e+002
1.544782e+003	1.735049e+002
1.545746e+003	1.743525e+002
1.546710e+003	1.756910e+002
1.547674e+003	1.768754e+002
1.548639e+003	1.779167e+002
1.549603e+003	1.789114e+002
1.550567e+003	1.797599e+002
1.551531e+003	1.806107e+002
1.552496e+003	1.818820e+002
1.553460e+003	1.833488e+002
1.554424e+003	1.838005e+002
1.555388e+003	1.829498e+002
1.556353e+003	1.834071e+002
1.557317e+003	1.867872e+002
1.558281e+003	1.904251e+002
1.559245e+003	1.926094e+002
1.560209e+003	1.940575e+002
1.561174e+003	1.959810e+002
1.562138e+003	1.982666e+002
1.563102e+003	1.994258e+002
1.564066e+003	1.985757e+002
1.565031e+003	1.977092e+002
1.565995e+003	2.000238e+002
1.566959e+003	2.048915e+002
1.567923e+003	2.073741e+002
1.568888e+003	2.067164e+002
1.569852e+003	2.065573e+002
1.570816e+003	2.078878e+002
1.571780e+003	2.093539e+002
1.572745e+003	2.104752e+002
1.573709e+003	2.117246e+002
1.574673e+003	2.135800e+002
1.575637e+003	2.157080e+002
1.576601e+003	2.173772e+002
1.577566e+003	2.183023e+002
1.578530e+003	2.188836e+002
1.579494e+003	2.195653e+002
1.580458e+003	2.201948e+002
1.581423e+003	2.200208e+002
1.582387e+003	2.186737e+002
1.583351e+003	2.190721e+002
1.584315e+003	2.235000e+002
1.585280e+003	2.266869e+002
1.586244e+003	2.254281e+002
1.587208e+003	2.233584e+002
1.588172e+003	2.236026e+002
1.589136e+003	2.252973e+002
1.590101e+003	2.261917e+002
1.591065e+003	2.258124e+002
1.592029e+003	2.255891e+002
1.592993e+003	2.266685e+002
1.593958e+003	2.281990e+002
1.594922e+003	2.282140e+002
1.595886e+003	2.264853e+002
1.596850e+003	2.251438e+002
1.597815e+003	2.243779e+002
1.598779e+003	2.244171e+002
1.599743e+003	2.260169e+002
1.600707e+003	2.269041e+002
1.601672e+003	2.253714e+002
1.602636e+003	2.229064e+002
1.603600e+003	2.216629e+002
1.604564e+003	2.218621e+002
1.605528e+003	2.222254e+002
1.606493e+003	2.218753e+002
1.607457e+003	2.210308e+002
1.608421e+003	2.202953e+002
1.609385e+003	2.197259e+002
1.610350e+003	2.181687e+002
1.611314e+003	2.149806e+002
1.612278e+003	2.123189e+002
1.613242e+003	2.106730e+002
1.614207e+003	2.094225e+002
1.615171e+003	2.092801e+002
1.616135e+003	2.088053e+002
1.617099e+003	2.063265e+002
1.618063e+003	2.023237e+002
1.619028e+003	1.981829e+002
1.619992e+003	1.945688e+002
1.620956e+003	1.918039e+002
1.621920e+003	1.903892e+002
1.622885e+003	1.898139e+002
1.623849e+003	1.885941e+002
1.624813e+003	1.868148e+002
1.625777e+003	1.837502e+002
1.626742e+003	1.781644e+002
1.627706e+003	1.733274e+002
1.628670e+003	1.705537e+002
1.629634e+003	1.687055e+002
1.630599e+003	1.677169e+002
1.631563e+003	1.667132e+002
1.632527e+003	1.639815e+002
1.633491e+003	1.596266e+002
1.634455e+003	1.561503e+002
1.635420e+003	1.553633e+002
1.636384e+003	1.558112e+002
1.637348e+003	1.549421e+002
1.638312e+003	1.527297e+002
1.639277e+003	1.505330e+002
1.640241e+003	1.483014e+002
1.641205e+003	1.461869e+002
1.642169e+003	1.445484e+002
1.643134e+003	1.430479e+002
1.644098e+003	1.408929e+002
1.645062e+003	1.388285e+002
1.646026e+003	1.381103e+002
1.646990e+003	1.381756e+002
1.647955e+003	1.372456e+002
1.648919e+003	1.348588e+002
1.649883e+003	1.326624e+002
1.650847e+003	1.321247e+002
1.651812e+003	1.324531e+002
1.652776e+003	1.319747e+002
1.653740e+003	1.307319e+002
1.654704e+003	1.296142e+002
1.655669e+003	1.286498e+002
1.656633e+003	1.279637e+002
1.657597e+003	1.278868e+002
1.658561e+003	1.275864e+002
1.659526e+003	1.263569e+002
1.660490e+003	1.248412e+002
1.661454e+003	1.238890e+002
1.662418e+003	1.235450e+002
1.663382e+003	1.233890e+002
1.664347e+003	1.232508e+002
1.665311e+003	1.228624e+002
1.666275e+003	1.219144e+002
1.667239e+003	1.205739e+002
1.668204e+003	1.191292e+002
1.669168e+003	1.176741e+002
1.670132e+003	1.168199e+002
1.671096e+003	1.167441e+002
1.672061e+003	1.168501e+002
1.673025e+003	1.170557e+002
1.673989e+003	1.169592e+002
1.674953e+003	1.158692e+002
1.675917e+003	1.142588e+002
1.676882e+003	1.131582e+002
1.677846e+003	1.126995e+002
1.678810e+003	1.128850e+002
1.679774e+003	1.142685e+002
1.680739e+003	1.156577e+002
1.681703e+003	1.155988e+002
1.682667e+003	1.147361e+002
1.683631e+003	1.146800e+002
1.684596e+003	1.154670e+002
1.685560e+003	1.158555e+002
1.686524e+003	1.154770e+002
1.687488e+003	1.142976e+002
1.688453e+003	1.117434e+002
1.689417e+003	1.088752e+002
1.690381e+003	1.080919e+002
1.691345e+003	1.090928e+002
1.692309e+003	1.100461e+002
1.693274e+003	1.108644e+002
1.694238e+003	1.114773e+002
1.695202e+003	1.117555e+002
1.696166e+003	1.117623e+002
1.697131e+003	1.116068e+002
1.698095e+003	1.113607e+002
1.699059e+003	1.110758e+002
1.700023e+003	1.107677e+002
1.700988e+003	1.103080e+002
1.701952e+003	1.095701e+002
1.702916e+003	1.088292e+002
1.703880e+003	1.084138e+002
1.704844e+003	1.084172e+002
1.705809e+003	1.090907e+002
1.706773e+003	1.107010e+002
1.707737e+003	1.110599e+002
1.708701e+003	1.089341e+002
1.709666e+003	1.074157e+002
1.710630e+003	1.078383e+002
1.711594e+003	1.083633e+002
1.712558e+003	1.073392e+002
1.713523e+003	1.058009e+002
1.714487e+003	1.055933e+002
1.715451e+003	1.065398e+002
1.716415e+003	1.067899e+002
1.717380e+003	1.055861e+002
1.718344e+003	1.044982e+002
1.719308e+003	1.053267e+002
1.720272e+003	1.073898e+002
1.721236e+003	1.080000e+002
1.722201e+003	1.066164e+002
1.723165e+003	1.056883e+002
1.724129e+003	1.060353e+002
1.725093e+003	1.057666e+002
1.726058e+003	1.037981e+002
1.727022e+003	1.019768e+002
1.727986e+003	1.013640e+002
1.728950e+003	1.015176e+002
1.729915e+003	1.019422e+002
1.730879e+003	1.025001e+002
1.731843e+003	1.032014e+002
1.732807e+003	1.039570e+002
1.733771e+003	1.043520e+002
1.734736e+003	1.039934e+002
1.735700e+003	1.031698e+002
1.736664e+003	1.024530e+002
1.737628e+003	1.018246e+002
1.738593e+003	1.014046e+002
1.739557e+003	1.012991e+002
1.740521e+003	1.009848e+002
1.741485e+003	1.000804e+002
1.742450e+003	9.924837e+001
1.743414e+003	9.862884e+001
1.744378e+003	9.848563e+001
1.745342e+003	9.983857e+001
1.746307e+003	1.021664e+002
1.747271e+003	1.027392e+002
1.748235e+003	1.004612e+002
1.749199e+003	9.818142e+001
1.750163e+003	9.806177e+001
1.751128e+003	9.890027e+001
1.752092e+003	9.909810e+001
1.753056e+003	9.892094e+001
1.754020e+003	9.935641e+001
1.754985e+003	1.004985e+002
1.755949e+003	1.013487e+002
1.756913e+003	1.014517e+002
1.757877e+003	1.012626e+002
1.758842e+003	1.011289e+002
1.759806e+003	1.011584e+002
1.760770e+003	1.017416e+002
1.761734e+003	1.028452e+002
1.762698e+003	1.030327e+002
1.763663e+003	1.018857e+002
1.764627e+003	1.007972e+002
1.765591e+003	1.000633e+002
1.766555e+003	9.947501e+001
1.767520e+003	9.863573e+001
1.768484e+003	9.799728e+001
1.769448e+003	9.840223e+001
1.770412e+003	9.957726e+001
1.771377e+003	1.005056e+002
1.772341e+003	1.008203e+002
1.773305e+003	1.008785e+002
1.774269e+003	1.009403e+002
1.775234e+003	1.008873e+002
1.776198e+003	1.005616e+002
1.777162e+003	9.996491e+001
1.778126e+003	9.944614e+001
1.779090e+003	9.919415e+001
1.780055e+003	9.899519e+001
1.781019e+003	9.847501e+001
1.781983e+003	9.830742e+001
1.782947e+003	9.900077e+001
1.783912e+003	9.981394e+001
1.784876e+003	1.002836e+002
1.785840e+003	1.003161e+002
1.786804e+003	9.951534e+001
1.787769e+003	9.803383e+001
1.788733e+003	9.741484e+001
1.789697e+003	9.878233e+001
1.790661e+003	1.007323e+002
1.791625e+003	1.015665e+002
1.792590e+003	1.014925e+002
1.793554e+003	1.009951e+002
1.794518e+003	1.001290e+002
1.795482e+003	9.945564e+001
1.796447e+003	9.912534e+001
1.797411e+003	9.886600e+001
1.798375e+003	9.836313e+001
1.799339e+003	9.819471e+001
1.800304e+003	9.943379e+001
1.801268e+003	1.013243e+002
1.802232e+003	1.016054e+002
1.803196e+003	1.002470e+002
1.804161e+003	9.919354e+001
1.805125e+003	9.863146e+001
1.806089e+003	9.856871e+001
1.807053e+003	9.951871e+001
1.808017e+003	1.003559e+002
1.808982e+003	1.000649e+002
1.809946e+003	9.920412e+001
1.810910e+003	9.865677e+001
1.811874e+003	9.850587e+001
1.812839e+003	9.827780e+001
1.813803e+003	9.781732e+001
1.814767e+003	9.774311e+001
1.815731e+003	9.867812e+001
1.816696e+003	1.000527e+002
1.817660e+003	1.004735e+002
1.818624e+003	9.990242e+001
1.819588e+003	9.972768e+001
1.820552e+003	1.003784e+002
1.821517e+003	1.003368e+002
1.822481e+003	9.814377e+001
1.823445e+003	9.701202e+001
1.824409e+003	9.936500e+001
1.825374e+003	1.019509e+002
1.826338e+003	1.016241e+002
1.827302e+003	9.965220e+001
1.828266e+003	9.880683e+001
1.829231e+003	9.953880e+001
1.830195e+003	1.003498e+002
1.831159e+003	1.004211e+002
1.832123e+003	1.003147e+002
1.833088e+003	1.006570e+002
1.834052e+003	1.011215e+002
1.835016e+003	1.011196e+002
1.835980e+003	1.008078e+002
1.836944e+003	1.006254e+002
1.837909e+003	1.006061e+002
1.838873e+003	1.008686e+002
1.839837e+003	1.015862e+002
1.840801e+003	1.020984e+002
1.841766e+003	1.016003e+002
1.842730e+003	1.005757e+002
1.843694e+003	1.003698e+002
1.844658e+003	1.011225e+002
1.845623e+003	1.012992e+002
1.846587e+003	1.002819e+002
1.847551e+003	9.984371e+001
1.848515e+003	1.003796e+002
1.849479e+003	1.009389e+002
1.850444e+003	1.012356e+002
1.851408e+003	1.015214e+002
1.852372e+003	1.023410e+002
1.853336e+003	1.030627e+002
1.854301e+003	1.021959e+002
1.855265e+003	9.982082e+001
1.856229e+003	9.785158e+001
1.857193e+003	9.746425e+001
1.858158e+003	9.798482e+001
1.859122e+003	9.865258e+001
1.860086e+003	9.933025e+001
1.861050e+003	9.975179e+001
1.862015e+003	9.990883e+001
1.862979e+003	9.997457e+001
1.863943e+003	1.000810e+002
1.864907e+003	9.996656e+001
1.865871e+003	9.930962e+001
1.866836e+003	9.892168e+001
1.867800e+003	9.955247e+001
1.868764e+003	1.005364e+002
1.869728e+003	1.009028e+002
1.870693e+003	1.007865e+002
1.871657e+003	1.004974e+002
1.872621e+003	9.984277e+001
1.873585e+003	9.949196e+001
1.874550e+003	9.974830e+001
1.875514e+003	1.001859e+002
1.876478e+003	1.007555e+002
1.877442e+003	1.013422e+002
1.878406e+003	1.019008e+002
1.879371e+003	1.022730e+002
1.880335e+003	1.021988e+002
1.881299e+003	1.018312e+002
1.882263e+003	1.016290e+002
1.883228e+003	1.017397e+002
1.884192e+003	1.020031e+002
1.885156e+003	1.023961e+002
1.886120e+003	1.027382e+002
1.887085e+003	1.022853e+002
1.888049e+003	1.011075e+002
1.889013e+003	1.009034e+002
1.889977e+003	1.019057e+002
1.890942e+003	1.019497e+002
1.891906e+003	1.001166e+002
1.892870e+003	9.916309e+001
1.893834e+003	1.009760e+002
1.894798e+003	1.035341e+002
1.895763e+003	1.049543e+002
1.896727e+003	1.052402e+002
1.897691e+003	1.041167e+002
1.898655e+003	1.015032e+002
1.899620e+003	1.000807e+002
1.900584e+003	1.010864e+002
