# Supplementary material for: Characterization of biocarbon generated by high- and low-temperature pyrolysis of soy hulls and coffee chaff: for polymer composite applications
Source: R Soc Open Sci. 2018 Aug 22;5(8):171970. doi: 10.1098/rsos.171970 (PMC6124110; doi:10.1098/rsos.171970)
Supplement: RSOS ESM.zip [file rsos171970supp2.zip › RSOS Raman/LightCoffee500C30m-pq3.CSV]

-2.016894e+001	0.000000e+000
-1.920471e+001	0.000000e+000
-1.824047e+001	0.000000e+000
-1.727624e+001	0.000000e+000
-1.631201e+001	0.000000e+000
-1.534777e+001	0.000000e+000
-1.438354e+001	0.000000e+000
-1.341931e+001	0.000000e+000
-1.245507e+001	0.000000e+000
-1.149084e+001	0.000000e+000
-1.052661e+001	0.000000e+000
-9.562373e+000	0.000000e+000
-8.598140e+000	0.000000e+000
-7.633906e+000	0.000000e+000
-6.669673e+000	0.000000e+000
-5.705440e+000	0.000000e+000
-4.741206e+000	0.000000e+000
-3.776973e+000	0.000000e+000
-2.812739e+000	0.000000e+000
-1.848506e+000	0.000000e+000
-8.842728e-001	0.000000e+000
7.996053e-002	0.000000e+000
1.044194e+000	0.000000e+000
2.008427e+000	0.000000e+000
2.972661e+000	0.000000e+000
3.936894e+000	0.000000e+000
4.901127e+000	0.000000e+000
5.865361e+000	0.000000e+000
6.829594e+000	0.000000e+000
7.793827e+000	0.000000e+000
8.758060e+000	0.000000e+000
9.722294e+000	0.000000e+000
1.068653e+001	0.000000e+000
1.165076e+001	0.000000e+000
1.261499e+001	0.000000e+000
1.357923e+001	0.000000e+000
1.454346e+001	0.000000e+000
1.550769e+001	0.000000e+000
1.647193e+001	0.000000e+000
1.743616e+001	0.000000e+000
1.840039e+001	0.000000e+000
1.936463e+001	0.000000e+000
2.032886e+001	0.000000e+000
2.129309e+001	0.000000e+000
2.225733e+001	0.000000e+000
2.322156e+001	0.000000e+000
2.418579e+001	0.000000e+000
2.515003e+001	0.000000e+000
2.611426e+001	0.000000e+000
2.707849e+001	0.000000e+000
2.804273e+001	0.000000e+000
2.900696e+001	0.000000e+000
2.997119e+001	0.000000e+000
3.093543e+001	0.000000e+000
3.189966e+001	0.000000e+000
3.286390e+001	0.000000e+000
3.382813e+001	0.000000e+000
3.479236e+001	0.000000e+000
3.575660e+001	0.000000e+000
3.672083e+001	0.000000e+000
3.768506e+001	0.000000e+000
3.864930e+001	0.000000e+000
3.961353e+001	0.000000e+000
4.057776e+001	0.000000e+000
4.154199e+001	0.000000e+000
4.250623e+001	0.000000e+000
4.347046e+001	0.000000e+000
4.443469e+001	0.000000e+000
4.539893e+001	0.000000e+000
4.636316e+001	0.000000e+000
4.732739e+001	0.000000e+000
4.829163e+001	0.000000e+000
4.925586e+001	0.000000e+000
5.022009e+001	2.804910e+002
5.118433e+001	2.789608e+002
5.214856e+001	2.772326e+002
5.311279e+001	2.745578e+002
5.407703e+001	2.718772e+002
5.504126e+001	2.699852e+002
5.600549e+001	2.694384e+002
5.696973e+001	2.688824e+002
5.793396e+001	2.680388e+002
5.889819e+001	2.669245e+002
5.986243e+001	2.656471e+002
6.082666e+001	2.644829e+002
6.179089e+001	2.632446e+002
6.275513e+001	2.616452e+002
6.371936e+001	2.596159e+002
6.468359e+001	2.572924e+002
6.564783e+001	2.551938e+002
6.661206e+001	2.533891e+002
6.757629e+001	2.520510e+002
6.854053e+001	2.513364e+002
6.950476e+001	2.515702e+002
7.046899e+001	2.512739e+002
7.143323e+001	2.499225e+002
7.239746e+001	2.480259e+002
7.336169e+001	2.464722e+002
7.432593e+001	2.459598e+002
7.529016e+001	2.451503e+002
7.625439e+001	2.439359e+002
7.721863e+001	2.424781e+002
7.818286e+001	2.412676e+002
7.914709e+001	2.405346e+002
8.011133e+001	2.400509e+002
8.107556e+001	2.398471e+002
8.203979e+001	2.398580e+002
8.300403e+001	2.396494e+002
8.396826e+001	2.382974e+002
8.493250e+001	2.363126e+002
8.589673e+001	2.344683e+002
8.686096e+001	2.336701e+002
8.782520e+001	2.347132e+002
8.878943e+001	2.353434e+002
8.975366e+001	2.351335e+002
9.071790e+001	2.342134e+002
9.168213e+001	2.331997e+002
9.264636e+001	2.318786e+002
9.361060e+001	2.303965e+002
9.457483e+001	2.288496e+002
9.553906e+001	2.273979e+002
9.650330e+001	2.264400e+002
9.746753e+001	2.267340e+002
9.843176e+001	2.270972e+002
9.939600e+001	2.265931e+002
1.003602e+002	2.245932e+002
1.013245e+002	2.221303e+002
1.022887e+002	2.222643e+002
1.032529e+002	2.241488e+002
1.042172e+002	2.261874e+002
1.051814e+002	2.261970e+002
1.061456e+002	2.230425e+002
1.071099e+002	2.207024e+002
1.080741e+002	2.195381e+002
1.090383e+002	2.192536e+002
1.100026e+002	2.186775e+002
1.109668e+002	2.172719e+002
1.119310e+002	2.161923e+002
1.128953e+002	2.156615e+002
1.138595e+002	2.156707e+002
1.148237e+002	2.157322e+002
1.157880e+002	2.155047e+002
1.167522e+002	2.151355e+002
1.177164e+002	2.149104e+002
1.186807e+002	2.150904e+002
1.196449e+002	2.155505e+002
1.206091e+002	2.151029e+002
1.215734e+002	2.139777e+002
1.225376e+002	2.128928e+002
1.235018e+002	2.128916e+002
1.244661e+002	2.145303e+002
1.254303e+002	2.153568e+002
1.263945e+002	2.154031e+002
1.273588e+002	2.147943e+002
1.283230e+002	2.137749e+002
1.292872e+002	2.114040e+002
1.302515e+002	2.093101e+002
1.312157e+002	2.079059e+002
1.321799e+002	2.072371e+002
1.331442e+002	2.066066e+002
1.341084e+002	2.054431e+002
1.350726e+002	2.044595e+002
1.360369e+002	2.040574e+002
1.370011e+002	2.044249e+002
1.379653e+002	2.050672e+002
1.389296e+002	2.047683e+002
1.398938e+002	2.038011e+002
1.408580e+002	2.027880e+002
1.418223e+002	2.024848e+002
1.427865e+002	2.034325e+002
1.437507e+002	2.036098e+002
1.447150e+002	2.027820e+002
1.456792e+002	2.013896e+002
1.466434e+002	2.003405e+002
1.476077e+002	1.992433e+002
1.485719e+002	1.985764e+002
1.495361e+002	1.987795e+002
1.505004e+002	1.996016e+002
1.514646e+002	1.999366e+002
1.524288e+002	1.982013e+002
1.533931e+002	1.964417e+002
1.543573e+002	1.956452e+002
1.553215e+002	1.962051e+002
1.562858e+002	1.975805e+002
1.572500e+002	1.983621e+002
1.582142e+002	1.987021e+002
1.591785e+002	1.986612e+002
1.601427e+002	1.982596e+002
1.611069e+002	1.972853e+002
1.620712e+002	1.967378e+002
1.630354e+002	1.971086e+002
1.639996e+002	1.976214e+002
1.649639e+002	1.972177e+002
1.659281e+002	1.947985e+002
1.668923e+002	1.931730e+002
1.678566e+002	1.930791e+002
1.688208e+002	1.940865e+002
1.697850e+002	1.952428e+002
1.707493e+002	1.956543e+002
1.717135e+002	1.955004e+002
1.726777e+002	1.947801e+002
1.736420e+002	1.936967e+002
1.746062e+002	1.926169e+002
1.755704e+002	1.927795e+002
1.765347e+002	1.937014e+002
1.774989e+002	1.944286e+002
1.784631e+002	1.944285e+002
1.794274e+002	1.934821e+002
1.803916e+002	1.923177e+002
1.813558e+002	1.907319e+002
1.823201e+002	1.896084e+002
1.832843e+002	1.896142e+002
1.842485e+002	1.912381e+002
1.852128e+002	1.926364e+002
1.861770e+002	1.933651e+002
1.871412e+002	1.936012e+002
1.881055e+002	1.936156e+002
1.890697e+002	1.938154e+002
1.900339e+002	1.937908e+002
1.909982e+002	1.929055e+002
1.919624e+002	1.914029e+002
1.929266e+002	1.897003e+002
1.938909e+002	1.885145e+002
1.948551e+002	1.879377e+002
1.958193e+002	1.880420e+002
1.967836e+002	1.889318e+002
1.977478e+002	1.903428e+002
1.987120e+002	1.907388e+002
1.996763e+002	1.889963e+002
2.006405e+002	1.878938e+002
2.016047e+002	1.884575e+002
2.025690e+002	1.907535e+002
2.035332e+002	1.922175e+002
2.044974e+002	1.911399e+002
2.054617e+002	1.896475e+002
2.064259e+002	1.887719e+002
2.073901e+002	1.890841e+002
2.083544e+002	1.899111e+002
2.093186e+002	1.902171e+002
2.102828e+002	1.900512e+002
2.112471e+002	1.894494e+002
2.122113e+002	1.884988e+002
2.131755e+002	1.874204e+002
2.141398e+002	1.871721e+002
2.151040e+002	1.878228e+002
2.160682e+002	1.887783e+002
2.170325e+002	1.891488e+002
2.179967e+002	1.878778e+002
2.189609e+002	1.870933e+002
2.199252e+002	1.871807e+002
2.208894e+002	1.878587e+002
2.218536e+002	1.886213e+002
2.228179e+002	1.896762e+002
2.237821e+002	1.901187e+002
2.247463e+002	1.891151e+002
2.257106e+002	1.871308e+002
2.266748e+002	1.853528e+002
2.276390e+002	1.861171e+002
2.286033e+002	1.879055e+002
2.295675e+002	1.891051e+002
2.305317e+002	1.892685e+002
2.314960e+002	1.885753e+002
2.324602e+002	1.880606e+002
2.334244e+002	1.875807e+002
2.343887e+002	1.870720e+002
2.353529e+002	1.865753e+002
2.363171e+002	1.861841e+002
2.372814e+002	1.859348e+002
2.382456e+002	1.858222e+002
2.392098e+002	1.857404e+002
2.401741e+002	1.856308e+002
2.411383e+002	1.854559e+002
2.421025e+002	1.851944e+002
2.430668e+002	1.848120e+002
2.440310e+002	1.845751e+002
2.449952e+002	1.846885e+002
2.459595e+002	1.853038e+002
2.469237e+002	1.863318e+002
2.478879e+002	1.875058e+002
2.488522e+002	1.886891e+002
2.498164e+002	1.895521e+002
2.507806e+002	1.896847e+002
2.517449e+002	1.886996e+002
2.527091e+002	1.879977e+002
2.536733e+002	1.876385e+002
2.546376e+002	1.875706e+002
2.556018e+002	1.877451e+002
2.565660e+002	1.887560e+002
2.575303e+002	1.890758e+002
2.584945e+002	1.880198e+002
2.594587e+002	1.861773e+002
2.604230e+002	1.846572e+002
2.613872e+002	1.847762e+002
2.623514e+002	1.853561e+002
2.633157e+002	1.854604e+002
2.642799e+002	1.851316e+002
2.652441e+002	1.848663e+002
2.662084e+002	1.859424e+002
2.671726e+002	1.878225e+002
2.681368e+002	1.889592e+002
2.691011e+002	1.889314e+002
2.700653e+002	1.879285e+002
2.710295e+002	1.874698e+002
2.719938e+002	1.882472e+002
2.729580e+002	1.889026e+002
2.739222e+002	1.890479e+002
2.748865e+002	1.886493e+002
2.758507e+002	1.881614e+002
2.768149e+002	1.879496e+002
2.777792e+002	1.876036e+002
2.787434e+002	1.866009e+002
2.797076e+002	1.847701e+002
2.806719e+002	1.829552e+002
2.816361e+002	1.827635e+002
2.826003e+002	1.834292e+002
2.835646e+002	1.843078e+002
2.845288e+002	1.849658e+002
2.854930e+002	1.854358e+002
2.864573e+002	1.857809e+002
2.874215e+002	1.858222e+002
2.883857e+002	1.858994e+002
2.893500e+002	1.864508e+002
2.903142e+002	1.880347e+002
2.912784e+002	1.887003e+002
2.922427e+002	1.879244e+002
2.932069e+002	1.868304e+002
2.941711e+002	1.862388e+002
2.951354e+002	1.865201e+002
2.960996e+002	1.871041e+002
2.970638e+002	1.877689e+002
2.980281e+002	1.884427e+002
2.989923e+002	1.890174e+002
2.999565e+002	1.893709e+002
3.009208e+002	1.894493e+002
3.018850e+002	1.894732e+002
3.028492e+002	1.894074e+002
3.038135e+002	1.891160e+002
3.047777e+002	1.884135e+002
3.057419e+002	1.871658e+002
3.067062e+002	1.864366e+002
3.076704e+002	1.864312e+002
3.086346e+002	1.867549e+002
3.095989e+002	1.867198e+002
3.105631e+002	1.853018e+002
3.115273e+002	1.845097e+002
3.124916e+002	1.854871e+002
3.134558e+002	1.874854e+002
3.144200e+002	1.892930e+002
3.153843e+002	1.898198e+002
3.163485e+002	1.893778e+002
3.173127e+002	1.880652e+002
3.182770e+002	1.862086e+002
3.192412e+002	1.844445e+002
3.202054e+002	1.839692e+002
3.211696e+002	1.849856e+002
3.221339e+002	1.857767e+002
3.230981e+002	1.861758e+002
3.240623e+002	1.862160e+002
3.250266e+002	1.860647e+002
3.259908e+002	1.851676e+002
3.269550e+002	1.847966e+002
3.279193e+002	1.854175e+002
3.288835e+002	1.866719e+002
3.298477e+002	1.875345e+002
3.308120e+002	1.869627e+002
3.317762e+002	1.863427e+002
3.327404e+002	1.860811e+002
3.337047e+002	1.861753e+002
3.346689e+002	1.864525e+002
3.356331e+002	1.869826e+002
3.365974e+002	1.875689e+002
3.375616e+002	1.876481e+002
3.385258e+002	1.871156e+002
3.394901e+002	1.861669e+002
3.404543e+002	1.855273e+002
3.414185e+002	1.853540e+002
3.423828e+002	1.851709e+002
3.433470e+002	1.847982e+002
3.443112e+002	1.843074e+002
3.452755e+002	1.841497e+002
3.462397e+002	1.847250e+002
3.472039e+002	1.851526e+002
3.481682e+002	1.852165e+002
3.491324e+002	1.849847e+002
3.500966e+002	1.847774e+002
3.510609e+002	1.848505e+002
3.520251e+002	1.851525e+002
3.529893e+002	1.859262e+002
3.539536e+002	1.870733e+002
3.549178e+002	1.881756e+002
3.558820e+002	1.877463e+002
3.568463e+002	1.858608e+002
3.578105e+002	1.844877e+002
3.587747e+002	1.842461e+002
3.597390e+002	1.850159e+002
3.607032e+002	1.855621e+002
3.616674e+002	1.855273e+002
3.626317e+002	1.856848e+002
3.635959e+002	1.864910e+002
3.645602e+002	1.878082e+002
3.655244e+002	1.886682e+002
3.664886e+002	1.877731e+002
3.674529e+002	1.865313e+002
3.684171e+002	1.854689e+002
3.693813e+002	1.847494e+002
3.703456e+002	1.842407e+002
3.713098e+002	1.835818e+002
3.722740e+002	1.829559e+002
3.732383e+002	1.827664e+002
3.742025e+002	1.831560e+002
3.751667e+002	1.840308e+002
3.761310e+002	1.848044e+002
3.770952e+002	1.854724e+002
3.780594e+002	1.857285e+002
3.790237e+002	1.852122e+002
3.799879e+002	1.840703e+002
3.809521e+002	1.832810e+002
3.819164e+002	1.836842e+002
3.828806e+002	1.842767e+002
3.838448e+002	1.848629e+002
3.848091e+002	1.853740e+002
3.857733e+002	1.858552e+002
3.867375e+002	1.865053e+002
3.877018e+002	1.870210e+002
3.886660e+002	1.870311e+002
3.896302e+002	1.865252e+002
3.905945e+002	1.857256e+002
3.915587e+002	1.851842e+002
3.925229e+002	1.848358e+002
3.934872e+002	1.846870e+002
3.944514e+002	1.849016e+002
3.954156e+002	1.853340e+002
3.963799e+002	1.853657e+002
3.973441e+002	1.846972e+002
3.983083e+002	1.842967e+002
3.992726e+002	1.842651e+002
4.002368e+002	1.845307e+002
4.012010e+002	1.849166e+002
4.021653e+002	1.853465e+002
4.031295e+002	1.855863e+002
4.040937e+002	1.856738e+002
4.050580e+002	1.856508e+002
4.060222e+002	1.855218e+002
4.069864e+002	1.851697e+002
4.079507e+002	1.845813e+002
4.089149e+002	1.840156e+002
4.098791e+002	1.834144e+002
4.108434e+002	1.828697e+002
4.118076e+002	1.826509e+002
4.127718e+002	1.833450e+002
4.137361e+002	1.836763e+002
4.147003e+002	1.834587e+002
4.156645e+002	1.830860e+002
4.166288e+002	1.831540e+002
4.175930e+002	1.841040e+002
4.185572e+002	1.850673e+002
4.195215e+002	1.856408e+002
4.204857e+002	1.857957e+002
4.214499e+002	1.855594e+002
4.224142e+002	1.849519e+002
4.233784e+002	1.844278e+002
4.243426e+002	1.847071e+002
4.253069e+002	1.855828e+002
4.262711e+002	1.863100e+002
4.272353e+002	1.859389e+002
4.281996e+002	1.837967e+002
4.291638e+002	1.824494e+002
4.301280e+002	1.823925e+002
4.310923e+002	1.830486e+002
4.320565e+002	1.839706e+002
4.330207e+002	1.853879e+002
4.339850e+002	1.861386e+002
4.349492e+002	1.855145e+002
4.359134e+002	1.844463e+002
4.368777e+002	1.837355e+002
4.378419e+002	1.838835e+002
4.388061e+002	1.845454e+002
4.397704e+002	1.852927e+002
4.407346e+002	1.858839e+002
4.416988e+002	1.860011e+002
4.426631e+002	1.854299e+002
4.436273e+002	1.841889e+002
4.445915e+002	1.829494e+002
4.455558e+002	1.816408e+002
4.465200e+002	1.807948e+002
4.474842e+002	1.810530e+002
4.484485e+002	1.826768e+002
4.494127e+002	1.831772e+002
4.503769e+002	1.808788e+002
4.513412e+002	1.790803e+002
4.523054e+002	1.796450e+002
4.532696e+002	1.826522e+002
4.542339e+002	1.853831e+002
4.551981e+002	1.844710e+002
4.561623e+002	1.828354e+002
4.571266e+002	1.820389e+002
4.580908e+002	1.824549e+002
4.590550e+002	1.834907e+002
4.600193e+002	1.838995e+002
4.609835e+002	1.837904e+002
4.619477e+002	1.837740e+002
4.629120e+002	1.840525e+002
4.638762e+002	1.845354e+002
4.648404e+002	1.847954e+002
4.658047e+002	1.844700e+002
4.667689e+002	1.840520e+002
4.677331e+002	1.834015e+002
4.686974e+002	1.827431e+002
4.696616e+002	1.825344e+002
4.706258e+002	1.835153e+002
4.715901e+002	1.844593e+002
4.725543e+002	1.844309e+002
4.735185e+002	1.837729e+002
4.744828e+002	1.831272e+002
4.754470e+002	1.831680e+002
4.764112e+002	1.836052e+002
4.773755e+002	1.834018e+002
4.783397e+002	1.826393e+002
4.793039e+002	1.817938e+002
4.802682e+002	1.814018e+002
4.812324e+002	1.817157e+002
4.821966e+002	1.818031e+002
4.831609e+002	1.813546e+002
4.841251e+002	1.808856e+002
4.850893e+002	1.808490e+002
4.860536e+002	1.814285e+002
4.870178e+002	1.817693e+002
4.879820e+002	1.812502e+002
4.889463e+002	1.807004e+002
4.899105e+002	1.806440e+002
4.908747e+002	1.812094e+002
4.918390e+002	1.819639e+002
4.928032e+002	1.823837e+002
4.937674e+002	1.825476e+002
4.947317e+002	1.821972e+002
4.956959e+002	1.811983e+002
4.966601e+002	1.797896e+002
4.976244e+002	1.793353e+002
4.985886e+002	1.809111e+002
4.995528e+002	1.816902e+002
5.005171e+002	1.805350e+002
5.014813e+002	1.782126e+002
5.024455e+002	1.771684e+002
5.034098e+002	1.791280e+002
5.043740e+002	1.810382e+002
5.053382e+002	1.823966e+002
5.063025e+002	1.830442e+002
5.072667e+002	1.827605e+002
5.082309e+002	1.809890e+002
5.091952e+002	1.789902e+002
5.101594e+002	1.788036e+002
5.111236e+002	1.799801e+002
5.120879e+002	1.812607e+002
5.130521e+002	1.812807e+002
5.140164e+002	1.797358e+002
5.149806e+002	1.792148e+002
5.159448e+002	1.803335e+002
5.169091e+002	1.818433e+002
5.178733e+002	1.829611e+002
5.188375e+002	1.836308e+002
5.198018e+002	1.834439e+002
5.207660e+002	1.816130e+002
5.217302e+002	1.798171e+002
5.226945e+002	1.789728e+002
5.236587e+002	1.792884e+002
5.246229e+002	1.800807e+002
5.255872e+002	1.805907e+002
5.265514e+002	1.808761e+002
5.275156e+002	1.810560e+002
5.284799e+002	1.811853e+002
5.294441e+002	1.812415e+002
5.304083e+002	1.810727e+002
5.313726e+002	1.805076e+002
5.323368e+002	1.804233e+002
5.333010e+002	1.814238e+002
5.342653e+002	1.828627e+002
5.352295e+002	1.833082e+002
5.361937e+002	1.817721e+002
5.371580e+002	1.806271e+002
5.381222e+002	1.804516e+002
5.390864e+002	1.807609e+002
5.400507e+002	1.810067e+002
5.410149e+002	1.808651e+002
5.419791e+002	1.805623e+002
5.429434e+002	1.805979e+002
5.439076e+002	1.809205e+002
5.448718e+002	1.813864e+002
5.458361e+002	1.818584e+002
5.468003e+002	1.822738e+002
5.477645e+002	1.824270e+002
5.487288e+002	1.822011e+002
5.496930e+002	1.816767e+002
5.506572e+002	1.808872e+002
5.516215e+002	1.799745e+002
5.525857e+002	1.793584e+002
5.535499e+002	1.792455e+002
5.545142e+002	1.790713e+002
5.554784e+002	1.782898e+002
5.564426e+002	1.772773e+002
5.574069e+002	1.770272e+002
5.583711e+002	1.788446e+002
5.593353e+002	1.808646e+002
5.602996e+002	1.812952e+002
5.612638e+002	1.806936e+002
5.622280e+002	1.801952e+002
5.631923e+002	1.809008e+002
5.641565e+002	1.825773e+002
5.651207e+002	1.825413e+002
5.660850e+002	1.805027e+002
5.670491e+002	1.783021e+002
5.680134e+002	1.773313e+002
5.689776e+002	1.778761e+002
5.699418e+002	1.787269e+002
5.709061e+002	1.795096e+002
5.718703e+002	1.802860e+002
5.728345e+002	1.812558e+002
5.737988e+002	1.823413e+002
5.747630e+002	1.830982e+002
5.757272e+002	1.830860e+002
5.766915e+002	1.826391e+002
5.776557e+002	1.818624e+002
5.786199e+002	1.809532e+002
5.795842e+002	1.802693e+002
5.805484e+002	1.802899e+002
5.815126e+002	1.811257e+002
5.824769e+002	1.813912e+002
5.834411e+002	1.805374e+002
5.844053e+002	1.795846e+002
5.853696e+002	1.799384e+002
5.863338e+002	1.824851e+002
5.872980e+002	1.835894e+002
5.882623e+002	1.818262e+002
5.892265e+002	1.799418e+002
5.901907e+002	1.796849e+002
5.911550e+002	1.813364e+002
5.921192e+002	1.831461e+002
5.930834e+002	1.832112e+002
5.940477e+002	1.826984e+002
5.950119e+002	1.822318e+002
5.959761e+002	1.819950e+002
5.969404e+002	1.819636e+002
5.979046e+002	1.821430e+002
5.988688e+002	1.825830e+002
5.998331e+002	1.825762e+002
6.007973e+002	1.816570e+002
6.017615e+002	1.807628e+002
6.027258e+002	1.814253e+002
6.036900e+002	1.848637e+002
6.046542e+002	1.865144e+002
6.056185e+002	1.846315e+002
6.065827e+002	1.821076e+002
6.075469e+002	1.810994e+002
6.085112e+002	1.822914e+002
6.094754e+002	1.840695e+002
6.104396e+002	1.846138e+002
6.114039e+002	1.843909e+002
6.123681e+002	1.835693e+002
6.133323e+002	1.823107e+002
6.142966e+002	1.809366e+002
6.152608e+002	1.801859e+002
6.162250e+002	1.805030e+002
6.171893e+002	1.809430e+002
6.181535e+002	1.816392e+002
6.191177e+002	1.821244e+002
6.200820e+002	1.814902e+002
6.210462e+002	1.785827e+002
6.220104e+002	1.775605e+002
6.229747e+002	1.803701e+002
6.239389e+002	1.839930e+002
6.249031e+002	1.863445e+002
6.258674e+002	1.867322e+002
6.268316e+002	1.862136e+002
6.277958e+002	1.857891e+002
6.287601e+002	1.853880e+002
6.297243e+002	1.848301e+002
6.306885e+002	1.841262e+002
6.316528e+002	1.835001e+002
6.326170e+002	1.834045e+002
6.335812e+002	1.840008e+002
6.345455e+002	1.844122e+002
6.355097e+002	1.845861e+002
6.364739e+002	1.845087e+002
6.374382e+002	1.841800e+002
6.384024e+002	1.835915e+002
6.393666e+002	1.831658e+002
6.403309e+002	1.827517e+002
6.412951e+002	1.826751e+002
6.422593e+002	1.833882e+002
6.432236e+002	1.849137e+002
6.441878e+002	1.865208e+002
6.451520e+002	1.872264e+002
6.461163e+002	1.871711e+002
6.470805e+002	1.863076e+002
6.480447e+002	1.846540e+002
6.490090e+002	1.827507e+002
6.499732e+002	1.817182e+002
6.509374e+002	1.822681e+002
6.519017e+002	1.829385e+002
6.528659e+002	1.836737e+002
6.538301e+002	1.843489e+002
6.547944e+002	1.848493e+002
6.557586e+002	1.851051e+002
6.567228e+002	1.850130e+002
6.576871e+002	1.841757e+002
6.586513e+002	1.833483e+002
6.596155e+002	1.830007e+002
6.605798e+002	1.832208e+002
6.615440e+002	1.838112e+002
6.625082e+002	1.847722e+002
6.634725e+002	1.858736e+002
6.644367e+002	1.862487e+002
6.654009e+002	1.857465e+002
6.663652e+002	1.848451e+002
6.673294e+002	1.842027e+002
6.682936e+002	1.838230e+002
6.692579e+002	1.840857e+002
6.702221e+002	1.851792e+002
6.711863e+002	1.862977e+002
6.721506e+002	1.873187e+002
6.731148e+002	1.882988e+002
6.740790e+002	1.887309e+002
6.750433e+002	1.871825e+002
6.760075e+002	1.857134e+002
6.769717e+002	1.853906e+002
6.779360e+002	1.859768e+002
6.789002e+002	1.866376e+002
6.798644e+002	1.865681e+002
6.808287e+002	1.859232e+002
6.817929e+002	1.854041e+002
6.827571e+002	1.850302e+002
6.837214e+002	1.846436e+002
6.846856e+002	1.839419e+002
6.856498e+002	1.827489e+002
6.866141e+002	1.824191e+002
6.875783e+002	1.838010e+002
6.885425e+002	1.850550e+002
6.895068e+002	1.857305e+002
6.904710e+002	1.858807e+002
6.914352e+002	1.857532e+002
6.923995e+002	1.853014e+002
6.933637e+002	1.848755e+002
6.943279e+002	1.846100e+002
6.952922e+002	1.845193e+002
6.962564e+002	1.846893e+002
6.972206e+002	1.851920e+002
6.981849e+002	1.859738e+002
6.991491e+002	1.865248e+002
7.001133e+002	1.868598e+002
7.010776e+002	1.871105e+002
7.020418e+002	1.871137e+002
7.030060e+002	1.868601e+002
7.039703e+002	1.867123e+002
7.049345e+002	1.871709e+002
7.058987e+002	1.876494e+002
7.068630e+002	1.884565e+002
7.078272e+002	1.890838e+002
7.087914e+002	1.886291e+002
7.097557e+002	1.865035e+002
7.107199e+002	1.842097e+002
7.116841e+002	1.838511e+002
7.126484e+002	1.844660e+002
7.136126e+002	1.852720e+002
7.145768e+002	1.860528e+002
7.155411e+002	1.868462e+002
7.165053e+002	1.874414e+002
7.174695e+002	1.874291e+002
7.184338e+002	1.875820e+002
7.193980e+002	1.878950e+002
7.203622e+002	1.883022e+002
7.213265e+002	1.889702e+002
7.222907e+002	1.902215e+002
7.232549e+002	1.909031e+002
7.242192e+002	1.900940e+002
7.251834e+002	1.887254e+002
7.261476e+002	1.870954e+002
7.271119e+002	1.855528e+002
7.280761e+002	1.845686e+002
7.290403e+002	1.846713e+002
7.300046e+002	1.856423e+002
7.309688e+002	1.867554e+002
7.319330e+002	1.878518e+002
7.328973e+002	1.885550e+002
7.338615e+002	1.885555e+002
7.348257e+002	1.879029e+002
7.357900e+002	1.874988e+002
7.367542e+002	1.874568e+002
7.377184e+002	1.874381e+002
7.386827e+002	1.871120e+002
7.396469e+002	1.865731e+002
7.406111e+002	1.863520e+002
7.415754e+002	1.870814e+002
7.425396e+002	1.878934e+002
7.435038e+002	1.878478e+002
7.444681e+002	1.874199e+002
7.454323e+002	1.874596e+002
7.463965e+002	1.884659e+002
7.473608e+002	1.899405e+002
7.483250e+002	1.900722e+002
7.492892e+002	1.890415e+002
7.502535e+002	1.882138e+002
7.512177e+002	1.881210e+002
7.521819e+002	1.884384e+002
7.531462e+002	1.882912e+002
7.541104e+002	1.871863e+002
7.550746e+002	1.863508e+002
7.560389e+002	1.860239e+002
7.570031e+002	1.861737e+002
7.579673e+002	1.868410e+002
7.589316e+002	1.879059e+002
7.598958e+002	1.888810e+002
7.608600e+002	1.891513e+002
7.618243e+002	1.891366e+002
7.627885e+002	1.894312e+002
7.637527e+002	1.900581e+002
7.647170e+002	1.906009e+002
7.656812e+002	1.904810e+002
7.666454e+002	1.895397e+002
7.676097e+002	1.890260e+002
7.685739e+002	1.893585e+002
7.695381e+002	1.897402e+002
7.705024e+002	1.895412e+002
7.714666e+002	1.888215e+002
7.724308e+002	1.884843e+002
7.733951e+002	1.892498e+002
7.743593e+002	1.900509e+002
7.753235e+002	1.905852e+002
7.762878e+002	1.909414e+002
7.772520e+002	1.911228e+002
7.782162e+002	1.910723e+002
7.791805e+002	1.909226e+002
7.801447e+002	1.915856e+002
7.811089e+002	1.928184e+002
7.820732e+002	1.935414e+002
7.830374e+002	1.933686e+002
7.840016e+002	1.924975e+002
7.849659e+002	1.912843e+002
7.859301e+002	1.889451e+002
7.868943e+002	1.879487e+002
7.878586e+002	1.893515e+002
7.888228e+002	1.912897e+002
7.897870e+002	1.922554e+002
7.907513e+002	1.918867e+002
7.917155e+002	1.911323e+002
7.926797e+002	1.908300e+002
7.936440e+002	1.908592e+002
7.946082e+002	1.911296e+002
7.955724e+002	1.915295e+002
7.965367e+002	1.918445e+002
7.975009e+002	1.918345e+002
7.984651e+002	1.914198e+002
7.994294e+002	1.910606e+002
8.003936e+002	1.909508e+002
8.013578e+002	1.912852e+002
8.023221e+002	1.924189e+002
8.032863e+002	1.939273e+002
8.042505e+002	1.944778e+002
8.052148e+002	1.930368e+002
8.061790e+002	1.918376e+002
8.071432e+002	1.919876e+002
8.081075e+002	1.927108e+002
8.090717e+002	1.929916e+002
8.100359e+002	1.924006e+002
8.110002e+002	1.915628e+002
8.119644e+002	1.920085e+002
8.129286e+002	1.933091e+002
8.138929e+002	1.937103e+002
8.148571e+002	1.928717e+002
8.158214e+002	1.916779e+002
8.167856e+002	1.913625e+002
8.177498e+002	1.922349e+002
8.187141e+002	1.926359e+002
8.196783e+002	1.924157e+002
8.206425e+002	1.921261e+002
8.216068e+002	1.920259e+002
8.225710e+002	1.920341e+002
8.235352e+002	1.917870e+002
8.244995e+002	1.908396e+002
8.254637e+002	1.900911e+002
8.264279e+002	1.904501e+002
8.273922e+002	1.913614e+002
8.283564e+002	1.920531e+002
8.293206e+002	1.921277e+002
8.302849e+002	1.917511e+002
8.312491e+002	1.913156e+002
8.322133e+002	1.906532e+002
8.331776e+002	1.905891e+002
8.341418e+002	1.917399e+002
8.351060e+002	1.931238e+002
8.360703e+002	1.935305e+002
8.370345e+002	1.927477e+002
8.379987e+002	1.923210e+002
8.389630e+002	1.931277e+002
8.399272e+002	1.937675e+002
8.408914e+002	1.934511e+002
8.418557e+002	1.923382e+002
8.428199e+002	1.910174e+002
8.437841e+002	1.899471e+002
8.447484e+002	1.894605e+002
8.457126e+002	1.905847e+002
8.466768e+002	1.930225e+002
8.476411e+002	1.948063e+002
8.486053e+002	1.947649e+002
8.495695e+002	1.932513e+002
8.505338e+002	1.919185e+002
8.514980e+002	1.906521e+002
8.524622e+002	1.902389e+002
8.534265e+002	1.908014e+002
8.543907e+002	1.918421e+002
8.553549e+002	1.932966e+002
8.563192e+002	1.951055e+002
8.572834e+002	1.966024e+002
8.582476e+002	1.971008e+002
8.592119e+002	1.970137e+002
8.601761e+002	1.963290e+002
8.611403e+002	1.952336e+002
8.621046e+002	1.945551e+002
8.630688e+002	1.951657e+002
8.640330e+002	1.970612e+002
8.649973e+002	1.978601e+002
8.659615e+002	1.966006e+002
8.669257e+002	1.958197e+002
8.678900e+002	1.963348e+002
8.688542e+002	1.975730e+002
8.698184e+002	1.985813e+002
8.707827e+002	1.991518e+002
8.717469e+002	1.994004e+002
8.727111e+002	1.992049e+002
8.736754e+002	1.989026e+002
8.746396e+002	1.985981e+002
8.756038e+002	1.983724e+002
8.765681e+002	1.984039e+002
8.775323e+002	1.989828e+002
8.784965e+002	1.999640e+002
8.794608e+002	2.002486e+002
8.804250e+002	1.998393e+002
8.813892e+002	1.993001e+002
8.823535e+002	1.988819e+002
8.833177e+002	1.986583e+002
8.842819e+002	1.987905e+002
8.852462e+002	1.990930e+002
8.862104e+002	1.999304e+002
8.871746e+002	2.021991e+002
8.881389e+002	2.043473e+002
8.891031e+002	2.046211e+002
8.900673e+002	2.027644e+002
8.910316e+002	2.006983e+002
8.919958e+002	2.006257e+002
8.929600e+002	2.017211e+002
8.939243e+002	2.026741e+002
8.948885e+002	2.034366e+002
8.958527e+002	2.037066e+002
8.968170e+002	2.030047e+002
8.977812e+002	2.012617e+002
8.987454e+002	2.003584e+002
8.997097e+002	2.010324e+002
9.006739e+002	2.014961e+002
9.016381e+002	2.014747e+002
9.026024e+002	2.013336e+002
9.035666e+002	2.014625e+002
9.045308e+002	2.019302e+002
9.054951e+002	2.025844e+002
9.064593e+002	2.033466e+002
9.074235e+002	2.039867e+002
9.083878e+002	2.044819e+002
9.093520e+002	2.048327e+002
9.103162e+002	2.049452e+002
9.112805e+002	2.046893e+002
9.122447e+002	2.041256e+002
9.132089e+002	2.037247e+002
9.141732e+002	2.029759e+002
9.151374e+002	2.023508e+002
9.161016e+002	2.022408e+002
9.170659e+002	2.026263e+002
9.180301e+002	2.033235e+002
9.189943e+002	2.044245e+002
9.199586e+002	2.053847e+002
9.209228e+002	2.054475e+002
9.218870e+002	2.052173e+002
9.228513e+002	2.054020e+002
9.238155e+002	2.060851e+002
9.247797e+002	2.068021e+002
9.257440e+002	2.069800e+002
9.267082e+002	2.065832e+002
9.276724e+002	2.058584e+002
9.286367e+002	2.047232e+002
9.296009e+002	2.041941e+002
9.305651e+002	2.052350e+002
9.315294e+002	2.071693e+002
9.324936e+002	2.078746e+002
9.334578e+002	2.066621e+002
9.344221e+002	2.055810e+002
9.353863e+002	2.048337e+002
9.363505e+002	2.045604e+002
9.373148e+002	2.050799e+002
9.382790e+002	2.061906e+002
9.392432e+002	2.071704e+002
9.402075e+002	2.073452e+002
9.411717e+002	2.070296e+002
9.421359e+002	2.071581e+002
9.431002e+002	2.077919e+002
9.440644e+002	2.086575e+002
9.450286e+002	2.095563e+002
9.459929e+002	2.104101e+002
9.469571e+002	2.112253e+002
9.479213e+002	2.122608e+002
9.488856e+002	2.125805e+002
9.498498e+002	2.120677e+002
9.508140e+002	2.113785e+002
9.517783e+002	2.103932e+002
9.527425e+002	2.093926e+002
9.537067e+002	2.095449e+002
9.546710e+002	2.121855e+002
9.556352e+002	2.151700e+002
9.565994e+002	2.155843e+002
9.575637e+002	2.142690e+002
9.585279e+002	2.128884e+002
9.594921e+002	2.122700e+002
9.604564e+002	2.123518e+002
9.614206e+002	2.128793e+002
9.623848e+002	2.140581e+002
9.633491e+002	2.146111e+002
9.643133e+002	2.142539e+002
9.652775e+002	2.138202e+002
9.662418e+002	2.138412e+002
9.672060e+002	2.142642e+002
9.681702e+002	2.146208e+002
9.691345e+002	2.146096e+002
9.700987e+002	2.145947e+002
9.710629e+002	2.146043e+002
9.720272e+002	2.147765e+002
9.729914e+002	2.156975e+002
9.739556e+002	2.174893e+002
9.749199e+002	2.192786e+002
9.758841e+002	2.193755e+002
9.768483e+002	2.172480e+002
9.778126e+002	2.162564e+002
9.787768e+002	2.168658e+002
9.797410e+002	2.178174e+002
9.807053e+002	2.185847e+002
9.816695e+002	2.191086e+002
9.826337e+002	2.194427e+002
9.835980e+002	2.196899e+002
9.845622e+002	2.200209e+002
9.855264e+002	2.202074e+002
9.864907e+002	2.204471e+002
9.874549e+002	2.210437e+002
9.884191e+002	2.219744e+002
9.893834e+002	2.228953e+002
9.903476e+002	2.234390e+002
9.913118e+002	2.237262e+002
9.922761e+002	2.246557e+002
9.932403e+002	2.266406e+002
9.942045e+002	2.280635e+002
9.951688e+002	2.279553e+002
9.961330e+002	2.269878e+002
9.970972e+002	2.265534e+002
9.980615e+002	2.268921e+002
9.990257e+002	2.270278e+002
9.999899e+002	2.262147e+002
1.000954e+003	2.258232e+002
1.001918e+003	2.269761e+002
1.002883e+003	2.291782e+002
1.003847e+003	2.311260e+002
1.004811e+003	2.318841e+002
1.005775e+003	2.317447e+002
1.006740e+003	2.311764e+002
1.007704e+003	2.298723e+002
1.008668e+003	2.292781e+002
1.009632e+003	2.304098e+002
1.010596e+003	2.320522e+002
1.011561e+003	2.325935e+002
1.012525e+003	2.320399e+002
1.013489e+003	2.318665e+002
1.014453e+003	2.321726e+002
1.015418e+003	2.326996e+002
1.016382e+003	2.331842e+002
1.017346e+003	2.338135e+002
1.018310e+003	2.353701e+002
1.019275e+003	2.381176e+002
1.020239e+003	2.406438e+002
1.021203e+003	2.402142e+002
1.022167e+003	2.372459e+002
1.023132e+003	2.356296e+002
1.024096e+003	2.355419e+002
1.025060e+003	2.361073e+002
1.026024e+003	2.370886e+002
1.026989e+003	2.384646e+002
1.027953e+003	2.391127e+002
1.028917e+003	2.381399e+002
1.029881e+003	2.380832e+002
1.030845e+003	2.400627e+002
1.031810e+003	2.426028e+002
1.032774e+003	2.445736e+002
1.033738e+003	2.455970e+002
1.034702e+003	2.458005e+002
1.035667e+003	2.452842e+002
1.036631e+003	2.443584e+002
1.037595e+003	2.436993e+002
1.038559e+003	2.432757e+002
1.039524e+003	2.433911e+002
1.040488e+003	2.443985e+002
1.041452e+003	2.457917e+002
1.042416e+003	2.466124e+002
1.043380e+003	2.468934e+002
1.044345e+003	2.472695e+002
1.045309e+003	2.473642e+002
1.046273e+003	2.477858e+002
1.047237e+003	2.487322e+002
1.048202e+003	2.498962e+002
1.049166e+003	2.510823e+002
1.050130e+003	2.523217e+002
1.051094e+003	2.533743e+002
1.052059e+003	2.534657e+002
1.053023e+003	2.528863e+002
1.053987e+003	2.527979e+002
1.054951e+003	2.534485e+002
1.055916e+003	2.540934e+002
1.056880e+003	2.538938e+002
1.057844e+003	2.528938e+002
1.058808e+003	2.523536e+002
1.059772e+003	2.522585e+002
1.060737e+003	2.524794e+002
1.061701e+003	2.534847e+002
1.062665e+003	2.548607e+002
1.063629e+003	2.561766e+002
1.064594e+003	2.572525e+002
1.065558e+003	2.581384e+002
1.066522e+003	2.588405e+002
1.067486e+003	2.592919e+002
1.068450e+003	2.596138e+002
1.069415e+003	2.600866e+002
1.070379e+003	2.610434e+002
1.071343e+003	2.627000e+002
1.072307e+003	2.643850e+002
1.073272e+003	2.649228e+002
1.074236e+003	2.639704e+002
1.075200e+003	2.632390e+002
1.076164e+003	2.631664e+002
1.077129e+003	2.634795e+002
1.078093e+003	2.641812e+002
1.079057e+003	2.650204e+002
1.080021e+003	2.656351e+002
1.080985e+003	2.659146e+002
1.081950e+003	2.662623e+002
1.082914e+003	2.674509e+002
1.083878e+003	2.691273e+002
1.084842e+003	2.696790e+002
1.085807e+003	2.689859e+002
1.086771e+003	2.682448e+002
1.087735e+003	2.682617e+002
1.088699e+003	2.688256e+002
1.089664e+003	2.691484e+002
1.090628e+003	2.690634e+002
1.091592e+003	2.692679e+002
1.092556e+003	2.699827e+002
1.093521e+003	2.708268e+002
1.094485e+003	2.715988e+002
1.095449e+003	2.724418e+002
1.096413e+003	2.735967e+002
1.097377e+003	2.751019e+002
1.098342e+003	2.767343e+002
1.099306e+003	2.785859e+002
1.100270e+003	2.804935e+002
1.101234e+003	2.811020e+002
1.102199e+003	2.799740e+002
1.103163e+003	2.790299e+002
1.104127e+003	2.800552e+002
1.105091e+003	2.826800e+002
1.106056e+003	2.845431e+002
1.107020e+003	2.853543e+002
1.107984e+003	2.858974e+002
1.108948e+003	2.861749e+002
1.109912e+003	2.863619e+002
1.110877e+003	2.865973e+002
1.111841e+003	2.869071e+002
1.112805e+003	2.873169e+002
1.113769e+003	2.878947e+002
1.114734e+003	2.884701e+002
1.115698e+003	2.881588e+002
1.116662e+003	2.870363e+002
1.117626e+003	2.868894e+002
1.118591e+003	2.884629e+002
1.119555e+003	2.907463e+002
1.120519e+003	2.928506e+002
1.121483e+003	2.946832e+002
1.122448e+003	2.956894e+002
1.123412e+003	2.950738e+002
1.124376e+003	2.944785e+002
1.125340e+003	2.947475e+002
1.126304e+003	2.957941e+002
1.127269e+003	2.975143e+002
1.128233e+003	2.995048e+002
1.129197e+003	3.010409e+002
1.130161e+003	3.014569e+002
1.131126e+003	3.009430e+002
1.132090e+003	3.009704e+002
1.133054e+003	3.019432e+002
1.134018e+003	3.031522e+002
1.134983e+003	3.042931e+002
1.135947e+003	3.055873e+002
1.136911e+003	3.075497e+002
1.137875e+003	3.101328e+002
1.138839e+003	3.120266e+002
1.139804e+003	3.122866e+002
1.140768e+003	3.121647e+002
1.141732e+003	3.121812e+002
1.142696e+003	3.125819e+002
1.143661e+003	3.136182e+002
1.144625e+003	3.152266e+002
1.145589e+003	3.171841e+002
1.146553e+003	3.193771e+002
1.147518e+003	3.217273e+002
1.148482e+003	3.226118e+002
1.149446e+003	3.211227e+002
1.150410e+003	3.202513e+002
1.151375e+003	3.205037e+002
1.152339e+003	3.215108e+002
1.153303e+003	3.231865e+002
1.154267e+003	3.255055e+002
1.155231e+003	3.279004e+002
1.156196e+003	3.302721e+002
1.157160e+003	3.317161e+002
1.158124e+003	3.317555e+002
1.159088e+003	3.312507e+002
1.160053e+003	3.306221e+002
1.161017e+003	3.301957e+002
1.161981e+003	3.309710e+002
1.162945e+003	3.341574e+002
1.163910e+003	3.392528e+002
1.164874e+003	3.414240e+002
1.165838e+003	3.377480e+002
1.166802e+003	3.357613e+002
1.167766e+003	3.365107e+002
1.168731e+003	3.380349e+002
1.169695e+003	3.387963e+002
1.170659e+003	3.389569e+002
1.171623e+003	3.397944e+002
1.172588e+003	3.421437e+002
1.173552e+003	3.449499e+002
1.174516e+003	3.469419e+002
1.175480e+003	3.482934e+002
1.176445e+003	3.493214e+002
1.177409e+003	3.501738e+002
1.178373e+003	3.509960e+002
1.179337e+003	3.519505e+002
1.180302e+003	3.529895e+002
1.181266e+003	3.535732e+002
1.182230e+003	3.528510e+002
1.183194e+003	3.528324e+002
1.184158e+003	3.545218e+002
1.185123e+003	3.561603e+002
1.186087e+003	3.565056e+002
1.187051e+003	3.561693e+002
1.188015e+003	3.566727e+002
1.188980e+003	3.586591e+002
1.189944e+003	3.608846e+002
1.190908e+003	3.614423e+002
1.191872e+003	3.609208e+002
1.192837e+003	3.613622e+002
1.193801e+003	3.630552e+002
1.194765e+003	3.655284e+002
1.195729e+003	3.691316e+002
1.196693e+003	3.728051e+002
1.197658e+003	3.731411e+002
1.198622e+003	3.686861e+002
1.199586e+003	3.665383e+002
1.200550e+003	3.700983e+002
1.201515e+003	3.736956e+002
1.202479e+003	3.750128e+002
1.203443e+003	3.749745e+002
1.204407e+003	3.752745e+002
1.205372e+003	3.766325e+002
1.206336e+003	3.785113e+002
1.207300e+003	3.799946e+002
1.208264e+003	3.806606e+002
1.209229e+003	3.803960e+002
1.210193e+003	3.792452e+002
1.211157e+003	3.791432e+002
1.212121e+003	3.810660e+002
1.213085e+003	3.839307e+002
1.214050e+003	3.868467e+002
1.215014e+003	3.897784e+002
1.215978e+003	3.915963e+002
1.216942e+003	3.909445e+002
1.217907e+003	3.905694e+002
1.218871e+003	3.922306e+002
1.219835e+003	3.946523e+002
1.220799e+003	3.968807e+002
1.221764e+003	3.987977e+002
1.222728e+003	4.004554e+002
1.223692e+003	4.016159e+002
1.224656e+003	4.021155e+002
1.225620e+003	4.025597e+002
1.226585e+003	4.028665e+002
1.227549e+003	4.043481e+002
1.228513e+003	4.082739e+002
1.229477e+003	4.116747e+002
1.230442e+003	4.124426e+002
1.231406e+003	4.116218e+002
1.232370e+003	4.116706e+002
1.233334e+003	4.134689e+002
1.234299e+003	4.153677e+002
1.235263e+003	4.149461e+002
1.236227e+003	4.139689e+002
1.237191e+003	4.160345e+002
1.238156e+003	4.207799e+002
1.239120e+003	4.246059e+002
1.240084e+003	4.252973e+002
1.241048e+003	4.241766e+002
1.242012e+003	4.238690e+002
1.242977e+003	4.244252e+002
1.243941e+003	4.256479e+002
1.244905e+003	4.290681e+002
1.245869e+003	4.320009e+002
1.246834e+003	4.333293e+002
1.247798e+003	4.340972e+002
1.248762e+003	4.353102e+002
1.249726e+003	4.369997e+002
1.250691e+003	4.385156e+002
1.251655e+003	4.394396e+002
1.252619e+003	4.400059e+002
1.253583e+003	4.406637e+002
1.254547e+003	4.415171e+002
1.255512e+003	4.427036e+002
1.256476e+003	4.440444e+002
1.257440e+003	4.458739e+002
1.258404e+003	4.490473e+002
1.259369e+003	4.528567e+002
1.260333e+003	4.551650e+002
1.261297e+003	4.553448e+002
1.262261e+003	4.548049e+002
1.263226e+003	4.534856e+002
1.264190e+003	4.528279e+002
1.265154e+003	4.545827e+002
1.266118e+003	4.577585e+002
1.267083e+003	4.598913e+002
1.268047e+003	4.599931e+002
1.269011e+003	4.595592e+002
1.269975e+003	4.607805e+002
1.270939e+003	4.635998e+002
1.271904e+003	4.665271e+002
1.272868e+003	4.711336e+002
1.273832e+003	4.740805e+002
1.274796e+003	4.741328e+002
1.275761e+003	4.734227e+002
1.276725e+003	4.731547e+002
1.277689e+003	4.734845e+002
1.278653e+003	4.744848e+002
1.279618e+003	4.762300e+002
1.280582e+003	4.778395e+002
1.281546e+003	4.778927e+002
1.282510e+003	4.774175e+002
1.283474e+003	4.789990e+002
1.284439e+003	4.827131e+002
1.285403e+003	4.858720e+002
1.286367e+003	4.867160e+002
1.287331e+003	4.864835e+002
1.288296e+003	4.875305e+002
1.289260e+003	4.899404e+002
1.290224e+003	4.917943e+002
1.291188e+003	4.924591e+002
1.292153e+003	4.930532e+002
1.293117e+003	4.933768e+002
1.294081e+003	4.944334e+002
1.295045e+003	4.976529e+002
1.296010e+003	5.023674e+002
1.296974e+003	5.063563e+002
1.297938e+003	5.081753e+002
1.298902e+003	5.087793e+002
1.299866e+003	5.101567e+002
1.300831e+003	5.127094e+002
1.301795e+003	5.143509e+002
1.302759e+003	5.135599e+002
1.303723e+003	5.133181e+002
1.304688e+003	5.148734e+002
1.305652e+003	5.171707e+002
1.306616e+003	5.190446e+002
1.307580e+003	5.205600e+002
1.308545e+003	5.224437e+002
1.309509e+003	5.253004e+002
1.310473e+003	5.283148e+002
1.311437e+003	5.305106e+002
1.312401e+003	5.319165e+002
1.313366e+003	5.326114e+002
1.314330e+003	5.327154e+002
1.315294e+003	5.325206e+002
1.316258e+003	5.318134e+002
1.317223e+003	5.311090e+002
1.318187e+003	5.328997e+002
1.319151e+003	5.384097e+002
1.320115e+003	5.420328e+002
1.321080e+003	5.415698e+002
1.322044e+003	5.411179e+002
1.323008e+003	5.417026e+002
1.323972e+003	5.430770e+002
1.324937e+003	5.451636e+002
1.325901e+003	5.475936e+002
1.326865e+003	5.494907e+002
1.327829e+003	5.502186e+002
1.328793e+003	5.502994e+002
1.329758e+003	5.511602e+002
1.330722e+003	5.535956e+002
1.331686e+003	5.549601e+002
1.332650e+003	5.534942e+002
1.333615e+003	5.525197e+002
1.334579e+003	5.537107e+002
1.335543e+003	5.558816e+002
1.336507e+003	5.574358e+002
1.337472e+003	5.583257e+002
1.338436e+003	5.593863e+002
1.339400e+003	5.611976e+002
1.340364e+003	5.632451e+002
1.341328e+003	5.654910e+002
1.342293e+003	5.674681e+002
1.343257e+003	5.673957e+002
1.344221e+003	5.647120e+002
1.345185e+003	5.622561e+002
1.346150e+003	5.632134e+002
1.347114e+003	5.663841e+002
1.348078e+003	5.666970e+002
1.349042e+003	5.632319e+002
1.350007e+003	5.611887e+002
1.350971e+003	5.616328e+002
1.351935e+003	5.625247e+002
1.352899e+003	5.631953e+002
1.353864e+003	5.640501e+002
1.354828e+003	5.663648e+002
1.355792e+003	5.696405e+002
1.356756e+003	5.712197e+002
1.357720e+003	5.690738e+002
1.358685e+003	5.649843e+002
1.359649e+003	5.636876e+002
1.360613e+003	5.659678e+002
1.361577e+003	5.658757e+002
1.362542e+003	5.617385e+002
1.363506e+003	5.591035e+002
1.364470e+003	5.603342e+002
1.365434e+003	5.632325e+002
1.366399e+003	5.656578e+002
1.367363e+003	5.670401e+002
1.368327e+003	5.668348e+002
1.369291e+003	5.644913e+002
1.370255e+003	5.616163e+002
1.371220e+003	5.601776e+002
1.372184e+003	5.598522e+002
1.373148e+003	5.600045e+002
1.374112e+003	5.604216e+002
1.375077e+003	5.602374e+002
1.376041e+003	5.589286e+002
1.377005e+003	5.571898e+002
1.377969e+003	5.561554e+002
1.378934e+003	5.557804e+002
1.379898e+003	5.546104e+002
1.380862e+003	5.515463e+002
1.381826e+003	5.491953e+002
1.382791e+003	5.494855e+002
1.383755e+003	5.505308e+002
1.384719e+003	5.503469e+002
1.385683e+003	5.490055e+002
1.386647e+003	5.481779e+002
1.387612e+003	5.486194e+002
1.388576e+003	5.485270e+002
1.389540e+003	5.450248e+002
1.390504e+003	5.384310e+002
1.391469e+003	5.352215e+002
1.392433e+003	5.383099e+002
1.393397e+003	5.404213e+002
1.394361e+003	5.411441e+002
1.395326e+003	5.408715e+002
1.396290e+003	5.393020e+002
1.397254e+003	5.371605e+002
1.398218e+003	5.357419e+002
1.399182e+003	5.352434e+002
1.400147e+003	5.343225e+002
1.401111e+003	5.317773e+002
1.402075e+003	5.287914e+002
1.403039e+003	5.280615e+002
1.404004e+003	5.290272e+002
1.404968e+003	5.288950e+002
1.405932e+003	5.268602e+002
1.406896e+003	5.246550e+002
1.407861e+003	5.238657e+002
1.408825e+003	5.239690e+002
1.409789e+003	5.232150e+002
1.410753e+003	5.212147e+002
1.411718e+003	5.200094e+002
1.412682e+003	5.211381e+002
1.413646e+003	5.222136e+002
1.414610e+003	5.208514e+002
1.415574e+003	5.187355e+002
1.416539e+003	5.177076e+002
1.417503e+003	5.175440e+002
1.418467e+003	5.168712e+002
1.419431e+003	5.149808e+002
1.420396e+003	5.125314e+002
1.421360e+003	5.106456e+002
1.422324e+003	5.095906e+002
1.423288e+003	5.087918e+002
1.424253e+003	5.075627e+002
1.425217e+003	5.063785e+002
1.426181e+003	5.059814e+002
1.427145e+003	5.058498e+002
1.428109e+003	5.053629e+002
1.429074e+003	5.049382e+002
1.430038e+003	5.056261e+002
1.431002e+003	5.072234e+002
1.431966e+003	5.076933e+002
1.432931e+003	5.051737e+002
1.433895e+003	5.007904e+002
1.434859e+003	4.979766e+002
1.435823e+003	4.967637e+002
1.436788e+003	4.965459e+002
1.437752e+003	4.986748e+002
1.438716e+003	4.996923e+002
1.439680e+003	4.974084e+002
1.440645e+003	4.942608e+002
1.441609e+003	4.929136e+002
1.442573e+003	4.933882e+002
1.443537e+003	4.944542e+002
1.444501e+003	4.956585e+002
1.445466e+003	4.962261e+002
1.446430e+003	4.944489e+002
1.447394e+003	4.908091e+002
1.448358e+003	4.893608e+002
1.449323e+003	4.904970e+002
1.450287e+003	4.913751e+002
1.451251e+003	4.911769e+002
1.452215e+003	4.901732e+002
1.453180e+003	4.885099e+002
1.454144e+003	4.866279e+002
1.455108e+003	4.854147e+002
1.456072e+003	4.850439e+002
1.457036e+003	4.843921e+002
1.458001e+003	4.823147e+002
1.458965e+003	4.803105e+002
1.459929e+003	4.806244e+002
1.460893e+003	4.825706e+002
1.461858e+003	4.841883e+002
1.462822e+003	4.846940e+002
1.463786e+003	4.840014e+002
1.464750e+003	4.816288e+002
1.465715e+003	4.788717e+002
1.466679e+003	4.788541e+002
1.467643e+003	4.818119e+002
1.468607e+003	4.828724e+002
1.469572e+003	4.797308e+002
1.470536e+003	4.761462e+002
1.471500e+003	4.740317e+002
1.472464e+003	4.735333e+002
1.473428e+003	4.749883e+002
1.474393e+003	4.773154e+002
1.475357e+003	4.786288e+002
1.476321e+003	4.784004e+002
1.477285e+003	4.780043e+002
1.478250e+003	4.790764e+002
1.479214e+003	4.813169e+002
1.480178e+003	4.822284e+002
1.481142e+003	4.806606e+002
1.482107e+003	4.792982e+002
1.483071e+003	4.786428e+002
1.484035e+003	4.783428e+002
1.484999e+003	4.789135e+002
1.485964e+003	4.795320e+002
1.486928e+003	4.790248e+002
1.487892e+003	4.777743e+002
1.488856e+003	4.772241e+002
1.489820e+003	4.780956e+002
1.490785e+003	4.797321e+002
1.491749e+003	4.812557e+002
1.492713e+003	4.827237e+002
1.493677e+003	4.836625e+002
1.494642e+003	4.827717e+002
1.495606e+003	4.826805e+002
1.496570e+003	4.844896e+002
1.497534e+003	4.865375e+002
1.498499e+003	4.869654e+002
1.499463e+003	4.870714e+002
1.500427e+003	4.897813e+002
1.501391e+003	4.947547e+002
1.502355e+003	4.980786e+002
1.503320e+003	4.974857e+002
1.504284e+003	4.952016e+002
1.505248e+003	4.943168e+002
1.506212e+003	4.947010e+002
1.507177e+003	4.948983e+002
1.508141e+003	4.945795e+002
1.509105e+003	4.951727e+002
1.510069e+003	4.977221e+002
1.511034e+003	5.000506e+002
1.511998e+003	5.003272e+002
1.512962e+003	5.000095e+002
1.513926e+003	5.018792e+002
1.514891e+003	5.058979e+002
1.515855e+003	5.084791e+002
1.516819e+003	5.071958e+002
1.517783e+003	5.049799e+002
1.518747e+003	5.066313e+002
1.519712e+003	5.111709e+002
1.520676e+003	5.134479e+002
1.521640e+003	5.128627e+002
1.522604e+003	5.131371e+002
1.523569e+003	5.162852e+002
1.524533e+003	5.205343e+002
1.525497e+003	5.245012e+002
1.526461e+003	5.279368e+002
1.527426e+003	5.303331e+002
1.528390e+003	5.315759e+002
1.529354e+003	5.320594e+002
1.530318e+003	5.313263e+002
1.531282e+003	5.306601e+002
1.532247e+003	5.321614e+002
1.533211e+003	5.354792e+002
1.534175e+003	5.397190e+002
1.535139e+003	5.445212e+002
1.536104e+003	5.485286e+002
1.537068e+003	5.507168e+002
1.538032e+003	5.523079e+002
1.538996e+003	5.551086e+002
1.539961e+003	5.588824e+002
1.540925e+003	5.619255e+002
1.541889e+003	5.638531e+002
1.542853e+003	5.657287e+002
1.543818e+003	5.677736e+002
1.544782e+003	5.700068e+002
1.545746e+003	5.724495e+002
1.546710e+003	5.753220e+002
1.547674e+003	5.792889e+002
1.548639e+003	5.841594e+002
1.549603e+003	5.881527e+002
1.550567e+003	5.900335e+002
1.551531e+003	5.914127e+002
1.552496e+003	5.945604e+002
1.553460e+003	5.993207e+002
1.554424e+003	6.046132e+002
1.555388e+003	6.106485e+002
1.556353e+003	6.152664e+002
1.557317e+003	6.173558e+002
1.558281e+003	6.186875e+002
1.559245e+003	6.199374e+002
1.560209e+003	6.216623e+002
1.561174e+003	6.242408e+002
1.562138e+003	6.275092e+002
1.563102e+003	6.314173e+002
1.564066e+003	6.360601e+002
1.565031e+003	6.400724e+002
1.565995e+003	6.412753e+002
1.566959e+003	6.403004e+002
1.567923e+003	6.407629e+002
1.568888e+003	6.427158e+002
1.569852e+003	6.454085e+002
1.570816e+003	6.504338e+002
1.571780e+003	6.546862e+002
1.572745e+003	6.560560e+002
1.573709e+003	6.559493e+002
1.574673e+003	6.552119e+002
1.575637e+003	6.547155e+002
1.576601e+003	6.559708e+002
1.577566e+003	6.593525e+002
1.578530e+003	6.629592e+002
1.579494e+003	6.649575e+002
1.580458e+003	6.653107e+002
1.581423e+003	6.638389e+002
1.582387e+003	6.600707e+002
1.583351e+003	6.579662e+002
1.584315e+003	6.591812e+002
1.585280e+003	6.609772e+002
1.586244e+003	6.625851e+002
1.587208e+003	6.633569e+002
1.588172e+003	6.622672e+002
1.589136e+003	6.603191e+002
1.590101e+003	6.599940e+002
1.591065e+003	6.616984e+002
1.592029e+003	6.622814e+002
1.592993e+003	6.585990e+002
1.593958e+003	6.523733e+002
1.594922e+003	6.487067e+002
1.595886e+003	6.482285e+002
1.596850e+003	6.467988e+002
1.597815e+003	6.438797e+002
1.598779e+003	6.409521e+002
1.599743e+003	6.383923e+002
1.600707e+003	6.357317e+002
1.601672e+003	6.331442e+002
1.602636e+003	6.300067e+002
1.603600e+003	6.252607e+002
1.604564e+003	6.191373e+002
1.605528e+003	6.133336e+002
1.606493e+003	6.089191e+002
1.607457e+003	6.048166e+002
1.608421e+003	5.987425e+002
1.609385e+003	5.908203e+002
1.610350e+003	5.853956e+002
1.611314e+003	5.840672e+002
1.612278e+003	5.799109e+002
1.613242e+003	5.694600e+002
1.614207e+003	5.596425e+002
1.615171e+003	5.532637e+002
1.616135e+003	5.483526e+002
1.617099e+003	5.432946e+002
1.618063e+003	5.376212e+002
1.619028e+003	5.309918e+002
1.619992e+003	5.234031e+002
1.620956e+003	5.160576e+002
1.621920e+003	5.105967e+002
1.622885e+003	5.064738e+002
1.623849e+003	5.009563e+002
1.624813e+003	4.936067e+002
1.625777e+003	4.877245e+002
1.626742e+003	4.839012e+002
1.627706e+003	4.795128e+002
1.628670e+003	4.740201e+002
1.629634e+003	4.678019e+002
1.630599e+003	4.609926e+002
1.631563e+003	4.542193e+002
1.632527e+003	4.482245e+002
1.633491e+003	4.432547e+002
1.634455e+003	4.387700e+002
1.635420e+003	4.340170e+002
1.636384e+003	4.293040e+002
1.637348e+003	4.258741e+002
1.638312e+003	4.235831e+002
1.639277e+003	4.200795e+002
1.640241e+003	4.153286e+002
1.641205e+003	4.107752e+002
1.642169e+003	4.061547e+002
1.643134e+003	4.021935e+002
1.644098e+003	4.001762e+002
1.645062e+003	3.980965e+002
1.646026e+003	3.935445e+002
1.646990e+003	3.873671e+002
1.647955e+003	3.821314e+002
1.648919e+003	3.786195e+002
1.649883e+003	3.755240e+002
1.650847e+003	3.718475e+002
1.651812e+003	3.680615e+002
1.652776e+003	3.649082e+002
1.653740e+003	3.623888e+002
1.654704e+003	3.606377e+002
1.655669e+003	3.597821e+002
1.656633e+003	3.578930e+002
1.657597e+003	3.536310e+002
1.658561e+003	3.492650e+002
1.659526e+003	3.464941e+002
1.660490e+003	3.447386e+002
1.661454e+003	3.434590e+002
1.662418e+003	3.424595e+002
1.663382e+003	3.407045e+002
1.664347e+003	3.372505e+002
1.665311e+003	3.330964e+002
1.666275e+003	3.293799e+002
1.667239e+003	3.263198e+002
1.668204e+003	3.242517e+002
1.669168e+003	3.232808e+002
1.670132e+003	3.221698e+002
1.671096e+003	3.202705e+002
1.672061e+003	3.181455e+002
1.673025e+003	3.159251e+002
1.673989e+003	3.142440e+002
1.674953e+003	3.142197e+002
1.675917e+003	3.150143e+002
1.676882e+003	3.147375e+002
1.677846e+003	3.132101e+002
1.678810e+003	3.110778e+002
1.679774e+003	3.077610e+002
1.680739e+003	3.048543e+002
1.681703e+003	3.047156e+002
1.682667e+003	3.058851e+002
1.683631e+003	3.048390e+002
1.684596e+003	3.016292e+002
1.685560e+003	2.994987e+002
1.686524e+003	2.996187e+002
1.687488e+003	2.998673e+002
1.688453e+003	2.985688e+002
1.689417e+003	2.966043e+002
1.690381e+003	2.957322e+002
1.691345e+003	2.956865e+002
1.692309e+003	2.949049e+002
1.693274e+003	2.928429e+002
1.694238e+003	2.910562e+002
1.695202e+003	2.904697e+002
1.696166e+003	2.900384e+002
1.697131e+003	2.889395e+002
1.698095e+003	2.876051e+002
1.699059e+003	2.866258e+002
1.700023e+003	2.859821e+002
1.700988e+003	2.853920e+002
1.701952e+003	2.846788e+002
1.702916e+003	2.838656e+002
1.703880e+003	2.832067e+002
1.704844e+003	2.827360e+002
1.705809e+003	2.819689e+002
1.706773e+003	2.807275e+002
1.707737e+003	2.793059e+002
1.708701e+003	2.775160e+002
1.709666e+003	2.756922e+002
1.710630e+003	2.732324e+002
1.711594e+003	2.717187e+002
1.712558e+003	2.730075e+002
1.713523e+003	2.752188e+002
1.714487e+003	2.760063e+002
1.715451e+003	2.749908e+002
1.716415e+003	2.723466e+002
1.717380e+003	2.684101e+002
1.718344e+003	2.651051e+002
1.719308e+003	2.647304e+002
1.720272e+003	2.664871e+002
1.721236e+003	2.668974e+002
1.722201e+003	2.655350e+002
1.723165e+003	2.638800e+002
1.724129e+003	2.611127e+002
1.725093e+003	2.588588e+002
1.726058e+003	2.576100e+002
1.727022e+003	2.573685e+002
1.727986e+003	2.592518e+002
1.728950e+003	2.611913e+002
1.729915e+003	2.599770e+002
1.730879e+003	2.562068e+002
1.731843e+003	2.535204e+002
1.732807e+003	2.535742e+002
1.733771e+003	2.541064e+002
1.734736e+003	2.524988e+002
1.735700e+003	2.499169e+002
1.736664e+003	2.499187e+002
1.737628e+003	2.525552e+002
1.738593e+003	2.537234e+002
1.739557e+003	2.525058e+002
1.740521e+003	2.513961e+002
1.741485e+003	2.516789e+002
1.742450e+003	2.519983e+002
1.743414e+003	2.511973e+002
1.744378e+003	2.499516e+002
1.745342e+003	2.489839e+002
1.746307e+003	2.483039e+002
1.747271e+003	2.479389e+002
1.748235e+003	2.480724e+002
1.749199e+003	2.483956e+002
1.750163e+003	2.489006e+002
1.751128e+003	2.492873e+002
1.752092e+003	2.490007e+002
1.753056e+003	2.479328e+002
1.754020e+003	2.460384e+002
1.754985e+003	2.435286e+002
1.755949e+003	2.418777e+002
1.756913e+003	2.418151e+002
1.757877e+003	2.423965e+002
1.758842e+003	2.427652e+002
1.759806e+003	2.427709e+002
1.760770e+003	2.421150e+002
1.761734e+003	2.407744e+002
1.762698e+003	2.401843e+002
1.763663e+003	2.410379e+002
1.764627e+003	2.416352e+002
1.765591e+003	2.414327e+002
1.766555e+003	2.411977e+002
1.767520e+003	2.410063e+002
1.768484e+003	2.409704e+002
1.769448e+003	2.416551e+002
1.770412e+003	2.428675e+002
1.771377e+003	2.438587e+002
1.772341e+003	2.441946e+002
1.773305e+003	2.434184e+002
1.774269e+003	2.410876e+002
1.775234e+003	2.382102e+002
1.776198e+003	2.371814e+002
1.777162e+003	2.382042e+002
1.778126e+003	2.390049e+002
1.779090e+003	2.394754e+002
1.780055e+003	2.391760e+002
1.781019e+003	2.377578e+002
1.781983e+003	2.367688e+002
1.782947e+003	2.363722e+002
1.783912e+003	2.362190e+002
1.784876e+003	2.362219e+002
1.785840e+003	2.363588e+002
1.786804e+003	2.366465e+002
1.787769e+003	2.371415e+002
1.788733e+003	2.379294e+002
1.789697e+003	2.391073e+002
1.790661e+003	2.397542e+002
1.791625e+003	2.385505e+002
1.792590e+003	2.362199e+002
1.793554e+003	2.343506e+002
1.794518e+003	2.328799e+002
1.795482e+003	2.324260e+002
1.796447e+003	2.335155e+002
1.797411e+003	2.346958e+002
1.798375e+003	2.350183e+002
1.799339e+003	2.347698e+002
1.800304e+003	2.342178e+002
1.801268e+003	2.334231e+002
1.802232e+003	2.327851e+002
1.803196e+003	2.325735e+002
1.804161e+003	2.327371e+002
1.805125e+003	2.332458e+002
1.806089e+003	2.335798e+002
1.807053e+003	2.333575e+002
1.808017e+003	2.328660e+002
1.808982e+003	2.324700e+002
1.809946e+003	2.322781e+002
1.810910e+003	2.322993e+002
1.811874e+003	2.325186e+002
1.812839e+003	2.328820e+002
1.813803e+003	2.332991e+002
1.814767e+003	2.336135e+002
1.815731e+003	2.336533e+002
1.816696e+003	2.333706e+002
1.817660e+003	2.328613e+002
1.818624e+003	2.321912e+002
1.819588e+003	2.315200e+002
1.820552e+003	2.308597e+002
1.821517e+003	2.305130e+002
1.822481e+003	2.304123e+002
1.823445e+003	2.303525e+002
1.824409e+003	2.302727e+002
1.825374e+003	2.303445e+002
1.826338e+003	2.310700e+002
1.827302e+003	2.319852e+002
1.828266e+003	2.317890e+002
1.829231e+003	2.306054e+002
1.830195e+003	2.308358e+002
1.831159e+003	2.340465e+002
1.832123e+003	2.369500e+002
1.833088e+003	2.359870e+002
1.834052e+003	2.328465e+002
1.835016e+003	2.301262e+002
1.835980e+003	2.282279e+002
1.836944e+003	2.283589e+002
1.837909e+003	2.305402e+002
1.838873e+003	2.321841e+002
1.839837e+003	2.320421e+002
1.840801e+003	2.308840e+002
1.841766e+003	2.294543e+002
1.842730e+003	2.280594e+002
1.843694e+003	2.271609e+002
1.844658e+003	2.268618e+002
1.845623e+003	2.275176e+002
1.846587e+003	2.300825e+002
1.847551e+003	2.314667e+002
1.848515e+003	2.302873e+002
1.849479e+003	2.290447e+002
1.850444e+003	2.292243e+002
1.851408e+003	2.299719e+002
1.852372e+003	2.303751e+002
1.853336e+003	2.303584e+002
1.854301e+003	2.301579e+002
1.855265e+003	2.298410e+002
1.856229e+003	2.293747e+002
1.857193e+003	2.288614e+002
1.858158e+003	2.283943e+002
1.859122e+003	2.277961e+002
1.860086e+003	2.268907e+002
1.861050e+003	2.255876e+002
1.862015e+003	2.241166e+002
1.862979e+003	2.239364e+002
1.863943e+003	2.252957e+002
1.864907e+003	2.268668e+002
1.865871e+003	2.283322e+002
1.866836e+003	2.293684e+002
1.867800e+003	2.296677e+002
1.868764e+003	2.295075e+002
1.869728e+003	2.291801e+002
1.870693e+003	2.286785e+002
1.871657e+003	2.282435e+002
1.872621e+003	2.277848e+002
1.873585e+003	2.275615e+002
1.874550e+003	2.281085e+002
1.875514e+003	2.286092e+002
1.876478e+003	2.284533e+002
1.877442e+003	2.282724e+002
1.878406e+003	2.289333e+002
1.879371e+003	2.296843e+002
1.880335e+003	2.290717e+002
1.881299e+003	2.273232e+002
1.882263e+003	2.259545e+002
1.883228e+003	2.255681e+002
1.884192e+003	2.254830e+002
1.885156e+003	2.251673e+002
1.886120e+003	2.248475e+002
1.887085e+003	2.249133e+002
1.888049e+003	2.253528e+002
1.889013e+003	2.257630e+002
1.889977e+003	2.261507e+002
1.890942e+003	2.260684e+002
1.891906e+003	2.252083e+002
1.892870e+003	2.247508e+002
1.893834e+003	2.253886e+002
1.894798e+003	2.265196e+002
1.895763e+003	2.277805e+002
1.896727e+003	2.288784e+002
1.897691e+003	2.289423e+002
1.898655e+003	2.279245e+002
1.899620e+003	2.276517e+002
1.900584e+003	2.290807e+002
