# Supplementary material for: Characterization of biocarbon generated by high- and low-temperature pyrolysis of soy hulls and coffee chaff: for polymer composite applications
Source: R Soc Open Sci. 2018 Aug 22;5(8):171970. doi: 10.1098/rsos.171970 (PMC6124110; doi:10.1098/rsos.171970)
Supplement: RSOS ESM.zip [file rsos171970supp2.zip › RSOS Raman/LightCoffee900C15m-pq2.CSV]

-2.016894e+001	0.000000e+000
-1.920471e+001	0.000000e+000
-1.824047e+001	0.000000e+000
-1.727624e+001	0.000000e+000
-1.631201e+001	0.000000e+000
-1.534777e+001	0.000000e+000
-1.438354e+001	0.000000e+000
-1.341931e+001	0.000000e+000
-1.245507e+001	0.000000e+000
-1.149084e+001	0.000000e+000
-1.052661e+001	0.000000e+000
-9.562373e+000	0.000000e+000
-8.598140e+000	0.000000e+000
-7.633906e+000	0.000000e+000
-6.669673e+000	0.000000e+000
-5.705440e+000	0.000000e+000
-4.741206e+000	0.000000e+000
-3.776973e+000	0.000000e+000
-2.812739e+000	0.000000e+000
-1.848506e+000	0.000000e+000
-8.842728e-001	0.000000e+000
7.996053e-002	0.000000e+000
1.044194e+000	0.000000e+000
2.008427e+000	0.000000e+000
2.972661e+000	0.000000e+000
3.936894e+000	0.000000e+000
4.901127e+000	0.000000e+000
5.865361e+000	0.000000e+000
6.829594e+000	0.000000e+000
7.793827e+000	0.000000e+000
8.758060e+000	0.000000e+000
9.722294e+000	0.000000e+000
1.068653e+001	0.000000e+000
1.165076e+001	0.000000e+000
1.261499e+001	0.000000e+000
1.357923e+001	0.000000e+000
1.454346e+001	0.000000e+000
1.550769e+001	0.000000e+000
1.647193e+001	0.000000e+000
1.743616e+001	0.000000e+000
1.840039e+001	0.000000e+000
1.936463e+001	0.000000e+000
2.032886e+001	0.000000e+000
2.129309e+001	0.000000e+000
2.225733e+001	0.000000e+000
2.322156e+001	0.000000e+000
2.418579e+001	0.000000e+000
2.515003e+001	0.000000e+000
2.611426e+001	0.000000e+000
2.707849e+001	0.000000e+000
2.804273e+001	0.000000e+000
2.900696e+001	0.000000e+000
2.997119e+001	0.000000e+000
3.093543e+001	0.000000e+000
3.189966e+001	0.000000e+000
3.286390e+001	0.000000e+000
3.382813e+001	0.000000e+000
3.479236e+001	0.000000e+000
3.575660e+001	0.000000e+000
3.672083e+001	0.000000e+000
3.768506e+001	0.000000e+000
3.864930e+001	0.000000e+000
3.961353e+001	0.000000e+000
4.057776e+001	0.000000e+000
4.154199e+001	0.000000e+000
4.250623e+001	0.000000e+000
4.347046e+001	0.000000e+000
4.443469e+001	0.000000e+000
4.539893e+001	0.000000e+000
4.636316e+001	0.000000e+000
4.732739e+001	0.000000e+000
4.829163e+001	0.000000e+000
4.925586e+001	0.000000e+000
5.022009e+001	1.623284e+002
5.118433e+001	1.596437e+002
5.214856e+001	1.578074e+002
5.311279e+001	1.563395e+002
5.407703e+001	1.553980e+002
5.504126e+001	1.551853e+002
5.600549e+001	1.562666e+002
5.696973e+001	1.575786e+002
5.793396e+001	1.594865e+002
5.889819e+001	1.614169e+002
5.986243e+001	1.624451e+002
6.082666e+001	1.604211e+002
6.179089e+001	1.576908e+002
6.275513e+001	1.553601e+002
6.371936e+001	1.538701e+002
6.468359e+001	1.531562e+002
6.564783e+001	1.526080e+002
6.661206e+001	1.521369e+002
6.757629e+001	1.518965e+002
6.854053e+001	1.520212e+002
6.950476e+001	1.526433e+002
7.046899e+001	1.528351e+002
7.143323e+001	1.527725e+002
7.239746e+001	1.524135e+002
7.336169e+001	1.516253e+002
7.432593e+001	1.493796e+002
7.529016e+001	1.476715e+002
7.625439e+001	1.470674e+002
7.721863e+001	1.474356e+002
7.818286e+001	1.478488e+002
7.914709e+001	1.476863e+002
8.011133e+001	1.472113e+002
8.107556e+001	1.462849e+002
8.203979e+001	1.448774e+002
8.300403e+001	1.432950e+002
8.396826e+001	1.425742e+002
8.493250e+001	1.425283e+002
8.589673e+001	1.428182e+002
8.686096e+001	1.430377e+002
8.782520e+001	1.431515e+002
8.878943e+001	1.434528e+002
8.975366e+001	1.440481e+002
9.071790e+001	1.446453e+002
9.168213e+001	1.445631e+002
9.264636e+001	1.433641e+002
9.361060e+001	1.421360e+002
9.457483e+001	1.408895e+002
9.553906e+001	1.396496e+002
9.650330e+001	1.385594e+002
9.746753e+001	1.377436e+002
9.843176e+001	1.369856e+002
9.939600e+001	1.361396e+002
1.003602e+002	1.351583e+002
1.013245e+002	1.345692e+002
1.022887e+002	1.353445e+002
1.032529e+002	1.369479e+002
1.042172e+002	1.385464e+002
1.051814e+002	1.390473e+002
1.061456e+002	1.379088e+002
1.071099e+002	1.367471e+002
1.080741e+002	1.357684e+002
1.090383e+002	1.348897e+002
1.100026e+002	1.336477e+002
1.109668e+002	1.311095e+002
1.119310e+002	1.290495e+002
1.128953e+002	1.279588e+002
1.138595e+002	1.279244e+002
1.148237e+002	1.281775e+002
1.157880e+002	1.281170e+002
1.167522e+002	1.279855e+002
1.177164e+002	1.279551e+002
1.186807e+002	1.281482e+002
1.196449e+002	1.284135e+002
1.206091e+002	1.284700e+002
1.215734e+002	1.283896e+002
1.225376e+002	1.281994e+002
1.235018e+002	1.279103e+002
1.244661e+002	1.273088e+002
1.254303e+002	1.267536e+002
1.263945e+002	1.263955e+002
1.273588e+002	1.261644e+002
1.283230e+002	1.257255e+002
1.292872e+002	1.249411e+002
1.302515e+002	1.241798e+002
1.312157e+002	1.234661e+002
1.321799e+002	1.228054e+002
1.331442e+002	1.221868e+002
1.341084e+002	1.215936e+002
1.350726e+002	1.211240e+002
1.360369e+002	1.208553e+002
1.370011e+002	1.208056e+002
1.379653e+002	1.207676e+002
1.389296e+002	1.202854e+002
1.398938e+002	1.195235e+002
1.408580e+002	1.187657e+002
1.418223e+002	1.183381e+002
1.427865e+002	1.184271e+002
1.437507e+002	1.186151e+002
1.447150e+002	1.189772e+002
1.456792e+002	1.193576e+002
1.466434e+002	1.194402e+002
1.476077e+002	1.186728e+002
1.485719e+002	1.180727e+002
1.495361e+002	1.181539e+002
1.505004e+002	1.187762e+002
1.514646e+002	1.190080e+002
1.524288e+002	1.171328e+002
1.533931e+002	1.152158e+002
1.543573e+002	1.142260e+002
1.553215e+002	1.145167e+002
1.562858e+002	1.154441e+002
1.572500e+002	1.155752e+002
1.582142e+002	1.151677e+002
1.591785e+002	1.143838e+002
1.601427e+002	1.133445e+002
1.611069e+002	1.119688e+002
1.620712e+002	1.112991e+002
1.630354e+002	1.118198e+002
1.639996e+002	1.127501e+002
1.649639e+002	1.130231e+002
1.659281e+002	1.116227e+002
1.668923e+002	1.107164e+002
1.678566e+002	1.108553e+002
1.688208e+002	1.116491e+002
1.697850e+002	1.123090e+002
1.707493e+002	1.121825e+002
1.717135e+002	1.119181e+002
1.726777e+002	1.117429e+002
1.736420e+002	1.116911e+002
1.746062e+002	1.116814e+002
1.755704e+002	1.114216e+002
1.765347e+002	1.110121e+002
1.774989e+002	1.107779e+002
1.784631e+002	1.109028e+002
1.794274e+002	1.114637e+002
1.803916e+002	1.116498e+002
1.813558e+002	1.114660e+002
1.823201e+002	1.111209e+002
1.832843e+002	1.107359e+002
1.842485e+002	1.103253e+002
1.852128e+002	1.098734e+002
1.861770e+002	1.091146e+002
1.871412e+002	1.083503e+002
1.881055e+002	1.079123e+002
1.890697e+002	1.082154e+002
1.900339e+002	1.085729e+002
1.909982e+002	1.085443e+002
1.919624e+002	1.081790e+002
1.929266e+002	1.075383e+002
1.938909e+002	1.065712e+002
1.948551e+002	1.054717e+002
1.958193e+002	1.052568e+002
1.967836e+002	1.061920e+002
1.977478e+002	1.079874e+002
1.987120e+002	1.088003e+002
1.996763e+002	1.078295e+002
2.006405e+002	1.069908e+002
2.016047e+002	1.067183e+002
2.025690e+002	1.070364e+002
2.035332e+002	1.073542e+002
2.044974e+002	1.075495e+002
2.054617e+002	1.075760e+002
2.064259e+002	1.073066e+002
2.073901e+002	1.066987e+002
2.083544e+002	1.062230e+002
2.093186e+002	1.065372e+002
2.102828e+002	1.071035e+002
2.112471e+002	1.074378e+002
2.122113e+002	1.071383e+002
2.131755e+002	1.063585e+002
2.141398e+002	1.060206e+002
2.151040e+002	1.060649e+002
2.160682e+002	1.062294e+002
2.170325e+002	1.061643e+002
2.179967e+002	1.055456e+002
2.189609e+002	1.050377e+002
2.199252e+002	1.047127e+002
2.208894e+002	1.046215e+002
2.218536e+002	1.048123e+002
2.228179e+002	1.055012e+002
2.237821e+002	1.060079e+002
2.247463e+002	1.062459e+002
2.257106e+002	1.062089e+002
2.266748e+002	1.059109e+002
2.276390e+002	1.050179e+002
2.286033e+002	1.040165e+002
2.295675e+002	1.034698e+002
2.305317e+002	1.035168e+002
2.314960e+002	1.040325e+002
2.324602e+002	1.043131e+002
2.334244e+002	1.042583e+002
2.343887e+002	1.041637e+002
2.353529e+002	1.042345e+002
2.363171e+002	1.045980e+002
2.372814e+002	1.048507e+002
2.382456e+002	1.049023e+002
2.392098e+002	1.047628e+002
2.401741e+002	1.042796e+002
2.411383e+002	1.033063e+002
2.421025e+002	1.026466e+002
2.430668e+002	1.031940e+002
2.440310e+002	1.041554e+002
2.449952e+002	1.048397e+002
2.459595e+002	1.046518e+002
2.469237e+002	1.038728e+002
2.478879e+002	1.036671e+002
2.488522e+002	1.039204e+002
2.498164e+002	1.041755e+002
2.507806e+002	1.038124e+002
2.517449e+002	1.022705e+002
2.527091e+002	1.015263e+002
2.536733e+002	1.019917e+002
2.546376e+002	1.031272e+002
2.556018e+002	1.040592e+002
2.565660e+002	1.048547e+002
2.575303e+002	1.051988e+002
2.584945e+002	1.047169e+002
2.594587e+002	1.037695e+002
2.604230e+002	1.030096e+002
2.613872e+002	1.031357e+002
2.623514e+002	1.035389e+002
2.633157e+002	1.038620e+002
2.642799e+002	1.039870e+002
2.652441e+002	1.038706e+002
2.662084e+002	1.034164e+002
2.671726e+002	1.028541e+002
2.681368e+002	1.027515e+002
2.691011e+002	1.033873e+002
2.700653e+002	1.046254e+002
2.710295e+002	1.047520e+002
2.719938e+002	1.025069e+002
2.729580e+002	1.005504e+002
2.739222e+002	9.965098e+001
2.748865e+002	9.989633e+001
2.758507e+002	1.004810e+002
2.768149e+002	1.012665e+002
2.777792e+002	1.019678e+002
2.787434e+002	1.025394e+002
2.797076e+002	1.029612e+002
2.806719e+002	1.031396e+002
2.816361e+002	1.026239e+002
2.826003e+002	1.018571e+002
2.835646e+002	1.013416e+002
2.845288e+002	1.014156e+002
2.854930e+002	1.020698e+002
2.864573e+002	1.024644e+002
2.874215e+002	1.025499e+002
2.883857e+002	1.026090e+002
2.893500e+002	1.029113e+002
2.903142e+002	1.036745e+002
2.912784e+002	1.040144e+002
2.922427e+002	1.039862e+002
2.932069e+002	1.036723e+002
2.941711e+002	1.029813e+002
2.951354e+002	1.016227e+002
2.960996e+002	1.005770e+002
2.970638e+002	1.005142e+002
2.980281e+002	1.009364e+002
2.989923e+002	1.013271e+002
2.999565e+002	1.011952e+002
3.009208e+002	1.008659e+002
3.018850e+002	1.012898e+002
3.028492e+002	1.023240e+002
3.038135e+002	1.033871e+002
3.047777e+002	1.036838e+002
3.057419e+002	1.027812e+002
3.067062e+002	1.020898e+002
3.076704e+002	1.016285e+002
3.086346e+002	1.013546e+002
3.095989e+002	1.012132e+002
3.105631e+002	1.012777e+002
3.115273e+002	1.012013e+002
3.124916e+002	1.008512e+002
3.134558e+002	1.004717e+002
3.144200e+002	1.004151e+002
3.153843e+002	1.011197e+002
3.163485e+002	1.018019e+002
3.173127e+002	1.016638e+002
3.182770e+002	1.009304e+002
3.192412e+002	1.002349e+002
3.202054e+002	1.007553e+002
3.211696e+002	1.026374e+002
3.221339e+002	1.037867e+002
3.230981e+002	1.037895e+002
3.240623e+002	1.029343e+002
3.250266e+002	1.022502e+002
3.259908e+002	1.022407e+002
3.269550e+002	1.021729e+002
3.279193e+002	1.017256e+002
3.288835e+002	1.010215e+002
3.298477e+002	1.005600e+002
3.308120e+002	1.011318e+002
3.317762e+002	1.015887e+002
3.327404e+002	1.014183e+002
3.337047e+002	1.007359e+002
3.346689e+002	9.999220e+001
3.356331e+002	9.986581e+001
3.365974e+002	1.000026e+002
3.375616e+002	9.989407e+001
3.385258e+002	9.947750e+001
3.394901e+002	9.893099e+001
3.404543e+002	9.883662e+001
3.414185e+002	9.945671e+001
3.423828e+002	9.994413e+001
3.433470e+002	1.000943e+002
3.443112e+002	9.995335e+001
3.452755e+002	9.986515e+001
3.462397e+002	1.001660e+002
3.472039e+002	1.004310e+002
3.481682e+002	1.004664e+002
3.491324e+002	1.002570e+002
3.500966e+002	9.995358e+001
3.510609e+002	9.961073e+001
3.520251e+002	9.936867e+001
3.529893e+002	9.945363e+001
3.539536e+002	9.984311e+001
3.549178e+002	1.003238e+002
3.558820e+002	1.002641e+002
3.568463e+002	9.977114e+001
3.578105e+002	9.924747e+001
3.587747e+002	9.867436e+001
3.597390e+002	9.810124e+001
3.607032e+002	9.812405e+001
3.616674e+002	9.950740e+001
3.626317e+002	1.003812e+002
3.635959e+002	1.000632e+002
3.645602e+002	9.871311e+001
3.655244e+002	9.756756e+001
3.664886e+002	9.776547e+001
3.674529e+002	9.824957e+001
3.684171e+002	9.874302e+001
3.693813e+002	9.910755e+001
3.703456e+002	9.930021e+001
3.713098e+002	9.909348e+001
3.722740e+002	9.865113e+001
3.732383e+002	9.832893e+001
3.742025e+002	9.825159e+001
3.751667e+002	9.838670e+001
3.761310e+002	9.841153e+001
3.770952e+002	9.782108e+001
3.780594e+002	9.763103e+001
3.790237e+002	9.839038e+001
3.799879e+002	9.989662e+001
3.809521e+002	1.008255e+002
3.819164e+002	1.003631e+002
3.828806e+002	9.983073e+001
3.838448e+002	9.942129e+001
3.848091e+002	9.915232e+001
3.857733e+002	9.890960e+001
3.867375e+002	9.858459e+001
3.877018e+002	9.837931e+001
3.886660e+002	9.852808e+001
3.896302e+002	9.900764e+001
3.905945e+002	9.959956e+001
3.915587e+002	9.971772e+001
3.925229e+002	9.923299e+001
3.934872e+002	9.856282e+001
3.944514e+002	9.752073e+001
3.954156e+002	9.633714e+001
3.963799e+002	9.595654e+001
3.973441e+002	9.751406e+001
3.983083e+002	9.882009e+001
3.992726e+002	9.955828e+001
4.002368e+002	9.980132e+001
4.012010e+002	9.986479e+001
4.021653e+002	9.984554e+001
4.031295e+002	9.974966e+001
4.040937e+002	9.965086e+001
4.050580e+002	9.953381e+001
4.060222e+002	9.932007e+001
4.069864e+002	9.882149e+001
4.079507e+002	9.814729e+001
4.089149e+002	9.774189e+001
4.098791e+002	9.759776e+001
4.108434e+002	9.774777e+001
4.118076e+002	9.832719e+001
4.127718e+002	1.004508e+002
4.137361e+002	1.013652e+002
4.147003e+002	1.003320e+002
4.156645e+002	9.837846e+001
4.166288e+002	9.714067e+001
4.175930e+002	9.768826e+001
4.185572e+002	9.832200e+001
4.195215e+002	9.821372e+001
4.204857e+002	9.764530e+001
4.214499e+002	9.709814e+001
4.224142e+002	9.706010e+001
4.233784e+002	9.733012e+001
4.243426e+002	9.706144e+001
4.253069e+002	9.642558e+001
4.262711e+002	9.621320e+001
4.272353e+002	9.745289e+001
4.281996e+002	1.008606e+002
4.291638e+002	1.024392e+002
4.301280e+002	1.012869e+002
4.310923e+002	9.930966e+001
4.320565e+002	9.834191e+001
4.330207e+002	9.893136e+001
4.339850e+002	9.932857e+001
4.349492e+002	9.921385e+001
4.359134e+002	9.885768e+001
4.368777e+002	9.827581e+001
4.378419e+002	9.739028e+001
4.388061e+002	9.679757e+001
4.397704e+002	9.773808e+001
4.407346e+002	9.923623e+001
4.416988e+002	1.000614e+002
4.426631e+002	9.940952e+001
4.436273e+002	9.750646e+001
4.445915e+002	9.658189e+001
4.455558e+002	9.651366e+001
4.465200e+002	9.671925e+001
4.474842e+002	9.691286e+001
4.484485e+002	9.707166e+001
4.494127e+002	9.722742e+001
4.503769e+002	9.776548e+001
4.513412e+002	9.821201e+001
4.523054e+002	9.838126e+001
4.532696e+002	9.818121e+001
4.542339e+002	9.758235e+001
4.551981e+002	9.605872e+001
4.561623e+002	9.449619e+001
4.571266e+002	9.336843e+001
4.580908e+002	9.282265e+001
4.590550e+002	9.275558e+001
4.600193e+002	9.309253e+001
4.609835e+002	9.367935e+001
4.619477e+002	9.365575e+001
4.629120e+002	9.272211e+001
4.638762e+002	9.122311e+001
4.648404e+002	9.030312e+001
4.658047e+002	9.047666e+001
4.667689e+002	9.054036e+001
4.677331e+002	9.044277e+001
4.686974e+002	9.022787e+001
4.696616e+002	8.998389e+001
4.706258e+002	8.978100e+001
4.715901e+002	8.966827e+001
4.725543e+002	8.970439e+001
4.735185e+002	8.969660e+001
4.744828e+002	8.930837e+001
4.754470e+002	8.813269e+001
4.764112e+002	8.656406e+001
4.773755e+002	8.611567e+001
4.783397e+002	8.672964e+001
4.793039e+002	8.762256e+001
4.802682e+002	8.792819e+001
4.812324e+002	8.741122e+001
4.821966e+002	8.732908e+001
4.831609e+002	8.802261e+001
4.841251e+002	8.857890e+001
4.850893e+002	8.822724e+001
4.860536e+002	8.666483e+001
4.870178e+002	8.518283e+001
4.879820e+002	8.450401e+001
4.889463e+002	8.417612e+001
4.899105e+002	8.389061e+001
4.908747e+002	8.350784e+001
4.918390e+002	8.314223e+001
4.928032e+002	8.298696e+001
4.937674e+002	8.297590e+001
4.947317e+002	8.327393e+001
4.956959e+002	8.396600e+001
4.966601e+002	8.489510e+001
4.976244e+002	8.516888e+001
4.985886e+002	8.452822e+001
4.995528e+002	8.396656e+001
5.005171e+002	8.354384e+001
5.014813e+002	8.324256e+001
5.024455e+002	8.306955e+001
5.034098e+002	8.291808e+001
5.043740e+002	8.286672e+001
5.053382e+002	8.325957e+001
5.063025e+002	8.379529e+001
5.072667e+002	8.393221e+001
5.082309e+002	8.307767e+001
5.091952e+002	8.193443e+001
5.101594e+002	8.156446e+001
5.111236e+002	8.179092e+001
5.120879e+002	8.215897e+001
5.130521e+002	8.219193e+001
5.140164e+002	8.182878e+001
5.149806e+002	8.178976e+001
5.159448e+002	8.224744e+001
5.169091e+002	8.278775e+001
5.178733e+002	8.313438e+001
5.188375e+002	8.325526e+001
5.198018e+002	8.321025e+001
5.207660e+002	8.307639e+001
5.217302e+002	8.277807e+001
5.226945e+002	8.205895e+001
5.236587e+002	8.097470e+001
5.246229e+002	8.014611e+001
5.255872e+002	8.085487e+001
5.265514e+002	8.199650e+001
5.275156e+002	8.255142e+001
5.284799e+002	8.229423e+001
5.294441e+002	8.160293e+001
5.304083e+002	8.146397e+001
5.313726e+002	8.222206e+001
5.323368e+002	8.271468e+001
5.333010e+002	8.256015e+001
5.342653e+002	8.201448e+001
5.352295e+002	8.168833e+001
5.361937e+002	8.179494e+001
5.371580e+002	8.197229e+001
5.381222e+002	8.233574e+001
5.390864e+002	8.270687e+001
5.400507e+002	8.278826e+001
5.410149e+002	8.229686e+001
5.419791e+002	8.167114e+001
5.429434e+002	8.154907e+001
5.439076e+002	8.176207e+001
5.448718e+002	8.217622e+001
5.458361e+002	8.268863e+001
5.468003e+002	8.325046e+001
5.477645e+002	8.326713e+001
5.487288e+002	8.268661e+001
5.496930e+002	8.217627e+001
5.506572e+002	8.204947e+001
5.516215e+002	8.224068e+001
5.525857e+002	8.218349e+001
5.535499e+002	8.140557e+001
5.545142e+002	8.083580e+001
5.554784e+002	8.072366e+001
5.564426e+002	8.101075e+001
5.574069e+002	8.151505e+001
5.583711e+002	8.226366e+001
5.593353e+002	8.278065e+001
5.602996e+002	8.255347e+001
5.612638e+002	8.188471e+001
5.622280e+002	8.135506e+001
5.631923e+002	8.154144e+001
5.641565e+002	8.242356e+001
5.651207e+002	8.303423e+001
5.660850e+002	8.336857e+001
5.670491e+002	8.354134e+001
5.680134e+002	8.363603e+001
5.689776e+002	8.367847e+001
5.699418e+002	8.366534e+001
5.709061e+002	8.333188e+001
5.718703e+002	8.309916e+001
5.728345e+002	8.326903e+001
5.737988e+002	8.379013e+001
5.747630e+002	8.419687e+001
5.757272e+002	8.401071e+001
5.766915e+002	8.359155e+001
5.776557e+002	8.307116e+001
5.786199e+002	8.257314e+001
5.795842e+002	8.232578e+001
5.805484e+002	8.266709e+001
5.815126e+002	8.368548e+001
5.824769e+002	8.439976e+001
5.834411e+002	8.484814e+001
5.844053e+002	8.494582e+001
5.853696e+002	8.443149e+001
5.863338e+002	8.287041e+001
5.872980e+002	8.207729e+001
5.882623e+002	8.263396e+001
5.892265e+002	8.350917e+001
5.901907e+002	8.420011e+001
5.911550e+002	8.457324e+001
5.921192e+002	8.479753e+001
5.930834e+002	8.485726e+001
5.940477e+002	8.489876e+001
5.950119e+002	8.517461e+001
5.959761e+002	8.566312e+001
5.969404e+002	8.606398e+001
5.979046e+002	8.576875e+001
5.988688e+002	8.453992e+001
5.998331e+002	8.378447e+001
6.007973e+002	8.360841e+001
6.017615e+002	8.381397e+001
6.027258e+002	8.422095e+001
6.036900e+002	8.505117e+001
6.046542e+002	8.552732e+001
6.056185e+002	8.544591e+001
6.065827e+002	8.514380e+001
6.075469e+002	8.471422e+001
6.085112e+002	8.423100e+001
6.094754e+002	8.405746e+001
6.104396e+002	8.509331e+001
6.114039e+002	8.642921e+001
6.123681e+002	8.722770e+001
6.133323e+002	8.725164e+001
6.142966e+002	8.677940e+001
6.152608e+002	8.650699e+001
6.162250e+002	8.661451e+001
6.171893e+002	8.670993e+001
6.181535e+002	8.705222e+001
6.191177e+002	8.731522e+001
6.200820e+002	8.679131e+001
6.210462e+002	8.465092e+001
6.220104e+002	8.336842e+001
6.229747e+002	8.386431e+001
6.239389e+002	8.494768e+001
6.249031e+002	8.593558e+001
6.258674e+002	8.657144e+001
6.268316e+002	8.687386e+001
6.277958e+002	8.648264e+001
6.287601e+002	8.586325e+001
6.297243e+002	8.541899e+001
6.306885e+002	8.527909e+001
6.316528e+002	8.541837e+001
6.326170e+002	8.578381e+001
6.335812e+002	8.662069e+001
6.345455e+002	8.690053e+001
6.355097e+002	8.607186e+001
6.364739e+002	8.490969e+001
6.374382e+002	8.443871e+001
6.384024e+002	8.500005e+001
6.393666e+002	8.555736e+001
6.403309e+002	8.589018e+001
6.412951e+002	8.618012e+001
6.422593e+002	8.647974e+001
6.432236e+002	8.677090e+001
6.441878e+002	8.699397e+001
6.451520e+002	8.714160e+001
6.461163e+002	8.732253e+001
6.470805e+002	8.764995e+001
6.480447e+002	8.813410e+001
6.490090e+002	8.862829e+001
6.499732e+002	8.884128e+001
6.509374e+002	8.861785e+001
6.519017e+002	8.801723e+001
6.528659e+002	8.662357e+001
6.538301e+002	8.530166e+001
6.547944e+002	8.485733e+001
6.557586e+002	8.546327e+001
6.567228e+002	8.630895e+001
6.576871e+002	8.742329e+001
6.586513e+002	8.838110e+001
6.596155e+002	8.899245e+001
6.605798e+002	8.922878e+001
6.615440e+002	8.914653e+001
6.625082e+002	8.863504e+001
6.634725e+002	8.784705e+001
6.644367e+002	8.714021e+001
6.654009e+002	8.654255e+001
6.663652e+002	8.623058e+001
6.673294e+002	8.652219e+001
6.682936e+002	8.779866e+001
6.692579e+002	8.823266e+001
6.702221e+002	8.730666e+001
6.711863e+002	8.633035e+001
6.721506e+002	8.614284e+001
6.731148e+002	8.681547e+001
6.740790e+002	8.752814e+001
6.750433e+002	8.800322e+001
6.760075e+002	8.815195e+001
6.769717e+002	8.770506e+001
6.779360e+002	8.682596e+001
6.789002e+002	8.587560e+001
6.798644e+002	8.520197e+001
6.808287e+002	8.486082e+001
6.817929e+002	8.496957e+001
6.827571e+002	8.556210e+001
6.837214e+002	8.627575e+001
6.846856e+002	8.682256e+001
6.856498e+002	8.717184e+001
6.866141e+002	8.744100e+001
6.875783e+002	8.765660e+001
6.885425e+002	8.780253e+001
6.895068e+002	8.788302e+001
6.904710e+002	8.789095e+001
6.914352e+002	8.778782e+001
6.923995e+002	8.745397e+001
6.933637e+002	8.706400e+001
6.943279e+002	8.675050e+001
6.952922e+002	8.661447e+001
6.962564e+002	8.685728e+001
6.972206e+002	8.759434e+001
6.981849e+002	8.863364e+001
6.991491e+002	8.854845e+001
7.001133e+002	8.716231e+001
7.010776e+002	8.603159e+001
7.020418e+002	8.589598e+001
7.030060e+002	8.653120e+001
7.039703e+002	8.691365e+001
7.049345e+002	8.693352e+001
7.058987e+002	8.701932e+001
7.068630e+002	8.729495e+001
7.078272e+002	8.757967e+001
7.087914e+002	8.759853e+001
7.097557e+002	8.718575e+001
7.107199e+002	8.671540e+001
7.116841e+002	8.679457e+001
7.126484e+002	8.710522e+001
7.136126e+002	8.732011e+001
7.145768e+002	8.735165e+001
7.155411e+002	8.728816e+001
7.165053e+002	8.725859e+001
7.174695e+002	8.723621e+001
7.184338e+002	8.700446e+001
7.193980e+002	8.626238e+001
7.203622e+002	8.549795e+001
7.213265e+002	8.534720e+001
7.222907e+002	8.607454e+001
7.232549e+002	8.672009e+001
7.242192e+002	8.656086e+001
7.251834e+002	8.637264e+001
7.261476e+002	8.675896e+001
7.271119e+002	8.768480e+001
7.280761e+002	8.854918e+001
7.290403e+002	8.863443e+001
7.300046e+002	8.820187e+001
7.309688e+002	8.794895e+001
7.319330e+002	8.789978e+001
7.328973e+002	8.808104e+001
7.338615e+002	8.857438e+001
7.348257e+002	8.945913e+001
7.357900e+002	8.975935e+001
7.367542e+002	8.901289e+001
7.377184e+002	8.822636e+001
7.386827e+002	8.782378e+001
7.396469e+002	8.777623e+001
7.406111e+002	8.777691e+001
7.415754e+002	8.770895e+001
7.425396e+002	8.774033e+001
7.435038e+002	8.769715e+001
7.444681e+002	8.767911e+001
7.454323e+002	8.795912e+001
7.463965e+002	8.869466e+001
7.473608e+002	8.963279e+001
7.483250e+002	8.987057e+001
7.492892e+002	8.952110e+001
7.502535e+002	8.923158e+001
7.512177e+002	8.931071e+001
7.521819e+002	8.953791e+001
7.531462e+002	8.924081e+001
7.541104e+002	8.767579e+001
7.550746e+002	8.694241e+001
7.560389e+002	8.816714e+001
7.570031e+002	8.966533e+001
7.579673e+002	8.989574e+001
7.589316e+002	8.855424e+001
7.598958e+002	8.717622e+001
7.608600e+002	8.772958e+001
7.618243e+002	8.896988e+001
7.627885e+002	8.953008e+001
7.637527e+002	8.929858e+001
7.647170e+002	8.887975e+001
7.656812e+002	8.908418e+001
7.666454e+002	9.011678e+001
7.676097e+002	9.058248e+001
7.685739e+002	9.034147e+001
7.695381e+002	8.989639e+001
7.705024e+002	8.926828e+001
7.714666e+002	8.852043e+001
7.724308e+002	8.815671e+001
7.733951e+002	8.853477e+001
7.743593e+002	8.898950e+001
7.753235e+002	8.945772e+001
7.762878e+002	8.991410e+001
7.772520e+002	9.031853e+001
7.782162e+002	9.062806e+001
7.791805e+002	9.083379e+001
7.801447e+002	9.077723e+001
7.811089e+002	9.051558e+001
7.820732e+002	9.043250e+001
7.830374e+002	9.074596e+001
7.840016e+002	9.121101e+001
7.849659e+002	9.116584e+001
7.859301e+002	9.018343e+001
7.868943e+002	8.955097e+001
7.878586e+002	8.939056e+001
7.888228e+002	8.964978e+001
7.897870e+002	9.046329e+001
7.907513e+002	9.171783e+001
7.917155e+002	9.262108e+001
7.926797e+002	9.234722e+001
7.936440e+002	9.156675e+001
7.946082e+002	9.056324e+001
7.955724e+002	8.956200e+001
7.965367e+002	8.901603e+001
7.975009e+002	8.941560e+001
7.984651e+002	9.074784e+001
7.994294e+002	9.138628e+001
8.003936e+002	9.118558e+001
8.013578e+002	9.089819e+001
8.023221e+002	9.076437e+001
8.032863e+002	9.070486e+001
8.042505e+002	9.050715e+001
8.052148e+002	8.997414e+001
8.061790e+002	8.988589e+001
8.071432e+002	9.083505e+001
8.081075e+002	9.204417e+001
8.090717e+002	9.262321e+001
8.100359e+002	9.221812e+001
8.110002e+002	9.131153e+001
8.119644e+002	9.066103e+001
8.129286e+002	9.033228e+001
8.138929e+002	9.050024e+001
8.148571e+002	9.128535e+001
8.158214e+002	9.217392e+001
8.167856e+002	9.235289e+001
8.177498e+002	9.142693e+001
8.187141e+002	9.104812e+001
8.196783e+002	9.151619e+001
8.206425e+002	9.200645e+001
8.216068e+002	9.232582e+001
8.225710e+002	9.245787e+001
8.235352e+002	9.237890e+001
8.244995e+002	9.197108e+001
8.254637e+002	9.138401e+001
8.264279e+002	9.042557e+001
8.273922e+002	8.943186e+001
8.283564e+002	8.914246e+001
8.293206e+002	8.996376e+001
8.302849e+002	9.154984e+001
8.312491e+002	9.264124e+001
8.322133e+002	9.317612e+001
8.331776e+002	9.339446e+001
8.341418e+002	9.297325e+001
8.351060e+002	9.234624e+001
8.360703e+002	9.206729e+001
8.370345e+002	9.224782e+001
8.379987e+002	9.231773e+001
8.389630e+002	9.214700e+001
8.399272e+002	9.171866e+001
8.408914e+002	9.071104e+001
8.418557e+002	8.944404e+001
8.428199e+002	8.870877e+001
8.437841e+002	8.925709e+001
8.447484e+002	9.054778e+001
8.457126e+002	9.071314e+001
8.466768e+002	8.986563e+001
8.476411e+002	8.896455e+001
8.486053e+002	8.846655e+001
8.495695e+002	8.836430e+001
8.505338e+002	8.854403e+001
8.514980e+002	8.943417e+001
8.524622e+002	8.990401e+001
8.534265e+002	8.960999e+001
8.543907e+002	8.898974e+001
8.553549e+002	8.831493e+001
8.563192e+002	8.769437e+001
8.572834e+002	8.729365e+001
8.582476e+002	8.751800e+001
8.592119e+002	8.785957e+001
8.601761e+002	8.756377e+001
8.611403e+002	8.677589e+001
8.621046e+002	8.628085e+001
8.630688e+002	8.683296e+001
8.640330e+002	8.833036e+001
8.649973e+002	8.868780e+001
8.659615e+002	8.699915e+001
8.669257e+002	8.588396e+001
8.678900e+002	8.622747e+001
8.688542e+002	8.738596e+001
8.698184e+002	8.827945e+001
8.707827e+002	8.864461e+001
8.717469e+002	8.860432e+001
8.727111e+002	8.792005e+001
8.736754e+002	8.722606e+001
8.746396e+002	8.705754e+001
8.756038e+002	8.742810e+001
8.765681e+002	8.791321e+001
8.775323e+002	8.800524e+001
8.784965e+002	8.775253e+001
8.794608e+002	8.781910e+001
8.804250e+002	8.830386e+001
8.813892e+002	8.879543e+001
8.823535e+002	8.907085e+001
8.833177e+002	8.913877e+001
8.842819e+002	8.906911e+001
8.852462e+002	8.856471e+001
8.862104e+002	8.832992e+001
8.871746e+002	8.861010e+001
8.881389e+002	8.915361e+001
8.891031e+002	8.991331e+001
8.900673e+002	9.079159e+001
8.910316e+002	9.129625e+001
8.919958e+002	9.045261e+001
8.929600e+002	8.902967e+001
8.939243e+002	8.874900e+001
8.948885e+002	8.970324e+001
8.958527e+002	9.092580e+001
8.968170e+002	9.152392e+001
8.977812e+002	9.146326e+001
8.987454e+002	9.129381e+001
8.997097e+002	9.085511e+001
9.006739e+002	9.047932e+001
9.016381e+002	9.022815e+001
9.026024e+002	9.017696e+001
9.035666e+002	9.040056e+001
9.045308e+002	9.088880e+001
9.054951e+002	9.140760e+001
9.064593e+002	9.194333e+001
9.074235e+002	9.220589e+001
9.083878e+002	9.171770e+001
9.093520e+002	9.070660e+001
9.103162e+002	9.004851e+001
9.112805e+002	9.067864e+001
9.122447e+002	9.253723e+001
9.132089e+002	9.349764e+001
9.141732e+002	9.348870e+001
9.151374e+002	9.314243e+001
9.161016e+002	9.217074e+001
9.170659e+002	9.111374e+001
9.180301e+002	9.116645e+001
9.189943e+002	9.292608e+001
9.199586e+002	9.428086e+001
9.209228e+002	9.404610e+001
9.218870e+002	9.342677e+001
9.228513e+002	9.322743e+001
9.238155e+002	9.351040e+001
9.247797e+002	9.384233e+001
9.257440e+002	9.378647e+001
9.267082e+002	9.339771e+001
9.276724e+002	9.304931e+001
9.286367e+002	9.273103e+001
9.296009e+002	9.258960e+001
9.305651e+002	9.273291e+001
9.315294e+002	9.309966e+001
9.324936e+002	9.353311e+001
9.334578e+002	9.414662e+001
9.344221e+002	9.459418e+001
9.353863e+002	9.468626e+001
9.363505e+002	9.463630e+001
9.373148e+002	9.451952e+001
9.382790e+002	9.439048e+001
9.392432e+002	9.435791e+001
9.402075e+002	9.458972e+001
9.411717e+002	9.504338e+001
9.421359e+002	9.540063e+001
9.431002e+002	9.561693e+001
9.440644e+002	9.581105e+001
9.450286e+002	9.613733e+001
9.459929e+002	9.649950e+001
9.469571e+002	9.638600e+001
9.479213e+002	9.511579e+001
9.488856e+002	9.474226e+001
9.498498e+002	9.600357e+001
9.508140e+002	9.741178e+001
9.517783e+002	9.804090e+001
9.527425e+002	9.791047e+001
9.537067e+002	9.765316e+001
9.546710e+002	9.763710e+001
9.556352e+002	9.768839e+001
9.565994e+002	9.751126e+001
9.575637e+002	9.719526e+001
9.585279e+002	9.699294e+001
9.594921e+002	9.705434e+001
9.604564e+002	9.736811e+001
9.614206e+002	9.784921e+001
9.623848e+002	9.861363e+001
9.633491e+002	9.920323e+001
9.643133e+002	9.947768e+001
9.652775e+002	9.961324e+001
9.662418e+002	9.979415e+001
9.672060e+002	1.000601e+002
9.681702e+002	1.002916e+002
9.691345e+002	1.003655e+002
9.700987e+002	1.003448e+002
9.710629e+002	1.001858e+002
9.720272e+002	1.000026e+002
9.729914e+002	1.000314e+002
9.739556e+002	1.003585e+002
9.749199e+002	1.008368e+002
9.758841e+002	1.011886e+002
9.768483e+002	1.014210e+002
9.778126e+002	1.016805e+002
9.787768e+002	1.021254e+002
9.797410e+002	1.023101e+002
9.807053e+002	1.016830e+002
9.816695e+002	1.006116e+002
9.826337e+002	1.002807e+002
9.835980e+002	1.013270e+002
9.845622e+002	1.027206e+002
9.855264e+002	1.039747e+002
9.864907e+002	1.049221e+002
9.874549e+002	1.052925e+002
9.884191e+002	1.051170e+002
9.893834e+002	1.047708e+002
9.903476e+002	1.047278e+002
9.913118e+002	1.050466e+002
9.922761e+002	1.056636e+002
9.932403e+002	1.068880e+002
9.942045e+002	1.076915e+002
9.951688e+002	1.073134e+002
9.961330e+002	1.063512e+002
9.970972e+002	1.060671e+002
9.980615e+002	1.067287e+002
9.990257e+002	1.073751e+002
9.999899e+002	1.075795e+002
1.000954e+003	1.077556e+002
1.001918e+003	1.082954e+002
1.002883e+003	1.091158e+002
1.003847e+003	1.098266e+002
1.004811e+003	1.100915e+002
1.005775e+003	1.099948e+002
1.006740e+003	1.098891e+002
1.007704e+003	1.096939e+002
1.008668e+003	1.096264e+002
1.009632e+003	1.099220e+002
1.010596e+003	1.104150e+002
1.011561e+003	1.107977e+002
1.012525e+003	1.110132e+002
1.013489e+003	1.114508e+002
1.014453e+003	1.121935e+002
1.015418e+003	1.130267e+002
1.016382e+003	1.142963e+002
1.017346e+003	1.156470e+002
1.018310e+003	1.163644e+002
1.019275e+003	1.161127e+002
1.020239e+003	1.154766e+002
1.021203e+003	1.155598e+002
1.022167e+003	1.163319e+002
1.023132e+003	1.168115e+002
1.024096e+003	1.169520e+002
1.025060e+003	1.170994e+002
1.026024e+003	1.173258e+002
1.026989e+003	1.175718e+002
1.027953e+003	1.181780e+002
1.028917e+003	1.196955e+002
1.029881e+003	1.207829e+002
1.030845e+003	1.210820e+002
1.031810e+003	1.210669e+002
1.032774e+003	1.208667e+002
1.033738e+003	1.206039e+002
1.034702e+003	1.206348e+002
1.035667e+003	1.214249e+002
1.036631e+003	1.226761e+002
1.037595e+003	1.231849e+002
1.038559e+003	1.230070e+002
1.039524e+003	1.231335e+002
1.040488e+003	1.241154e+002
1.041452e+003	1.254558e+002
1.042416e+003	1.261850e+002
1.043380e+003	1.261950e+002
1.044345e+003	1.263618e+002
1.045309e+003	1.269139e+002
1.046273e+003	1.274156e+002
1.047237e+003	1.277036e+002
1.048202e+003	1.278195e+002
1.049166e+003	1.277274e+002
1.050130e+003	1.273936e+002
1.051094e+003	1.272283e+002
1.052059e+003	1.281916e+002
1.053023e+003	1.298979e+002
1.053987e+003	1.309790e+002
1.054951e+003	1.312240e+002
1.055916e+003	1.311470e+002
1.056880e+003	1.309590e+002
1.057844e+003	1.307113e+002
1.058808e+003	1.314413e+002
1.059772e+003	1.343118e+002
1.060737e+003	1.365439e+002
1.061701e+003	1.372732e+002
1.062665e+003	1.373321e+002
1.063629e+003	1.373875e+002
1.064594e+003	1.375772e+002
1.065558e+003	1.376208e+002
1.066522e+003	1.371833e+002
1.067486e+003	1.365321e+002
1.068450e+003	1.364974e+002
1.069415e+003	1.370027e+002
1.070379e+003	1.375152e+002
1.071343e+003	1.377708e+002
1.072307e+003	1.379782e+002
1.073272e+003	1.385426e+002
1.074236e+003	1.395414e+002
1.075200e+003	1.405104e+002
1.076164e+003	1.418748e+002
1.077129e+003	1.429179e+002
1.078093e+003	1.429133e+002
1.079057e+003	1.424864e+002
1.080021e+003	1.426567e+002
1.080985e+003	1.437493e+002
1.081950e+003	1.449186e+002
1.082914e+003	1.450072e+002
1.083878e+003	1.444412e+002
1.084842e+003	1.447312e+002
1.085807e+003	1.458410e+002
1.086771e+003	1.469688e+002
1.087735e+003	1.477776e+002
1.088699e+003	1.483410e+002
1.089664e+003	1.486034e+002
1.090628e+003	1.483180e+002
1.091592e+003	1.484038e+002
1.092556e+003	1.489767e+002
1.093521e+003	1.496327e+002
1.094485e+003	1.503810e+002
1.095449e+003	1.511802e+002
1.096413e+003	1.518660e+002
1.097377e+003	1.522890e+002
1.098342e+003	1.525291e+002
1.099306e+003	1.525631e+002
1.100270e+003	1.525114e+002
1.101234e+003	1.533970e+002
1.102199e+003	1.557702e+002
1.103163e+003	1.582601e+002
1.104127e+003	1.594725e+002
1.105091e+003	1.594256e+002
1.106056e+003	1.593451e+002
1.107020e+003	1.592568e+002
1.107984e+003	1.595462e+002
1.108948e+003	1.604522e+002
1.109912e+003	1.616791e+002
1.110877e+003	1.628996e+002
1.111841e+003	1.639324e+002
1.112805e+003	1.648391e+002
1.113769e+003	1.658340e+002
1.114734e+003	1.669764e+002
1.115698e+003	1.681001e+002
1.116662e+003	1.691165e+002
1.117626e+003	1.696018e+002
1.118591e+003	1.690366e+002
1.119555e+003	1.683813e+002
1.120519e+003	1.688258e+002
1.121483e+003	1.703832e+002
1.122448e+003	1.717978e+002
1.123412e+003	1.727558e+002
1.124376e+003	1.735181e+002
1.125340e+003	1.742652e+002
1.126304e+003	1.750433e+002
1.127269e+003	1.757986e+002
1.128233e+003	1.764200e+002
1.129197e+003	1.767823e+002
1.130161e+003	1.768383e+002
1.131126e+003	1.768571e+002
1.132090e+003	1.776831e+002
1.133054e+003	1.793189e+002
1.134018e+003	1.807063e+002
1.134983e+003	1.816050e+002
1.135947e+003	1.819925e+002
1.136911e+003	1.816067e+002
1.137875e+003	1.806330e+002
1.138839e+003	1.807453e+002
1.139804e+003	1.828748e+002
1.140768e+003	1.853253e+002
1.141732e+003	1.877257e+002
1.142696e+003	1.897773e+002
1.143661e+003	1.909130e+002
1.144625e+003	1.911468e+002
1.145589e+003	1.911693e+002
1.146553e+003	1.917513e+002
1.147518e+003	1.928741e+002
1.148482e+003	1.940417e+002
1.149446e+003	1.954719e+002
1.150410e+003	1.965880e+002
1.151375e+003	1.968374e+002
1.152339e+003	1.966796e+002
1.153303e+003	1.966914e+002
1.154267e+003	1.970138e+002
1.155231e+003	1.974518e+002
1.156196e+003	1.978033e+002
1.157160e+003	1.987381e+002
1.158124e+003	2.007779e+002
1.159088e+003	2.031109e+002
1.160053e+003	2.048752e+002
1.161017e+003	2.059696e+002
1.161981e+003	2.069799e+002
1.162945e+003	2.085349e+002
1.163910e+003	2.103904e+002
1.164874e+003	2.106290e+002
1.165838e+003	2.072217e+002
1.166802e+003	2.059743e+002
1.167766e+003	2.081625e+002
1.168731e+003	2.111775e+002
1.169695e+003	2.133815e+002
1.170659e+003	2.146503e+002
1.171623e+003	2.151735e+002
1.172588e+003	2.148968e+002
1.173552e+003	2.147065e+002
1.174516e+003	2.152728e+002
1.175480e+003	2.160908e+002
1.176445e+003	2.168827e+002
1.177409e+003	2.177068e+002
1.178373e+003	2.186199e+002
1.179337e+003	2.196410e+002
1.180302e+003	2.208077e+002
1.181266e+003	2.221902e+002
1.182230e+003	2.240561e+002
1.183194e+003	2.252207e+002
1.184158e+003	2.248264e+002
1.185123e+003	2.247484e+002
1.186087e+003	2.267671e+002
1.187051e+003	2.299135e+002
1.188015e+003	2.315898e+002
1.188980e+003	2.305423e+002
1.189944e+003	2.286829e+002
1.190908e+003	2.284302e+002
1.191872e+003	2.296110e+002
1.192837e+003	2.313629e+002
1.193801e+003	2.336433e+002
1.194765e+003	2.360141e+002
1.195729e+003	2.382370e+002
1.196693e+003	2.401783e+002
1.197658e+003	2.416303e+002
1.198622e+003	2.426521e+002
1.199586e+003	2.433185e+002
1.200550e+003	2.431858e+002
1.201515e+003	2.430251e+002
1.202479e+003	2.431226e+002
1.203443e+003	2.436209e+002
1.204407e+003	2.445031e+002
1.205372e+003	2.456987e+002
1.206336e+003	2.472798e+002
1.207300e+003	2.494844e+002
1.208264e+003	2.521047e+002
1.209229e+003	2.537722e+002
1.210193e+003	2.545593e+002
1.211157e+003	2.555392e+002
1.212121e+003	2.568687e+002
1.213085e+003	2.584118e+002
1.214050e+003	2.601981e+002
1.215014e+003	2.621576e+002
1.215978e+003	2.635146e+002
1.216942e+003	2.635418e+002
1.217907e+003	2.640736e+002
1.218871e+003	2.665998e+002
1.219835e+003	2.697239e+002
1.220799e+003	2.720541e+002
1.221764e+003	2.733363e+002
1.222728e+003	2.739686e+002
1.223692e+003	2.742763e+002
1.224656e+003	2.744644e+002
1.225620e+003	2.752533e+002
1.226585e+003	2.764871e+002
1.227549e+003	2.775865e+002
1.228513e+003	2.787292e+002
1.229477e+003	2.798612e+002
1.230442e+003	2.810384e+002
1.231406e+003	2.824836e+002
1.232370e+003	2.843282e+002
1.233334e+003	2.864474e+002
1.234299e+003	2.888698e+002
1.235263e+003	2.921348e+002
1.236227e+003	2.952816e+002
1.237191e+003	2.969534e+002
1.238156e+003	2.974128e+002
1.239120e+003	2.977684e+002
1.240084e+003	2.984384e+002
1.241048e+003	2.996822e+002
1.242012e+003	3.021305e+002
1.242977e+003	3.059664e+002
1.243941e+003	3.094056e+002
1.244905e+003	3.129484e+002
1.245869e+003	3.153464e+002
1.246834e+003	3.157211e+002
1.247798e+003	3.154896e+002
1.248762e+003	3.157099e+002
1.249726e+003	3.167342e+002
1.250691e+003	3.186721e+002
1.251655e+003	3.215811e+002
1.252619e+003	3.248431e+002
1.253583e+003	3.273456e+002
1.254547e+003	3.291621e+002
1.255512e+003	3.307217e+002
1.256476e+003	3.320161e+002
1.257440e+003	3.334741e+002
1.258404e+003	3.349926e+002
1.259369e+003	3.364413e+002
1.260333e+003	3.381432e+002
1.261297e+003	3.403812e+002
1.262261e+003	3.430405e+002
1.263226e+003	3.472072e+002
1.264190e+003	3.506929e+002
1.265154e+003	3.510026e+002
1.266118e+003	3.499988e+002
1.267083e+003	3.513203e+002
1.268047e+003	3.559969e+002
1.269011e+003	3.613325e+002
1.269975e+003	3.637807e+002
1.270939e+003	3.633209e+002
1.271904e+003	3.631572e+002
1.272868e+003	3.633959e+002
1.273832e+003	3.647366e+002
1.274796e+003	3.672570e+002
1.275761e+003	3.702586e+002
1.276725e+003	3.739495e+002
1.277689e+003	3.779085e+002
1.278653e+003	3.808001e+002
1.279618e+003	3.819568e+002
1.280582e+003	3.826537e+002
1.281546e+003	3.842029e+002
1.282510e+003	3.862854e+002
1.283474e+003	3.884673e+002
1.284439e+003	3.909009e+002
1.285403e+003	3.931616e+002
1.286367e+003	3.945932e+002
1.287331e+003	3.957221e+002
1.288296e+003	3.978426e+002
1.289260e+003	4.011272e+002
1.290224e+003	4.044223e+002
1.291188e+003	4.077662e+002
1.292153e+003	4.108312e+002
1.293117e+003	4.137343e+002
1.294081e+003	4.162301e+002
1.295045e+003	4.175898e+002
1.296010e+003	4.182683e+002
1.296974e+003	4.198412e+002
1.297938e+003	4.232531e+002
1.298902e+003	4.272447e+002
1.299866e+003	4.293502e+002
1.300831e+003	4.298976e+002
1.301795e+003	4.315689e+002
1.302759e+003	4.341639e+002
1.303723e+003	4.365154e+002
1.304688e+003	4.380632e+002
1.305652e+003	4.386288e+002
1.306616e+003	4.382187e+002
1.307580e+003	4.375981e+002
1.308545e+003	4.385362e+002
1.309509e+003	4.419702e+002
1.310473e+003	4.458627e+002
1.311437e+003	4.480143e+002
1.312401e+003	4.488540e+002
1.313366e+003	4.491669e+002
1.314330e+003	4.494214e+002
1.315294e+003	4.503976e+002
1.316258e+003	4.526540e+002
1.317223e+003	4.556880e+002
1.318187e+003	4.582872e+002
1.319151e+003	4.606410e+002
1.320115e+003	4.623007e+002
1.321080e+003	4.626322e+002
1.322044e+003	4.622025e+002
1.323008e+003	4.607559e+002
1.323972e+003	4.593379e+002
1.324937e+003	4.590385e+002
1.325901e+003	4.602056e+002
1.326865e+003	4.626736e+002
1.327829e+003	4.661509e+002
1.328793e+003	4.697379e+002
1.329758e+003	4.717105e+002
1.330722e+003	4.719767e+002
1.331686e+003	4.722391e+002
1.332650e+003	4.723187e+002
1.333615e+003	4.725309e+002
1.334579e+003	4.728487e+002
1.335543e+003	4.731401e+002
1.336507e+003	4.735406e+002
1.337472e+003	4.742091e+002
1.338436e+003	4.747487e+002
1.339400e+003	4.746566e+002
1.340364e+003	4.748037e+002
1.341328e+003	4.766678e+002
1.342293e+003	4.788616e+002
1.343257e+003	4.790499e+002
1.344221e+003	4.769792e+002
1.345185e+003	4.743128e+002
1.346150e+003	4.720662e+002
1.347114e+003	4.703710e+002
1.348078e+003	4.699187e+002
1.349042e+003	4.711866e+002
1.350007e+003	4.723230e+002
1.350971e+003	4.724082e+002
1.351935e+003	4.727037e+002
1.352899e+003	4.743759e+002
1.353864e+003	4.761605e+002
1.354828e+003	4.761967e+002
1.355792e+003	4.744673e+002
1.356756e+003	4.727562e+002
1.357720e+003	4.725003e+002
1.358685e+003	4.729091e+002
1.359649e+003	4.717682e+002
1.360613e+003	4.686693e+002
1.361577e+003	4.666390e+002
1.362542e+003	4.662690e+002
1.363506e+003	4.659722e+002
1.364470e+003	4.652141e+002
1.365434e+003	4.641366e+002
1.366399e+003	4.629366e+002
1.367363e+003	4.618715e+002
1.368327e+003	4.614316e+002
1.369291e+003	4.619005e+002
1.370255e+003	4.622444e+002
1.371220e+003	4.608854e+002
1.372184e+003	4.583126e+002
1.373148e+003	4.559527e+002
1.374112e+003	4.541491e+002
1.375077e+003	4.524350e+002
1.376041e+003	4.501246e+002
1.377005e+003	4.479054e+002
1.377969e+003	4.476460e+002
1.378934e+003	4.494570e+002
1.379898e+003	4.495205e+002
1.380862e+003	4.461783e+002
1.381826e+003	4.427815e+002
1.382791e+003	4.406572e+002
1.383755e+003	4.392758e+002
1.384719e+003	4.385414e+002
1.385683e+003	4.378681e+002
1.386647e+003	4.363628e+002
1.387612e+003	4.338241e+002
1.388576e+003	4.310636e+002
1.389540e+003	4.289247e+002
1.390504e+003	4.270404e+002
1.391469e+003	4.244254e+002
1.392433e+003	4.196543e+002
1.393397e+003	4.168698e+002
1.394361e+003	4.187337e+002
1.395326e+003	4.206923e+002
1.396290e+003	4.189398e+002
1.397254e+003	4.150904e+002
1.398218e+003	4.126430e+002
1.399182e+003	4.124226e+002
1.400147e+003	4.124874e+002
1.401111e+003	4.114883e+002
1.402075e+003	4.102044e+002
1.403039e+003	4.098111e+002
1.404004e+003	4.098736e+002
1.404968e+003	4.092159e+002
1.405932e+003	4.072989e+002
1.406896e+003	4.043878e+002
1.407861e+003	4.008296e+002
1.408825e+003	3.976498e+002
1.409789e+003	3.960707e+002
1.410753e+003	3.957684e+002
1.411718e+003	3.942527e+002
1.412682e+003	3.897854e+002
1.413646e+003	3.852178e+002
1.414610e+003	3.837738e+002
1.415574e+003	3.841193e+002
1.416539e+003	3.843634e+002
1.417503e+003	3.838515e+002
1.418467e+003	3.822630e+002
1.419431e+003	3.793607e+002
1.420396e+003	3.761176e+002
1.421360e+003	3.742033e+002
1.422324e+003	3.736998e+002
1.423288e+003	3.732238e+002
1.424253e+003	3.733384e+002
1.425217e+003	3.726090e+002
1.426181e+003	3.693133e+002
1.427145e+003	3.664423e+002
1.428109e+003	3.667018e+002
1.429074e+003	3.685171e+002
1.430038e+003	3.686332e+002
1.431002e+003	3.662025e+002
1.431966e+003	3.635103e+002
1.432931e+003	3.628854e+002
1.433895e+003	3.635063e+002
1.434859e+003	3.626149e+002
1.435823e+003	3.600586e+002
1.436788e+003	3.579956e+002
1.437752e+003	3.556719e+002
1.438716e+003	3.541274e+002
1.439680e+003	3.546157e+002
1.440645e+003	3.557749e+002
1.441609e+003	3.557299e+002
1.442573e+003	3.545655e+002
1.443537e+003	3.539946e+002
1.444501e+003	3.548989e+002
1.445466e+003	3.558694e+002
1.446430e+003	3.551773e+002
1.447394e+003	3.532595e+002
1.448358e+003	3.515368e+002
1.449323e+003	3.495602e+002
1.450287e+003	3.477249e+002
1.451251e+003	3.464660e+002
1.452215e+003	3.455941e+002
1.453180e+003	3.449053e+002
1.454144e+003	3.444525e+002
1.455108e+003	3.442982e+002
1.456072e+003	3.443419e+002
1.457036e+003	3.445143e+002
1.458001e+003	3.450981e+002
1.458965e+003	3.457127e+002
1.459929e+003	3.458600e+002
1.460893e+003	3.455575e+002
1.461858e+003	3.446144e+002
1.462822e+003	3.429925e+002
1.463786e+003	3.421323e+002
1.464750e+003	3.435473e+002
1.465715e+003	3.459837e+002
1.466679e+003	3.468324e+002
1.467643e+003	3.460515e+002
1.468607e+003	3.446049e+002
1.469572e+003	3.420717e+002
1.470536e+003	3.400300e+002
1.471500e+003	3.393416e+002
1.472464e+003	3.390729e+002
1.473428e+003	3.391711e+002
1.474393e+003	3.396125e+002
1.475357e+003	3.396096e+002
1.476321e+003	3.387667e+002
1.477285e+003	3.382051e+002
1.478250e+003	3.394215e+002
1.479214e+003	3.418296e+002
1.480178e+003	3.426869e+002
1.481142e+003	3.415860e+002
1.482107e+003	3.410462e+002
1.483071e+003	3.414970e+002
1.484035e+003	3.418088e+002
1.484999e+003	3.416274e+002
1.485964e+003	3.413104e+002
1.486928e+003	3.413507e+002
1.487892e+003	3.415793e+002
1.488856e+003	3.411290e+002
1.489820e+003	3.396489e+002
1.490785e+003	3.384601e+002
1.491749e+003	3.397173e+002
1.492713e+003	3.434734e+002
1.493677e+003	3.458598e+002
1.494642e+003	3.450691e+002
1.495606e+003	3.443477e+002
1.496570e+003	3.435270e+002
1.497534e+003	3.429938e+002
1.498499e+003	3.432853e+002
1.499463e+003	3.441107e+002
1.500427e+003	3.449297e+002
1.501391e+003	3.456964e+002
1.502355e+003	3.469743e+002
1.503320e+003	3.490742e+002
1.504284e+003	3.507901e+002
1.505248e+003	3.502214e+002
1.506212e+003	3.476505e+002
1.507177e+003	3.464391e+002
1.508141e+003	3.471231e+002
1.509105e+003	3.479268e+002
1.510069e+003	3.480344e+002
1.511034e+003	3.483685e+002
1.511998e+003	3.499077e+002
1.512962e+003	3.519165e+002
1.513926e+003	3.528251e+002
1.514891e+003	3.524539e+002
1.515855e+003	3.523381e+002
1.516819e+003	3.535446e+002
1.517783e+003	3.553437e+002
1.518747e+003	3.567193e+002
1.519712e+003	3.577714e+002
1.520676e+003	3.585629e+002
1.521640e+003	3.589654e+002
1.522604e+003	3.596750e+002
1.523569e+003	3.610292e+002
1.524533e+003	3.620948e+002
1.525497e+003	3.623233e+002
1.526461e+003	3.622397e+002
1.527426e+003	3.624162e+002
1.528390e+003	3.629461e+002
1.529354e+003	3.642405e+002
1.530318e+003	3.663406e+002
1.531282e+003	3.681314e+002
1.532247e+003	3.686202e+002
1.533211e+003	3.686564e+002
1.534175e+003	3.697053e+002
1.535139e+003	3.718970e+002
1.536104e+003	3.735021e+002
1.537068e+003	3.731936e+002
1.538032e+003	3.727701e+002
1.538996e+003	3.741855e+002
1.539961e+003	3.771472e+002
1.540925e+003	3.814742e+002
1.541889e+003	3.876820e+002
1.542853e+003	3.910896e+002
1.543818e+003	3.881182e+002
1.544782e+003	3.847375e+002
1.545746e+003	3.857550e+002
1.546710e+003	3.889562e+002
1.547674e+003	3.916099e+002
1.548639e+003	3.935786e+002
1.549603e+003	3.953814e+002
1.550567e+003	3.968820e+002
1.551531e+003	3.986276e+002
1.552496e+003	4.019735e+002
1.553460e+003	4.063016e+002
1.554424e+003	4.085901e+002
1.555388e+003	4.088152e+002
1.556353e+003	4.090341e+002
1.557317e+003	4.091237e+002
1.558281e+003	4.099589e+002
1.559245e+003	4.116815e+002
1.560209e+003	4.141484e+002
1.561174e+003	4.181809e+002
1.562138e+003	4.232532e+002
1.563102e+003	4.268383e+002
1.564066e+003	4.275273e+002
1.565031e+003	4.271404e+002
1.565995e+003	4.282237e+002
1.566959e+003	4.306586e+002
1.567923e+003	4.325979e+002
1.568888e+003	4.337407e+002
1.569852e+003	4.348750e+002
1.570816e+003	4.356562e+002
1.571780e+003	4.369525e+002
1.572745e+003	4.401412e+002
1.573709e+003	4.439715e+002
1.574673e+003	4.470542e+002
1.575637e+003	4.490956e+002
1.576601e+003	4.500947e+002
1.577566e+003	4.501724e+002
1.578530e+003	4.506075e+002
1.579494e+003	4.530122e+002
1.580458e+003	4.566009e+002
1.581423e+003	4.583821e+002
1.582387e+003	4.582049e+002
1.583351e+003	4.580723e+002
1.584315e+003	4.577063e+002
1.585280e+003	4.584219e+002
1.586244e+003	4.608044e+002
1.587208e+003	4.631981e+002
1.588172e+003	4.649218e+002
1.589136e+003	4.658604e+002
1.590101e+003	4.659399e+002
1.591065e+003	4.653930e+002
1.592029e+003	4.645769e+002
1.592993e+003	4.634305e+002
1.593958e+003	4.619577e+002
1.594922e+003	4.607889e+002
1.595886e+003	4.599502e+002
1.596850e+003	4.589938e+002
1.597815e+003	4.588792e+002
1.598779e+003	4.581596e+002
1.599743e+003	4.546332e+002
1.600707e+003	4.509151e+002
1.601672e+003	4.495253e+002
1.602636e+003	4.488612e+002
1.603600e+003	4.466021e+002
1.604564e+003	4.425966e+002
1.605528e+003	4.380487e+002
1.606493e+003	4.334679e+002
1.607457e+003	4.285609e+002
1.608421e+003	4.231115e+002
1.609385e+003	4.173901e+002
1.610350e+003	4.116102e+002
1.611314e+003	4.049122e+002
1.612278e+003	4.000073e+002
1.613242e+003	4.004328e+002
1.614207e+003	3.988819e+002
1.615171e+003	3.908704e+002
1.616135e+003	3.813266e+002
1.617099e+003	3.753858e+002
1.618063e+003	3.721644e+002
1.619028e+003	3.677019e+002
1.619992e+003	3.605748e+002
1.620956e+003	3.532223e+002
1.621920e+003	3.483328e+002
1.622885e+003	3.448886e+002
1.623849e+003	3.394903e+002
1.624813e+003	3.318152e+002
1.625777e+003	3.246060e+002
1.626742e+003	3.182592e+002
1.627706e+003	3.117003e+002
1.628670e+003	3.046676e+002
1.629634e+003	2.978130e+002
1.630599e+003	2.912729e+002
1.631563e+003	2.850187e+002
1.632527e+003	2.787459e+002
1.633491e+003	2.724987e+002
1.634455e+003	2.673144e+002
1.635420e+003	2.642044e+002
1.636384e+003	2.619188e+002
1.637348e+003	2.577788e+002
1.638312e+003	2.517637e+002
1.639277e+003	2.467422e+002
1.640241e+003	2.430207e+002
1.641205e+003	2.389212e+002
1.642169e+003	2.341662e+002
1.643134e+003	2.296573e+002
1.644098e+003	2.251607e+002
1.645062e+003	2.208853e+002
1.646026e+003	2.175724e+002
1.646990e+003	2.147872e+002
1.647955e+003	2.112273e+002
1.648919e+003	2.066316e+002
1.649883e+003	2.023193e+002
1.650847e+003	1.994036e+002
1.651812e+003	1.971626e+002
1.652776e+003	1.940692e+002
1.653740e+003	1.901720e+002
1.654704e+003	1.870792e+002
1.655669e+003	1.852678e+002
1.656633e+003	1.830649e+002
1.657597e+003	1.790934e+002
1.658561e+003	1.751914e+002
1.659526e+003	1.731697e+002
1.660490e+003	1.721043e+002
1.661454e+003	1.706719e+002
1.662418e+003	1.686998e+002
1.663382e+003	1.662601e+002
1.664347e+003	1.631872e+002
1.665311e+003	1.600919e+002
1.666275e+003	1.577138e+002
1.667239e+003	1.558294e+002
1.668204e+003	1.538204e+002
1.669168e+003	1.517681e+002
1.670132e+003	1.500487e+002
1.671096e+003	1.487716e+002
1.672061e+003	1.473426e+002
1.673025e+003	1.453052e+002
1.673989e+003	1.430259e+002
1.674953e+003	1.408828e+002
1.675917e+003	1.389457e+002
1.676882e+003	1.373379e+002
1.677846e+003	1.360717e+002
1.678810e+003	1.350245e+002
1.679774e+003	1.342069e+002
1.680739e+003	1.335691e+002
1.681703e+003	1.333055e+002
1.682667e+003	1.330367e+002
1.683631e+003	1.317846e+002
1.684596e+003	1.296081e+002
1.685560e+003	1.278060e+002
1.686524e+003	1.268887e+002
1.687488e+003	1.261301e+002
1.688453e+003	1.247781e+002
1.689417e+003	1.233179e+002
1.690381e+003	1.230834e+002
1.691345e+003	1.238232e+002
1.692309e+003	1.236517e+002
1.693274e+003	1.220639e+002
1.694238e+003	1.205482e+002
1.695202e+003	1.199147e+002
1.696166e+003	1.191095e+002
1.697131e+003	1.169355e+002
1.698095e+003	1.143481e+002
1.699059e+003	1.131417e+002
1.700023e+003	1.133303e+002
1.700988e+003	1.134518e+002
1.701952e+003	1.127931e+002
1.702916e+003	1.118699e+002
1.703880e+003	1.113002e+002
1.704844e+003	1.109724e+002
1.705809e+003	1.103788e+002
1.706773e+003	1.094470e+002
1.707737e+003	1.084168e+002
1.708701e+003	1.069391e+002
1.709666e+003	1.058120e+002
1.710630e+003	1.054025e+002
1.711594e+003	1.052870e+002
1.712558e+003	1.053291e+002
1.713523e+003	1.053080e+002
1.714487e+003	1.048192e+002
1.715451e+003	1.039795e+002
1.716415e+003	1.035813e+002
1.717380e+003	1.039861e+002
1.718344e+003	1.041811e+002
1.719308e+003	1.028571e+002
1.720272e+003	1.006092e+002
1.721236e+003	9.995325e+001
1.722201e+003	1.013640e+002
1.723165e+003	1.020534e+002
1.724129e+003	1.016846e+002
1.725093e+003	1.012894e+002
1.726058e+003	1.010001e+002
1.727022e+003	1.006701e+002
1.727986e+003	1.002523e+002
1.728950e+003	9.977802e+001
1.729915e+003	9.919848e+001
1.730879e+003	9.862852e+001
1.731843e+003	9.842223e+001
1.732807e+003	9.864368e+001
1.733771e+003	9.855601e+001
1.734736e+003	9.728543e+001
1.735700e+003	9.551517e+001
1.736664e+003	9.521196e+001
1.737628e+003	9.641051e+001
1.738593e+003	9.685538e+001
1.739557e+003	9.611666e+001
1.740521e+003	9.537877e+001
1.741485e+003	9.492310e+001
1.742450e+003	9.480553e+001
1.743414e+003	9.536732e+001
1.744378e+003	9.603052e+001
1.745342e+003	9.601171e+001
1.746307e+003	9.534558e+001
1.747271e+003	9.459824e+001
1.748235e+003	9.401282e+001
1.749199e+003	9.332617e+001
1.750163e+003	9.190660e+001
1.751128e+003	9.051639e+001
1.752092e+003	9.040986e+001
1.753056e+003	9.123242e+001
1.754020e+003	9.187268e+001
1.754985e+003	9.217980e+001
1.755949e+003	9.244099e+001
1.756913e+003	9.279369e+001
1.757877e+003	9.298515e+001
1.758842e+003	9.281817e+001
1.759806e+003	9.233385e+001
1.760770e+003	9.138367e+001
1.761734e+003	8.987408e+001
1.762698e+003	8.921498e+001
1.763663e+003	9.022804e+001
1.764627e+003	9.088477e+001
1.765591e+003	9.033207e+001
1.766555e+003	8.963347e+001
1.767520e+003	8.938557e+001
1.768484e+003	8.944581e+001
1.769448e+003	8.973584e+001
1.770412e+003	9.008123e+001
1.771377e+003	9.018539e+001
1.772341e+003	8.994213e+001
1.773305e+003	8.924111e+001
1.774269e+003	8.788740e+001
1.775234e+003	8.645016e+001
1.776198e+003	8.648328e+001
1.777162e+003	8.808605e+001
1.778126e+003	8.869377e+001
1.779090e+003	8.785317e+001
1.780055e+003	8.737008e+001
1.781019e+003	8.773309e+001
1.781983e+003	8.797673e+001
1.782947e+003	8.735955e+001
1.783912e+003	8.679933e+001
1.784876e+003	8.750925e+001
1.785840e+003	8.877338e+001
1.786804e+003	8.887854e+001
1.787769e+003	8.761665e+001
1.788733e+003	8.661818e+001
1.789697e+003	8.696098e+001
1.790661e+003	8.773558e+001
1.791625e+003	8.773772e+001
1.792590e+003	8.721977e+001
1.793554e+003	8.697569e+001
1.794518e+003	8.700008e+001
1.795482e+003	8.695254e+001
1.796447e+003	8.678889e+001
1.797411e+003	8.653336e+001
1.798375e+003	8.608567e+001
1.799339e+003	8.573655e+001
1.800304e+003	8.595186e+001
1.801268e+003	8.642778e+001
1.802232e+003	8.627305e+001
1.803196e+003	8.548769e+001
1.804161e+003	8.498903e+001
1.805125e+003	8.517368e+001
1.806089e+003	8.521336e+001
1.807053e+003	8.421957e+001
1.808017e+003	8.345554e+001
1.808982e+003	8.449690e+001
1.809946e+003	8.630305e+001
1.810910e+003	8.709766e+001
1.811874e+003	8.681174e+001
1.812839e+003	8.635461e+001
1.813803e+003	8.613250e+001
1.814767e+003	8.605327e+001
1.815731e+003	8.602229e+001
1.816696e+003	8.601434e+001
1.817660e+003	8.605680e+001
1.818624e+003	8.618565e+001
1.819588e+003	8.593053e+001
1.820552e+003	8.500970e+001
1.821517e+003	8.434202e+001
1.822481e+003	8.404951e+001
1.823445e+003	8.407732e+001
1.824409e+003	8.490777e+001
1.825374e+003	8.555599e+001
1.826338e+003	8.488062e+001
1.827302e+003	8.352909e+001
1.828266e+003	8.268913e+001
1.829231e+003	8.267015e+001
1.830195e+003	8.354075e+001
1.831159e+003	8.561928e+001
1.832123e+003	8.724129e+001
1.833088e+003	8.617921e+001
1.834052e+003	8.395229e+001
1.835016e+003	8.344860e+001
1.835980e+003	8.435915e+001
1.836944e+003	8.509435e+001
1.837909e+003	8.534658e+001
1.838873e+003	8.529919e+001
1.839837e+003	8.508907e+001
1.840801e+003	8.446421e+001
1.841766e+003	8.292287e+001
1.842730e+003	8.108543e+001
1.843694e+003	8.061018e+001
1.844658e+003	8.163151e+001
1.845623e+003	8.260643e+001
1.846587e+003	8.361959e+001
1.847551e+003	8.452231e+001
1.848515e+003	8.540942e+001
1.849479e+003	8.585634e+001
1.850444e+003	8.563206e+001
1.851408e+003	8.514163e+001
1.852372e+003	8.459949e+001
1.853336e+003	8.401601e+001
1.854301e+003	8.322945e+001
1.855265e+003	8.233111e+001
1.856229e+003	8.189913e+001
1.857193e+003	8.232283e+001
1.858158e+003	8.301302e+001
1.859122e+003	8.306889e+001
1.860086e+003	8.279224e+001
1.861050e+003	8.350481e+001
1.862015e+003	8.506364e+001
1.862979e+003	8.519544e+001
1.863943e+003	8.354987e+001
1.864907e+003	8.235722e+001
1.865871e+003	8.243533e+001
1.866836e+003	8.293130e+001
1.867800e+003	8.322916e+001
1.868764e+003	8.336591e+001
1.869728e+003	8.356100e+001
1.870693e+003	8.383834e+001
1.871657e+003	8.397941e+001
1.872621e+003	8.397008e+001
1.873585e+003	8.365276e+001
1.874550e+003	8.262363e+001
1.875514e+003	8.183199e+001
1.876478e+003	8.194736e+001
1.877442e+003	8.230280e+001
1.878406e+003	8.203521e+001
1.879371e+003	8.158666e+001
1.880335e+003	8.206447e+001
1.881299e+003	8.341774e+001
1.882263e+003	8.459380e+001
1.883228e+003	8.499869e+001
1.884192e+003	8.474900e+001
1.885156e+003	8.395739e+001
1.886120e+003	8.294704e+001
1.887085e+003	8.236570e+001
1.888049e+003	8.219514e+001
1.889013e+003	8.232907e+001
1.889977e+003	8.280363e+001
1.890942e+003	8.308529e+001
1.891906e+003	8.311806e+001
1.892870e+003	8.319091e+001
1.893834e+003	8.340384e+001
1.894798e+003	8.356514e+001
1.895763e+003	8.328458e+001
1.896727e+003	8.282406e+001
1.897691e+003	8.311370e+001
1.898655e+003	8.424374e+001
1.899620e+003	8.476350e+001
1.900584e+003	8.416398e+001
