# Supplementary material for: Characterization of biocarbon generated by high- and low-temperature pyrolysis of soy hulls and coffee chaff: for polymer composite applications
Source: R Soc Open Sci. 2018 Aug 22;5(8):171970. doi: 10.1098/rsos.171970 (PMC6124110; doi:10.1098/rsos.171970)
Supplement: RSOS ESM.zip [file rsos171970supp2.zip › RSOS Raman/LightCoffee900C15m-pq3.CSV]

-2.016895e+001	0.000000e+000
-1.920472e+001	0.000000e+000
-1.824048e+001	0.000000e+000
-1.727625e+001	0.000000e+000
-1.631202e+001	0.000000e+000
-1.534778e+001	0.000000e+000
-1.438355e+001	0.000000e+000
-1.341932e+001	0.000000e+000
-1.245508e+001	0.000000e+000
-1.149085e+001	0.000000e+000
-1.052662e+001	0.000000e+000
-9.562383e+000	0.000000e+000
-8.598149e+000	0.000000e+000
-7.633916e+000	0.000000e+000
-6.669683e+000	0.000000e+000
-5.705449e+000	0.000000e+000
-4.741216e+000	0.000000e+000
-3.776982e+000	0.000000e+000
-2.812749e+000	0.000000e+000
-1.848516e+000	0.000000e+000
-8.842824e-001	0.000000e+000
7.995099e-002	0.000000e+000
1.044184e+000	0.000000e+000
2.008418e+000	0.000000e+000
2.972651e+000	0.000000e+000
3.936884e+000	0.000000e+000
4.901118e+000	0.000000e+000
5.865351e+000	0.000000e+000
6.829584e+000	0.000000e+000
7.793818e+000	0.000000e+000
8.758051e+000	0.000000e+000
9.722284e+000	0.000000e+000
1.068652e+001	0.000000e+000
1.165075e+001	0.000000e+000
1.261498e+001	0.000000e+000
1.357922e+001	0.000000e+000
1.454345e+001	0.000000e+000
1.550768e+001	0.000000e+000
1.647192e+001	0.000000e+000
1.743615e+001	0.000000e+000
1.840038e+001	0.000000e+000
1.936462e+001	0.000000e+000
2.032885e+001	0.000000e+000
2.129309e+001	0.000000e+000
2.225732e+001	0.000000e+000
2.322155e+001	0.000000e+000
2.418579e+001	0.000000e+000
2.515002e+001	0.000000e+000
2.611425e+001	0.000000e+000
2.707848e+001	0.000000e+000
2.804272e+001	0.000000e+000
2.900695e+001	0.000000e+000
2.997118e+001	0.000000e+000
3.093542e+001	0.000000e+000
3.189965e+001	0.000000e+000
3.286388e+001	0.000000e+000
3.382812e+001	0.000000e+000
3.479235e+001	0.000000e+000
3.575658e+001	0.000000e+000
3.672082e+001	0.000000e+000
3.768505e+001	0.000000e+000
3.864928e+001	0.000000e+000
3.961352e+001	0.000000e+000
4.057775e+001	0.000000e+000
4.154198e+001	0.000000e+000
4.250622e+001	0.000000e+000
4.347045e+001	0.000000e+000
4.443468e+001	0.000000e+000
4.539892e+001	0.000000e+000
4.636315e+001	0.000000e+000
4.732738e+001	0.000000e+000
4.829162e+001	0.000000e+000
4.925585e+001	0.000000e+000
5.022009e+001	0.000000e+000
5.118432e+001	0.000000e+000
5.214855e+001	0.000000e+000
5.311279e+001	0.000000e+000
5.407702e+001	0.000000e+000
5.504125e+001	0.000000e+000
5.600549e+001	0.000000e+000
5.696972e+001	0.000000e+000
5.793395e+001	0.000000e+000
5.889819e+001	0.000000e+000
5.986242e+001	0.000000e+000
6.082665e+001	0.000000e+000
6.179089e+001	0.000000e+000
6.275512e+001	0.000000e+000
6.371935e+001	0.000000e+000
6.468359e+001	0.000000e+000
6.564782e+001	0.000000e+000
6.661205e+001	0.000000e+000
6.757629e+001	0.000000e+000
6.854052e+001	0.000000e+000
6.950475e+001	0.000000e+000
7.046899e+001	0.000000e+000
7.143322e+001	0.000000e+000
7.239745e+001	0.000000e+000
7.336169e+001	0.000000e+000
7.432592e+001	0.000000e+000
7.529015e+001	0.000000e+000
7.625439e+001	0.000000e+000
7.721862e+001	0.000000e+000
7.818285e+001	0.000000e+000
7.914709e+001	0.000000e+000
8.011132e+001	0.000000e+000
8.107555e+001	0.000000e+000
8.203979e+001	0.000000e+000
8.300402e+001	0.000000e+000
8.396825e+001	0.000000e+000
8.493249e+001	0.000000e+000
8.589672e+001	0.000000e+000
8.686095e+001	0.000000e+000
8.782519e+001	0.000000e+000
8.878942e+001	0.000000e+000
8.975365e+001	0.000000e+000
9.071789e+001	0.000000e+000
9.168212e+001	0.000000e+000
9.264635e+001	0.000000e+000
9.361059e+001	0.000000e+000
9.457482e+001	0.000000e+000
9.553905e+001	0.000000e+000
9.650329e+001	0.000000e+000
9.746752e+001	0.000000e+000
9.843176e+001	0.000000e+000
9.939599e+001	0.000000e+000
1.003602e+002	0.000000e+000
1.013245e+002	0.000000e+000
1.022887e+002	0.000000e+000
1.032529e+002	0.000000e+000
1.042171e+002	0.000000e+000
1.051814e+002	0.000000e+000
1.061456e+002	0.000000e+000
1.071098e+002	0.000000e+000
1.080741e+002	0.000000e+000
1.090383e+002	0.000000e+000
1.100025e+002	0.000000e+000
1.109668e+002	0.000000e+000
1.119310e+002	0.000000e+000
1.128952e+002	0.000000e+000
1.138595e+002	0.000000e+000
1.148237e+002	0.000000e+000
1.157879e+002	0.000000e+000
1.167522e+002	0.000000e+000
1.177164e+002	0.000000e+000
1.186806e+002	0.000000e+000
1.196449e+002	0.000000e+000
1.206091e+002	0.000000e+000
1.215733e+002	0.000000e+000
1.225376e+002	0.000000e+000
1.235018e+002	0.000000e+000
1.244660e+002	0.000000e+000
1.254303e+002	0.000000e+000
1.263945e+002	0.000000e+000
1.273587e+002	0.000000e+000
1.283230e+002	0.000000e+000
1.292872e+002	0.000000e+000
1.302514e+002	0.000000e+000
1.312157e+002	0.000000e+000
1.321799e+002	0.000000e+000
1.331441e+002	0.000000e+000
1.341084e+002	0.000000e+000
1.350726e+002	0.000000e+000
1.360368e+002	0.000000e+000
1.370011e+002	0.000000e+000
1.379653e+002	0.000000e+000
1.389296e+002	0.000000e+000
1.398938e+002	0.000000e+000
1.408580e+002	0.000000e+000
1.418223e+002	0.000000e+000
1.427865e+002	0.000000e+000
1.437507e+002	0.000000e+000
1.447150e+002	0.000000e+000
1.456792e+002	0.000000e+000
1.466434e+002	0.000000e+000
1.476077e+002	0.000000e+000
1.485719e+002	0.000000e+000
1.495361e+002	0.000000e+000
1.505004e+002	0.000000e+000
1.514646e+002	0.000000e+000
1.524288e+002	0.000000e+000
1.533931e+002	0.000000e+000
1.543573e+002	0.000000e+000
1.553215e+002	0.000000e+000
1.562858e+002	0.000000e+000
1.572500e+002	0.000000e+000
1.582142e+002	0.000000e+000
1.591785e+002	0.000000e+000
1.601427e+002	0.000000e+000
1.611069e+002	0.000000e+000
1.620712e+002	0.000000e+000
1.630354e+002	0.000000e+000
1.639996e+002	0.000000e+000
1.649639e+002	0.000000e+000
1.659281e+002	0.000000e+000
1.668923e+002	0.000000e+000
1.678566e+002	0.000000e+000
1.688208e+002	0.000000e+000
1.697850e+002	0.000000e+000
1.707493e+002	0.000000e+000
1.717135e+002	0.000000e+000
1.726777e+002	0.000000e+000
1.736420e+002	0.000000e+000
1.746062e+002	0.000000e+000
1.755704e+002	0.000000e+000
1.765347e+002	0.000000e+000
1.774989e+002	0.000000e+000
1.784631e+002	0.000000e+000
1.794274e+002	0.000000e+000
1.803916e+002	0.000000e+000
1.813558e+002	0.000000e+000
1.823201e+002	0.000000e+000
1.832843e+002	0.000000e+000
1.842485e+002	0.000000e+000
1.852128e+002	0.000000e+000
1.861770e+002	0.000000e+000
1.871412e+002	0.000000e+000
1.881055e+002	0.000000e+000
1.890697e+002	0.000000e+000
1.900339e+002	0.000000e+000
1.909982e+002	0.000000e+000
1.919624e+002	0.000000e+000
1.929266e+002	0.000000e+000
1.938909e+002	0.000000e+000
1.948551e+002	0.000000e+000
1.958193e+002	0.000000e+000
1.967836e+002	0.000000e+000
1.977478e+002	0.000000e+000
1.987120e+002	0.000000e+000
1.996763e+002	0.000000e+000
2.006405e+002	0.000000e+000
2.016047e+002	0.000000e+000
2.025690e+002	0.000000e+000
2.035332e+002	0.000000e+000
2.044974e+002	0.000000e+000
2.054617e+002	0.000000e+000
2.064259e+002	0.000000e+000
2.073901e+002	0.000000e+000
2.083544e+002	0.000000e+000
2.093186e+002	0.000000e+000
2.102828e+002	0.000000e+000
2.112471e+002	0.000000e+000
2.122113e+002	0.000000e+000
2.131755e+002	0.000000e+000
2.141398e+002	0.000000e+000
2.151040e+002	0.000000e+000
2.160682e+002	0.000000e+000
2.170325e+002	0.000000e+000
2.179967e+002	0.000000e+000
2.189609e+002	0.000000e+000
2.199252e+002	0.000000e+000
2.208894e+002	0.000000e+000
2.218536e+002	0.000000e+000
2.228179e+002	0.000000e+000
2.237821e+002	0.000000e+000
2.247463e+002	0.000000e+000
2.257106e+002	0.000000e+000
2.266748e+002	0.000000e+000
2.276390e+002	0.000000e+000
2.286033e+002	0.000000e+000
2.295675e+002	0.000000e+000
2.305317e+002	0.000000e+000
2.314960e+002	0.000000e+000
2.324602e+002	0.000000e+000
2.334244e+002	0.000000e+000
2.343887e+002	0.000000e+000
2.353529e+002	0.000000e+000
2.363171e+002	0.000000e+000
2.372814e+002	0.000000e+000
2.382456e+002	0.000000e+000
2.392098e+002	0.000000e+000
2.401741e+002	0.000000e+000
2.411383e+002	0.000000e+000
2.421025e+002	0.000000e+000
2.430668e+002	0.000000e+000
2.440310e+002	0.000000e+000
2.449952e+002	0.000000e+000
2.459595e+002	0.000000e+000
2.469237e+002	0.000000e+000
2.478879e+002	0.000000e+000
2.488522e+002	0.000000e+000
2.498164e+002	0.000000e+000
2.507806e+002	0.000000e+000
2.517449e+002	0.000000e+000
2.527091e+002	0.000000e+000
2.536733e+002	0.000000e+000
2.546376e+002	0.000000e+000
2.556018e+002	0.000000e+000
2.565660e+002	0.000000e+000
2.575302e+002	0.000000e+000
2.584945e+002	0.000000e+000
2.594587e+002	0.000000e+000
2.604229e+002	0.000000e+000
2.613872e+002	0.000000e+000
2.623514e+002	0.000000e+000
2.633156e+002	0.000000e+000
2.642799e+002	0.000000e+000
2.652441e+002	0.000000e+000
2.662083e+002	0.000000e+000
2.671726e+002	0.000000e+000
2.681368e+002	0.000000e+000
2.691010e+002	0.000000e+000
2.700653e+002	0.000000e+000
2.710295e+002	0.000000e+000
2.719937e+002	0.000000e+000
2.729580e+002	0.000000e+000
2.739222e+002	0.000000e+000
2.748864e+002	0.000000e+000
2.758507e+002	0.000000e+000
2.768149e+002	0.000000e+000
2.777791e+002	0.000000e+000
2.787434e+002	0.000000e+000
2.797076e+002	0.000000e+000
2.806718e+002	0.000000e+000
2.816361e+002	0.000000e+000
2.826003e+002	0.000000e+000
2.835645e+002	0.000000e+000
2.845288e+002	0.000000e+000
2.854930e+002	0.000000e+000
2.864572e+002	0.000000e+000
2.874215e+002	0.000000e+000
2.883857e+002	0.000000e+000
2.893499e+002	0.000000e+000
2.903142e+002	0.000000e+000
2.912784e+002	0.000000e+000
2.922426e+002	0.000000e+000
2.932069e+002	0.000000e+000
2.941711e+002	0.000000e+000
2.951353e+002	0.000000e+000
2.960996e+002	0.000000e+000
2.970638e+002	0.000000e+000
2.980280e+002	0.000000e+000
2.989923e+002	0.000000e+000
2.999565e+002	0.000000e+000
3.009207e+002	0.000000e+000
3.018850e+002	0.000000e+000
3.028492e+002	0.000000e+000
3.038134e+002	0.000000e+000
3.047777e+002	0.000000e+000
3.057419e+002	0.000000e+000
3.067061e+002	0.000000e+000
3.076704e+002	0.000000e+000
3.086346e+002	0.000000e+000
3.095988e+002	0.000000e+000
3.105631e+002	0.000000e+000
3.115273e+002	0.000000e+000
3.124915e+002	0.000000e+000
3.134558e+002	0.000000e+000
3.144200e+002	0.000000e+000
3.153842e+002	0.000000e+000
3.163485e+002	0.000000e+000
3.173127e+002	0.000000e+000
3.182769e+002	0.000000e+000
3.192412e+002	0.000000e+000
3.202054e+002	0.000000e+000
3.211696e+002	0.000000e+000
3.221339e+002	0.000000e+000
3.230981e+002	0.000000e+000
3.240623e+002	0.000000e+000
3.250266e+002	0.000000e+000
3.259908e+002	0.000000e+000
3.269550e+002	0.000000e+000
3.279193e+002	0.000000e+000
3.288835e+002	0.000000e+000
3.298477e+002	0.000000e+000
3.308120e+002	0.000000e+000
3.317762e+002	0.000000e+000
3.327404e+002	0.000000e+000
3.337047e+002	0.000000e+000
3.346689e+002	0.000000e+000
3.356331e+002	0.000000e+000
3.365974e+002	0.000000e+000
3.375616e+002	0.000000e+000
3.385258e+002	0.000000e+000
3.394901e+002	0.000000e+000
3.404543e+002	0.000000e+000
3.414185e+002	0.000000e+000
3.423828e+002	0.000000e+000
3.433470e+002	0.000000e+000
3.443112e+002	0.000000e+000
3.452755e+002	0.000000e+000
3.462397e+002	0.000000e+000
3.472039e+002	0.000000e+000
3.481682e+002	0.000000e+000
3.491324e+002	0.000000e+000
3.500966e+002	0.000000e+000
3.510609e+002	0.000000e+000
3.520251e+002	0.000000e+000
3.529893e+002	0.000000e+000
3.539536e+002	0.000000e+000
3.549178e+002	0.000000e+000
3.558820e+002	0.000000e+000
3.568463e+002	0.000000e+000
3.578105e+002	0.000000e+000
3.587747e+002	0.000000e+000
3.597390e+002	0.000000e+000
3.607032e+002	0.000000e+000
3.616674e+002	0.000000e+000
3.626317e+002	0.000000e+000
3.635959e+002	0.000000e+000
3.645602e+002	0.000000e+000
3.655244e+002	0.000000e+000
3.664886e+002	0.000000e+000
3.674529e+002	0.000000e+000
3.684171e+002	0.000000e+000
3.693813e+002	0.000000e+000
3.703456e+002	0.000000e+000
3.713098e+002	0.000000e+000
3.722740e+002	0.000000e+000
3.732383e+002	0.000000e+000
3.742025e+002	0.000000e+000
3.751667e+002	0.000000e+000
3.761310e+002	0.000000e+000
3.770952e+002	0.000000e+000
3.780594e+002	0.000000e+000
3.790237e+002	0.000000e+000
3.799879e+002	0.000000e+000
3.809521e+002	0.000000e+000
3.819164e+002	0.000000e+000
3.828806e+002	0.000000e+000
3.838448e+002	0.000000e+000
3.848091e+002	0.000000e+000
3.857733e+002	0.000000e+000
3.867375e+002	0.000000e+000
3.877018e+002	0.000000e+000
3.886660e+002	0.000000e+000
3.896302e+002	0.000000e+000
3.905945e+002	0.000000e+000
3.915587e+002	0.000000e+000
3.925229e+002	0.000000e+000
3.934872e+002	0.000000e+000
3.944514e+002	0.000000e+000
3.954156e+002	0.000000e+000
3.963799e+002	0.000000e+000
3.973441e+002	0.000000e+000
3.983083e+002	0.000000e+000
3.992726e+002	0.000000e+000
4.002368e+002	0.000000e+000
4.012010e+002	0.000000e+000
4.021653e+002	0.000000e+000
4.031295e+002	0.000000e+000
4.040937e+002	0.000000e+000
4.050580e+002	0.000000e+000
4.060222e+002	0.000000e+000
4.069864e+002	0.000000e+000
4.079507e+002	0.000000e+000
4.089149e+002	0.000000e+000
4.098791e+002	0.000000e+000
4.108434e+002	0.000000e+000
4.118076e+002	0.000000e+000
4.127718e+002	0.000000e+000
4.137361e+002	0.000000e+000
4.147003e+002	0.000000e+000
4.156645e+002	0.000000e+000
4.166288e+002	0.000000e+000
4.175930e+002	0.000000e+000
4.185572e+002	0.000000e+000
4.195215e+002	0.000000e+000
4.204857e+002	0.000000e+000
4.214499e+002	0.000000e+000
4.224142e+002	0.000000e+000
4.233784e+002	0.000000e+000
4.243426e+002	0.000000e+000
4.253069e+002	0.000000e+000
4.262711e+002	0.000000e+000
4.272353e+002	0.000000e+000
4.281996e+002	0.000000e+000
4.291638e+002	0.000000e+000
4.301280e+002	0.000000e+000
4.310923e+002	0.000000e+000
4.320565e+002	0.000000e+000
4.330207e+002	0.000000e+000
4.339850e+002	0.000000e+000
4.349492e+002	0.000000e+000
4.359134e+002	0.000000e+000
4.368777e+002	0.000000e+000
4.378419e+002	0.000000e+000
4.388061e+002	0.000000e+000
4.397704e+002	0.000000e+000
4.407346e+002	0.000000e+000
4.416988e+002	0.000000e+000
4.426631e+002	0.000000e+000
4.436273e+002	0.000000e+000
4.445915e+002	0.000000e+000
4.455558e+002	0.000000e+000
4.465200e+002	0.000000e+000
4.474842e+002	0.000000e+000
4.484485e+002	0.000000e+000
4.494127e+002	0.000000e+000
4.503769e+002	0.000000e+000
4.513412e+002	0.000000e+000
4.523054e+002	0.000000e+000
4.532696e+002	0.000000e+000
4.542339e+002	0.000000e+000
4.551981e+002	0.000000e+000
4.561623e+002	0.000000e+000
4.571266e+002	0.000000e+000
4.580908e+002	0.000000e+000
4.590550e+002	0.000000e+000
4.600193e+002	0.000000e+000
4.609835e+002	0.000000e+000
4.619477e+002	0.000000e+000
4.629120e+002	0.000000e+000
4.638762e+002	0.000000e+000
4.648404e+002	0.000000e+000
4.658047e+002	0.000000e+000
4.667689e+002	0.000000e+000
4.677331e+002	0.000000e+000
4.686974e+002	0.000000e+000
4.696616e+002	0.000000e+000
4.706258e+002	0.000000e+000
4.715901e+002	0.000000e+000
4.725543e+002	0.000000e+000
4.735185e+002	0.000000e+000
4.744828e+002	0.000000e+000
4.754470e+002	0.000000e+000
4.764112e+002	0.000000e+000
4.773755e+002	0.000000e+000
4.783397e+002	0.000000e+000
4.793039e+002	0.000000e+000
4.802682e+002	0.000000e+000
4.812324e+002	0.000000e+000
4.821966e+002	0.000000e+000
4.831609e+002	0.000000e+000
4.841251e+002	0.000000e+000
4.850893e+002	0.000000e+000
4.860536e+002	0.000000e+000
4.870178e+002	0.000000e+000
4.879820e+002	0.000000e+000
4.889463e+002	0.000000e+000
4.899105e+002	0.000000e+000
4.908747e+002	0.000000e+000
4.918390e+002	0.000000e+000
4.928032e+002	0.000000e+000
4.937674e+002	0.000000e+000
4.947317e+002	0.000000e+000
4.956959e+002	0.000000e+000
4.966601e+002	0.000000e+000
4.976244e+002	0.000000e+000
4.985886e+002	0.000000e+000
4.995528e+002	0.000000e+000
5.005171e+002	0.000000e+000
5.014813e+002	0.000000e+000
5.024455e+002	0.000000e+000
5.034098e+002	0.000000e+000
5.043740e+002	0.000000e+000
5.053382e+002	0.000000e+000
5.063025e+002	0.000000e+000
5.072667e+002	0.000000e+000
5.082309e+002	0.000000e+000
5.091952e+002	0.000000e+000
5.101594e+002	0.000000e+000
5.111236e+002	0.000000e+000
5.120878e+002	0.000000e+000
5.130521e+002	0.000000e+000
5.140163e+002	0.000000e+000
5.149805e+002	0.000000e+000
5.159448e+002	0.000000e+000
5.169090e+002	0.000000e+000
5.178732e+002	0.000000e+000
5.188375e+002	0.000000e+000
5.198017e+002	0.000000e+000
5.207659e+002	0.000000e+000
5.217302e+002	0.000000e+000
5.226944e+002	0.000000e+000
5.236586e+002	0.000000e+000
5.246229e+002	0.000000e+000
5.255871e+002	0.000000e+000
5.265513e+002	0.000000e+000
5.275156e+002	0.000000e+000
5.284798e+002	0.000000e+000
5.294440e+002	0.000000e+000
5.304083e+002	0.000000e+000
5.313725e+002	0.000000e+000
5.323367e+002	0.000000e+000
5.333010e+002	0.000000e+000
5.342652e+002	0.000000e+000
5.352294e+002	0.000000e+000
5.361937e+002	0.000000e+000
5.371579e+002	0.000000e+000
5.381221e+002	0.000000e+000
5.390864e+002	0.000000e+000
5.400506e+002	0.000000e+000
5.410148e+002	0.000000e+000
5.419791e+002	0.000000e+000
5.429433e+002	0.000000e+000
5.439075e+002	0.000000e+000
5.448718e+002	0.000000e+000
5.458360e+002	0.000000e+000
5.468002e+002	0.000000e+000
5.477645e+002	0.000000e+000
5.487287e+002	0.000000e+000
5.496929e+002	0.000000e+000
5.506572e+002	0.000000e+000
5.516214e+002	0.000000e+000
5.525856e+002	0.000000e+000
5.535499e+002	0.000000e+000
5.545141e+002	0.000000e+000
5.554783e+002	0.000000e+000
5.564426e+002	0.000000e+000
5.574068e+002	0.000000e+000
5.583710e+002	0.000000e+000
5.593353e+002	0.000000e+000
5.602995e+002	0.000000e+000
5.612637e+002	0.000000e+000
5.622280e+002	0.000000e+000
5.631922e+002	0.000000e+000
5.641564e+002	0.000000e+000
5.651207e+002	0.000000e+000
5.660849e+002	0.000000e+000
5.670491e+002	0.000000e+000
5.680134e+002	0.000000e+000
5.689776e+002	0.000000e+000
5.699418e+002	0.000000e+000
5.709061e+002	0.000000e+000
5.718703e+002	0.000000e+000
5.728345e+002	0.000000e+000
5.737988e+002	0.000000e+000
5.747630e+002	0.000000e+000
5.757272e+002	0.000000e+000
5.766915e+002	0.000000e+000
5.776557e+002	0.000000e+000
5.786199e+002	0.000000e+000
5.795842e+002	0.000000e+000
5.805484e+002	0.000000e+000
5.815126e+002	0.000000e+000
5.824769e+002	0.000000e+000
5.834411e+002	0.000000e+000
5.844053e+002	0.000000e+000
5.853696e+002	0.000000e+000
5.863338e+002	0.000000e+000
5.872980e+002	0.000000e+000
5.882623e+002	0.000000e+000
5.892265e+002	0.000000e+000
5.901907e+002	0.000000e+000
5.911550e+002	0.000000e+000
5.921192e+002	0.000000e+000
5.930834e+002	0.000000e+000
5.940477e+002	0.000000e+000
5.950119e+002	0.000000e+000
5.959761e+002	0.000000e+000
5.969404e+002	0.000000e+000
5.979046e+002	0.000000e+000
5.988688e+002	0.000000e+000
5.998331e+002	0.000000e+000
6.007973e+002	0.000000e+000
6.017615e+002	0.000000e+000
6.027258e+002	0.000000e+000
6.036900e+002	0.000000e+000
6.046542e+002	0.000000e+000
6.056185e+002	0.000000e+000
6.065827e+002	0.000000e+000
6.075469e+002	0.000000e+000
6.085112e+002	0.000000e+000
6.094754e+002	0.000000e+000
6.104396e+002	0.000000e+000
6.114039e+002	0.000000e+000
6.123681e+002	0.000000e+000
6.133323e+002	0.000000e+000
6.142966e+002	0.000000e+000
6.152608e+002	0.000000e+000
6.162250e+002	0.000000e+000
6.171893e+002	0.000000e+000
6.181535e+002	0.000000e+000
6.191177e+002	0.000000e+000
6.200820e+002	0.000000e+000
6.210462e+002	0.000000e+000
6.220104e+002	0.000000e+000
6.229747e+002	0.000000e+000
6.239389e+002	0.000000e+000
6.249031e+002	0.000000e+000
6.258674e+002	0.000000e+000
6.268316e+002	0.000000e+000
6.277958e+002	0.000000e+000
6.287601e+002	0.000000e+000
6.297243e+002	0.000000e+000
6.306885e+002	0.000000e+000
6.316528e+002	0.000000e+000
6.326170e+002	0.000000e+000
6.335812e+002	0.000000e+000
6.345455e+002	0.000000e+000
6.355097e+002	0.000000e+000
6.364739e+002	0.000000e+000
6.374382e+002	0.000000e+000
6.384024e+002	0.000000e+000
6.393666e+002	0.000000e+000
6.403309e+002	0.000000e+000
6.412951e+002	0.000000e+000
6.422593e+002	0.000000e+000
6.432236e+002	0.000000e+000
6.441878e+002	0.000000e+000
6.451520e+002	0.000000e+000
6.461163e+002	0.000000e+000
6.470805e+002	0.000000e+000
6.480447e+002	0.000000e+000
6.490090e+002	0.000000e+000
6.499732e+002	0.000000e+000
6.509374e+002	0.000000e+000
6.519017e+002	0.000000e+000
6.528659e+002	0.000000e+000
6.538301e+002	0.000000e+000
6.547944e+002	0.000000e+000
6.557586e+002	0.000000e+000
6.567228e+002	0.000000e+000
6.576871e+002	0.000000e+000
6.586513e+002	0.000000e+000
6.596155e+002	0.000000e+000
6.605798e+002	0.000000e+000
6.615440e+002	0.000000e+000
6.625082e+002	0.000000e+000
6.634725e+002	0.000000e+000
6.644367e+002	0.000000e+000
6.654009e+002	0.000000e+000
6.663652e+002	0.000000e+000
6.673294e+002	0.000000e+000
6.682936e+002	0.000000e+000
6.692579e+002	0.000000e+000
6.702221e+002	0.000000e+000
6.711863e+002	0.000000e+000
6.721506e+002	0.000000e+000
6.731148e+002	0.000000e+000
6.740790e+002	0.000000e+000
6.750433e+002	0.000000e+000
6.760075e+002	0.000000e+000
6.769717e+002	0.000000e+000
6.779360e+002	0.000000e+000
6.789002e+002	0.000000e+000
6.798644e+002	0.000000e+000
6.808287e+002	0.000000e+000
6.817929e+002	0.000000e+000
6.827571e+002	0.000000e+000
6.837214e+002	0.000000e+000
6.846856e+002	0.000000e+000
6.856498e+002	0.000000e+000
6.866141e+002	0.000000e+000
6.875783e+002	0.000000e+000
6.885425e+002	0.000000e+000
6.895068e+002	0.000000e+000
6.904710e+002	0.000000e+000
6.914352e+002	0.000000e+000
6.923995e+002	0.000000e+000
6.933637e+002	0.000000e+000
6.943279e+002	0.000000e+000
6.952922e+002	0.000000e+000
6.962564e+002	0.000000e+000
6.972206e+002	0.000000e+000
6.981849e+002	0.000000e+000
6.991491e+002	0.000000e+000
7.001133e+002	0.000000e+000
7.010776e+002	0.000000e+000
7.020418e+002	0.000000e+000
7.030060e+002	0.000000e+000
7.039703e+002	0.000000e+000
7.049345e+002	0.000000e+000
7.058987e+002	0.000000e+000
7.068630e+002	0.000000e+000
7.078272e+002	0.000000e+000
7.087914e+002	0.000000e+000
7.097557e+002	0.000000e+000
7.107199e+002	0.000000e+000
7.116841e+002	0.000000e+000
7.126484e+002	0.000000e+000
7.136126e+002	0.000000e+000
7.145768e+002	0.000000e+000
7.155411e+002	0.000000e+000
7.165053e+002	0.000000e+000
7.174695e+002	0.000000e+000
7.184338e+002	0.000000e+000
7.193980e+002	0.000000e+000
7.203622e+002	0.000000e+000
7.213265e+002	0.000000e+000
7.222907e+002	0.000000e+000
7.232549e+002	0.000000e+000
7.242192e+002	0.000000e+000
7.251834e+002	0.000000e+000
7.261476e+002	0.000000e+000
7.271119e+002	0.000000e+000
7.280761e+002	0.000000e+000
7.290403e+002	0.000000e+000
7.300046e+002	0.000000e+000
7.309688e+002	0.000000e+000
7.319330e+002	0.000000e+000
7.328973e+002	0.000000e+000
7.338615e+002	0.000000e+000
7.348257e+002	0.000000e+000
7.357900e+002	0.000000e+000
7.367542e+002	0.000000e+000
7.377184e+002	0.000000e+000
7.386827e+002	0.000000e+000
7.396469e+002	0.000000e+000
7.406111e+002	0.000000e+000
7.415754e+002	0.000000e+000
7.425396e+002	0.000000e+000
7.435038e+002	0.000000e+000
7.444681e+002	0.000000e+000
7.454323e+002	0.000000e+000
7.463965e+002	0.000000e+000
7.473608e+002	0.000000e+000
7.483250e+002	0.000000e+000
7.492892e+002	0.000000e+000
7.502535e+002	0.000000e+000
7.512177e+002	0.000000e+000
7.521819e+002	0.000000e+000
7.531462e+002	0.000000e+000
7.541104e+002	0.000000e+000
7.550746e+002	0.000000e+000
7.560389e+002	0.000000e+000
7.570031e+002	0.000000e+000
7.579673e+002	0.000000e+000
7.589316e+002	0.000000e+000
7.598958e+002	0.000000e+000
7.608600e+002	0.000000e+000
7.618243e+002	0.000000e+000
7.627885e+002	0.000000e+000
7.637527e+002	0.000000e+000
7.647170e+002	0.000000e+000
7.656812e+002	0.000000e+000
7.666454e+002	0.000000e+000
7.676097e+002	0.000000e+000
7.685739e+002	0.000000e+000
7.695381e+002	0.000000e+000
7.705024e+002	0.000000e+000
7.714666e+002	0.000000e+000
7.724308e+002	0.000000e+000
7.733951e+002	0.000000e+000
7.743593e+002	0.000000e+000
7.753235e+002	0.000000e+000
7.762878e+002	0.000000e+000
7.772520e+002	0.000000e+000
7.782162e+002	0.000000e+000
7.791805e+002	0.000000e+000
7.801447e+002	0.000000e+000
7.811089e+002	0.000000e+000
7.820732e+002	0.000000e+000
7.830374e+002	0.000000e+000
7.840016e+002	0.000000e+000
7.849659e+002	0.000000e+000
7.859301e+002	0.000000e+000
7.868943e+002	0.000000e+000
7.878586e+002	0.000000e+000
7.888228e+002	0.000000e+000
7.897870e+002	0.000000e+000
7.907513e+002	0.000000e+000
7.917155e+002	0.000000e+000
7.926797e+002	0.000000e+000
7.936440e+002	0.000000e+000
7.946082e+002	0.000000e+000
7.955724e+002	0.000000e+000
7.965367e+002	0.000000e+000
7.975009e+002	0.000000e+000
7.984651e+002	0.000000e+000
7.994294e+002	0.000000e+000
8.003936e+002	0.000000e+000
8.013578e+002	0.000000e+000
8.023221e+002	0.000000e+000
8.032863e+002	0.000000e+000
8.042505e+002	0.000000e+000
8.052148e+002	0.000000e+000
8.061790e+002	0.000000e+000
8.071432e+002	0.000000e+000
8.081075e+002	0.000000e+000
8.090717e+002	0.000000e+000
8.100359e+002	0.000000e+000
8.110002e+002	0.000000e+000
8.119644e+002	0.000000e+000
8.129286e+002	0.000000e+000
8.138929e+002	0.000000e+000
8.148571e+002	0.000000e+000
8.158214e+002	0.000000e+000
8.167856e+002	0.000000e+000
8.177498e+002	0.000000e+000
8.187141e+002	0.000000e+000
8.196783e+002	0.000000e+000
8.206425e+002	0.000000e+000
8.216068e+002	0.000000e+000
8.225710e+002	0.000000e+000
8.235352e+002	0.000000e+000
8.244995e+002	0.000000e+000
8.254637e+002	0.000000e+000
8.264279e+002	0.000000e+000
8.273922e+002	0.000000e+000
8.283564e+002	0.000000e+000
8.293206e+002	0.000000e+000
8.302849e+002	0.000000e+000
8.312491e+002	0.000000e+000
8.322133e+002	0.000000e+000
8.331776e+002	0.000000e+000
8.341418e+002	0.000000e+000
8.351060e+002	0.000000e+000
8.360703e+002	0.000000e+000
8.370345e+002	0.000000e+000
8.379987e+002	0.000000e+000
8.389630e+002	0.000000e+000
8.399272e+002	0.000000e+000
8.408914e+002	0.000000e+000
8.418557e+002	0.000000e+000
8.428199e+002	0.000000e+000
8.437841e+002	0.000000e+000
8.447484e+002	0.000000e+000
8.457126e+002	0.000000e+000
8.466768e+002	0.000000e+000
8.476411e+002	0.000000e+000
8.486053e+002	0.000000e+000
8.495695e+002	0.000000e+000
8.505338e+002	0.000000e+000
8.514980e+002	0.000000e+000
8.524622e+002	0.000000e+000
8.534265e+002	0.000000e+000
8.543907e+002	0.000000e+000
8.553549e+002	0.000000e+000
8.563192e+002	0.000000e+000
8.572834e+002	0.000000e+000
8.582476e+002	0.000000e+000
8.592119e+002	0.000000e+000
8.601761e+002	0.000000e+000
8.611403e+002	0.000000e+000
8.621046e+002	0.000000e+000
8.630688e+002	0.000000e+000
8.640330e+002	0.000000e+000
8.649973e+002	0.000000e+000
8.659615e+002	0.000000e+000
8.669257e+002	0.000000e+000
8.678900e+002	0.000000e+000
8.688542e+002	0.000000e+000
8.698184e+002	0.000000e+000
8.707827e+002	0.000000e+000
8.717469e+002	0.000000e+000
8.727111e+002	0.000000e+000
8.736754e+002	0.000000e+000
8.746396e+002	0.000000e+000
8.756038e+002	0.000000e+000
8.765681e+002	0.000000e+000
8.775323e+002	0.000000e+000
8.784965e+002	0.000000e+000
8.794608e+002	0.000000e+000
8.804250e+002	0.000000e+000
8.813892e+002	0.000000e+000
8.823535e+002	0.000000e+000
8.833177e+002	0.000000e+000
8.842819e+002	0.000000e+000
8.852462e+002	0.000000e+000
8.862104e+002	0.000000e+000
8.871746e+002	0.000000e+000
8.881389e+002	0.000000e+000
8.891031e+002	0.000000e+000
8.900673e+002	2.010473e+002
8.910316e+002	2.006269e+002
8.919958e+002	2.015737e+002
8.929600e+002	2.030152e+002
8.939243e+002	2.033587e+002
8.948885e+002	2.026423e+002
8.958527e+002	2.017510e+002
8.968170e+002	2.014184e+002
8.977812e+002	2.015966e+002
8.987454e+002	2.018132e+002
8.997097e+002	2.021846e+002
9.006739e+002	2.023894e+002
9.016381e+002	2.024648e+002
9.026024e+002	2.025702e+002
9.035666e+002	2.027217e+002
9.045308e+002	2.027975e+002
9.054951e+002	2.029662e+002
9.064593e+002	2.034367e+002
9.074235e+002	2.038886e+002
9.083878e+002	2.042872e+002
9.093520e+002	2.047615e+002
9.103162e+002	2.054331e+002
9.112805e+002	2.063035e+002
9.122447e+002	2.071902e+002
9.132089e+002	2.071503e+002
9.141732e+002	2.058178e+002
9.151374e+002	2.047812e+002
9.161016e+002	2.045181e+002
9.170659e+002	2.049048e+002
9.180301e+002	2.056695e+002
9.189943e+002	2.067621e+002
9.199586e+002	2.074382e+002
9.209228e+002	2.075225e+002
9.218870e+002	2.074843e+002
9.228513e+002	2.075248e+002
9.238155e+002	2.076160e+002
9.247797e+002	2.076059e+002
9.257440e+002	2.073712e+002
9.267082e+002	2.069695e+002
9.276724e+002	2.066757e+002
9.286367e+002	2.064871e+002
9.296009e+002	2.066053e+002
9.305651e+002	2.073253e+002
9.315294e+002	2.084115e+002
9.324936e+002	2.091047e+002
9.334578e+002	2.091579e+002
9.344221e+002	2.093335e+002
9.353863e+002	2.097988e+002
9.363505e+002	2.102440e+002
9.373148e+002	2.105073e+002
9.382790e+002	2.105134e+002
9.392432e+002	2.101956e+002
9.402075e+002	2.094641e+002
9.411717e+002	2.087916e+002
9.421359e+002	2.090427e+002
9.431002e+002	2.099740e+002
9.440644e+002	2.108648e+002
9.450286e+002	2.114526e+002
9.459929e+002	2.117765e+002
9.469571e+002	2.117216e+002
9.479213e+002	2.107654e+002
9.488856e+002	2.105118e+002
9.498498e+002	2.113927e+002
9.508140e+002	2.123302e+002
9.517783e+002	2.126779e+002
9.527425e+002	2.125401e+002
9.537067e+002	2.125397e+002
9.546710e+002	2.131313e+002
9.556352e+002	2.137829e+002
9.565994e+002	2.137426e+002
9.575637e+002	2.131731e+002
9.585279e+002	2.124277e+002
9.594921e+002	2.117069e+002
9.604564e+002	2.113038e+002
9.614206e+002	2.119054e+002
9.623848e+002	2.142803e+002
9.633491e+002	2.158423e+002
9.643133e+002	2.161411e+002
9.652775e+002	2.159260e+002
9.662418e+002	2.155377e+002
9.672060e+002	2.152526e+002
9.681702e+002	2.155262e+002
9.691345e+002	2.167467e+002
9.700987e+002	2.179174e+002
9.710629e+002	2.178054e+002
9.720272e+002	2.171643e+002
9.729914e+002	2.172600e+002
9.739556e+002	2.185490e+002
9.749199e+002	2.203989e+002
9.758841e+002	2.216671e+002
9.768483e+002	2.224106e+002
9.778126e+002	2.224877e+002
9.787768e+002	2.210190e+002
9.797410e+002	2.197650e+002
9.807053e+002	2.196266e+002
9.816695e+002	2.203282e+002
9.826337e+002	2.212341e+002
9.835980e+002	2.227065e+002
9.845622e+002	2.236076e+002
9.855264e+002	2.220814e+002
9.864907e+002	2.200440e+002
9.874549e+002	2.196460e+002
9.884191e+002	2.210822e+002
9.893834e+002	2.227184e+002
9.903476e+002	2.226436e+002
9.913118e+002	2.210520e+002
9.922761e+002	2.206157e+002
9.932403e+002	2.216133e+002
9.942045e+002	2.227855e+002
9.951688e+002	2.238770e+002
9.961330e+002	2.247464e+002
9.970972e+002	2.248971e+002
9.980615e+002	2.237669e+002
9.990257e+002	2.231592e+002
9.999899e+002	2.243972e+002
1.000954e+003	2.260556e+002
1.001918e+003	2.277415e+002
1.002883e+003	2.291894e+002
1.003847e+003	2.298663e+002
1.004811e+003	2.292574e+002
1.005775e+003	2.278393e+002
1.006740e+003	2.276994e+002
1.007704e+003	2.287195e+002
1.008668e+003	2.295529e+002
1.009632e+003	2.300604e+002
1.010596e+003	2.305372e+002
1.011561e+003	2.313253e+002
1.012525e+003	2.324529e+002
1.013489e+003	2.333254e+002
1.014453e+003	2.330401e+002
1.015418e+003	2.328033e+002
1.016382e+003	2.334809e+002
1.017346e+003	2.346819e+002
1.018310e+003	2.355557e+002
1.019275e+003	2.356090e+002
1.020239e+003	2.351500e+002
1.021203e+003	2.347890e+002
1.022167e+003	2.347072e+002
1.023132e+003	2.352819e+002
1.024096e+003	2.369375e+002
1.025060e+003	2.386359e+002
1.026024e+003	2.391256e+002
1.026988e+003	2.384033e+002
1.027953e+003	2.382393e+002
1.028917e+003	2.393544e+002
1.029881e+003	2.402610e+002
1.030845e+003	2.409419e+002
1.031810e+003	2.413721e+002
1.032774e+003	2.409806e+002
1.033738e+003	2.399181e+002
1.034702e+003	2.393909e+002
1.035667e+003	2.407412e+002
1.036631e+003	2.433704e+002
1.037595e+003	2.450980e+002
1.038559e+003	2.459739e+002
1.039523e+003	2.466646e+002
1.040488e+003	2.473601e+002
1.041452e+003	2.479073e+002
1.042416e+003	2.481610e+002
1.043380e+003	2.482390e+002
1.044345e+003	2.484125e+002
1.045309e+003	2.483445e+002
1.046273e+003	2.485313e+002
1.047237e+003	2.493986e+002
1.048202e+003	2.506677e+002
1.049166e+003	2.517511e+002
1.050130e+003	2.523140e+002
1.051094e+003	2.526966e+002
1.052058e+003	2.537352e+002
1.053023e+003	2.550879e+002
1.053987e+003	2.553372e+002
1.054951e+003	2.540987e+002
1.055915e+003	2.529517e+002
1.056880e+003	2.537405e+002
1.057844e+003	2.563580e+002
1.058808e+003	2.576432e+002
1.059772e+003	2.562454e+002
1.060737e+003	2.556489e+002
1.061701e+003	2.567411e+002
1.062665e+003	2.583491e+002
1.063629e+003	2.596530e+002
1.064594e+003	2.605330e+002
1.065558e+003	2.613056e+002
1.066522e+003	2.621649e+002
1.067486e+003	2.629359e+002
1.068450e+003	2.633285e+002
1.069415e+003	2.634959e+002
1.070379e+003	2.639140e+002
1.071343e+003	2.648829e+002
1.072307e+003	2.659127e+002
1.073272e+003	2.660452e+002
1.074236e+003	2.649847e+002
1.075200e+003	2.644201e+002
1.076164e+003	2.654377e+002
1.077129e+003	2.664015e+002
1.078093e+003	2.660092e+002
1.079057e+003	2.652812e+002
1.080021e+003	2.659662e+002
1.080985e+003	2.686081e+002
1.081950e+003	2.717287e+002
1.082914e+003	2.737125e+002
1.083878e+003	2.746728e+002
1.084842e+003	2.750809e+002
1.085807e+003	2.747237e+002
1.086771e+003	2.740201e+002
1.087735e+003	2.731208e+002
1.088699e+003	2.724023e+002
1.089664e+003	2.728987e+002
1.090628e+003	2.751891e+002
1.091592e+003	2.775115e+002
1.092556e+003	2.801236e+002
1.093521e+003	2.816196e+002
1.094485e+003	2.805513e+002
1.095449e+003	2.781212e+002
1.096413e+003	2.767080e+002
1.097377e+003	2.775590e+002
1.098342e+003	2.796879e+002
1.099306e+003	2.817306e+002
1.100270e+003	2.835218e+002
1.101234e+003	2.846910e+002
1.102199e+003	2.853770e+002
1.103163e+003	2.858561e+002
1.104127e+003	2.860618e+002
1.105091e+003	2.858345e+002
1.106056e+003	2.854688e+002
1.107020e+003	2.848633e+002
1.107984e+003	2.849274e+002
1.108948e+003	2.864012e+002
1.109912e+003	2.882622e+002
1.110877e+003	2.893858e+002
1.111841e+003	2.895874e+002
1.112805e+003	2.895286e+002
1.113769e+003	2.899630e+002
1.114734e+003	2.910670e+002
1.115698e+003	2.928579e+002
1.116662e+003	2.951115e+002
1.117626e+003	2.966938e+002
1.118591e+003	2.971779e+002
1.119555e+003	2.969845e+002
1.120519e+003	2.963815e+002
1.121483e+003	2.955074e+002
1.122448e+003	2.954356e+002
1.123412e+003	2.966168e+002
1.124376e+003	2.979008e+002
1.125340e+003	2.990967e+002
1.126304e+003	3.004267e+002
1.127269e+003	3.018991e+002
1.128233e+003	3.033777e+002
1.129197e+003	3.048481e+002
1.130161e+003	3.065112e+002
1.131126e+003	3.083903e+002
1.132090e+003	3.096693e+002
1.133054e+003	3.101508e+002
1.134018e+003	3.106580e+002
1.134983e+003	3.112359e+002
1.135947e+003	3.116732e+002
1.136911e+003	3.120446e+002
1.137875e+003	3.125267e+002
1.138839e+003	3.126913e+002
1.139804e+003	3.116635e+002
1.140768e+003	3.112158e+002
1.141732e+003	3.123465e+002
1.142696e+003	3.144321e+002
1.143661e+003	3.171105e+002
1.144625e+003	3.199237e+002
1.145589e+003	3.220024e+002
1.146553e+003	3.224574e+002
1.147518e+003	3.216445e+002
1.148482e+003	3.219141e+002
1.149446e+003	3.236882e+002
1.150410e+003	3.256331e+002
1.151375e+003	3.274218e+002
1.152339e+003	3.287155e+002
1.153303e+003	3.295498e+002
1.154267e+003	3.301117e+002
1.155231e+003	3.301787e+002
1.156196e+003	3.292140e+002
1.157160e+003	3.288974e+002
1.158124e+003	3.299769e+002
1.159088e+003	3.317822e+002
1.160053e+003	3.340797e+002
1.161017e+003	3.366784e+002
1.161981e+003	3.389694e+002
1.162945e+003	3.402008e+002
1.163910e+003	3.403239e+002
1.164874e+003	3.401619e+002
1.165838e+003	3.400346e+002
1.166802e+003	3.403689e+002
1.167766e+003	3.407975e+002
1.168731e+003	3.413866e+002
1.169695e+003	3.422964e+002
1.170659e+003	3.435034e+002
1.171623e+003	3.449988e+002
1.172588e+003	3.471754e+002
1.173552e+003	3.492107e+002
1.174516e+003	3.492768e+002
1.175480e+003	3.481789e+002
1.176445e+003	3.471012e+002
1.177409e+003	3.465805e+002
1.178373e+003	3.475934e+002
1.179337e+003	3.513792e+002
1.180302e+003	3.573460e+002
1.181266e+003	3.607485e+002
1.182230e+003	3.594733e+002
1.183194e+003	3.586652e+002
1.184158e+003	3.587283e+002
1.185123e+003	3.594373e+002
1.186087e+003	3.611363e+002
1.187051e+003	3.633356e+002
1.188015e+003	3.648322e+002
1.188980e+003	3.649626e+002
1.189944e+003	3.646563e+002
1.190908e+003	3.655425e+002
1.191872e+003	3.672969e+002
1.192837e+003	3.682316e+002
1.193801e+003	3.681693e+002
1.194765e+003	3.683474e+002
1.195729e+003	3.695023e+002
1.196693e+003	3.713075e+002
1.197658e+003	3.733260e+002
1.198622e+003	3.760908e+002
1.199586e+003	3.777581e+002
1.200550e+003	3.764237e+002
1.201515e+003	3.753311e+002
1.202479e+003	3.762408e+002
1.203443e+003	3.784035e+002
1.204407e+003	3.803843e+002
1.205372e+003	3.815720e+002
1.206336e+003	3.824696e+002
1.207300e+003	3.837050e+002
1.208264e+003	3.852619e+002
1.209229e+003	3.875277e+002
1.210193e+003	3.910819e+002
1.211157e+003	3.942433e+002
1.212121e+003	3.959149e+002
1.213085e+003	3.969763e+002
1.214050e+003	3.987758e+002
1.215014e+003	4.012191e+002
1.215978e+003	4.024645e+002
1.216942e+003	4.010642e+002
1.217907e+003	4.003353e+002
1.218871e+003	4.026492e+002
1.219835e+003	4.060703e+002
1.220799e+003	4.087357e+002
1.221764e+003	4.102536e+002
1.222728e+003	4.109654e+002
1.223692e+003	4.111265e+002
1.224656e+003	4.111153e+002
1.225620e+003	4.123792e+002
1.226585e+003	4.153752e+002
1.227549e+003	4.170412e+002
1.228513e+003	4.163290e+002
1.229477e+003	4.159404e+002
1.230442e+003	4.181466e+002
1.231406e+003	4.221186e+002
1.232370e+003	4.254111e+002
1.233334e+003	4.269857e+002
1.234299e+003	4.283632e+002
1.235263e+003	4.313437e+002
1.236227e+003	4.344716e+002
1.237191e+003	4.352646e+002
1.238156e+003	4.343702e+002
1.239120e+003	4.350513e+002
1.240084e+003	4.392688e+002
1.241048e+003	4.449293e+002
1.242012e+003	4.477471e+002
1.242977e+003	4.468025e+002
1.243941e+003	4.471639e+002
1.244905e+003	4.508026e+002
1.245869e+003	4.538083e+002
1.246834e+003	4.552070e+002
1.247798e+003	4.560770e+002
1.248762e+003	4.574399e+002
1.249726e+003	4.594560e+002
1.250691e+003	4.615370e+002
1.251655e+003	4.631176e+002
1.252619e+003	4.644262e+002
1.253583e+003	4.662993e+002
1.254547e+003	4.688555e+002
1.255512e+003	4.721874e+002
1.256476e+003	4.773862e+002
1.257440e+003	4.819530e+002
1.258404e+003	4.831829e+002
1.259369e+003	4.819439e+002
1.260333e+003	4.816272e+002
1.261297e+003	4.831327e+002
1.262261e+003	4.849917e+002
1.263226e+003	4.868499e+002
1.264190e+003	4.885836e+002
1.265154e+003	4.896812e+002
1.266118e+003	4.907923e+002
1.267083e+003	4.929797e+002
1.268047e+003	4.964308e+002
1.269011e+003	5.002921e+002
1.269975e+003	5.035949e+002
1.270939e+003	5.062604e+002
1.271904e+003	5.082535e+002
1.272868e+003	5.092953e+002
1.273832e+003	5.113033e+002
1.274796e+003	5.145670e+002
1.275761e+003	5.178074e+002
1.276725e+003	5.203553e+002
1.277689e+003	5.224245e+002
1.278653e+003	5.244619e+002
1.279618e+003	5.265612e+002
1.280582e+003	5.285699e+002
1.281546e+003	5.302610e+002
1.282510e+003	5.317217e+002
1.283474e+003	5.333261e+002
1.284439e+003	5.353391e+002
1.285403e+003	5.377177e+002
1.286367e+003	5.402214e+002
1.287331e+003	5.426519e+002
1.288296e+003	5.450117e+002
1.289260e+003	5.474196e+002
1.290224e+003	5.496631e+002
1.291188e+003	5.517508e+002
1.292153e+003	5.536243e+002
1.293117e+003	5.549811e+002
1.294081e+003	5.564074e+002
1.295045e+003	5.581585e+002
1.296010e+003	5.605121e+002
1.296974e+003	5.642553e+002
1.297938e+003	5.697139e+002
1.298902e+003	5.750605e+002
1.299866e+003	5.765355e+002
1.300831e+003	5.741472e+002
1.301795e+003	5.745077e+002
1.302759e+003	5.783123e+002
1.303723e+003	5.816470e+002
1.304688e+003	5.824896e+002
1.305652e+003	5.816693e+002
1.306616e+003	5.807695e+002
1.307580e+003	5.808952e+002
1.308545e+003	5.831413e+002
1.309509e+003	5.883446e+002
1.310473e+003	5.935577e+002
1.311437e+003	5.945057e+002
1.312401e+003	5.932863e+002
1.313366e+003	5.945381e+002
1.314330e+003	5.993362e+002
1.315294e+003	6.039531e+002
1.316258e+003	6.046461e+002
1.317223e+003	6.024425e+002
1.318187e+003	6.019402e+002
1.319151e+003	6.037512e+002
1.320115e+003	6.058112e+002
1.321080e+003	6.073584e+002
1.322044e+003	6.087750e+002
1.323008e+003	6.109547e+002
1.323972e+003	6.132050e+002
1.324937e+003	6.148744e+002
1.325901e+003	6.159232e+002
1.326865e+003	6.162391e+002
1.327829e+003	6.153326e+002
1.328793e+003	6.136627e+002
1.329758e+003	6.136404e+002
1.330722e+003	6.162567e+002
1.331686e+003	6.180590e+002
1.332650e+003	6.185279e+002
1.333615e+003	6.187299e+002
1.334579e+003	6.186061e+002
1.335543e+003	6.183463e+002
1.336507e+003	6.184841e+002
1.337472e+003	6.193190e+002
1.338436e+003	6.213475e+002
1.339400e+003	6.258419e+002
1.340364e+003	6.298284e+002
1.341328e+003	6.287299e+002
1.342293e+003	6.248089e+002
1.343257e+003	6.227886e+002
1.344221e+003	6.237220e+002
1.345185e+003	6.248496e+002
1.346150e+003	6.235518e+002
1.347114e+003	6.207401e+002
1.348078e+003	6.197167e+002
1.349042e+003	6.210987e+002
1.350007e+003	6.225140e+002
1.350971e+003	6.234366e+002
1.351935e+003	6.240634e+002
1.352899e+003	6.247914e+002
1.353864e+003	6.252799e+002
1.354828e+003	6.248962e+002
1.355792e+003	6.234556e+002
1.356756e+003	6.212891e+002
1.357720e+003	6.188289e+002
1.358685e+003	6.162285e+002
1.359649e+003	6.133525e+002
1.360613e+003	6.098525e+002
1.361577e+003	6.087974e+002
1.362542e+003	6.127685e+002
1.363506e+003	6.153282e+002
1.364470e+003	6.129139e+002
1.365434e+003	6.089158e+002
1.366399e+003	6.076900e+002
1.367363e+003	6.094027e+002
1.368327e+003	6.111667e+002
1.369291e+003	6.117611e+002
1.370255e+003	6.111068e+002
1.371220e+003	6.076341e+002
1.372184e+003	6.028719e+002
1.373148e+003	6.009725e+002
1.374112e+003	6.024080e+002
1.375077e+003	6.031193e+002
1.376041e+003	6.004075e+002
1.377005e+003	5.958337e+002
1.377969e+003	5.918526e+002
1.378934e+003	5.885800e+002
1.379898e+003	5.870074e+002
1.380862e+003	5.884672e+002
1.381826e+003	5.888353e+002
1.382791e+003	5.855704e+002
1.383755e+003	5.820782e+002
1.384719e+003	5.813906e+002
1.385683e+003	5.822357e+002
1.386647e+003	5.810955e+002
1.387612e+003	5.767859e+002
1.388576e+003	5.722122e+002
1.389540e+003	5.711339e+002
1.390504e+003	5.729770e+002
1.391469e+003	5.732392e+002
1.392433e+003	5.718926e+002
1.393397e+003	5.693998e+002
1.394361e+003	5.651197e+002
1.395326e+003	5.616417e+002
1.396290e+003	5.597916e+002
1.397254e+003	5.589591e+002
1.398218e+003	5.588382e+002
1.399182e+003	5.591643e+002
1.400147e+003	5.589443e+002
1.401111e+003	5.576761e+002
1.402075e+003	5.559188e+002
1.403039e+003	5.534791e+002
1.404004e+003	5.499323e+002
1.404968e+003	5.474398e+002
1.405932e+003	5.464144e+002
1.406896e+003	5.448034e+002
1.407861e+003	5.422084e+002
1.408825e+003	5.397255e+002
1.409789e+003	5.376893e+002
1.410753e+003	5.356984e+002
1.411718e+003	5.349644e+002
1.412682e+003	5.368622e+002
1.413646e+003	5.380652e+002
1.414610e+003	5.358450e+002
1.415574e+003	5.325193e+002
1.416539e+003	5.296024e+002
1.417503e+003	5.270403e+002
1.418467e+003	5.254383e+002
1.419431e+003	5.256230e+002
1.420396e+003	5.263201e+002
1.421360e+003	5.248424e+002
1.422324e+003	5.210587e+002
1.423288e+003	5.182373e+002
1.424253e+003	5.171147e+002
1.425217e+003	5.163047e+002
1.426181e+003	5.156053e+002
1.427145e+003	5.148091e+002
1.428109e+003	5.133480e+002
1.429074e+003	5.116936e+002
1.430038e+003	5.108287e+002
1.431002e+003	5.110747e+002
1.431966e+003	5.118417e+002
1.432931e+003	5.123499e+002
1.433895e+003	5.120696e+002
1.434859e+003	5.102227e+002
1.435823e+003	5.064084e+002
1.436788e+003	5.044277e+002
1.437752e+003	5.054330e+002
1.438716e+003	5.057776e+002
1.439680e+003	5.034966e+002
1.440645e+003	5.006259e+002
1.441609e+003	4.995529e+002
1.442573e+003	5.002383e+002
1.443537e+003	5.010631e+002
1.444501e+003	5.010418e+002
1.445466e+003	4.999946e+002
1.446430e+003	4.976782e+002
1.447394e+003	4.948280e+002
1.448358e+003	4.941347e+002
1.449323e+003	4.956373e+002
1.450287e+003	4.962126e+002
1.451251e+003	4.946152e+002
1.452215e+003	4.927976e+002
1.453180e+003	4.927554e+002
1.454144e+003	4.938904e+002
1.455108e+003	4.940151e+002
1.456072e+003	4.924399e+002
1.457036e+003	4.908716e+002
1.458001e+003	4.906018e+002
1.458965e+003	4.909400e+002
1.459929e+003	4.912098e+002
1.460893e+003	4.911512e+002
1.461858e+003	4.899111e+002
1.462822e+003	4.873319e+002
1.463786e+003	4.851511e+002
1.464750e+003	4.842927e+002
1.465715e+003	4.846500e+002
1.466679e+003	4.869063e+002
1.467643e+003	4.911784e+002
1.468607e+003	4.927836e+002
1.469572e+003	4.892632e+002
1.470536e+003	4.860552e+002
1.471500e+003	4.858817e+002
1.472464e+003	4.865703e+002
1.473428e+003	4.875665e+002
1.474393e+003	4.887133e+002
1.475357e+003	4.886826e+002
1.476321e+003	4.868656e+002
1.477285e+003	4.853521e+002
1.478250e+003	4.868867e+002
1.479214e+003	4.904984e+002
1.480178e+003	4.913876e+002
1.481142e+003	4.887038e+002
1.482107e+003	4.870519e+002
1.483071e+003	4.868658e+002
1.484035e+003	4.870439e+002
1.484999e+003	4.877652e+002
1.485964e+003	4.885678e+002
1.486928e+003	4.892449e+002
1.487892e+003	4.895173e+002
1.488856e+003	4.886053e+002
1.489820e+003	4.862379e+002
1.490785e+003	4.839665e+002
1.491749e+003	4.842903e+002
1.492713e+003	4.873812e+002
1.493677e+003	4.896157e+002
1.494642e+003	4.888590e+002
1.495606e+003	4.887237e+002
1.496570e+003	4.897873e+002
1.497534e+003	4.908246e+002
1.498499e+003	4.917751e+002
1.499463e+003	4.925262e+002
1.500427e+003	4.926728e+002
1.501391e+003	4.922850e+002
1.502355e+003	4.918690e+002
1.503320e+003	4.916336e+002
1.504284e+003	4.916830e+002
1.505248e+003	4.925698e+002
1.506212e+003	4.942877e+002
1.507177e+003	4.944507e+002
1.508141e+003	4.922821e+002
1.509105e+003	4.918326e+002
1.510069e+003	4.947321e+002
1.511034e+003	4.982238e+002
1.511998e+003	5.004536e+002
1.512962e+003	5.017005e+002
1.513926e+003	5.026953e+002
1.514891e+003	5.035421e+002
1.515855e+003	5.040285e+002
1.516819e+003	5.042032e+002
1.517783e+003	5.042075e+002
1.518747e+003	5.037047e+002
1.519712e+003	5.031763e+002
1.520676e+003	5.043889e+002
1.521640e+003	5.076647e+002
1.522604e+003	5.106727e+002
1.523569e+003	5.121458e+002
1.524533e+003	5.124531e+002
1.525497e+003	5.124949e+002
1.526461e+003	5.126259e+002
1.527426e+003	5.124598e+002
1.528390e+003	5.119178e+002
1.529354e+003	5.122203e+002
1.530318e+003	5.132874e+002
1.531282e+003	5.145960e+002
1.532247e+003	5.172427e+002
1.533211e+003	5.204093e+002
1.534175e+003	5.216390e+002
1.535139e+003	5.207306e+002
1.536104e+003	5.205998e+002
1.537068e+003	5.231501e+002
1.538032e+003	5.268840e+002
1.538996e+003	5.300666e+002
1.539961e+003	5.325629e+002
1.540925e+003	5.344680e+002
1.541889e+003	5.358282e+002
1.542853e+003	5.358010e+002
1.543818e+003	5.328214e+002
1.544782e+003	5.309054e+002
1.545746e+003	5.345185e+002
1.546710e+003	5.398541e+002
1.547674e+003	5.408806e+002
1.548639e+003	5.378980e+002
1.549603e+003	5.366700e+002
1.550567e+003	5.401794e+002
1.551531e+003	5.455971e+002
1.552496e+003	5.493157e+002
1.553460e+003	5.513427e+002
1.554424e+003	5.534534e+002
1.555388e+003	5.565353e+002
1.556353e+003	5.593484e+002
1.557317e+003	5.609724e+002
1.558281e+003	5.624103e+002
1.559245e+003	5.640110e+002
1.560209e+003	5.653710e+002
1.561174e+003	5.662429e+002
1.562138e+003	5.668355e+002
1.563102e+003	5.675623e+002
1.564066e+003	5.685059e+002
1.565031e+003	5.695724e+002
1.565995e+003	5.708148e+002
1.566959e+003	5.724662e+002
1.567923e+003	5.746957e+002
1.568888e+003	5.772899e+002
1.569852e+003	5.804180e+002
1.570816e+003	5.850916e+002
1.571780e+003	5.886132e+002
1.572745e+003	5.895406e+002
1.573709e+003	5.901227e+002
1.574673e+003	5.921179e+002
1.575637e+003	5.950221e+002
1.576601e+003	5.975684e+002
1.577566e+003	5.992662e+002
1.578530e+003	6.004755e+002
1.579494e+003	6.015667e+002
1.580458e+003	6.023371e+002
1.581423e+003	6.021313e+002
1.582387e+003	6.008411e+002
1.583351e+003	6.006417e+002
1.584315e+003	6.028928e+002
1.585280e+003	6.047744e+002
1.586244e+003	6.045283e+002
1.587208e+003	6.031569e+002
1.588172e+003	6.013758e+002
1.589136e+003	5.996147e+002
1.590101e+003	5.983575e+002
1.591065e+003	5.980097e+002
1.592029e+003	5.987430e+002
1.592993e+003	6.004884e+002
1.593958e+003	6.021633e+002
1.594922e+003	6.018227e+002
1.595886e+003	5.992988e+002
1.596850e+003	5.957439e+002
1.597815e+003	5.906003e+002
1.598779e+003	5.874112e+002
1.599743e+003	5.873898e+002
1.600707e+003	5.870891e+002
1.601672e+003	5.855512e+002
1.602636e+003	5.828703e+002
1.603600e+003	5.787222e+002
1.604564e+003	5.737338e+002
1.605528e+003	5.699249e+002
1.606493e+003	5.682713e+002
1.607457e+003	5.667473e+002
1.608421e+003	5.624709e+002
1.609385e+003	5.559268e+002
1.610350e+003	5.499668e+002
1.611314e+003	5.444764e+002
1.612278e+003	5.389969e+002
1.613242e+003	5.331310e+002
1.614207e+003	5.275529e+002
1.615171e+003	5.234288e+002
1.616135e+003	5.192271e+002
1.617099e+003	5.129641e+002
1.618063e+003	5.053504e+002
1.619028e+003	4.987562e+002
1.619992e+003	4.940723e+002
1.620956e+003	4.897595e+002
1.621920e+003	4.841905e+002
1.622885e+003	4.778802e+002
1.623849e+003	4.729102e+002
1.624813e+003	4.697827e+002
1.625777e+003	4.646030e+002
1.626742e+003	4.554247e+002
1.627706e+003	4.469040e+002
1.628670e+003	4.413495e+002
1.629634e+003	4.366675e+002
1.630599e+003	4.312577e+002
1.631563e+003	4.255443e+002
1.632527e+003	4.204038e+002
1.633491e+003	4.157775e+002
1.634455e+003	4.112212e+002
1.635420e+003	4.068881e+002
1.636384e+003	4.025469e+002
1.637348e+003	3.966273e+002
1.638312e+003	3.890394e+002
1.639277e+003	3.834026e+002
1.640241e+003	3.802272e+002
1.641205e+003	3.767733e+002
1.642169e+003	3.728336e+002
1.643134e+003	3.692555e+002
1.644098e+003	3.659212e+002
1.645062e+003	3.623524e+002
1.646026e+003	3.581102e+002
1.646990e+003	3.535228e+002
1.647955e+003	3.495952e+002
1.648919e+003	3.468693e+002
1.649883e+003	3.446682e+002
1.650847e+003	3.422504e+002
1.651812e+003	3.394242e+002
1.652776e+003	3.358670e+002
1.653740e+003	3.316582e+002
1.654704e+003	3.286734e+002
1.655669e+003	3.275403e+002
1.656633e+003	3.259655e+002
1.657597e+003	3.223775e+002
1.658561e+003	3.184615e+002
1.659526e+003	3.161118e+002
1.660490e+003	3.144517e+002
1.661454e+003	3.117559e+002
1.662418e+003	3.080858e+002
1.663382e+003	3.049860e+002
1.664347e+003	3.031053e+002
1.665311e+003	3.014890e+002
1.666275e+003	2.991488e+002
1.667239e+003	2.964554e+002
1.668204e+003	2.944645e+002
1.669168e+003	2.933283e+002
1.670132e+003	2.920319e+002
1.671096e+003	2.900327e+002
1.672061e+003	2.883086e+002
1.673025e+003	2.876817e+002
1.673989e+003	2.872404e+002
1.674953e+003	2.860274e+002
1.675917e+003	2.843243e+002
1.676882e+003	2.826818e+002
1.677846e+003	2.811637e+002
1.678810e+003	2.795254e+002
1.679774e+003	2.776420e+002
1.680739e+003	2.757348e+002
1.681703e+003	2.737345e+002
1.682667e+003	2.718389e+002
1.683631e+003	2.706552e+002
1.684596e+003	2.702189e+002
1.685560e+003	2.701748e+002
1.686524e+003	2.705887e+002
1.687488e+003	2.704647e+002
1.688453e+003	2.687391e+002
1.689417e+003	2.660792e+002
1.690381e+003	2.635515e+002
1.691345e+003	2.612581e+002
1.692309e+003	2.602459e+002
1.693274e+003	2.611717e+002
1.694238e+003	2.618398e+002
1.695202e+003	2.611711e+002
1.696166e+003	2.598719e+002
1.697131e+003	2.585312e+002
1.698095e+003	2.573535e+002
1.699059e+003	2.567166e+002
1.700023e+003	2.564933e+002
1.700988e+003	2.554912e+002
1.701952e+003	2.530216e+002
1.702916e+003	2.503842e+002
1.703880e+003	2.490778e+002
1.704844e+003	2.489155e+002
1.705809e+003	2.490565e+002
1.706773e+003	2.495891e+002
1.707737e+003	2.493002e+002
1.708701e+003	2.471073e+002
1.709666e+003	2.455988e+002
1.710630e+003	2.459744e+002
1.711594e+003	2.467276e+002
1.712558e+003	2.468011e+002
1.713523e+003	2.464317e+002
1.714487e+003	2.460871e+002
1.715451e+003	2.457737e+002
1.716415e+003	2.453150e+002
1.717380e+003	2.447488e+002
1.718344e+003	2.441982e+002
1.719308e+003	2.436294e+002
1.720272e+003	2.430878e+002
1.721236e+003	2.429614e+002
1.722201e+003	2.432627e+002
1.723165e+003	2.431152e+002
1.724129e+003	2.425190e+002
1.725093e+003	2.419321e+002
1.726058e+003	2.413257e+002
1.727022e+003	2.406579e+002
1.727986e+003	2.400411e+002
1.728950e+003	2.393925e+002
1.729915e+003	2.385413e+002
1.730879e+003	2.376073e+002
1.731843e+003	2.368269e+002
1.732807e+003	2.361570e+002
1.733771e+003	2.353296e+002
1.734736e+003	2.341393e+002
1.735700e+003	2.331048e+002
1.736664e+003	2.335768e+002
1.737628e+003	2.355745e+002
1.738593e+003	2.364839e+002
1.739557e+003	2.357429e+002
1.740521e+003	2.348963e+002
1.741485e+003	2.343607e+002
1.742450e+003	2.341584e+002
1.743414e+003	2.344523e+002
1.744378e+003	2.348498e+002
1.745342e+003	2.348904e+002
1.746307e+003	2.345433e+002
1.747271e+003	2.340228e+002
1.748235e+003	2.335100e+002
1.749199e+003	2.330489e+002
1.750163e+003	2.323469e+002
1.751128e+003	2.316963e+002
1.752092e+003	2.318095e+002
1.753056e+003	2.323944e+002
1.754020e+003	2.323745e+002
1.754985e+003	2.316491e+002
1.755949e+003	2.311861e+002
1.756913e+003	2.314417e+002
1.757877e+003	2.315925e+002
1.758842e+003	2.307168e+002
1.759806e+003	2.295012e+002
1.760770e+003	2.297907e+002
1.761734e+003	2.315003e+002
1.762698e+003	2.319005e+002
1.763663e+003	2.303454e+002
1.764627e+003	2.291457e+002
1.765591e+003	2.288183e+002
1.766555e+003	2.289284e+002
1.767520e+003	2.292428e+002
1.768484e+003	2.297128e+002
1.769448e+003	2.305208e+002
1.770412e+003	2.314366e+002
1.771377e+003	2.319140e+002
1.772341e+003	2.318046e+002
1.773305e+003	2.312254e+002
1.774269e+003	2.301172e+002
1.775234e+003	2.288068e+002
1.776198e+003	2.284070e+002
1.777162e+003	2.289913e+002
1.778126e+003	2.292864e+002
1.779090e+003	2.294922e+002
1.780055e+003	2.298684e+002
1.781019e+003	2.305785e+002
1.781983e+003	2.309578e+002
1.782947e+003	2.303361e+002
1.783912e+003	2.295061e+002
1.784876e+003	2.291630e+002
1.785840e+003	2.291823e+002
1.786804e+003	2.293006e+002
1.787769e+003	2.293459e+002
1.788733e+003	2.289850e+002
1.789697e+003	2.280343e+002
1.790661e+003	2.269738e+002
1.791625e+003	2.262165e+002
1.792590e+003	2.257700e+002
1.793554e+003	2.258168e+002
1.794518e+003	2.263350e+002
1.795482e+003	2.270059e+002
1.796447e+003	2.278860e+002
1.797411e+003	2.285187e+002
1.798375e+003	2.286199e+002
1.799339e+003	2.283754e+002
1.800304e+003	2.278176e+002
1.801268e+003	2.270028e+002
1.802232e+003	2.262442e+002
1.803196e+003	2.256142e+002
1.804161e+003	2.254257e+002
1.805125e+003	2.256174e+002
1.806089e+003	2.263181e+002
1.807053e+003	2.284131e+002
1.808017e+003	2.299612e+002
1.808982e+003	2.288616e+002
1.809946e+003	2.266913e+002
1.810910e+003	2.261667e+002
1.811874e+003	2.272139e+002
1.812839e+003	2.276465e+002
1.813803e+003	2.266273e+002
1.814767e+003	2.257312e+002
1.815731e+003	2.264939e+002
1.816696e+003	2.278943e+002
1.817660e+003	0.000000e+000
1.818624e+003	0.000000e+000
1.819588e+003	0.000000e+000
1.820552e+003	0.000000e+000
1.821517e+003	0.000000e+000
1.822481e+003	0.000000e+000
1.823445e+003	0.000000e+000
1.824409e+003	0.000000e+000
1.825374e+003	0.000000e+000
1.826338e+003	0.000000e+000
1.827302e+003	0.000000e+000
1.828266e+003	0.000000e+000
1.829231e+003	0.000000e+000
1.830195e+003	0.000000e+000
1.831159e+003	0.000000e+000
1.832123e+003	0.000000e+000
1.833088e+003	0.000000e+000
1.834052e+003	0.000000e+000
1.835016e+003	0.000000e+000
1.835980e+003	0.000000e+000
1.836944e+003	0.000000e+000
1.837909e+003	0.000000e+000
1.838873e+003	0.000000e+000
1.839837e+003	0.000000e+000
1.840801e+003	0.000000e+000
1.841766e+003	0.000000e+000
1.842730e+003	0.000000e+000
1.843694e+003	0.000000e+000
1.844658e+003	0.000000e+000
1.845623e+003	0.000000e+000
1.846587e+003	0.000000e+000
1.847551e+003	0.000000e+000
1.848515e+003	0.000000e+000
1.849479e+003	0.000000e+000
1.850444e+003	0.000000e+000
1.851408e+003	0.000000e+000
1.852372e+003	0.000000e+000
1.853336e+003	0.000000e+000
1.854301e+003	0.000000e+000
1.855265e+003	0.000000e+000
1.856229e+003	0.000000e+000
1.857193e+003	0.000000e+000
1.858158e+003	0.000000e+000
1.859122e+003	0.000000e+000
1.860086e+003	0.000000e+000
1.861050e+003	0.000000e+000
1.862015e+003	0.000000e+000
1.862979e+003	0.000000e+000
1.863943e+003	0.000000e+000
1.864907e+003	0.000000e+000
1.865871e+003	0.000000e+000
1.866836e+003	0.000000e+000
1.867800e+003	0.000000e+000
1.868764e+003	0.000000e+000
1.869728e+003	0.000000e+000
1.870693e+003	0.000000e+000
1.871657e+003	0.000000e+000
1.872621e+003	0.000000e+000
1.873585e+003	0.000000e+000
1.874550e+003	0.000000e+000
1.875514e+003	0.000000e+000
1.876478e+003	0.000000e+000
1.877442e+003	0.000000e+000
1.878406e+003	0.000000e+000
1.879371e+003	0.000000e+000
1.880335e+003	0.000000e+000
1.881299e+003	0.000000e+000
1.882263e+003	0.000000e+000
1.883228e+003	0.000000e+000
1.884192e+003	0.000000e+000
1.885156e+003	0.000000e+000
1.886120e+003	0.000000e+000
1.887085e+003	0.000000e+000
1.888049e+003	0.000000e+000
1.889013e+003	0.000000e+000
1.889977e+003	0.000000e+000
1.890942e+003	0.000000e+000
1.891906e+003	0.000000e+000
1.892870e+003	0.000000e+000
1.893834e+003	0.000000e+000
1.894798e+003	0.000000e+000
1.895763e+003	0.000000e+000
1.896727e+003	0.000000e+000
1.897691e+003	0.000000e+000
1.898655e+003	0.000000e+000
1.899620e+003	0.000000e+000
1.900584e+003	0.000000e+000
