# Supplementary material for: Characterization of biocarbon generated by high- and low-temperature pyrolysis of soy hulls and coffee chaff: for polymer composite applications
Source: R Soc Open Sci. 2018 Aug 22;5(8):171970. doi: 10.1098/rsos.171970 (PMC6124110; doi:10.1098/rsos.171970)
Supplement: RSOS ESM.zip [file rsos171970supp2.zip › RSOS Raman/LightCoffee900C30m-pq1.CSV]

-2.016894e+001	0.000000e+000
-1.920471e+001	0.000000e+000
-1.824047e+001	0.000000e+000
-1.727624e+001	0.000000e+000
-1.631201e+001	0.000000e+000
-1.534777e+001	0.000000e+000
-1.438354e+001	0.000000e+000
-1.341931e+001	0.000000e+000
-1.245507e+001	0.000000e+000
-1.149084e+001	0.000000e+000
-1.052661e+001	0.000000e+000
-9.562373e+000	0.000000e+000
-8.598140e+000	0.000000e+000
-7.633906e+000	0.000000e+000
-6.669673e+000	0.000000e+000
-5.705440e+000	0.000000e+000
-4.741206e+000	0.000000e+000
-3.776973e+000	0.000000e+000
-2.812739e+000	0.000000e+000
-1.848506e+000	0.000000e+000
-8.842728e-001	0.000000e+000
7.996053e-002	0.000000e+000
1.044194e+000	0.000000e+000
2.008427e+000	0.000000e+000
2.972661e+000	0.000000e+000
3.936894e+000	0.000000e+000
4.901127e+000	0.000000e+000
5.865361e+000	0.000000e+000
6.829594e+000	0.000000e+000
7.793827e+000	0.000000e+000
8.758060e+000	0.000000e+000
9.722294e+000	0.000000e+000
1.068653e+001	0.000000e+000
1.165076e+001	0.000000e+000
1.261499e+001	0.000000e+000
1.357923e+001	0.000000e+000
1.454346e+001	0.000000e+000
1.550769e+001	0.000000e+000
1.647193e+001	0.000000e+000
1.743616e+001	0.000000e+000
1.840039e+001	0.000000e+000
1.936463e+001	0.000000e+000
2.032886e+001	0.000000e+000
2.129309e+001	0.000000e+000
2.225733e+001	0.000000e+000
2.322156e+001	0.000000e+000
2.418579e+001	0.000000e+000
2.515003e+001	0.000000e+000
2.611426e+001	0.000000e+000
2.707849e+001	0.000000e+000
2.804273e+001	0.000000e+000
2.900696e+001	0.000000e+000
2.997119e+001	0.000000e+000
3.093543e+001	0.000000e+000
3.189966e+001	0.000000e+000
3.286390e+001	0.000000e+000
3.382813e+001	0.000000e+000
3.479236e+001	0.000000e+000
3.575660e+001	0.000000e+000
3.672083e+001	0.000000e+000
3.768506e+001	0.000000e+000
3.864930e+001	0.000000e+000
3.961353e+001	0.000000e+000
4.057776e+001	0.000000e+000
4.154199e+001	0.000000e+000
4.250623e+001	0.000000e+000
4.347046e+001	0.000000e+000
4.443469e+001	0.000000e+000
4.539893e+001	0.000000e+000
4.636316e+001	0.000000e+000
4.732739e+001	0.000000e+000
4.829163e+001	0.000000e+000
4.925586e+001	0.000000e+000
5.022009e+001	1.597192e+002
5.118433e+001	1.590307e+002
5.214856e+001	1.580918e+002
5.311279e+001	1.564279e+002
5.407703e+001	1.547093e+002
5.504126e+001	1.534762e+002
5.600549e+001	1.529801e+002
5.696973e+001	1.526832e+002
5.793396e+001	1.528197e+002
5.889819e+001	1.530048e+002
5.986243e+001	1.526011e+002
6.082666e+001	1.500722e+002
6.179089e+001	1.475692e+002
6.275513e+001	1.462825e+002
6.371936e+001	1.463976e+002
6.468359e+001	1.471308e+002
6.564783e+001	1.459642e+002
6.661206e+001	1.437399e+002
6.757629e+001	1.416370e+002
6.854053e+001	1.406105e+002
6.950476e+001	1.411247e+002
7.046899e+001	1.410923e+002
7.143323e+001	1.400818e+002
7.239746e+001	1.385927e+002
7.336169e+001	1.374708e+002
7.432593e+001	1.373342e+002
7.529016e+001	1.370026e+002
7.625439e+001	1.362819e+002
7.721863e+001	1.353078e+002
7.818286e+001	1.346075e+002
7.914709e+001	1.349260e+002
8.011133e+001	1.353378e+002
8.107556e+001	1.353466e+002
8.203979e+001	1.346771e+002
8.300403e+001	1.335412e+002
8.396826e+001	1.327656e+002
8.493250e+001	1.322960e+002
8.589673e+001	1.320344e+002
8.686096e+001	1.318731e+002
8.782520e+001	1.320131e+002
8.878943e+001	1.320970e+002
8.975366e+001	1.318481e+002
9.071790e+001	1.313634e+002
9.168213e+001	1.310611e+002
9.264636e+001	1.316884e+002
9.361060e+001	1.315993e+002
9.457483e+001	1.301427e+002
9.553906e+001	1.274428e+002
9.650330e+001	1.253834e+002
9.746753e+001	1.262193e+002
9.843176e+001	1.274720e+002
9.939600e+001	1.276543e+002
1.003602e+002	1.257531e+002
1.013245e+002	1.228447e+002
1.022887e+002	1.217674e+002
1.032529e+002	1.220636e+002
1.042172e+002	1.230982e+002
1.051814e+002	1.240249e+002
1.061456e+002	1.249563e+002
1.071099e+002	1.251572e+002
1.080741e+002	1.241569e+002
1.090383e+002	1.223000e+002
1.100026e+002	1.210158e+002
1.109668e+002	1.211689e+002
1.119310e+002	1.211995e+002
1.128953e+002	1.206121e+002
1.138595e+002	1.193164e+002
1.148237e+002	1.182117e+002
1.157880e+002	1.181524e+002
1.167522e+002	1.183198e+002
1.177164e+002	1.184044e+002
1.186807e+002	1.182240e+002
1.196449e+002	1.178849e+002
1.206091e+002	1.172064e+002
1.215734e+002	1.162827e+002
1.225376e+002	1.154634e+002
1.235018e+002	1.152603e+002
1.244661e+002	1.159810e+002
1.254303e+002	1.163166e+002
1.263945e+002	1.163098e+002
1.273588e+002	1.160077e+002
1.283230e+002	1.154666e+002
1.292872e+002	1.139964e+002
1.302515e+002	1.128463e+002
1.312157e+002	1.124476e+002
1.321799e+002	1.128116e+002
1.331442e+002	1.130398e+002
1.341084e+002	1.124966e+002
1.350726e+002	1.117581e+002
1.360369e+002	1.109265e+002
1.370011e+002	1.100604e+002
1.379653e+002	1.093204e+002
1.389296e+002	1.092231e+002
1.398938e+002	1.095579e+002
1.408580e+002	1.100666e+002
1.418223e+002	1.104789e+002
1.427865e+002	1.109132e+002
1.437507e+002	1.106891e+002
1.447150e+002	1.095047e+002
1.456792e+002	1.077971e+002
1.466434e+002	1.065077e+002
1.476077e+002	1.055845e+002
1.485719e+002	1.050488e+002
1.495361e+002	1.050853e+002
1.505004e+002	1.055745e+002
1.514646e+002	1.060245e+002
1.524288e+002	1.061569e+002
1.533931e+002	1.062097e+002
1.543573e+002	1.063986e+002
1.553215e+002	1.067574e+002
1.562858e+002	1.069490e+002
1.572500e+002	1.055874e+002
1.582142e+002	1.033515e+002
1.591785e+002	1.015156e+002
1.601427e+002	1.011877e+002
1.611069e+002	1.029039e+002
1.620712e+002	1.035891e+002
1.630354e+002	1.026854e+002
1.639996e+002	1.011910e+002
1.649639e+002	1.003852e+002
1.659281e+002	1.009363e+002
1.668923e+002	1.015146e+002
1.678566e+002	1.021979e+002
1.688208e+002	1.028201e+002
1.697850e+002	1.030715e+002
1.707493e+002	1.018668e+002
1.717135e+002	1.006246e+002
1.726777e+002	1.004570e+002
1.736420e+002	1.013628e+002
1.746062e+002	1.026358e+002
1.755704e+002	1.018142e+002
1.765347e+002	9.981052e+001
1.774989e+002	9.819321e+001
1.784631e+002	9.770728e+001
1.794274e+002	9.844379e+001
1.803916e+002	9.859859e+001
1.813558e+002	9.798352e+001
1.823201e+002	9.740608e+001
1.832843e+002	9.742448e+001
1.842485e+002	9.834048e+001
1.852128e+002	9.901611e+001
1.861770e+002	9.926913e+001
1.871412e+002	9.913761e+001
1.881055e+002	9.858401e+001
1.890697e+002	9.736875e+001
1.900339e+002	9.641087e+001
1.909982e+002	9.654929e+001
1.919624e+002	9.740032e+001
1.929266e+002	9.827756e+001
1.938909e+002	9.791745e+001
1.948551e+002	9.653406e+001
1.958193e+002	9.551413e+001
1.967836e+002	9.501560e+001
1.977478e+002	9.496780e+001
1.987120e+002	9.508456e+001
1.996763e+002	9.592759e+001
2.006405e+002	9.645583e+001
2.016047e+002	9.620644e+001
2.025690e+002	9.513599e+001
2.035332e+002	9.447527e+001
2.044974e+002	9.502933e+001
2.054617e+002	9.559097e+001
2.064259e+002	9.551528e+001
2.073901e+002	9.451683e+001
2.083544e+002	9.358203e+001
2.093186e+002	9.402658e+001
2.102828e+002	9.501854e+001
2.112471e+002	9.581692e+001
2.122113e+002	9.577595e+001
2.131755e+002	9.495379e+001
2.141398e+002	9.426871e+001
2.151040e+002	9.366369e+001
2.160682e+002	9.325840e+001
2.170325e+002	9.325115e+001
2.179967e+002	9.406726e+001
2.189609e+002	9.442225e+001
2.199252e+002	9.410418e+001
2.208894e+002	9.345856e+001
2.218536e+002	9.306151e+001
2.228179e+002	9.338953e+001
2.237821e+002	9.371586e+001
2.247463e+002	9.385313e+001
2.257106e+002	9.378356e+001
2.266748e+002	9.355853e+001
2.276390e+002	9.308497e+001
2.286033e+002	9.264522e+001
2.295675e+002	9.261412e+001
2.305317e+002	9.305033e+001
2.314960e+002	9.378080e+001
2.324602e+002	9.376207e+001
2.334244e+002	9.280405e+001
2.343887e+002	9.190805e+001
2.353529e+002	9.155600e+001
2.363171e+002	9.191853e+001
2.372814e+002	9.212106e+001
2.382456e+002	9.188112e+001
2.392098e+002	9.168686e+001
2.401741e+002	9.190530e+001
2.411383e+002	9.275364e+001
2.421025e+002	9.325159e+001
2.430668e+002	9.262862e+001
2.440310e+002	9.166806e+001
2.449952e+002	9.096811e+001
2.459595e+002	9.100106e+001
2.469237e+002	9.151963e+001
2.478879e+002	9.167471e+001
2.488522e+002	9.151894e+001
2.498164e+002	9.129170e+001
2.507806e+002	9.131868e+001
2.517449e+002	9.180220e+001
2.527091e+002	9.196778e+001
2.536733e+002	9.156120e+001
2.546376e+002	9.095605e+001
2.556018e+002	9.081111e+001
2.565660e+002	9.189736e+001
2.575303e+002	9.246021e+001
2.584945e+002	9.189365e+001
2.594587e+002	9.064249e+001
2.604230e+002	8.957128e+001
2.613872e+002	8.962596e+001
2.623514e+002	9.001897e+001
2.633157e+002	9.018941e+001
2.642799e+002	9.012744e+001
2.652441e+002	9.006593e+001
2.662084e+002	9.061241e+001
2.671726e+002	9.149660e+001
2.681368e+002	9.189193e+001
2.691011e+002	9.154124e+001
2.700653e+002	9.055880e+001
2.710295e+002	9.002707e+001
2.719938e+002	9.042243e+001
2.729580e+002	9.076652e+001
2.739222e+002	9.076443e+001
2.748865e+002	9.039347e+001
2.758507e+002	9.006808e+001
2.768149e+002	8.973718e+001
2.777792e+002	8.966709e+001
2.787434e+002	9.015672e+001
2.797076e+002	9.125436e+001
2.806719e+002	9.232335e+001
2.816361e+002	9.246082e+001
2.826003e+002	9.205016e+001
2.835646e+002	9.128040e+001
2.845288e+002	9.030223e+001
2.854930e+002	8.917695e+001
2.864573e+002	8.883412e+001
2.874215e+002	8.933217e+001
2.883857e+002	8.990991e+001
2.893500e+002	8.999023e+001
2.903142e+002	8.936974e+001
2.912784e+002	8.887659e+001
2.922427e+002	8.848441e+001
2.932069e+002	8.826125e+001
2.941711e+002	8.834621e+001
2.951354e+002	8.895705e+001
2.960996e+002	8.929350e+001
2.970638e+002	8.857246e+001
2.980281e+002	8.752583e+001
2.989923e+002	8.699563e+001
2.999565e+002	8.782590e+001
3.009208e+002	8.949498e+001
3.018850e+002	9.027995e+001
3.028492e+002	9.024300e+001
3.038135e+002	8.965083e+001
3.047777e+002	8.885782e+001
3.057419e+002	8.771790e+001
3.067062e+002	8.710212e+001
3.076704e+002	8.707583e+001
3.086346e+002	8.746568e+001
3.095989e+002	8.804314e+001
3.105631e+002	8.899030e+001
3.115273e+002	8.960674e+001
3.124916e+002	8.973819e+001
3.134558e+002	8.959801e+001
3.144200e+002	8.950307e+001
3.153843e+002	8.977561e+001
3.163485e+002	8.995625e+001
3.173127e+002	8.953307e+001
3.182770e+002	8.864843e+001
3.192412e+002	8.771284e+001
3.202054e+002	8.749268e+001
3.211696e+002	8.808741e+001
3.221339e+002	8.840508e+001
3.230981e+002	8.832591e+001
3.240623e+002	8.789808e+001
3.250266e+002	8.730421e+001
3.259908e+002	8.579004e+001
3.269550e+002	8.502660e+001
3.279193e+002	8.551004e+001
3.288835e+002	8.689151e+001
3.298477e+002	8.816594e+001
3.308120e+002	8.891655e+001
3.317762e+002	8.928675e+001
3.327404e+002	8.906586e+001
3.337047e+002	8.839765e+001
3.346689e+002	8.765401e+001
3.356331e+002	8.756027e+001
3.365974e+002	8.785792e+001
3.375616e+002	8.798972e+001
3.385258e+002	8.785165e+001
3.394901e+002	8.756177e+001
3.404543e+002	8.757940e+001
3.414185e+002	8.805146e+001
3.423828e+002	8.855056e+001
3.433470e+002	8.921915e+001
3.443112e+002	8.996699e+001
3.452755e+002	9.017924e+001
3.462397e+002	8.861880e+001
3.472039e+002	8.742490e+001
3.481682e+002	8.750988e+001
3.491324e+002	8.870034e+001
3.500966e+002	8.979068e+001
3.510609e+002	8.906335e+001
3.520251e+002	8.783991e+001
3.529893e+002	8.691125e+001
3.539536e+002	8.650943e+001
3.549178e+002	8.654913e+001
3.558820e+002	8.691975e+001
3.568463e+002	8.763151e+001
3.578105e+002	8.822404e+001
3.587747e+002	8.858910e+001
3.597390e+002	8.871495e+001
3.607032e+002	8.857734e+001
3.616674e+002	8.783056e+001
3.626317e+002	8.720733e+001
3.635959e+002	8.684513e+001
3.645602e+002	8.675025e+001
3.655244e+002	8.681497e+001
3.664886e+002	8.712389e+001
3.674529e+002	8.740549e+001
3.684171e+002	8.749967e+001
3.693813e+002	8.745036e+001
3.703456e+002	8.748454e+001
3.713098e+002	8.825546e+001
3.722740e+002	8.935304e+001
3.732383e+002	8.990572e+001
3.742025e+002	8.965952e+001
3.751667e+002	8.879918e+001
3.761310e+002	8.831234e+001
3.770952e+002	8.826077e+001
3.780594e+002	8.833430e+001
3.790237e+002	8.864130e+001
3.799879e+002	8.910299e+001
3.809521e+002	8.923957e+001
3.819164e+002	8.857438e+001
3.828806e+002	8.799999e+001
3.838448e+002	8.784013e+001
3.848091e+002	8.802512e+001
3.857733e+002	8.814957e+001
3.867375e+002	8.748213e+001
3.877018e+002	8.669392e+001
3.886660e+002	8.643304e+001
3.896302e+002	8.678671e+001
3.905945e+002	8.752987e+001
3.915587e+002	8.809606e+001
3.925229e+002	8.846729e+001
3.934872e+002	8.840657e+001
3.944514e+002	8.747827e+001
3.954156e+002	8.596933e+001
3.963799e+002	8.524755e+001
3.973441e+002	8.693755e+001
3.983083e+002	8.795925e+001
3.992726e+002	8.733501e+001
4.002368e+002	8.564124e+001
4.012010e+002	8.448298e+001
4.021653e+002	8.534940e+001
4.031295e+002	8.663818e+001
4.040937e+002	8.775008e+001
4.050580e+002	8.853967e+001
4.060222e+002	8.890848e+001
4.069864e+002	8.852227e+001
4.079507e+002	8.752193e+001
4.089149e+002	8.693812e+001
4.098791e+002	8.683286e+001
4.108434e+002	8.713052e+001
4.118076e+002	8.771256e+001
4.127718e+002	8.950607e+001
4.137361e+002	9.028763e+001
4.147003e+002	8.943864e+001
4.156645e+002	8.784252e+001
4.166288e+002	8.686732e+001
4.175930e+002	8.725423e+001
4.185572e+002	8.788139e+001
4.195215e+002	8.831129e+001
4.204857e+002	8.854531e+001
4.214499e+002	8.871036e+001
4.224142e+002	8.901512e+001
4.233784e+002	8.929592e+001
4.243426e+002	8.901416e+001
4.253069e+002	8.827852e+001
4.262711e+002	8.755381e+001
4.272353e+002	8.741035e+001
4.281996e+002	8.802354e+001
4.291638e+002	8.819339e+001
4.301280e+002	8.788008e+001
4.310923e+002	8.741170e+001
4.320565e+002	8.704884e+001
4.330207e+002	8.677615e+001
4.339850e+002	8.659746e+001
4.349492e+002	8.654017e+001
4.359134e+002	8.645431e+001
4.368777e+002	8.623354e+001
4.378419e+002	8.584982e+001
4.388061e+002	8.553059e+001
4.397704e+002	8.532592e+001
4.407346e+002	8.525874e+001
4.416988e+002	8.550833e+001
4.426631e+002	8.617870e+001
4.436273e+002	8.716987e+001
4.445915e+002	8.728055e+001
4.455558e+002	8.647666e+001
4.465200e+002	8.568999e+001
4.474842e+002	8.549090e+001
4.484485e+002	8.597014e+001
4.494127e+002	8.627771e+001
4.503769e+002	8.640218e+001
4.513412e+002	8.635001e+001
4.523054e+002	8.615270e+001
4.532696e+002	8.581081e+001
4.542339e+002	8.524210e+001
4.551981e+002	8.371523e+001
4.561623e+002	8.231159e+001
4.571266e+002	8.186085e+001
4.580908e+002	8.243867e+001
4.590550e+002	8.345753e+001
4.600193e+002	8.358215e+001
4.609835e+002	8.292699e+001
4.619477e+002	8.233516e+001
4.629120e+002	8.199543e+001
4.638762e+002	8.185052e+001
4.648404e+002	8.163164e+001
4.658047e+002	8.102729e+001
4.667689e+002	8.061536e+001
4.677331e+002	8.061681e+001
4.686974e+002	8.083535e+001
4.696616e+002	8.092056e+001
4.706258e+002	8.082853e+001
4.715901e+002	8.044109e+001
4.725543e+002	7.932048e+001
4.735185e+002	7.787120e+001
4.744828e+002	7.673055e+001
4.754470e+002	7.656040e+001
4.764112e+002	7.712344e+001
4.773755e+002	7.741464e+001
4.783397e+002	7.746004e+001
4.793039e+002	7.729369e+001
4.802682e+002	7.694547e+001
4.812324e+002	7.639841e+001
4.821966e+002	7.572645e+001
4.831609e+002	7.442756e+001
4.841251e+002	7.338225e+001
4.850893e+002	7.342997e+001
4.860536e+002	7.495337e+001
4.870178e+002	7.607271e+001
4.879820e+002	7.581951e+001
4.889463e+002	7.516159e+001
4.899105e+002	7.462259e+001
4.908747e+002	7.439587e+001
4.918390e+002	7.424841e+001
4.928032e+002	7.359351e+001
4.937674e+002	7.280996e+001
4.947317e+002	7.250859e+001
4.956959e+002	7.293234e+001
4.966601e+002	7.383999e+001
4.976244e+002	7.401215e+001
4.985886e+002	7.282055e+001
4.995528e+002	7.197094e+001
5.005171e+002	7.184254e+001
5.014813e+002	7.227837e+001
5.024455e+002	7.278003e+001
5.034098e+002	7.350645e+001
5.043740e+002	7.387749e+001
5.053382e+002	7.354476e+001
5.063025e+002	7.277755e+001
5.072667e+002	7.201791e+001
5.082309e+002	7.164541e+001
5.091952e+002	7.148924e+001
5.101594e+002	7.117402e+001
5.111236e+002	7.075293e+001
5.120879e+002	7.038982e+001
5.130521e+002	7.025984e+001
5.140164e+002	7.038601e+001
5.149806e+002	7.046265e+001
5.159448e+002	7.054780e+001
5.169091e+002	7.064138e+001
5.178733e+002	7.069962e+001
5.188375e+002	7.066323e+001
5.198018e+002	7.065092e+001
5.207660e+002	7.093559e+001
5.217302e+002	7.109496e+001
5.226945e+002	7.075668e+001
5.236587e+002	6.992672e+001
5.246229e+002	6.920239e+001
5.255872e+002	6.953905e+001
5.265514e+002	7.021320e+001
5.275156e+002	7.066335e+001
5.284799e+002	7.076541e+001
5.294441e+002	7.068918e+001
5.304083e+002	7.083815e+001
5.313726e+002	7.133141e+001
5.323368e+002	7.153667e+001
5.333010e+002	7.128749e+001
5.342653e+002	7.074479e+001
5.352295e+002	7.019158e+001
5.361937e+002	6.941087e+001
5.371580e+002	6.900375e+001
5.381222e+002	6.933520e+001
5.390864e+002	6.992235e+001
5.400507e+002	7.024756e+001
5.410149e+002	7.000894e+001
5.419791e+002	6.951350e+001
5.429434e+002	6.904613e+001
5.439076e+002	6.873720e+001
5.448718e+002	6.878561e+001
5.458361e+002	6.928691e+001
5.468003e+002	7.013911e+001
5.477645e+002	7.064164e+001
5.487288e+002	7.072337e+001
5.496930e+002	7.070860e+001
5.506572e+002	7.089187e+001
5.516215e+002	7.127194e+001
5.525857e+002	7.120612e+001
5.535499e+002	6.959736e+001
5.545142e+002	6.854996e+001
5.554784e+002	6.877400e+001
5.564426e+002	6.985863e+001
5.574069e+002	7.085374e+001
5.583711e+002	7.119687e+001
5.593353e+002	7.102488e+001
5.602996e+002	7.035425e+001
5.612638e+002	6.944187e+001
5.622280e+002	6.872842e+001
5.631923e+002	6.863564e+001
5.641565e+002	6.909802e+001
5.651207e+002	6.923192e+001
5.660850e+002	6.899104e+001
5.670491e+002	6.874319e+001
5.680134e+002	6.880915e+001
5.689776e+002	6.929628e+001
5.699418e+002	6.974929e+001
5.709061e+002	6.999071e+001
5.718703e+002	7.013403e+001
5.728345e+002	7.023386e+001
5.737988e+002	7.028916e+001
5.747630e+002	7.023857e+001
5.757272e+002	6.995165e+001
5.766915e+002	6.961836e+001
5.776557e+002	6.938814e+001
5.786199e+002	6.929757e+001
5.795842e+002	6.930716e+001
5.805484e+002	6.931872e+001
5.815126e+002	6.934373e+001
5.824769e+002	6.993517e+001
5.834411e+002	7.140882e+001
5.844053e+002	7.291149e+001
5.853696e+002	7.354601e+001
5.863338e+002	7.313461e+001
5.872980e+002	7.231066e+001
5.882623e+002	7.075760e+001
5.892265e+002	6.932403e+001
5.901907e+002	6.839826e+001
5.911550e+002	6.808336e+001
5.921192e+002	6.831425e+001
5.930834e+002	6.973736e+001
5.940477e+002	7.134853e+001
5.950119e+002	7.244193e+001
5.959761e+002	7.285059e+001
5.969404e+002	7.273579e+001
5.979046e+002	7.234800e+001
5.988688e+002	7.156320e+001
5.998331e+002	7.134863e+001
6.007973e+002	7.216991e+001
6.017615e+002	7.329612e+001
6.027258e+002	7.362946e+001
6.036900e+002	7.267110e+001
6.046542e+002	7.199424e+001
6.056185e+002	7.175935e+001
6.065827e+002	7.183993e+001
6.075469e+002	7.238480e+001
6.085112e+002	7.342226e+001
6.094754e+002	7.434397e+001
6.104396e+002	7.398697e+001
6.114039e+002	7.320815e+001
6.123681e+002	7.280187e+001
6.133323e+002	7.294746e+001
6.142966e+002	7.330313e+001
6.152608e+002	7.311193e+001
6.162250e+002	7.223540e+001
6.171893e+002	7.172726e+001
6.181535e+002	7.198345e+001
6.191177e+002	7.235571e+001
6.200820e+002	7.168277e+001
6.210462e+002	6.895279e+001
6.220104e+002	6.775012e+001
6.229747e+002	6.950892e+001
6.239389e+002	7.203819e+001
6.249031e+002	7.394096e+001
6.258674e+002	7.472460e+001
6.268316e+002	7.481113e+001
6.277958e+002	7.421949e+001
6.287601e+002	7.343869e+001
6.297243e+002	7.287035e+001
6.306885e+002	7.264849e+001
6.316528e+002	7.275281e+001
6.326170e+002	7.313038e+001
6.335812e+002	7.394549e+001
6.345455e+002	7.440610e+001
6.355097e+002	7.434874e+001
6.364739e+002	7.399046e+001
6.374382e+002	7.359161e+001
6.384024e+002	7.316952e+001
6.393666e+002	7.285236e+001
6.403309e+002	7.268675e+001
6.412951e+002	7.259469e+001
6.422593e+002	7.243058e+001
6.432236e+002	7.219912e+001
6.441878e+002	7.220695e+001
6.451520e+002	7.327499e+001
6.461163e+002	7.462041e+001
6.470805e+002	7.511344e+001
6.480447e+002	7.454921e+001
6.490090e+002	7.345500e+001
6.499732e+002	7.286282e+001
6.509374e+002	7.312428e+001
6.519017e+002	7.344003e+001
6.528659e+002	7.373755e+001
6.538301e+002	7.405113e+001
6.547944e+002	7.443372e+001
6.557586e+002	7.489457e+001
6.567228e+002	7.519714e+001
6.576871e+002	7.535672e+001
6.586513e+002	7.528538e+001
6.596155e+002	7.478942e+001
6.605798e+002	7.395177e+001
6.615440e+002	7.313542e+001
6.625082e+002	7.280879e+001
6.634725e+002	7.291895e+001
6.644367e+002	7.323719e+001
6.654009e+002	7.371536e+001
6.663652e+002	7.414600e+001
6.673294e+002	7.427056e+001
6.682936e+002	7.403359e+001
6.692579e+002	7.371165e+001
6.702221e+002	7.305001e+001
6.711863e+002	7.245972e+001
6.721506e+002	7.229144e+001
6.731148e+002	7.259588e+001
6.740790e+002	7.292276e+001
6.750433e+002	7.289822e+001
6.760075e+002	7.286521e+001
6.769717e+002	7.300435e+001
6.779360e+002	7.324745e+001
6.789002e+002	7.340903e+001
6.798644e+002	7.331023e+001
6.808287e+002	7.301933e+001
6.817929e+002	7.275750e+001
6.827571e+002	7.251128e+001
6.837214e+002	7.247173e+001
6.846856e+002	7.285286e+001
6.856498e+002	7.371532e+001
6.866141e+002	7.440248e+001
6.875783e+002	7.505850e+001
6.885425e+002	7.542274e+001
6.895068e+002	7.541764e+001
6.904710e+002	7.506516e+001
6.914352e+002	7.433744e+001
6.923995e+002	7.275171e+001
6.933637e+002	7.154665e+001
6.943279e+002	7.191019e+001
6.952922e+002	7.318724e+001
6.962564e+002	7.437331e+001
6.972206e+002	7.473406e+001
6.981849e+002	7.437174e+001
6.991491e+002	7.363335e+001
7.001133e+002	7.244534e+001
7.010776e+002	7.156406e+001
7.020418e+002	7.127262e+001
7.030060e+002	7.145173e+001
7.039703e+002	7.173824e+001
7.049345e+002	7.237576e+001
7.058987e+002	7.299151e+001
7.068630e+002	7.374824e+001
7.078272e+002	7.436611e+001
7.087914e+002	7.436818e+001
7.097557e+002	7.345388e+001
7.107199e+002	7.243181e+001
7.116841e+002	7.267163e+001
7.126484e+002	7.334457e+001
7.136126e+002	7.330735e+001
7.145768e+002	7.226594e+001
7.155411e+002	7.097728e+001
7.165053e+002	7.124499e+001
7.174695e+002	7.418407e+001
7.184338e+002	7.578249e+001
7.193980e+002	7.528187e+001
7.203622e+002	7.391027e+001
7.213265e+002	7.286939e+001
7.222907e+002	7.228675e+001
7.232549e+002	7.212231e+001
7.242192e+002	7.233517e+001
7.251834e+002	7.276406e+001
7.261476e+002	7.360468e+001
7.271119e+002	7.474728e+001
7.280761e+002	7.573344e+001
7.290403e+002	7.596235e+001
7.300046e+002	7.558733e+001
7.309688e+002	7.522839e+001
7.319330e+002	7.484640e+001
7.328973e+002	7.433227e+001
7.338615e+002	7.355544e+001
7.348257e+002	7.246667e+001
7.357900e+002	7.200687e+001
7.367542e+002	7.252522e+001
7.377184e+002	7.312706e+001
7.386827e+002	7.361529e+001
7.396469e+002	7.391374e+001
7.406111e+002	7.390569e+001
7.415754e+002	7.339124e+001
7.425396e+002	7.288262e+001
7.435038e+002	7.253584e+001
7.444681e+002	7.239494e+001
7.454323e+002	7.259780e+001
7.463965e+002	7.320918e+001
7.473608e+002	7.403081e+001
7.483250e+002	7.442138e+001
7.492892e+002	7.447997e+001
7.502535e+002	7.423152e+001
7.512177e+002	7.338338e+001
7.521819e+002	7.229465e+001
7.531462e+002	7.194662e+001
7.541104e+002	7.289477e+001
7.550746e+002	7.347770e+001
7.560389e+002	7.331947e+001
7.570031e+002	7.295654e+001
7.579673e+002	7.261443e+001
7.589316e+002	7.238044e+001
7.598958e+002	7.250301e+001
7.608600e+002	7.380813e+001
7.618243e+002	7.535294e+001
7.627885e+002	7.606484e+001
7.637527e+002	7.586081e+001
7.647170e+002	7.517054e+001
7.656812e+002	7.450906e+001
7.666454e+002	7.379198e+001
7.676097e+002	7.385098e+001
7.685739e+002	7.558830e+001
7.695381e+002	7.699619e+001
7.705024e+002	7.671785e+001
7.714666e+002	7.501022e+001
7.724308e+002	7.386514e+001
7.733951e+002	7.444230e+001
7.743593e+002	7.516371e+001
7.753235e+002	7.548241e+001
7.762878e+002	7.552248e+001
7.772520e+002	7.549969e+001
7.782162e+002	7.552540e+001
7.791805e+002	7.550691e+001
7.801447e+002	7.514880e+001
7.811089e+002	7.458395e+001
7.820732e+002	7.424497e+001
7.830374e+002	7.430977e+001
7.840016e+002	7.468122e+001
7.849659e+002	7.514124e+001
7.859301e+002	7.592834e+001
7.868943e+002	7.635066e+001
7.878586e+002	7.618880e+001
7.888228e+002	7.589712e+001
7.897870e+002	7.570182e+001
7.907513e+002	7.561809e+001
7.917155e+002	7.562883e+001
7.926797e+002	7.589297e+001
7.936440e+002	7.628889e+001
7.946082e+002	7.682140e+001
7.955724e+002	7.736697e+001
7.965367e+002	7.758833e+001
7.975009e+002	7.710535e+001
7.984651e+002	7.588826e+001
7.994294e+002	7.530674e+001
8.003936e+002	7.577299e+001
8.013578e+002	7.618883e+001
8.023221e+002	7.588649e+001
8.032863e+002	7.510113e+001
8.042505e+002	7.483589e+001
8.052148e+002	7.564251e+001
8.061790e+002	7.638335e+001
8.071432e+002	7.677404e+001
8.081075e+002	7.693875e+001
8.090717e+002	7.694019e+001
8.100359e+002	7.678547e+001
8.110002e+002	7.646751e+001
8.119644e+002	7.587985e+001
8.129286e+002	7.527855e+001
8.138929e+002	7.545986e+001
8.148571e+002	7.667319e+001
8.158214e+002	7.800865e+001
8.167856e+002	7.804044e+001
8.177498e+002	7.606336e+001
8.187141e+002	7.496172e+001
8.196783e+002	7.496626e+001
8.206425e+002	7.543027e+001
8.216068e+002	7.642619e+001
8.225710e+002	7.769485e+001
8.235352e+002	7.861014e+001
8.244995e+002	7.882903e+001
8.254637e+002	7.855747e+001
8.264279e+002	7.787593e+001
8.273922e+002	7.697014e+001
8.283564e+002	7.611967e+001
8.293206e+002	7.550214e+001
8.302849e+002	7.516822e+001
8.312491e+002	7.527935e+001
8.322133e+002	7.614336e+001
8.331776e+002	7.650792e+001
8.341418e+002	7.590960e+001
8.351060e+002	7.499732e+001
8.360703e+002	7.450956e+001
8.370345e+002	7.455409e+001
8.379987e+002	7.477040e+001
8.389630e+002	7.515858e+001
8.399272e+002	7.544547e+001
8.408914e+002	7.547080e+001
8.418557e+002	7.527042e+001
8.428199e+002	7.498783e+001
8.437841e+002	7.475595e+001
8.447484e+002	7.461275e+001
8.457126e+002	7.461662e+001
8.466768e+002	7.472738e+001
8.476411e+002	7.465209e+001
8.486053e+002	7.415797e+001
8.495695e+002	7.334897e+001
8.505338e+002	7.272556e+001
8.514980e+002	7.223969e+001
8.524622e+002	7.223737e+001
8.534265e+002	7.323923e+001
8.543907e+002	7.422897e+001
8.553549e+002	7.434245e+001
8.563192e+002	7.345689e+001
8.572834e+002	7.231414e+001
8.582476e+002	7.128551e+001
8.592119e+002	7.052999e+001
8.601761e+002	7.022853e+001
8.611403e+002	7.031446e+001
8.621046e+002	7.064366e+001
8.630688e+002	7.112383e+001
8.640330e+002	7.176734e+001
8.649973e+002	7.207600e+001
8.659615e+002	7.175445e+001
8.669257e+002	7.157820e+001
8.678900e+002	7.183398e+001
8.688542e+002	7.230146e+001
8.698184e+002	7.257652e+001
8.707827e+002	7.250829e+001
8.717469e+002	7.243387e+001
8.727111e+002	7.259655e+001
8.736754e+002	7.277393e+001
8.746396e+002	7.269395e+001
8.756038e+002	7.238786e+001
8.765681e+002	7.219437e+001
8.775323e+002	7.255111e+001
8.784965e+002	7.335771e+001
8.794608e+002	7.367620e+001
8.804250e+002	7.344939e+001
8.813892e+002	7.325803e+001
8.823535e+002	7.353934e+001
8.833177e+002	7.421663e+001
8.842819e+002	7.467304e+001
8.852462e+002	7.470879e+001
8.862104e+002	7.466610e+001
8.871746e+002	7.452811e+001
8.881389e+002	7.436472e+001
8.891031e+002	7.423238e+001
8.900673e+002	7.417048e+001
8.910316e+002	7.422674e+001
8.919958e+002	7.451341e+001
8.929600e+002	7.486070e+001
8.939243e+002	7.492239e+001
8.948885e+002	7.473048e+001
8.958527e+002	7.467869e+001
8.968170e+002	7.517163e+001
8.977812e+002	7.621129e+001
8.987454e+002	7.687347e+001
8.997097e+002	7.693087e+001
9.006739e+002	7.682116e+001
9.016381e+002	7.641806e+001
9.026024e+002	7.604525e+001
9.035666e+002	7.617159e+001
9.045308e+002	7.695875e+001
9.054951e+002	7.775060e+001
9.064593e+002	7.774250e+001
9.074235e+002	7.748363e+001
9.083878e+002	7.758234e+001
9.093520e+002	7.802952e+001
9.103162e+002	7.829633e+001
9.112805e+002	7.776757e+001
9.122447e+002	7.645401e+001
9.132089e+002	7.576020e+001
9.141732e+002	7.553651e+001
9.151374e+002	7.567847e+001
9.161016e+002	7.655911e+001
9.170659e+002	7.782725e+001
9.180301e+002	7.869243e+001
9.189943e+002	7.891174e+001
9.199586e+002	7.900500e+001
9.209228e+002	7.920312e+001
9.218870e+002	7.924777e+001
9.228513e+002	7.881040e+001
9.238155e+002	7.805161e+001
9.247797e+002	7.758041e+001
9.257440e+002	7.805367e+001
9.267082e+002	7.926274e+001
9.276724e+002	7.973697e+001
9.286367e+002	7.941223e+001
9.296009e+002	7.919180e+001
9.305651e+002	7.962000e+001
9.315294e+002	8.043868e+001
9.324936e+002	8.085426e+001
9.334578e+002	8.067784e+001
9.344221e+002	8.045932e+001
9.353863e+002	8.019021e+001
9.363505e+002	8.004313e+001
9.373148e+002	8.018069e+001
9.382790e+002	8.056174e+001
9.392432e+002	8.101845e+001
9.402075e+002	8.149067e+001
9.411717e+002	8.179028e+001
9.421359e+002	8.123477e+001
9.431002e+002	8.003210e+001
9.440644e+002	7.953053e+001
9.450286e+002	8.071555e+001
9.459929e+002	8.292850e+001
9.469571e+002	8.382706e+001
9.479213e+002	8.241675e+001
9.488856e+002	8.147163e+001
9.498498e+002	8.146684e+001
9.508140e+002	8.183083e+001
9.517783e+002	8.212878e+001
9.527425e+002	8.234807e+001
9.537067e+002	8.288881e+001
9.546710e+002	8.425455e+001
9.556352e+002	8.554052e+001
9.565994e+002	8.545921e+001
9.575637e+002	8.447471e+001
9.585279e+002	8.356520e+001
9.594921e+002	8.321490e+001
9.604564e+002	8.332967e+001
9.614206e+002	8.362184e+001
9.623848e+002	8.412268e+001
9.633491e+002	8.450239e+001
9.643133e+002	8.473759e+001
9.652775e+002	8.495813e+001
9.662418e+002	8.531689e+001
9.672060e+002	8.575720e+001
9.681702e+002	8.591428e+001
9.691345e+002	8.526295e+001
9.700987e+002	8.496593e+001
9.710629e+002	8.657633e+001
9.720272e+002	8.886548e+001
9.729914e+002	8.993602e+001
9.739556e+002	8.915839e+001
9.749199e+002	8.763681e+001
9.758841e+002	8.738161e+001
9.768483e+002	8.884600e+001
9.778126e+002	8.950056e+001
9.787768e+002	8.861328e+001
9.797410e+002	8.789395e+001
9.807053e+002	8.845893e+001
9.816695e+002	8.977710e+001
9.826337e+002	9.016328e+001
9.835980e+002	8.867765e+001
9.845622e+002	8.751817e+001
9.855264e+002	8.822704e+001
9.864907e+002	8.957996e+001
9.874549e+002	9.048878e+001
9.884191e+002	9.070291e+001
9.893834e+002	9.067429e+001
9.903476e+002	9.097916e+001
9.913118e+002	9.163440e+001
9.922761e+002	9.180806e+001
9.932403e+002	9.116379e+001
9.942045e+002	9.094466e+001
9.951688e+002	9.201675e+001
9.961330e+002	9.368122e+001
9.970972e+002	9.434534e+001
9.980615e+002	9.338845e+001
9.990257e+002	9.281982e+001
9.999899e+002	9.394963e+001
1.000954e+003	9.547655e+001
1.001918e+003	9.673766e+001
1.002883e+003	9.757434e+001
1.003847e+003	9.801184e+001
1.004811e+003	9.809013e+001
1.005775e+003	9.797495e+001
1.006740e+003	9.819437e+001
1.007704e+003	9.867332e+001
1.008668e+003	9.887440e+001
1.009632e+003	9.833340e+001
1.010596e+003	9.778542e+001
1.011561e+003	9.842624e+001
1.012525e+003	1.005212e+002
1.013489e+003	1.021378e+002
1.014453e+003	1.021005e+002
1.015418e+003	1.018861e+002
1.016382e+003	1.018609e+002
1.017346e+003	1.019801e+002
1.018310e+003	1.021563e+002
1.019275e+003	1.023674e+002
1.020239e+003	1.026168e+002
1.021203e+003	1.028990e+002
1.022167e+003	1.032245e+002
1.023132e+003	1.034205e+002
1.024096e+003	1.032840e+002
1.025060e+003	1.032878e+002
1.026024e+003	1.040599e+002
1.026989e+003	1.055122e+002
1.027953e+003	1.063711e+002
1.028917e+003	1.060560e+002
1.029881e+003	1.060598e+002
1.030845e+003	1.069999e+002
1.031810e+003	1.081328e+002
1.032774e+003	1.087583e+002
1.033738e+003	1.087750e+002
1.034702e+003	1.086078e+002
1.035667e+003	1.086482e+002
1.036631e+003	1.089295e+002
1.037595e+003	1.094944e+002
1.038559e+003	1.103092e+002
1.039524e+003	1.111091e+002
1.040488e+003	1.118067e+002
1.041452e+003	1.123749e+002
1.042416e+003	1.127603e+002
1.043380e+003	1.129379e+002
1.044345e+003	1.133910e+002
1.045309e+003	1.143106e+002
1.046273e+003	1.152527e+002
1.047237e+003	1.162806e+002
1.048202e+003	1.169829e+002
1.049166e+003	1.165047e+002
1.050130e+003	1.144950e+002
1.051094e+003	1.124398e+002
1.052059e+003	1.129065e+002
1.053023e+003	1.152225e+002
1.053987e+003	1.172106e+002
1.054951e+003	1.186959e+002
1.055916e+003	1.195359e+002
1.056880e+003	1.191680e+002
1.057844e+003	1.176810e+002
1.058808e+003	1.173904e+002
1.059772e+003	1.195667e+002
1.060737e+003	1.209635e+002
1.061701e+003	1.204016e+002
1.062665e+003	1.195581e+002
1.063629e+003	1.198113e+002
1.064594e+003	1.211967e+002
1.065558e+003	1.227579e+002
1.066522e+003	1.237302e+002
1.067486e+003	1.242362e+002
1.068450e+003	1.248372e+002
1.069415e+003	1.255967e+002
1.070379e+003	1.260911e+002
1.071343e+003	1.258967e+002
1.072307e+003	1.255630e+002
1.073272e+003	1.262453e+002
1.074236e+003	1.282472e+002
1.075200e+003	1.297114e+002
1.076164e+003	1.303631e+002
1.077129e+003	1.307546e+002
1.078093e+003	1.307176e+002
1.079057e+003	1.305693e+002
1.080021e+003	1.307725e+002
1.080985e+003	1.314610e+002
1.081950e+003	1.322305e+002
1.082914e+003	1.326102e+002
1.083878e+003	1.327391e+002
1.084842e+003	1.330451e+002
1.085807e+003	1.335287e+002
1.086771e+003	1.339987e+002
1.087735e+003	1.343970e+002
1.088699e+003	1.346703e+002
1.089664e+003	1.345178e+002
1.090628e+003	1.334416e+002
1.091592e+003	1.332268e+002
1.092556e+003	1.348480e+002
1.093521e+003	1.365600e+002
1.094485e+003	1.373185e+002
1.095449e+003	1.374234e+002
1.096413e+003	1.377687e+002
1.097377e+003	1.388118e+002
1.098342e+003	1.400735e+002
1.099306e+003	1.407876e+002
1.100270e+003	1.410771e+002
1.101234e+003	1.413067e+002
1.102199e+003	1.415008e+002
1.103163e+003	1.420059e+002
1.104127e+003	1.432090e+002
1.105091e+003	1.449487e+002
1.106056e+003	1.462847e+002
1.107020e+003	1.471529e+002
1.107984e+003	1.477313e+002
1.108948e+003	1.478526e+002
1.109912e+003	1.478745e+002
1.110877e+003	1.480296e+002
1.111841e+003	1.483718e+002
1.112805e+003	1.488851e+002
1.113769e+003	1.495803e+002
1.114734e+003	1.504123e+002
1.115698e+003	1.512002e+002
1.116662e+003	1.519317e+002
1.117626e+003	1.528396e+002
1.118591e+003	1.543715e+002
1.119555e+003	1.556462e+002
1.120519e+003	1.552171e+002
1.121483e+003	1.531475e+002
1.122448e+003	1.524375e+002
1.123412e+003	1.544174e+002
1.124376e+003	1.564620e+002
1.125340e+003	1.581675e+002
1.126304e+003	1.595370e+002
1.127269e+003	1.602055e+002
1.128233e+003	1.602375e+002
1.129197e+003	1.602542e+002
1.130161e+003	1.608665e+002
1.131126e+003	1.618446e+002
1.132090e+003	1.625031e+002
1.133054e+003	1.630694e+002
1.134018e+003	1.634920e+002
1.134983e+003	1.634879e+002
1.135947e+003	1.634608e+002
1.136911e+003	1.637839e+002
1.137875e+003	1.644678e+002
1.138839e+003	1.656257e+002
1.139804e+003	1.675422e+002
1.140768e+003	1.693205e+002
1.141732e+003	1.707546e+002
1.142696e+003	1.718920e+002
1.143661e+003	1.726304e+002
1.144625e+003	1.730192e+002
1.145589e+003	1.733313e+002
1.146553e+003	1.738812e+002
1.147518e+003	1.747204e+002
1.148482e+003	1.758490e+002
1.149446e+003	1.774547e+002
1.150410e+003	1.785774e+002
1.151375e+003	1.786534e+002
1.152339e+003	1.785410e+002
1.153303e+003	1.791768e+002
1.154267e+003	1.805524e+002
1.155231e+003	1.817847e+002
1.156196e+003	1.822528e+002
1.157160e+003	1.826567e+002
1.158124e+003	1.838703e+002
1.159088e+003	1.854513e+002
1.160053e+003	1.867998e+002
1.161017e+003	1.877645e+002
1.161981e+003	1.885301e+002
1.162945e+003	1.892861e+002
1.163910e+003	1.899644e+002
1.164874e+003	1.902959e+002
1.165838e+003	1.900674e+002
1.166802e+003	1.900262e+002
1.167766e+003	1.900753e+002
1.168731e+003	1.903012e+002
1.169695e+003	1.907905e+002
1.170659e+003	1.915433e+002
1.171623e+003	1.925539e+002
1.172588e+003	1.939484e+002
1.173552e+003	1.955000e+002
1.174516e+003	1.968571e+002
1.175480e+003	1.980123e+002
1.176445e+003	1.990121e+002
1.177409e+003	1.999236e+002
1.178373e+003	2.008870e+002
1.179337e+003	2.020349e+002
1.180302e+003	2.033568e+002
1.181266e+003	2.046992e+002
1.182230e+003	2.061391e+002
1.183194e+003	2.071970e+002
1.184158e+003	2.079587e+002
1.185123e+003	2.083937e+002
1.186087e+003	2.082424e+002
1.187051e+003	2.078865e+002
1.188015e+003	2.079875e+002
1.188980e+003	2.088032e+002
1.189944e+003	2.101684e+002
1.190908e+003	2.121276e+002
1.191872e+003	2.142770e+002
1.192837e+003	2.157092e+002
1.193801e+003	2.164426e+002
1.194765e+003	2.172207e+002
1.195729e+003	2.185070e+002
1.196693e+003	2.200517e+002
1.197658e+003	2.213205e+002
1.198622e+003	2.223659e+002
1.199586e+003	2.232915e+002
1.200550e+003	2.234769e+002
1.201515e+003	2.240271e+002
1.202479e+003	2.261170e+002
1.203443e+003	2.286230e+002
1.204407e+003	2.297462e+002
1.205372e+003	2.291217e+002
1.206336e+003	2.283361e+002
1.207300e+003	2.290954e+002
1.208264e+003	2.309541e+002
1.209229e+003	2.323949e+002
1.210193e+003	2.336643e+002
1.211157e+003	2.347846e+002
1.212121e+003	2.354195e+002
1.213085e+003	2.360749e+002
1.214050e+003	2.375175e+002
1.215014e+003	2.397545e+002
1.215978e+003	2.419023e+002
1.216942e+003	2.438301e+002
1.217907e+003	2.452528e+002
1.218871e+003	2.454713e+002
1.219835e+003	2.454054e+002
1.220799e+003	2.464139e+002
1.221764e+003	2.486579e+002
1.222728e+003	2.511007e+002
1.223692e+003	2.526229e+002
1.224656e+003	2.532624e+002
1.225620e+003	2.540877e+002
1.226585e+003	2.552283e+002
1.227549e+003	2.569648e+002
1.228513e+003	2.601093e+002
1.229477e+003	2.627749e+002
1.230442e+003	2.633958e+002
1.231406e+003	2.629075e+002
1.232370e+003	2.634098e+002
1.233334e+003	2.656246e+002
1.234299e+003	2.683748e+002
1.235263e+003	2.706123e+002
1.236227e+003	2.724020e+002
1.237191e+003	2.742177e+002
1.238156e+003	2.761689e+002
1.239120e+003	2.779482e+002
1.240084e+003	2.791844e+002
1.241048e+003	2.801259e+002
1.242012e+003	2.814251e+002
1.242977e+003	2.831387e+002
1.243941e+003	2.849957e+002
1.244905e+003	2.875446e+002
1.245869e+003	2.900235e+002
1.246834e+003	2.922264e+002
1.247798e+003	2.941734e+002
1.248762e+003	2.957133e+002
1.249726e+003	2.969489e+002
1.250691e+003	2.982748e+002
1.251655e+003	3.000126e+002
1.252619e+003	3.020077e+002
1.253583e+003	3.040174e+002
1.254547e+003	3.060921e+002
1.255512e+003	3.077549e+002
1.256476e+003	3.086433e+002
1.257440e+003	3.095396e+002
1.258404e+003	3.106510e+002
1.259369e+003	3.122330e+002
1.260333e+003	3.154727e+002
1.261297e+003	3.210431e+002
1.262261e+003	3.246983e+002
1.263226e+003	3.221797e+002
1.264190e+003	3.196004e+002
1.265154e+003	3.211081e+002
1.266118e+003	3.254203e+002
1.267083e+003	3.296685e+002
1.268047e+003	3.325682e+002
1.269011e+003	3.347987e+002
1.269975e+003	3.374094e+002
1.270939e+003	3.403522e+002
1.271904e+003	3.427390e+002
1.272868e+003	3.445160e+002
1.273832e+003	3.461649e+002
1.274796e+003	3.477032e+002
1.275761e+003	3.491067e+002
1.276725e+003	3.500926e+002
1.277689e+003	3.509247e+002
1.278653e+003	3.524725e+002
1.279618e+003	3.551472e+002
1.280582e+003	3.577099e+002
1.281546e+003	3.582386e+002
1.282510e+003	3.580323e+002
1.283474e+003	3.601875e+002
1.284439e+003	3.647845e+002
1.285403e+003	3.691071e+002
1.286367e+003	3.715973e+002
1.287331e+003	3.730525e+002
1.288296e+003	3.747710e+002
1.289260e+003	3.766787e+002
1.290224e+003	3.789333e+002
1.291188e+003	3.825103e+002
1.292153e+003	3.850664e+002
1.293117e+003	3.853260e+002
1.294081e+003	3.848795e+002
1.295045e+003	3.846908e+002
1.296010e+003	3.850995e+002
1.296974e+003	3.865899e+002
1.297938e+003	3.895458e+002
1.298902e+003	3.931534e+002
1.299866e+003	3.953272e+002
1.300831e+003	3.958224e+002
1.301795e+003	3.967424e+002
1.302759e+003	3.977952e+002
1.303723e+003	3.991329e+002
1.304688e+003	4.007651e+002
1.305652e+003	4.025176e+002
1.306616e+003	4.045112e+002
1.307580e+003	4.068290e+002
1.308545e+003	4.088372e+002
1.309509e+003	4.101014e+002
1.310473e+003	4.112735e+002
1.311437e+003	4.132306e+002
1.312401e+003	4.153116e+002
1.313366e+003	4.161606e+002
1.314330e+003	4.156717e+002
1.315294e+003	4.157676e+002
1.316258e+003	4.183752e+002
1.317223e+003	4.225028e+002
1.318187e+003	4.243021e+002
1.319151e+003	4.227107e+002
1.320115e+003	4.219893e+002
1.321080e+003	4.239297e+002
1.322044e+003	4.257330e+002
1.323008e+003	4.258647e+002
1.323972e+003	4.255126e+002
1.324937e+003	4.261968e+002
1.325901e+003	4.280519e+002
1.326865e+003	4.302509e+002
1.327829e+003	4.322516e+002
1.328793e+003	4.337438e+002
1.329758e+003	4.335784e+002
1.330722e+003	4.313632e+002
1.331686e+003	4.312003e+002
1.332650e+003	4.345492e+002
1.333615e+003	4.377112e+002
1.334579e+003	4.387322e+002
1.335543e+003	4.382958e+002
1.336507e+003	4.374590e+002
1.337472e+003	4.365547e+002
1.338436e+003	4.364378e+002
1.339400e+003	4.380235e+002
1.340364e+003	4.399097e+002
1.341328e+003	4.404509e+002
1.342293e+003	4.402720e+002
1.343257e+003	4.402242e+002
1.344221e+003	4.402089e+002
1.345185e+003	4.398822e+002
1.346150e+003	4.393903e+002
1.347114e+003	4.386752e+002
1.348078e+003	4.364464e+002
1.349042e+003	4.317311e+002
1.350007e+003	4.298120e+002
1.350971e+003	4.339997e+002
1.351935e+003	4.376927e+002
1.352899e+003	4.388001e+002
1.353864e+003	4.384134e+002
1.354828e+003	4.372685e+002
1.355792e+003	4.360620e+002
1.356756e+003	4.361138e+002
1.357720e+003	4.383002e+002
1.358685e+003	4.411917e+002
1.359649e+003	4.416084e+002
1.360613e+003	4.390488e+002
1.361577e+003	4.366773e+002
1.362542e+003	4.349913e+002
1.363506e+003	4.338218e+002
1.364470e+003	4.333921e+002
1.365434e+003	4.330817e+002
1.366399e+003	4.319238e+002
1.367363e+003	4.298724e+002
1.368327e+003	4.278605e+002
1.369291e+003	4.262773e+002
1.370255e+003	4.249424e+002
1.371220e+003	4.239019e+002
1.372184e+003	4.232041e+002
1.373148e+003	4.228295e+002
1.374112e+003	4.226541e+002
1.375077e+003	4.220563e+002
1.376041e+003	4.207296e+002
1.377005e+003	4.190261e+002
1.377969e+003	4.172969e+002
1.378934e+003	4.155007e+002
1.379898e+003	4.140849e+002
1.380862e+003	4.134003e+002
1.381826e+003	4.123960e+002
1.382791e+003	4.105825e+002
1.383755e+003	4.088566e+002
1.384719e+003	4.074364e+002
1.385683e+003	4.061982e+002
1.386647e+003	4.052760e+002
1.387612e+003	4.048007e+002
1.388576e+003	4.045277e+002
1.389540e+003	4.041095e+002
1.390504e+003	4.036119e+002
1.391469e+003	4.021078e+002
1.392433e+003	3.980892e+002
1.393397e+003	3.952376e+002
1.394361e+003	3.945240e+002
1.395326e+003	3.937660e+002
1.396290e+003	3.911082e+002
1.397254e+003	3.878306e+002
1.398218e+003	3.867041e+002
1.399182e+003	3.881072e+002
1.400147e+003	3.889232e+002
1.401111e+003	3.864540e+002
1.402075e+003	3.825376e+002
1.403039e+003	3.818779e+002
1.404004e+003	3.839186e+002
1.404968e+003	3.832689e+002
1.405932e+003	3.780016e+002
1.406896e+003	3.724613e+002
1.407861e+003	3.693156e+002
1.408825e+003	3.679380e+002
1.409789e+003	3.669843e+002
1.410753e+003	3.661173e+002
1.411718e+003	3.653911e+002
1.412682e+003	3.653204e+002
1.413646e+003	3.647446e+002
1.414610e+003	3.618537e+002
1.415574e+003	3.585450e+002
1.416539e+003	3.571027e+002
1.417503e+003	3.573940e+002
1.418467e+003	3.578554e+002
1.419431e+003	3.578177e+002
1.420396e+003	3.571470e+002
1.421360e+003	3.552598e+002
1.422324e+003	3.522048e+002
1.423288e+003	3.504669e+002
1.424253e+003	3.505388e+002
1.425217e+003	3.502386e+002
1.426181e+003	3.492984e+002
1.427145e+003	3.481532e+002
1.428109e+003	3.468788e+002
1.429074e+003	3.456467e+002
1.430038e+003	3.446426e+002
1.431002e+003	3.437076e+002
1.431966e+003	3.422769e+002
1.432931e+003	3.399557e+002
1.433895e+003	3.373912e+002
1.434859e+003	3.364171e+002
1.435823e+003	3.379229e+002
1.436788e+003	3.384502e+002
1.437752e+003	3.371317e+002
1.438716e+003	3.358472e+002
1.439680e+003	3.357277e+002
1.440645e+003	3.359424e+002
1.441609e+003	3.354009e+002
1.442573e+003	3.339776e+002
1.443537e+003	3.320771e+002
1.444501e+003	3.299713e+002
1.445466e+003	3.282565e+002
1.446430e+003	3.276194e+002
1.447394e+003	3.280020e+002
1.448358e+003	3.289756e+002
1.449323e+003	3.307227e+002
1.450287e+003	3.318322e+002
1.451251e+003	3.314527e+002
1.452215e+003	3.305421e+002
1.453180e+003	3.303631e+002
1.454144e+003	3.305819e+002
1.455108e+003	3.296916e+002
1.456072e+003	3.272827e+002
1.457036e+003	3.246464e+002
1.458001e+003	3.218914e+002
1.458965e+003	3.201698e+002
1.459929e+003	3.217225e+002
1.460893e+003	3.252843e+002
1.461858e+003	3.275232e+002
1.462822e+003	3.274760e+002
1.463786e+003	3.262382e+002
1.464750e+003	3.244363e+002
1.465715e+003	3.225192e+002
1.466679e+003	3.210195e+002
1.467643e+003	3.199687e+002
1.468607e+003	3.206369e+002
1.469572e+003	3.243486e+002
1.470536e+003	3.269002e+002
1.471500e+003	3.263123e+002
1.472464e+003	3.248717e+002
1.473428e+003	3.235638e+002
1.474393e+003	3.225059e+002
1.475357e+003	3.220289e+002
1.476321e+003	3.223287e+002
1.477285e+003	3.229099e+002
1.478250e+003	3.231443e+002
1.479214e+003	3.231656e+002
1.480178e+003	3.235233e+002
1.481142e+003	3.242512e+002
1.482107e+003	3.241626e+002
1.483071e+003	3.222792e+002
1.484035e+003	3.209391e+002
1.484999e+003	3.212638e+002
1.485964e+003	3.223343e+002
1.486928e+003	3.234140e+002
1.487892e+003	3.242840e+002
1.488856e+003	3.249645e+002
1.489820e+003	3.254273e+002
1.490785e+003	3.252991e+002
1.491749e+003	3.239096e+002
1.492713e+003	3.214693e+002
1.493677e+003	3.210103e+002
1.494642e+003	3.242190e+002
1.495606e+003	3.262867e+002
1.496570e+003	3.266498e+002
1.497534e+003	3.270486e+002
1.498499e+003	3.284600e+002
1.499463e+003	3.298817e+002
1.500427e+003	3.300663e+002
1.501391e+003	3.290179e+002
1.502355e+003	3.274378e+002
1.503320e+003	3.257452e+002
1.504284e+003	3.246769e+002
1.505248e+003	3.254768e+002
1.506212e+003	3.279251e+002
1.507177e+003	3.287583e+002
1.508141e+003	3.272855e+002
1.509105e+003	3.265819e+002
1.510069e+003	3.273105e+002
1.511034e+003	3.286142e+002
1.511998e+003	3.303232e+002
1.512962e+003	3.324211e+002
1.513926e+003	3.348063e+002
1.514891e+003	3.371894e+002
1.515855e+003	3.384919e+002
1.516819e+003	3.378627e+002
1.517783e+003	3.367674e+002
1.518747e+003	3.377193e+002
1.519712e+003	3.401552e+002
1.520676e+003	3.411274e+002
1.521640e+003	3.403162e+002
1.522604e+003	3.397126e+002
1.523569e+003	3.399137e+002
1.524533e+003	3.409296e+002
1.525497e+003	3.428519e+002
1.526461e+003	3.454352e+002
1.527426e+003	3.484606e+002
1.528390e+003	3.519243e+002
1.529354e+003	3.540987e+002
1.530318e+003	3.535365e+002
1.531282e+003	3.521124e+002
1.532247e+003	3.523731e+002
1.533211e+003	3.537975e+002
1.534175e+003	3.549380e+002
1.535139e+003	3.554885e+002
1.536104e+003	3.561628e+002
1.537068e+003	3.571642e+002
1.538032e+003	3.586960e+002
1.538996e+003	3.617697e+002
1.539961e+003	3.658309e+002
1.540925e+003	3.676734e+002
1.541889e+003	3.664713e+002
1.542853e+003	3.659340e+002
1.543818e+003	3.678116e+002
1.544782e+003	3.703452e+002
1.545746e+003	3.723438e+002
1.546710e+003	3.740815e+002
1.547674e+003	3.758793e+002
1.548639e+003	3.777809e+002
1.549603e+003	3.797599e+002
1.550567e+003	3.818100e+002
1.551531e+003	3.838185e+002
1.552496e+003	3.858225e+002
1.553460e+003	3.877738e+002
1.554424e+003	3.890207e+002
1.555388e+003	3.893034e+002
1.556353e+003	3.895468e+002
1.557317e+003	3.897433e+002
1.558281e+003	3.905590e+002
1.559245e+003	3.927572e+002
1.560209e+003	3.956759e+002
1.561174e+003	3.984845e+002
1.562138e+003	4.009596e+002
1.563102e+003	4.032200e+002
1.564066e+003	4.053610e+002
1.565031e+003	4.070492e+002
1.565995e+003	4.074834e+002
1.566959e+003	4.070809e+002
1.567923e+003	4.085271e+002
1.568888e+003	4.123523e+002
1.569852e+003	4.153995e+002
1.570816e+003	4.173378e+002
1.571780e+003	4.185577e+002
1.572745e+003	4.181543e+002
1.573709e+003	4.175287e+002
1.574673e+003	4.181616e+002
1.575637e+003	4.200459e+002
1.576601e+003	4.226685e+002
1.577566e+003	4.256346e+002
1.578530e+003	4.280387e+002
1.579494e+003	4.287511e+002
1.580458e+003	4.282410e+002
1.581423e+003	4.287500e+002
1.582387e+003	4.307016e+002
1.583351e+003	4.322310e+002
1.584315e+003	4.337378e+002
1.585280e+003	4.343682e+002
1.586244e+003	4.328294e+002
1.587208e+003	4.307592e+002
1.588172e+003	4.292947e+002
1.589136e+003	4.284622e+002
1.590101e+003	4.280983e+002
1.591065e+003	4.281876e+002
1.592029e+003	4.287535e+002
1.592993e+003	4.297788e+002
1.593958e+003	4.305878e+002
1.594922e+003	4.299776e+002
1.595886e+003	4.280638e+002
1.596850e+003	4.250834e+002
1.597815e+003	4.203913e+002
1.598779e+003	4.158896e+002
1.599743e+003	4.117725e+002
1.600707e+003	4.081136e+002
1.601672e+003	4.051031e+002
1.602636e+003	4.024634e+002
1.603600e+003	4.003398e+002
1.604564e+003	3.983729e+002
1.605528e+003	3.952354e+002
1.606493e+003	3.901223e+002
1.607457e+003	3.842578e+002
1.608421e+003	3.793034e+002
1.609385e+003	3.751560e+002
1.610350e+003	3.712445e+002
1.611314e+003	3.677133e+002
1.612278e+003	3.635935e+002
1.613242e+003	3.589588e+002
1.614207e+003	3.539284e+002
1.615171e+003	3.483520e+002
1.616135e+003	3.425395e+002
1.617099e+003	3.363564e+002
1.618063e+003	3.300995e+002
1.619028e+003	3.246549e+002
1.619992e+003	3.203206e+002
1.620956e+003	3.163834e+002
1.621920e+003	3.123999e+002
1.622885e+003	3.082770e+002
1.623849e+003	3.032270e+002
1.624813e+003	2.971567e+002
1.625777e+003	2.905368e+002
1.626742e+003	2.818767e+002
1.627706e+003	2.747122e+002
1.628670e+003	2.716683e+002
1.629634e+003	2.688967e+002
1.630599e+003	2.643578e+002
1.631563e+003	2.585977e+002
1.632527e+003	2.520851e+002
1.633491e+003	2.454113e+002
1.634455e+003	2.400024e+002
1.635420e+003	2.366363e+002
1.636384e+003	2.340696e+002
1.637348e+003	2.306314e+002
1.638312e+003	2.263848e+002
1.639277e+003	2.219610e+002
1.640241e+003	2.173995e+002
1.641205e+003	2.131708e+002
1.642169e+003	2.094885e+002
1.643134e+003	2.057749e+002
1.644098e+003	2.017145e+002
1.645062e+003	1.975044e+002
1.646026e+003	1.931173e+002
1.646990e+003	1.888380e+002
1.647955e+003	1.853615e+002
1.648919e+003	1.828560e+002
1.649883e+003	1.804343e+002
1.650847e+003	1.773469e+002
1.651812e+003	1.739776e+002
1.652776e+003	1.711681e+002
1.653740e+003	1.688885e+002
1.654704e+003	1.661451e+002
1.655669e+003	1.623728e+002
1.656633e+003	1.590872e+002
1.657597e+003	1.573144e+002
1.658561e+003	1.559137e+002
1.659526e+003	1.542930e+002
1.660490e+003	1.524471e+002
1.661454e+003	1.502105e+002
1.662418e+003	1.477147e+002
1.663382e+003	1.455664e+002
1.664347e+003	1.440394e+002
1.665311e+003	1.421966e+002
1.666275e+003	1.387936e+002
1.667239e+003	1.346809e+002
1.668204e+003	1.318691e+002
1.669168e+003	1.304239e+002
1.670132e+003	1.294671e+002
1.671096e+003	1.288201e+002
1.672061e+003	1.280480e+002
1.673025e+003	1.270781e+002
1.673989e+003	1.258144e+002
1.674953e+003	1.238587e+002
1.675917e+003	1.215392e+002
1.676882e+003	1.197564e+002
1.677846e+003	1.186888e+002
1.678810e+003	1.177992e+002
1.679774e+003	1.169650e+002
1.680739e+003	1.159635e+002
1.681703e+003	1.144868e+002
1.682667e+003	1.127306e+002
1.683631e+003	1.110708e+002
1.684596e+003	1.095839e+002
1.685560e+003	1.083282e+002
1.686524e+003	1.072959e+002
1.687488e+003	1.064636e+002
1.688453e+003	1.060333e+002
1.689417e+003	1.056468e+002
1.690381e+003	1.042815e+002
1.691345e+003	1.021198e+002
1.692309e+003	1.006308e+002
1.693274e+003	1.001983e+002
1.694238e+003	9.965292e+001
1.695202e+003	9.851511e+001
1.696166e+003	9.718775e+001
1.697131e+003	9.589185e+001
1.698095e+003	9.475179e+001
1.699059e+003	9.383344e+001
1.700023e+003	9.315945e+001
1.700988e+003	9.307293e+001
1.701952e+003	9.371432e+001
1.702916e+003	9.379685e+001
1.703880e+003	9.191265e+001
1.704844e+003	8.892807e+001
1.705809e+003	8.726110e+001
1.706773e+003	8.705444e+001
1.707737e+003	8.716396e+001
1.708701e+003	8.841786e+001
1.709666e+003	8.869097e+001
1.710630e+003	8.685171e+001
1.711594e+003	8.479440e+001
1.712558e+003	8.352467e+001
1.713523e+003	8.290550e+001
1.714487e+003	8.287732e+001
1.715451e+003	8.317956e+001
1.716415e+003	8.322227e+001
1.717380e+003	8.272403e+001
1.718344e+003	8.181944e+001
1.719308e+003	8.060680e+001
1.720272e+003	7.932203e+001
1.721236e+003	7.888168e+001
1.722201e+003	7.964648e+001
1.723165e+003	7.951085e+001
1.724129e+003	7.729498e+001
1.725093e+003	7.585703e+001
1.726058e+003	7.628227e+001
1.727022e+003	7.703390e+001
1.727986e+003	7.760809e+001
1.728950e+003	7.772625e+001
1.729915e+003	7.679171e+001
1.730879e+003	7.513239e+001
1.731843e+003	7.396049e+001
1.732807e+003	7.382690e+001
1.733771e+003	7.400728e+001
1.734736e+003	7.375464e+001
1.735700e+003	7.322517e+001
1.736664e+003	7.281906e+001
1.737628e+003	7.252760e+001
1.738593e+003	7.214533e+001
1.739557e+003	7.154511e+001
1.740521e+003	7.110577e+001
1.741485e+003	7.104131e+001
1.742450e+003	7.114501e+001
1.743414e+003	7.142339e+001
1.744378e+003	7.166658e+001
1.745342e+003	7.156844e+001
1.746307e+003	7.112884e+001
1.747271e+003	7.053857e+001
1.748235e+003	6.985896e+001
1.749199e+003	6.926914e+001
1.750163e+003	6.878821e+001
1.751128e+003	6.855229e+001
1.752092e+003	6.899765e+001
1.753056e+003	6.972478e+001
1.754020e+003	6.944106e+001
1.754985e+003	6.808151e+001
1.755949e+003	6.721539e+001
1.756913e+003	6.758031e+001
1.757877e+003	6.822094e+001
1.758842e+003	6.823147e+001
1.759806e+003	6.779709e+001
1.760770e+003	6.745354e+001
1.761734e+003	6.720870e+001
1.762698e+003	6.676907e+001
1.763663e+003	6.593102e+001
1.764627e+003	6.531687e+001
1.765591e+003	6.529411e+001
1.766555e+003	6.535424e+001
1.767520e+003	6.491491e+001
1.768484e+003	6.441512e+001
1.769448e+003	6.466104e+001
1.770412e+003	6.550088e+001
1.771377e+003	6.610319e+001
1.772341e+003	6.615104e+001
1.773305e+003	6.606207e+001
1.774269e+003	6.622629e+001
1.775234e+003	6.643399e+001
1.776198e+003	6.618166e+001
1.777162e+003	6.548332e+001
1.778126e+003	6.491029e+001
1.779090e+003	6.447809e+001
1.780055e+003	6.393050e+001
1.781019e+003	6.304394e+001
1.781983e+003	6.251393e+001
1.782947e+003	6.263704e+001
1.783912e+003	6.296814e+001
1.784876e+003	6.323719e+001
1.785840e+003	6.342286e+001
1.786804e+003	6.356559e+001
1.787769e+003	6.369060e+001
1.788733e+003	6.377554e+001
1.789697e+003	6.376659e+001
1.790661e+003	6.371891e+001
1.791625e+003	6.369149e+001
1.792590e+003	6.376419e+001
1.793554e+003	6.424195e+001
1.794518e+003	6.503313e+001
1.795482e+003	6.516341e+001
1.796447e+003	6.440166e+001
1.797411e+003	6.368749e+001
1.798375e+003	6.339680e+001
1.799339e+003	6.332895e+001
1.800304e+003	6.339357e+001
1.801268e+003	6.349205e+001
1.802232e+003	6.339748e+001
1.803196e+003	6.317815e+001
1.804161e+003	6.300540e+001
1.805125e+003	6.277823e+001
1.806089e+003	6.265134e+001
1.807053e+003	6.288781e+001
1.808017e+003	6.298835e+001
1.808982e+003	6.233130e+001
1.809946e+003	6.147239e+001
1.810910e+003	6.144241e+001
1.811874e+003	6.212523e+001
1.812839e+003	6.244377e+001
1.813803e+003	6.197642e+001
1.814767e+003	6.142749e+001
1.815731e+003	6.147479e+001
1.816696e+003	6.183386e+001
1.817660e+003	6.184498e+001
1.818624e+003	6.150450e+001
1.819588e+003	6.135217e+001
1.820552e+003	6.148145e+001
1.821517e+003	6.166745e+001
1.822481e+003	6.194055e+001
1.823445e+003	6.207479e+001
1.824409e+003	6.190026e+001
1.825374e+003	6.168350e+001
1.826338e+003	6.170391e+001
1.827302e+003	6.184512e+001
1.828266e+003	6.178396e+001
1.829231e+003	6.153090e+001
1.830195e+003	6.154839e+001
1.831159e+003	6.213034e+001
1.832123e+003	6.263299e+001
1.833088e+003	6.234167e+001
1.834052e+003	6.161609e+001
1.835016e+003	6.097480e+001
1.835980e+003	6.055050e+001
1.836944e+003	6.095087e+001
1.837909e+003	6.218458e+001
1.838873e+003	6.249031e+001
1.839837e+003	6.090968e+001
1.840801e+003	5.922895e+001
1.841766e+003	5.927825e+001
1.842730e+003	6.043429e+001
1.843694e+003	6.116645e+001
1.844658e+003	6.149309e+001
1.845623e+003	6.171444e+001
1.846587e+003	6.157384e+001
1.847551e+003	6.163012e+001
1.848515e+003	6.234318e+001
1.849479e+003	6.264974e+001
1.850444e+003	6.182557e+001
1.851408e+003	6.075042e+001
1.852372e+003	6.002242e+001
1.853336e+003	5.970217e+001
1.854301e+003	5.994133e+001
1.855265e+003	6.058551e+001
1.856229e+003	6.098909e+001
1.857193e+003	6.080821e+001
1.858158e+003	6.026458e+001
1.859122e+003	5.936329e+001
1.860086e+003	5.833642e+001
1.861050e+003	5.820019e+001
1.862015e+003	5.892251e+001
1.862979e+003	5.936559e+001
1.863943e+003	5.938818e+001
1.864907e+003	5.930138e+001
1.865871e+003	5.917836e+001
1.866836e+003	5.901948e+001
1.867800e+003	5.871003e+001
1.868764e+003	5.849230e+001
1.869728e+003	5.900015e+001
1.870693e+003	6.003688e+001
1.871657e+003	6.034636e+001
1.872621e+003	5.963899e+001
1.873585e+003	5.897860e+001
1.874550e+003	5.842630e+001
1.875514e+003	5.824984e+001
1.876478e+003	5.869721e+001
1.877442e+003	5.944171e+001
1.878406e+003	6.056713e+001
1.879371e+003	6.153777e+001
1.880335e+003	6.131819e+001
1.881299e+003	6.011049e+001
1.882263e+003	5.924327e+001
1.883228e+003	5.929887e+001
1.884192e+003	5.956037e+001
1.885156e+003	5.933691e+001
1.886120e+003	5.883464e+001
1.887085e+003	5.847646e+001
1.888049e+003	5.825893e+001
1.889013e+003	5.802645e+001
1.889977e+003	5.774346e+001
1.890942e+003	5.763631e+001
1.891906e+003	5.777961e+001
1.892870e+003	5.811360e+001
1.893834e+003	5.880184e+001
1.894798e+003	5.939589e+001
1.895763e+003	5.919838e+001
1.896727e+003	5.854863e+001
1.897691e+003	5.841689e+001
1.898655e+003	5.886515e+001
1.899620e+003	5.901031e+001
1.900584e+003	5.838501e+001
