# Supplementary material for: Characterization of biocarbon generated by high- and low-temperature pyrolysis of soy hulls and coffee chaff: for polymer composite applications
Source: R Soc Open Sci. 2018 Aug 22;5(8):171970. doi: 10.1098/rsos.171970 (PMC6124110; doi:10.1098/rsos.171970)
Supplement: RSOS ESM.zip [file rsos171970supp2.zip › RSOS Raman/LightCoffee900C30m-pq2.CSV]

-2.016894e+001	0.000000e+000
-1.920471e+001	0.000000e+000
-1.824047e+001	0.000000e+000
-1.727624e+001	0.000000e+000
-1.631201e+001	0.000000e+000
-1.534777e+001	0.000000e+000
-1.438354e+001	0.000000e+000
-1.341931e+001	0.000000e+000
-1.245507e+001	0.000000e+000
-1.149084e+001	0.000000e+000
-1.052661e+001	0.000000e+000
-9.562373e+000	0.000000e+000
-8.598140e+000	0.000000e+000
-7.633906e+000	0.000000e+000
-6.669673e+000	0.000000e+000
-5.705440e+000	0.000000e+000
-4.741206e+000	0.000000e+000
-3.776973e+000	0.000000e+000
-2.812739e+000	0.000000e+000
-1.848506e+000	0.000000e+000
-8.842728e-001	0.000000e+000
7.996053e-002	0.000000e+000
1.044194e+000	0.000000e+000
2.008427e+000	0.000000e+000
2.972661e+000	0.000000e+000
3.936894e+000	0.000000e+000
4.901127e+000	0.000000e+000
5.865361e+000	0.000000e+000
6.829594e+000	0.000000e+000
7.793827e+000	0.000000e+000
8.758060e+000	0.000000e+000
9.722294e+000	0.000000e+000
1.068653e+001	0.000000e+000
1.165076e+001	0.000000e+000
1.261499e+001	0.000000e+000
1.357923e+001	0.000000e+000
1.454346e+001	0.000000e+000
1.550769e+001	0.000000e+000
1.647193e+001	0.000000e+000
1.743616e+001	0.000000e+000
1.840039e+001	0.000000e+000
1.936463e+001	0.000000e+000
2.032886e+001	0.000000e+000
2.129309e+001	0.000000e+000
2.225733e+001	0.000000e+000
2.322156e+001	0.000000e+000
2.418579e+001	0.000000e+000
2.515003e+001	0.000000e+000
2.611426e+001	0.000000e+000
2.707849e+001	0.000000e+000
2.804273e+001	0.000000e+000
2.900696e+001	0.000000e+000
2.997119e+001	0.000000e+000
3.093543e+001	0.000000e+000
3.189966e+001	0.000000e+000
3.286390e+001	0.000000e+000
3.382813e+001	0.000000e+000
3.479236e+001	0.000000e+000
3.575660e+001	0.000000e+000
3.672083e+001	0.000000e+000
3.768506e+001	0.000000e+000
3.864930e+001	0.000000e+000
3.961353e+001	0.000000e+000
4.057776e+001	0.000000e+000
4.154199e+001	0.000000e+000
4.250623e+001	0.000000e+000
4.347046e+001	0.000000e+000
4.443469e+001	0.000000e+000
4.539893e+001	0.000000e+000
4.636316e+001	0.000000e+000
4.732739e+001	0.000000e+000
4.829163e+001	0.000000e+000
4.925586e+001	0.000000e+000
5.022009e+001	1.198377e+002
5.118433e+001	1.186818e+002
5.214856e+001	1.178167e+002
5.311279e+001	1.169846e+002
5.407703e+001	1.163311e+002
5.504126e+001	1.160111e+002
5.600549e+001	1.163161e+002
5.696973e+001	1.164848e+002
5.793396e+001	1.164972e+002
5.889819e+001	1.162629e+002
5.986243e+001	1.156490e+002
6.082666e+001	1.139703e+002
6.179089e+001	1.123759e+002
6.275513e+001	1.114485e+002
6.371936e+001	1.112920e+002
6.468359e+001	1.115564e+002
6.564783e+001	1.113302e+002
6.661206e+001	1.108262e+002
6.757629e+001	1.102221e+002
6.854053e+001	1.096501e+002
6.950476e+001	1.091060e+002
7.046899e+001	1.088285e+002
7.143323e+001	1.088957e+002
7.239746e+001	1.090637e+002
7.336169e+001	1.089555e+002
7.432593e+001	1.082463e+002
7.529016e+001	1.075842e+002
7.625439e+001	1.070984e+002
7.721863e+001	1.068425e+002
7.818286e+001	1.068060e+002
7.914709e+001	1.070862e+002
8.011133e+001	1.074038e+002
8.107556e+001	1.076949e+002
8.203979e+001	1.078821e+002
8.300403e+001	1.077523e+002
8.396826e+001	1.067282e+002
8.493250e+001	1.052145e+002
8.589673e+001	1.039304e+002
8.686096e+001	1.037221e+002
8.782520e+001	1.052939e+002
8.878943e+001	1.062085e+002
8.975366e+001	1.060557e+002
9.071790e+001	1.051140e+002
9.168213e+001	1.042968e+002
9.264636e+001	1.036369e+002
9.361060e+001	1.030025e+002
9.457483e+001	1.025156e+002
9.553906e+001	1.022232e+002
9.650330e+001	1.020158e+002
9.746753e+001	1.020195e+002
9.843176e+001	1.018667e+002
9.939600e+001	1.010669e+002
1.003602e+002	9.930386e+001
1.013245e+002	9.737942e+001
1.022887e+002	9.744848e+001
1.032529e+002	9.892609e+001
1.042172e+002	1.008181e+002
1.051814e+002	1.017764e+002
1.061456e+002	1.013787e+002
1.071099e+002	1.007929e+002
1.080741e+002	9.970231e+001
1.090383e+002	9.833143e+001
1.100026e+002	9.763297e+001
1.109668e+002	9.869323e+001
1.119310e+002	9.949397e+001
1.128953e+002	9.952548e+001
1.138595e+002	9.867893e+001
1.148237e+002	9.769636e+001
1.157880e+002	9.686927e+001
1.167522e+002	9.622817e+001
1.177164e+002	9.595673e+001
1.186807e+002	9.620749e+001
1.196449e+002	9.682448e+001
1.206091e+002	9.712112e+001
1.215734e+002	9.711755e+001
1.225376e+002	9.688316e+001
1.235018e+002	9.652880e+001
1.244661e+002	9.591920e+001
1.254303e+002	9.538365e+001
1.263945e+002	9.503895e+001
1.273588e+002	9.485487e+001
1.283230e+002	9.462930e+001
1.292872e+002	9.411629e+001
1.302515e+002	9.370895e+001
1.312157e+002	9.353085e+001
1.321799e+002	9.359396e+001
1.331442e+002	9.367831e+001
1.341084e+002	9.388475e+001
1.350726e+002	9.403426e+001
1.360369e+002	9.386751e+001
1.370011e+002	9.321992e+001
1.379653e+002	9.235791e+001
1.389296e+002	9.221291e+001
1.398938e+002	9.250610e+001
1.408580e+002	9.272603e+001
1.418223e+002	9.227992e+001
1.427865e+002	9.088107e+001
1.437507e+002	8.983633e+001
1.447150e+002	8.930805e+001
1.456792e+002	8.916731e+001
1.466434e+002	8.907001e+001
1.476077e+002	8.871830e+001
1.485719e+002	8.853428e+001
1.495361e+002	8.874406e+001
1.505004e+002	8.923259e+001
1.514646e+002	8.946346e+001
1.524288e+002	8.886562e+001
1.533931e+002	8.808510e+001
1.543573e+002	8.727052e+001
1.553215e+002	8.652952e+001
1.562858e+002	8.596138e+001
1.572500e+002	8.595219e+001
1.582142e+002	8.627438e+001
1.591785e+002	8.652769e+001
1.601427e+002	8.634901e+001
1.611069e+002	8.550806e+001
1.620712e+002	8.534620e+001
1.630354e+002	8.636687e+001
1.639996e+002	8.772058e+001
1.649639e+002	8.828067e+001
1.659281e+002	8.713277e+001
1.668923e+002	8.648756e+001
1.678566e+002	8.711549e+001
1.688208e+002	8.847861e+001
1.697850e+002	8.946034e+001
1.707493e+002	8.852242e+001
1.717135e+002	8.710056e+001
1.726777e+002	8.592122e+001
1.736420e+002	8.515793e+001
1.746062e+002	8.465253e+001
1.755704e+002	8.386333e+001
1.765347e+002	8.298909e+001
1.774989e+002	8.246077e+001
1.784631e+002	8.248368e+001
1.794274e+002	8.307748e+001
1.803916e+002	8.336436e+001
1.813558e+002	8.365723e+001
1.823201e+002	8.372184e+001
1.832843e+002	8.327943e+001
1.842485e+002	8.194680e+001
1.852128e+002	8.094415e+001
1.861770e+002	8.033990e+001
1.871412e+002	8.006214e+001
1.881055e+002	8.011919e+001
1.890697e+002	8.071819e+001
1.900339e+002	8.153209e+001
1.909982e+002	8.243194e+001
1.919624e+002	8.323549e+001
1.929266e+002	8.366557e+001
1.938909e+002	8.309890e+001
1.948551e+002	8.173225e+001
1.958193e+002	8.081472e+001
1.967836e+002	8.052947e+001
1.977478e+002	8.075224e+001
1.987120e+002	8.079265e+001
1.996763e+002	8.049711e+001
2.006405e+002	8.034071e+001
2.016047e+002	8.048938e+001
2.025690e+002	8.095000e+001
2.035332e+002	8.131930e+001
2.044974e+002	8.134026e+001
2.054617e+002	8.126057e+001
2.064259e+002	8.122788e+001
2.073901e+002	8.134084e+001
2.083544e+002	8.153352e+001
2.093186e+002	8.171897e+001
2.102828e+002	8.175013e+001
2.112471e+002	8.143230e+001
2.122113e+002	8.061308e+001
2.131755e+002	7.941002e+001
2.141398e+002	7.888732e+001
2.151040e+002	7.910316e+001
2.160682e+002	7.957070e+001
2.170325e+002	7.957140e+001
2.179967e+002	7.833676e+001
2.189609e+002	7.756998e+001
2.199252e+002	7.754762e+001
2.208894e+002	7.800980e+001
2.218536e+002	7.849607e+001
2.228179e+002	7.894015e+001
2.237821e+002	7.916695e+001
2.247463e+002	7.886983e+001
2.257106e+002	7.825514e+001
2.266748e+002	7.782602e+001
2.276390e+002	7.871712e+001
2.286033e+002	8.006067e+001
2.295675e+002	8.088254e+001
2.305317e+002	8.092968e+001
2.314960e+002	8.036864e+001
2.324602e+002	8.017006e+001
2.334244e+002	8.030848e+001
2.343887e+002	8.042634e+001
2.353529e+002	8.049149e+001
2.363171e+002	8.058863e+001
2.372814e+002	8.034323e+001
2.382456e+002	7.920442e+001
2.392098e+002	7.821809e+001
2.401741e+002	7.808704e+001
2.411383e+002	7.919827e+001
2.421025e+002	8.003796e+001
2.430668e+002	7.964615e+001
2.440310e+002	7.873921e+001
2.449952e+002	7.771250e+001
2.459595e+002	7.683370e+001
2.469237e+002	7.632629e+001
2.478879e+002	7.667667e+001
2.488522e+002	7.767290e+001
2.498164e+002	7.879208e+001
2.507806e+002	7.937344e+001
2.517449e+002	7.917493e+001
2.527091e+002	7.896797e+001
2.536733e+002	7.872690e+001
2.546376e+002	7.850647e+001
2.556018e+002	7.840661e+001
2.565660e+002	7.866557e+001
2.575303e+002	7.869640e+001
2.584945e+002	7.828098e+001
2.594587e+002	7.759963e+001
2.604230e+002	7.698368e+001
2.613872e+002	7.673710e+001
2.623514e+002	7.670779e+001
2.633157e+002	7.681325e+001
2.642799e+002	7.703220e+001
2.652441e+002	7.734943e+001
2.662084e+002	7.773940e+001
2.671726e+002	7.806486e+001
2.681368e+002	7.818501e+001
2.691011e+002	7.809045e+001
2.700653e+002	7.782027e+001
2.710295e+002	7.742595e+001
2.719938e+002	7.659721e+001
2.729580e+002	7.605791e+001
2.739222e+002	7.610503e+001
2.748865e+002	7.674937e+001
2.758507e+002	7.739146e+001
2.768149e+002	7.814896e+001
2.777792e+002	7.859547e+001
2.787434e+002	7.819134e+001
2.797076e+002	7.679138e+001
2.806719e+002	7.534660e+001
2.816361e+002	7.566230e+001
2.826003e+002	7.679556e+001
2.835646e+002	7.788558e+001
2.845288e+002	7.835031e+001
2.854930e+002	7.820135e+001
2.864573e+002	7.782005e+001
2.874215e+002	7.707169e+001
2.883857e+002	7.638516e+001
2.893500e+002	7.617506e+001
2.903142e+002	7.679707e+001
2.912784e+002	7.701160e+001
2.922427e+002	7.644738e+001
2.932069e+002	7.579826e+001
2.941711e+002	7.566261e+001
2.951354e+002	7.646239e+001
2.960996e+002	7.719412e+001
2.970638e+002	7.717506e+001
2.980281e+002	7.681868e+001
2.989923e+002	7.656436e+001
2.999565e+002	7.683665e+001
3.009208e+002	7.739179e+001
3.018850e+002	7.743823e+001
3.028492e+002	7.702632e+001
3.038135e+002	7.646685e+001
3.047777e+002	7.620796e+001
3.057419e+002	7.654757e+001
3.067062e+002	7.677243e+001
3.076704e+002	7.673257e+001
3.086346e+002	7.659689e+001
3.095989e+002	7.663509e+001
3.105631e+002	7.697958e+001
3.115273e+002	7.720395e+001
3.124916e+002	7.734355e+001
3.134558e+002	7.740367e+001
3.144200e+002	7.734788e+001
3.153843e+002	7.698560e+001
3.163485e+002	7.657202e+001
3.173127e+002	7.638041e+001
3.182770e+002	7.640031e+001
3.192412e+002	7.655070e+001
3.202054e+002	7.669857e+001
3.211696e+002	7.687212e+001
3.221339e+002	7.708801e+001
3.230981e+002	7.739648e+001
3.240623e+002	7.770316e+001
3.250266e+002	7.773254e+001
3.259908e+002	7.715382e+001
3.269550e+002	7.664628e+001
3.279193e+002	7.606996e+001
3.288835e+002	7.555785e+001
3.298477e+002	7.549144e+001
3.308120e+002	7.682545e+001
3.317762e+002	7.799357e+001
3.327404e+002	7.819194e+001
3.337047e+002	7.751441e+001
3.346689e+002	7.655048e+001
3.356331e+002	7.624302e+001
3.365974e+002	7.639945e+001
3.375616e+002	7.666653e+001
3.385258e+002	7.697954e+001
3.394901e+002	7.730437e+001
3.404543e+002	7.748605e+001
3.414185e+002	7.747079e+001
3.423828e+002	7.739111e+001
3.433470e+002	7.717715e+001
3.443112e+002	7.687269e+001
3.452755e+002	7.675843e+001
3.462397e+002	7.730534e+001
3.472039e+002	7.756441e+001
3.481682e+002	7.704904e+001
3.491324e+002	7.593031e+001
3.500966e+002	7.500905e+001
3.510609e+002	7.559886e+001
3.520251e+002	7.652227e+001
3.529893e+002	7.682043e+001
3.539536e+002	7.636073e+001
3.549178e+002	7.560999e+001
3.558820e+002	7.614903e+001
3.568463e+002	7.796616e+001
3.578105e+002	7.916133e+001
3.587747e+002	7.895021e+001
3.597390e+002	7.747736e+001
3.607032e+002	7.675092e+001
3.616674e+002	7.757497e+001
3.626317e+002	7.829704e+001
3.635959e+002	7.857951e+001
3.645602e+002	7.842766e+001
3.655244e+002	7.817529e+001
3.664886e+002	7.772787e+001
3.674529e+002	7.739933e+001
3.684171e+002	7.753274e+001
3.693813e+002	7.807870e+001
3.703456e+002	7.865258e+001
3.713098e+002	7.835871e+001
3.722740e+002	7.756921e+001
3.732383e+002	7.692991e+001
3.742025e+002	7.661850e+001
3.751667e+002	7.660679e+001
3.761310e+002	7.671626e+001
3.770952e+002	7.690308e+001
3.780594e+002	7.714119e+001
3.790237e+002	7.747466e+001
3.799879e+002	7.787331e+001
3.809521e+002	7.817200e+001
3.819164e+002	7.832090e+001
3.828806e+002	7.848055e+001
3.838448e+002	7.874269e+001
3.848091e+002	7.906127e+001
3.857733e+002	7.926964e+001
3.867375e+002	7.898966e+001
3.877018e+002	7.861441e+001
3.886660e+002	7.853256e+001
3.896302e+002	7.879200e+001
3.905945e+002	7.923976e+001
3.915587e+002	7.946081e+001
3.925229e+002	7.939179e+001
3.934872e+002	7.924100e+001
3.944514e+002	7.901331e+001
3.954156e+002	7.870973e+001
3.963799e+002	7.836009e+001
3.973441e+002	7.788116e+001
3.983083e+002	7.762654e+001
3.992726e+002	7.774976e+001
4.002368e+002	7.812039e+001
4.012010e+002	7.840735e+001
4.021653e+002	7.817717e+001
4.031295e+002	7.792347e+001
4.040937e+002	7.803632e+001
4.050580e+002	7.848211e+001
4.060222e+002	7.905927e+001
4.069864e+002	7.944547e+001
4.079507e+002	7.961983e+001
4.089149e+002	7.968685e+001
4.098791e+002	7.961668e+001
4.108434e+002	7.946768e+001
4.118076e+002	7.939796e+001
4.127718e+002	7.955538e+001
4.137361e+002	7.963637e+001
4.147003e+002	7.970039e+001
4.156645e+002	7.974288e+001
4.166288e+002	7.969205e+001
4.175930e+002	7.928979e+001
4.185572e+002	7.915253e+001
4.195215e+002	7.977128e+001
4.204857e+002	8.062650e+001
4.214499e+002	8.098408e+001
4.224142e+002	8.008273e+001
4.233784e+002	7.866895e+001
4.243426e+002	7.828984e+001
4.253069e+002	7.876979e+001
4.262711e+002	7.950200e+001
4.272353e+002	7.974480e+001
4.281996e+002	7.924264e+001
4.291638e+002	7.882421e+001
4.301280e+002	7.868587e+001
4.310923e+002	7.865679e+001
4.320565e+002	7.849109e+001
4.330207e+002	7.796201e+001
4.339850e+002	7.780177e+001
4.349492e+002	7.843599e+001
4.359134e+002	7.915939e+001
4.368777e+002	7.935291e+001
4.378419e+002	7.868802e+001
4.388061e+002	7.798756e+001
4.397704e+002	7.821570e+001
4.407346e+002	7.892773e+001
4.416988e+002	7.973711e+001
4.426631e+002	8.036061e+001
4.436273e+002	8.075251e+001
4.445915e+002	8.044987e+001
4.455558e+002	7.944168e+001
4.465200e+002	7.842257e+001
4.474842e+002	7.773458e+001
4.484485e+002	7.738831e+001
4.494127e+002	7.729174e+001
4.503769e+002	7.781528e+001
4.513412e+002	7.819840e+001
4.523054e+002	7.811211e+001
4.532696e+002	7.752876e+001
4.542339e+002	7.681210e+001
4.551981e+002	7.604498e+001
4.561623e+002	7.539286e+001
4.571266e+002	7.500555e+001
4.580908e+002	7.488252e+001
4.590550e+002	7.488318e+001
4.600193e+002	7.468806e+001
4.609835e+002	7.435545e+001
4.619477e+002	7.430962e+001
4.629120e+002	7.477505e+001
4.638762e+002	7.555403e+001
4.648404e+002	7.586328e+001
4.658047e+002	7.528410e+001
4.667689e+002	7.450224e+001
4.677331e+002	7.324939e+001
4.686974e+002	7.187324e+001
4.696616e+002	7.103158e+001
4.706258e+002	7.145061e+001
4.715901e+002	7.200045e+001
4.725543e+002	7.215282e+001
4.735185e+002	7.192393e+001
4.744828e+002	7.137686e+001
4.754470e+002	7.053020e+001
4.764112e+002	6.950389e+001
4.773755e+002	6.875574e+001
4.783397e+002	6.827940e+001
4.793039e+002	6.795214e+001
4.802682e+002	6.762720e+001
4.812324e+002	6.723830e+001
4.821966e+002	6.720302e+001
4.831609e+002	6.779946e+001
4.841251e+002	6.839567e+001
4.850893e+002	6.848563e+001
4.860536e+002	6.789218e+001
4.870178e+002	6.740428e+001
4.879820e+002	6.770575e+001
4.889463e+002	6.799330e+001
4.899105e+002	6.760175e+001
4.908747e+002	6.634155e+001
4.918390e+002	6.478356e+001
4.928032e+002	6.414407e+001
4.937674e+002	6.403146e+001
4.947317e+002	6.400623e+001
4.956959e+002	6.388938e+001
4.966601e+002	6.371942e+001
4.976244e+002	6.374318e+001
4.985886e+002	6.429201e+001
4.995528e+002	6.449588e+001
5.005171e+002	6.391144e+001
5.014813e+002	6.285479e+001
5.024455e+002	6.233695e+001
5.034098e+002	6.305704e+001
5.043740e+002	6.379999e+001
5.053382e+002	6.433347e+001
5.063025e+002	6.462910e+001
5.072667e+002	6.468819e+001
5.082309e+002	6.443820e+001
5.091952e+002	6.411125e+001
5.101594e+002	6.412532e+001
5.111236e+002	6.436784e+001
5.120879e+002	6.451056e+001
5.130521e+002	6.419016e+001
5.140164e+002	6.329318e+001
5.149806e+002	6.282473e+001
5.159448e+002	6.295667e+001
5.169091e+002	6.331860e+001
5.178733e+002	6.375062e+001
5.188375e+002	6.431236e+001
5.198018e+002	6.436983e+001
5.207660e+002	6.320705e+001
5.217302e+002	6.215231e+001
5.226945e+002	6.204232e+001
5.236587e+002	6.299833e+001
5.246229e+002	6.415376e+001
5.255872e+002	6.430294e+001
5.265514e+002	6.404996e+001
5.275156e+002	6.388605e+001
5.284799e+002	6.395218e+001
5.294441e+002	6.416812e+001
5.304083e+002	6.431496e+001
5.313726e+002	6.435580e+001
5.323368e+002	6.445255e+001
5.333010e+002	6.481851e+001
5.342653e+002	6.521451e+001
5.352295e+002	6.505863e+001
5.361937e+002	6.363519e+001
5.371580e+002	6.280257e+001
5.381222e+002	6.320258e+001
5.390864e+002	6.411633e+001
5.400507e+002	6.485282e+001
5.410149e+002	6.508426e+001
5.419791e+002	6.482197e+001
5.429434e+002	6.387793e+001
5.439076e+002	6.275512e+001
5.448718e+002	6.207934e+001
5.458361e+002	6.222123e+001
5.468003e+002	6.304816e+001
5.477645e+002	6.373068e+001
5.487288e+002	6.427055e+001
5.496930e+002	6.454079e+001
5.506572e+002	6.442522e+001
5.516215e+002	6.399690e+001
5.525857e+002	6.372399e+001
5.535499e+002	6.368258e+001
5.545142e+002	6.370068e+001
5.554784e+002	6.364724e+001
5.564426e+002	6.360041e+001
5.574069e+002	6.380998e+001
5.583711e+002	6.470876e+001
5.593353e+002	6.555579e+001
5.602996e+002	6.573238e+001
5.612638e+002	6.539465e+001
5.622280e+002	6.477734e+001
5.631923e+002	6.407869e+001
5.641565e+002	6.326316e+001
5.651207e+002	6.289765e+001
5.660850e+002	6.310011e+001
5.670491e+002	6.340910e+001
5.680134e+002	6.346092e+001
5.689776e+002	6.320426e+001
5.699418e+002	6.333892e+001
5.709061e+002	6.402880e+001
5.718703e+002	6.478540e+001
5.728345e+002	6.557709e+001
5.737988e+002	6.631697e+001
5.747630e+002	6.675123e+001
5.757272e+002	6.649186e+001
5.766915e+002	6.595436e+001
5.776557e+002	6.537210e+001
5.786199e+002	6.484437e+001
5.795842e+002	6.445445e+001
5.805484e+002	6.429143e+001
5.815126e+002	6.440135e+001
5.824769e+002	6.477240e+001
5.834411e+002	6.539825e+001
5.844053e+002	6.617878e+001
5.853696e+002	6.714021e+001
5.863338e+002	6.854710e+001
5.872980e+002	6.926430e+001
5.882623e+002	6.904701e+001
5.892265e+002	6.848509e+001
5.901907e+002	6.772310e+001
5.911550e+002	6.683971e+001
5.921192e+002	6.612498e+001
5.930834e+002	6.591923e+001
5.940477e+002	6.607661e+001
5.950119e+002	6.679725e+001
5.959761e+002	6.795210e+001
5.969404e+002	6.902757e+001
5.979046e+002	6.902577e+001
5.988688e+002	6.758932e+001
5.998331e+002	6.672095e+001
6.007973e+002	6.673904e+001
6.017615e+002	6.716813e+001
6.027258e+002	6.730990e+001
6.036900e+002	6.690064e+001
6.046542e+002	6.676110e+001
6.056185e+002	6.714156e+001
6.065827e+002	6.764809e+001
6.075469e+002	6.804616e+001
6.085112e+002	6.828654e+001
6.094754e+002	6.852270e+001
6.104396e+002	6.899117e+001
6.114039e+002	6.937402e+001
6.123681e+002	6.927425e+001
6.133323e+002	6.866064e+001
6.142966e+002	6.789795e+001
6.152608e+002	6.781548e+001
6.162250e+002	6.877941e+001
6.171893e+002	6.947639e+001
6.181535e+002	6.995126e+001
6.191177e+002	7.001335e+001
6.200820e+002	6.918977e+001
6.210462e+002	6.666015e+001
6.220104e+002	6.533145e+001
6.229747e+002	6.629913e+001
6.239389e+002	6.791840e+001
6.249031e+002	6.910383e+001
6.258674e+002	6.948257e+001
6.268316e+002	6.948684e+001
6.277958e+002	6.955154e+001
6.287601e+002	6.960851e+001
6.297243e+002	6.949998e+001
6.306885e+002	6.922525e+001
6.316528e+002	6.899547e+001
6.326170e+002	6.927617e+001
6.335812e+002	7.043124e+001
6.345455e+002	7.088925e+001
6.355097e+002	6.995643e+001
6.364739e+002	6.866532e+001
6.374382e+002	6.842908e+001
6.384024e+002	6.984667e+001
6.393666e+002	7.093204e+001
6.403309e+002	7.131477e+001
6.412951e+002	7.120319e+001
6.422593e+002	7.035404e+001
6.432236e+002	6.886810e+001
6.441878e+002	6.766623e+001
6.451520e+002	6.846156e+001
6.461163e+002	7.013235e+001
6.470805e+002	7.140818e+001
6.480447e+002	7.198840e+001
6.490090e+002	7.183688e+001
6.499732e+002	7.085986e+001
6.509374e+002	6.840384e+001
6.519017e+002	6.747221e+001
6.528659e+002	6.900267e+001
6.538301e+002	7.114680e+001
6.547944e+002	7.230986e+001
6.557586e+002	7.222598e+001
6.567228e+002	7.159702e+001
6.576871e+002	6.998637e+001
6.586513e+002	6.856189e+001
6.596155e+002	6.822083e+001
6.605798e+002	6.895472e+001
6.615440e+002	6.990237e+001
6.625082e+002	6.993189e+001
6.634725e+002	6.941743e+001
6.644367e+002	6.924421e+001
6.654009e+002	6.945606e+001
6.663652e+002	6.975312e+001
6.673294e+002	6.973508e+001
6.682936e+002	6.925678e+001
6.692579e+002	6.903077e+001
6.702221e+002	6.919082e+001
6.711863e+002	6.931162e+001
6.721506e+002	6.909974e+001
6.731148e+002	6.859116e+001
6.740790e+002	6.831229e+001
6.750433e+002	6.860579e+001
6.760075e+002	6.914066e+001
6.769717e+002	7.006445e+001
6.779360e+002	7.109876e+001
6.789002e+002	7.164669e+001
6.798644e+002	7.100085e+001
6.808287e+002	6.952475e+001
6.817929e+002	6.918427e+001
6.827571e+002	7.002717e+001
6.837214e+002	7.088468e+001
6.846856e+002	7.056117e+001
6.856498e+002	6.874350e+001
6.866141e+002	6.821073e+001
6.875783e+002	7.039245e+001
6.885425e+002	7.214966e+001
6.895068e+002	7.231304e+001
6.904710e+002	7.130162e+001
6.914352e+002	7.051281e+001
6.923995e+002	7.085097e+001
6.933637e+002	7.139688e+001
6.943279e+002	7.143187e+001
6.952922e+002	7.110072e+001
6.962564e+002	7.066111e+001
6.972206e+002	7.031111e+001
6.981849e+002	7.004758e+001
6.991491e+002	6.976362e+001
7.001133e+002	6.940520e+001
7.010776e+002	6.928790e+001
7.020418e+002	6.980373e+001
7.030060e+002	7.066050e+001
7.039703e+002	7.064030e+001
7.049345e+002	6.880463e+001
7.058987e+002	6.755785e+001
7.068630e+002	6.753929e+001
7.078272e+002	6.817574e+001
7.087914e+002	6.888132e+001
7.097557e+002	6.938808e+001
7.107199e+002	6.965154e+001
7.116841e+002	6.934408e+001
7.126484e+002	6.887543e+001
7.136126e+002	6.893530e+001
7.145768e+002	6.976097e+001
7.155411e+002	7.094520e+001
7.165053e+002	7.135008e+001
7.174695e+002	7.028247e+001
7.184338e+002	6.985082e+001
7.193980e+002	7.065858e+001
7.203622e+002	7.169005e+001
7.213265e+002	7.176315e+001
7.222907e+002	7.055439e+001
7.232549e+002	6.969297e+001
7.242192e+002	6.994885e+001
7.251834e+002	7.035149e+001
7.261476e+002	7.042648e+001
7.271119e+002	7.014918e+001
7.280761e+002	6.984982e+001
7.290403e+002	6.994480e+001
7.300046e+002	7.016707e+001
7.309688e+002	6.959946e+001
7.319330e+002	6.819794e+001
7.328973e+002	6.699235e+001
7.338615e+002	6.717638e+001
7.348257e+002	6.912517e+001
7.357900e+002	7.039678e+001
7.367542e+002	7.069974e+001
7.377184e+002	7.079249e+001
7.386827e+002	7.077855e+001
7.396469e+002	7.069039e+001
7.406111e+002	7.062559e+001
7.415754e+002	7.069445e+001
7.425396e+002	7.081271e+001
7.435038e+002	7.089462e+001
7.444681e+002	7.092444e+001
7.454323e+002	7.083487e+001
7.463965e+002	7.059230e+001
7.473608e+002	7.030783e+001
7.483250e+002	7.060305e+001
7.492892e+002	7.153512e+001
7.502535e+002	7.221288e+001
7.512177e+002	7.227829e+001
7.521819e+002	7.194617e+001
7.531462e+002	7.177090e+001
7.541104e+002	7.189328e+001
7.550746e+002	7.181900e+001
7.560389e+002	7.127058e+001
7.570031e+002	7.076962e+001
7.579673e+002	7.084764e+001
7.589316e+002	7.155433e+001
7.598958e+002	7.212638e+001
7.608600e+002	7.137038e+001
7.618243e+002	7.022827e+001
7.627885e+002	6.977921e+001
7.637527e+002	7.012572e+001
7.647170e+002	7.086974e+001
7.656812e+002	7.151624e+001
7.666454e+002	7.211253e+001
7.676097e+002	7.220022e+001
7.685739e+002	7.128419e+001
7.695381e+002	7.060396e+001
7.705024e+002	7.097456e+001
7.714666e+002	7.218282e+001
7.724308e+002	7.290691e+001
7.733951e+002	7.224905e+001
7.743593e+002	7.159714e+001
7.753235e+002	7.147331e+001
7.762878e+002	7.179031e+001
7.772520e+002	7.246048e+001
7.782162e+002	7.340605e+001
7.791805e+002	7.431071e+001
7.801447e+002	7.415206e+001
7.811089e+002	7.324384e+001
7.820732e+002	7.244300e+001
7.830374e+002	7.205814e+001
7.840016e+002	7.197062e+001
7.849659e+002	7.187019e+001
7.859301e+002	7.175771e+001
7.868943e+002	7.166209e+001
7.878586e+002	7.156808e+001
7.888228e+002	7.153752e+001
7.897870e+002	7.150357e+001
7.907513e+002	7.143601e+001
7.917155e+002	7.154837e+001
7.926797e+002	7.251151e+001
7.936440e+002	7.349763e+001
7.946082e+002	7.353279e+001
7.955724e+002	7.278403e+001
7.965367e+002	7.213366e+001
7.975009e+002	7.251890e+001
7.984651e+002	7.390962e+001
7.994294e+002	7.425243e+001
8.003936e+002	7.333353e+001
8.013578e+002	7.248329e+001
8.023221e+002	7.215102e+001
8.032863e+002	7.220789e+001
8.042505e+002	7.231214e+001
8.052148e+002	7.247604e+001
8.061790e+002	7.254678e+001
8.071432e+002	7.236708e+001
8.081075e+002	7.220852e+001
8.090717e+002	7.240052e+001
8.100359e+002	7.299699e+001
8.110002e+002	7.359106e+001
8.119644e+002	7.354160e+001
8.129286e+002	7.305135e+001
8.138929e+002	7.253812e+001
8.148571e+002	7.205717e+001
8.158214e+002	7.163454e+001
8.167856e+002	7.124650e+001
8.177498e+002	7.074973e+001
8.187141e+002	7.067631e+001
8.196783e+002	7.150024e+001
8.206425e+002	7.219168e+001
8.216068e+002	7.213810e+001
8.225710e+002	7.155888e+001
8.235352e+002	7.127377e+001
8.244995e+002	7.184729e+001
8.254637e+002	7.265462e+001
8.264279e+002	7.325476e+001
8.273922e+002	7.355679e+001
8.283564e+002	7.327428e+001
8.293206e+002	7.231126e+001
8.302849e+002	7.107979e+001
8.312491e+002	7.091811e+001
8.322133e+002	7.236666e+001
8.331776e+002	7.332032e+001
8.341418e+002	7.341700e+001
8.351060e+002	7.309143e+001
8.360703e+002	7.280310e+001
8.370345e+002	7.259657e+001
8.379987e+002	7.245399e+001
8.389630e+002	7.217110e+001
8.399272e+002	7.200338e+001
8.408914e+002	7.229932e+001
8.418557e+002	7.284618e+001
8.428199e+002	7.306389e+001
8.437841e+002	7.243513e+001
8.447484e+002	7.136740e+001
8.457126e+002	7.109751e+001
8.466768e+002	7.149612e+001
8.476411e+002	7.181400e+001
8.486053e+002	7.162294e+001
8.495695e+002	7.103670e+001
8.505338e+002	7.061233e+001
8.514980e+002	7.049642e+001
8.524622e+002	7.046978e+001
8.534265e+002	7.037610e+001
8.543907e+002	7.036109e+001
8.553549e+002	7.069926e+001
8.563192e+002	7.141453e+001
8.572834e+002	7.197850e+001
8.582476e+002	7.179465e+001
8.592119e+002	7.131763e+001
8.601761e+002	7.095123e+001
8.611403e+002	7.069136e+001
8.621046e+002	7.048127e+001
8.630688e+002	7.030246e+001
8.640330e+002	7.017102e+001
8.649973e+002	6.973820e+001
8.659615e+002	6.856422e+001
8.669257e+002	6.777322e+001
8.678900e+002	6.764535e+001
8.688542e+002	6.803410e+001
8.698184e+002	6.877138e+001
8.707827e+002	6.994251e+001
8.717469e+002	7.102063e+001
8.727111e+002	7.200079e+001
8.736754e+002	7.262057e+001
8.746396e+002	7.246164e+001
8.756038e+002	7.161079e+001
8.765681e+002	7.062271e+001
8.775323e+002	7.015124e+001
8.784965e+002	7.014139e+001
8.794608e+002	6.995082e+001
8.804250e+002	6.952271e+001
8.813892e+002	6.931110e+001
8.823535e+002	6.978879e+001
8.833177e+002	7.082188e+001
8.842819e+002	7.142077e+001
8.852462e+002	7.125367e+001
8.862104e+002	7.093963e+001
8.871746e+002	7.053271e+001
8.881389e+002	7.006197e+001
8.891031e+002	6.941109e+001
8.900673e+002	6.863287e+001
8.910316e+002	6.822394e+001
8.919958e+002	6.900222e+001
8.929600e+002	7.035315e+001
8.939243e+002	7.119453e+001
8.948885e+002	7.147585e+001
8.958527e+002	7.126538e+001
8.968170e+002	7.043779e+001
8.977812e+002	6.895083e+001
8.987454e+002	6.854646e+001
8.997097e+002	7.027181e+001
9.006739e+002	7.175262e+001
9.016381e+002	7.281163e+001
9.026024e+002	7.344788e+001
9.035666e+002	7.357944e+001
9.045308e+002	7.313517e+001
9.054951e+002	7.249184e+001
9.064593e+002	7.150291e+001
9.074235e+002	7.069685e+001
9.083878e+002	7.084465e+001
9.093520e+002	7.186873e+001
9.103162e+002	7.299139e+001
9.112805e+002	7.334789e+001
9.122447e+002	7.295094e+001
9.132089e+002	7.273963e+001
9.141732e+002	7.269878e+001
9.151374e+002	7.253613e+001
9.161016e+002	7.189269e+001
9.170659e+002	7.126656e+001
9.180301e+002	7.179733e+001
9.189943e+002	7.424274e+001
9.199586e+002	7.612114e+001
9.209228e+002	7.579549e+001
9.218870e+002	7.469668e+001
9.228513e+002	7.361047e+001
9.238155e+002	7.289043e+001
9.247797e+002	7.277656e+001
9.257440e+002	7.356944e+001
9.267082e+002	7.502853e+001
9.276724e+002	7.545692e+001
9.286367e+002	7.475793e+001
9.296009e+002	7.417184e+001
9.305651e+002	7.444022e+001
9.315294e+002	7.522655e+001
9.324936e+002	7.543559e+001
9.334578e+002	7.459764e+001
9.344221e+002	7.414277e+001
9.353863e+002	7.460271e+001
9.363505e+002	7.529227e+001
9.373148e+002	7.571485e+001
9.382790e+002	7.582932e+001
9.392432e+002	7.598037e+001
9.402075e+002	7.655842e+001
9.411717e+002	7.726125e+001
9.421359e+002	7.721447e+001
9.431002e+002	7.657390e+001
9.440644e+002	7.615556e+001
9.450286e+002	7.644736e+001
9.459929e+002	7.719353e+001
9.469571e+002	7.753946e+001
9.479213e+002	7.711197e+001
9.488856e+002	7.695053e+001
9.498498e+002	7.747221e+001
9.508140e+002	7.808293e+001
9.517783e+002	7.833933e+001
9.527425e+002	7.822849e+001
9.537067e+002	7.805465e+001
9.546710e+002	7.797380e+001
9.556352e+002	7.789457e+001
9.565994e+002	7.781311e+001
9.575637e+002	7.775860e+001
9.585279e+002	7.767117e+001
9.594921e+002	7.751864e+001
9.604564e+002	7.745947e+001
9.614206e+002	7.792776e+001
9.623848e+002	7.946040e+001
9.633491e+002	8.009425e+001
9.643133e+002	7.923846e+001
9.652775e+002	7.827935e+001
9.662418e+002	7.798170e+001
9.672060e+002	7.831904e+001
9.681702e+002	7.888481e+001
9.691345e+002	7.964246e+001
9.700987e+002	8.027824e+001
9.710629e+002	8.046156e+001
9.720272e+002	8.035270e+001
9.729914e+002	8.011948e+001
9.739556e+002	7.987702e+001
9.749199e+002	7.979269e+001
9.758841e+002	8.016733e+001
9.768483e+002	8.112805e+001
9.778126e+002	8.211370e+001
9.787768e+002	8.348919e+001
9.797410e+002	8.447694e+001
9.807053e+002	8.436388e+001
9.816695e+002	8.351761e+001
9.826337e+002	8.319378e+001
9.835980e+002	8.408570e+001
9.845622e+002	8.491798e+001
9.855264e+002	8.467759e+001
9.864907e+002	8.407497e+001
9.874549e+002	8.380778e+001
9.884191e+002	8.398656e+001
9.893834e+002	8.417381e+001
9.903476e+002	8.383007e+001
9.913118e+002	8.303555e+001
9.922761e+002	8.331471e+001
9.932403e+002	8.504919e+001
9.942045e+002	8.656263e+001
9.951688e+002	8.729758e+001
9.961330e+002	8.740795e+001
9.970972e+002	8.701331e+001
9.980615e+002	8.577116e+001
9.990257e+002	8.511394e+001
9.999899e+002	8.622127e+001
1.000954e+003	8.772083e+001
1.001918e+003	8.887295e+001
1.002883e+003	8.955989e+001
1.003847e+003	8.996302e+001
1.004811e+003	9.025034e+001
1.005775e+003	9.042476e+001
1.006740e+003	9.023032e+001
1.007704e+003	8.952865e+001
1.008668e+003	8.929137e+001
1.009632e+003	9.014747e+001
1.010596e+003	9.132480e+001
1.011561e+003	9.176750e+001
1.012525e+003	9.142671e+001
1.013489e+003	9.137824e+001
1.014453e+003	9.187050e+001
1.015418e+003	9.255108e+001
1.016382e+003	9.348599e+001
1.017346e+003	9.444180e+001
1.018310e+003	9.519687e+001
1.019275e+003	9.565800e+001
1.020239e+003	9.579347e+001
1.021203e+003	9.537813e+001
1.022167e+003	9.453870e+001
1.023132e+003	9.416615e+001
1.024096e+003	9.423266e+001
1.025060e+003	9.469224e+001
1.026024e+003	9.584871e+001
1.026989e+003	9.760559e+001
1.027953e+003	9.862257e+001
1.028917e+003	9.838488e+001
1.029881e+003	9.815058e+001
1.030845e+003	9.798869e+001
1.031810e+003	9.808115e+001
1.032774e+003	9.882217e+001
1.033738e+003	1.000167e+002
1.034702e+003	1.007124e+002
1.035667e+003	9.989317e+001
1.036631e+003	9.832500e+001
1.037595e+003	9.848580e+001
1.038559e+003	1.002118e+002
1.039524e+003	1.019272e+002
1.040488e+003	1.030434e+002
1.041452e+003	1.036566e+002
1.042416e+003	1.039994e+002
1.043380e+003	1.041349e+002
1.044345e+003	1.041007e+002
1.045309e+003	1.031940e+002
1.046273e+003	1.027539e+002
1.047237e+003	1.035373e+002
1.048202e+003	1.050406e+002
1.049166e+003	1.064381e+002
1.050130e+003	1.073683e+002
1.051094e+003	1.080980e+002
1.052059e+003	1.090371e+002
1.053023e+003	1.100387e+002
1.053987e+003	1.105574e+002
1.054951e+003	1.104580e+002
1.055916e+003	1.102835e+002
1.056880e+003	1.105542e+002
1.057844e+003	1.112444e+002
1.058808e+003	1.118303e+002
1.059772e+003	1.124026e+002
1.060737e+003	1.125445e+002
1.061701e+003	1.119367e+002
1.062665e+003	1.113059e+002
1.063629e+003	1.111418e+002
1.064594e+003	1.114751e+002
1.065558e+003	1.120475e+002
1.066522e+003	1.126497e+002
1.067486e+003	1.133035e+002
1.068450e+003	1.144240e+002
1.069415e+003	1.159718e+002
1.070379e+003	1.170285e+002
1.071343e+003	1.169877e+002
1.072307e+003	1.164847e+002
1.073272e+003	1.167454e+002
1.074236e+003	1.179849e+002
1.075200e+003	1.188732e+002
1.076164e+003	1.190446e+002
1.077129e+003	1.192987e+002
1.078093e+003	1.198378e+002
1.079057e+003	1.205562e+002
1.080021e+003	1.213212e+002
1.080985e+003	1.220680e+002
1.081950e+003	1.227581e+002
1.082914e+003	1.234285e+002
1.083878e+003	1.240205e+002
1.084842e+003	1.242435e+002
1.085807e+003	1.240583e+002
1.086771e+003	1.238210e+002
1.087735e+003	1.236044e+002
1.088699e+003	1.235216e+002
1.089664e+003	1.241141e+002
1.090628e+003	1.258217e+002
1.091592e+003	1.272273e+002
1.092556e+003	1.282741e+002
1.093521e+003	1.288386e+002
1.094485e+003	1.284380e+002
1.095449e+003	1.275965e+002
1.096413e+003	1.274061e+002
1.097377e+003	1.284492e+002
1.098342e+003	1.299434e+002
1.099306e+003	1.305449e+002
1.100270e+003	1.304588e+002
1.101234e+003	1.304965e+002
1.102199e+003	1.308075e+002
1.103163e+003	1.313578e+002
1.104127e+003	1.320219e+002
1.105091e+003	1.327436e+002
1.106056e+003	1.336996e+002
1.107020e+003	1.352789e+002
1.107984e+003	1.365560e+002
1.108948e+003	1.370772e+002
1.109912e+003	1.373975e+002
1.110877e+003	1.379928e+002
1.111841e+003	1.388401e+002
1.112805e+003	1.395464e+002
1.113769e+003	1.398050e+002
1.114734e+003	1.398953e+002
1.115698e+003	1.407604e+002
1.116662e+003	1.422881e+002
1.117626e+003	1.430558e+002
1.118591e+003	1.423645e+002
1.119555e+003	1.414918e+002
1.120519e+003	1.417997e+002
1.121483e+003	1.432125e+002
1.122448e+003	1.446059e+002
1.123412e+003	1.458474e+002
1.124376e+003	1.468827e+002
1.125340e+003	1.481090e+002
1.126304e+003	1.492180e+002
1.127269e+003	1.495186e+002
1.128233e+003	1.490532e+002
1.129197e+003	1.486686e+002
1.130161e+003	1.491887e+002
1.131126e+003	1.503211e+002
1.132090e+003	1.510253e+002
1.133054e+003	1.514487e+002
1.134018e+003	1.520823e+002
1.134983e+003	1.531900e+002
1.135947e+003	1.543564e+002
1.136911e+003	1.549983e+002
1.137875e+003	1.551546e+002
1.138839e+003	1.558075e+002
1.139804e+003	1.575005e+002
1.140768e+003	1.590729e+002
1.141732e+003	1.601099e+002
1.142696e+003	1.608324e+002
1.143661e+003	1.613665e+002
1.144625e+003	1.617770e+002
1.145589e+003	1.621856e+002
1.146553e+003	1.627654e+002
1.147518e+003	1.635036e+002
1.148482e+003	1.637993e+002
1.149446e+003	1.630663e+002
1.150410e+003	1.632248e+002
1.151375e+003	1.653200e+002
1.152339e+003	1.678327e+002
1.153303e+003	1.692466e+002
1.154267e+003	1.696552e+002
1.155231e+003	1.703454e+002
1.156196e+003	1.719949e+002
1.157160e+003	1.732376e+002
1.158124e+003	1.730544e+002
1.159088e+003	1.723567e+002
1.160053e+003	1.719417e+002
1.161017e+003	1.720749e+002
1.161981e+003	1.729162e+002
1.162945e+003	1.746814e+002
1.163910e+003	1.771933e+002
1.164874e+003	1.788902e+002
1.165838e+003	1.793228e+002
1.166802e+003	1.797491e+002
1.167766e+003	1.798142e+002
1.168731e+003	1.801070e+002
1.169695e+003	1.815902e+002
1.170659e+003	1.838401e+002
1.171623e+003	1.848615e+002
1.172588e+003	1.834388e+002
1.173552e+003	1.818269e+002
1.174516e+003	1.824428e+002
1.175480e+003	1.841381e+002
1.176445e+003	1.856108e+002
1.177409e+003	1.866696e+002
1.178373e+003	1.877486e+002
1.179337e+003	1.893324e+002
1.180302e+003	1.912712e+002
1.181266e+003	1.922971e+002
1.182230e+003	1.910550e+002
1.183194e+003	1.911817e+002
1.184158e+003	1.944314e+002
1.185123e+003	1.974857e+002
1.186087e+003	1.981155e+002
1.187051e+003	1.971253e+002
1.188015e+003	1.965211e+002
1.188980e+003	1.971474e+002
1.189944e+003	1.984716e+002
1.190908e+003	2.000891e+002
1.191872e+003	2.016849e+002
1.192837e+003	2.025354e+002
1.193801e+003	2.026524e+002
1.194765e+003	2.029906e+002
1.195729e+003	2.040868e+002
1.196693e+003	2.057505e+002
1.197658e+003	2.077752e+002
1.198622e+003	2.105709e+002
1.199586e+003	2.126037e+002
1.200550e+003	2.129635e+002
1.201515e+003	2.129666e+002
1.202479e+003	2.129898e+002
1.203443e+003	2.131014e+002
1.204407e+003	2.133704e+002
1.205372e+003	2.138817e+002
1.206336e+003	2.145600e+002
1.207300e+003	2.150518e+002
1.208264e+003	2.152760e+002
1.209229e+003	2.165332e+002
1.210193e+003	2.192258e+002
1.211157e+003	2.218546e+002
1.212121e+003	2.241676e+002
1.213085e+003	2.260089e+002
1.214050e+003	2.268737e+002
1.215014e+003	2.268549e+002
1.215978e+003	2.276270e+002
1.216942e+003	2.301124e+002
1.217907e+003	2.327273e+002
1.218871e+003	2.349590e+002
1.219835e+003	2.364449e+002
1.220799e+003	2.364546e+002
1.221764e+003	2.353831e+002
1.222728e+003	2.347512e+002
1.223692e+003	2.358014e+002
1.224656e+003	2.381075e+002
1.225620e+003	2.404250e+002
1.226585e+003	2.432194e+002
1.227549e+003	2.455549e+002
1.228513e+003	2.477122e+002
1.229477e+003	2.489734e+002
1.230442e+003	2.481198e+002
1.231406e+003	2.462991e+002
1.232370e+003	2.460271e+002
1.233334e+003	2.481866e+002
1.234299e+003	2.509550e+002
1.235263e+003	2.525513e+002
1.236227e+003	2.536297e+002
1.237191e+003	2.554976e+002
1.238156e+003	2.581898e+002
1.239120e+003	2.609890e+002
1.240084e+003	2.634398e+002
1.241048e+003	2.654243e+002
1.242012e+003	2.667072e+002
1.242977e+003	2.670314e+002
1.243941e+003	2.681673e+002
1.244905e+003	2.716775e+002
1.245869e+003	2.746670e+002
1.246834e+003	2.762084e+002
1.247798e+003	2.770715e+002
1.248762e+003	2.776198e+002
1.249726e+003	2.781867e+002
1.250691e+003	2.794833e+002
1.251655e+003	2.821092e+002
1.252619e+003	2.853408e+002
1.253583e+003	2.874416e+002
1.254547e+003	2.885049e+002
1.255512e+003	2.902609e+002
1.256476e+003	2.931974e+002
1.257440e+003	2.961255e+002
1.258404e+003	2.983554e+002
1.259369e+003	3.000112e+002
1.260333e+003	3.012867e+002
1.261297e+003	3.019937e+002
1.262261e+003	3.025910e+002
1.263226e+003	3.031310e+002
1.264190e+003	3.041367e+002
1.265154e+003	3.063317e+002
1.266118e+003	3.093600e+002
1.267083e+003	3.122808e+002
1.268047e+003	3.146089e+002
1.269011e+003	3.166573e+002
1.269975e+003	3.189977e+002
1.270939e+003	3.215854e+002
1.271904e+003	3.236008e+002
1.272868e+003	3.243069e+002
1.273832e+003	3.258617e+002
1.274796e+003	3.291123e+002
1.275761e+003	3.325535e+002
1.276725e+003	3.350570e+002
1.277689e+003	3.367749e+002
1.278653e+003	3.384317e+002
1.279618e+003	3.402895e+002
1.280582e+003	3.422064e+002
1.281546e+003	3.440477e+002
1.282510e+003	3.458527e+002
1.283474e+003	3.479193e+002
1.284439e+003	3.502914e+002
1.285403e+003	3.519804e+002
1.286367e+003	3.519540e+002
1.287331e+003	3.514778e+002
1.288296e+003	3.532021e+002
1.289260e+003	3.573662e+002
1.290224e+003	3.604560e+002
1.291188e+003	3.607548e+002
1.292153e+003	3.616512e+002
1.293117e+003	3.650112e+002
1.294081e+003	3.690252e+002
1.295045e+003	3.717987e+002
1.296010e+003	3.732935e+002
1.296974e+003	3.749271e+002
1.297938e+003	3.777332e+002
1.298902e+003	3.808294e+002
1.299866e+003	3.818705e+002
1.300831e+003	3.803019e+002
1.301795e+003	3.805335e+002
1.302759e+003	3.841434e+002
1.303723e+003	3.868664e+002
1.304688e+003	3.857806e+002
1.305652e+003	3.835616e+002
1.306616e+003	3.844156e+002
1.307580e+003	3.886996e+002
1.308545e+003	3.927493e+002
1.309509e+003	3.948676e+002
1.310473e+003	3.959408e+002
1.311437e+003	3.960689e+002
1.312401e+003	3.959408e+002
1.313366e+003	3.971749e+002
1.314330e+003	4.000751e+002
1.315294e+003	4.032198e+002
1.316258e+003	4.055621e+002
1.317223e+003	4.070280e+002
1.318187e+003	4.071723e+002
1.319151e+003	4.053225e+002
1.320115e+003	4.040964e+002
1.321080e+003	4.037592e+002
1.322044e+003	4.045093e+002
1.323008e+003	4.073302e+002
1.323972e+003	4.106436e+002
1.324937e+003	4.123616e+002
1.325901e+003	4.123663e+002
1.326865e+003	4.126378e+002
1.327829e+003	4.149258e+002
1.328793e+003	4.180047e+002
1.329758e+003	4.180728e+002
1.330722e+003	4.141542e+002
1.331686e+003	4.137841e+002
1.332650e+003	4.201495e+002
1.333615e+003	4.257409e+002
1.334579e+003	4.261312e+002
1.335543e+003	4.237155e+002
1.336507e+003	4.227155e+002
1.337472e+003	4.237773e+002
1.338436e+003	4.243992e+002
1.339400e+003	4.229800e+002
1.340364e+003	4.212851e+002
1.341328e+003	4.212787e+002
1.342293e+003	4.223707e+002
1.343257e+003	4.236357e+002
1.344221e+003	4.245710e+002
1.345185e+003	4.243483e+002
1.346150e+003	4.220123e+002
1.347114e+003	4.187551e+002
1.348078e+003	4.182577e+002
1.349042e+003	4.215719e+002
1.350007e+003	4.244484e+002
1.350971e+003	4.265096e+002
1.351935e+003	4.271543e+002
1.352899e+003	4.249573e+002
1.353864e+003	4.219742e+002
1.354828e+003	4.205142e+002
1.355792e+003	4.207637e+002
1.356756e+003	4.214429e+002
1.357720e+003	4.215500e+002
1.358685e+003	4.208168e+002
1.359649e+003	4.187154e+002
1.360613e+003	4.147697e+002
1.361577e+003	4.124679e+002
1.362542e+003	4.141085e+002
1.363506e+003	4.150582e+002
1.364470e+003	4.122375e+002
1.365434e+003	4.089515e+002
1.366399e+003	4.098571e+002
1.367363e+003	4.143287e+002
1.368327e+003	4.167965e+002
1.369291e+003	4.145429e+002
1.370255e+003	4.104812e+002
1.371220e+003	4.071318e+002
1.372184e+003	4.048882e+002
1.373148e+003	4.050034e+002
1.374112e+003	4.073243e+002
1.375077e+003	4.082971e+002
1.376041e+003	4.056104e+002
1.377005e+003	4.012484e+002
1.377969e+003	3.982668e+002
1.378934e+003	3.966264e+002
1.379898e+003	3.954422e+002
1.380862e+003	3.949786e+002
1.381826e+003	3.941178e+002
1.382791e+003	3.924307e+002
1.383755e+003	3.906665e+002
1.384719e+003	3.888823e+002
1.385683e+003	3.870468e+002
1.386647e+003	3.855799e+002
1.387612e+003	3.846985e+002
1.388576e+003	3.836938e+002
1.389540e+003	3.814117e+002
1.390504e+003	3.780082e+002
1.391469e+003	3.758932e+002
1.392433e+003	3.765685e+002
1.393397e+003	3.761750e+002
1.394361e+003	3.735009e+002
1.395326e+003	3.707555e+002
1.396290e+003	3.692990e+002
1.397254e+003	3.686812e+002
1.398218e+003	3.682142e+002
1.399182e+003	3.675868e+002
1.400147e+003	3.663021e+002
1.401111e+003	3.638553e+002
1.402075e+003	3.609863e+002
1.403039e+003	3.592840e+002
1.404004e+003	3.583897e+002
1.404968e+003	3.568503e+002
1.405932e+003	3.541467e+002
1.406896e+003	3.514706e+002
1.407861e+003	3.497866e+002
1.408825e+003	3.489020e+002
1.409789e+003	3.481901e+002
1.410753e+003	3.473879e+002
1.411718e+003	3.464170e+002
1.412682e+003	3.455264e+002
1.413646e+003	3.442094e+002
1.414610e+003	3.413759e+002
1.415574e+003	3.384246e+002
1.416539e+003	3.373265e+002
1.417503e+003	3.377542e+002
1.418467e+003	3.371483e+002
1.419431e+003	3.338480e+002
1.420396e+003	3.297191e+002
1.421360e+003	3.282227e+002
1.422324e+003	3.296644e+002
1.423288e+003	3.309596e+002
1.424253e+003	3.322846e+002
1.425217e+003	3.318834e+002
1.426181e+003	3.285267e+002
1.427145e+003	3.249030e+002
1.428109e+003	3.223030e+002
1.429074e+003	3.208709e+002
1.430038e+003	3.206809e+002
1.431002e+003	3.213642e+002
1.431966e+003	3.217569e+002
1.432931e+003	3.208599e+002
1.433895e+003	3.191612e+002
1.434859e+003	3.177549e+002
1.435823e+003	3.165442e+002
1.436788e+003	3.154523e+002
1.437752e+003	3.145776e+002
1.438716e+003	3.134925e+002
1.439680e+003	3.116423e+002
1.440645e+003	3.099614e+002
1.441609e+003	3.097787e+002
1.442573e+003	3.107666e+002
1.443537e+003	3.111748e+002
1.444501e+003	3.101139e+002
1.445466e+003	3.086595e+002
1.446430e+003	3.082984e+002
1.447394e+003	3.087491e+002
1.448358e+003	3.077950e+002
1.449323e+003	3.047523e+002
1.450287e+003	3.028939e+002
1.451251e+003	3.043441e+002
1.452215e+003	3.060957e+002
1.453180e+003	3.050713e+002
1.454144e+003	3.023966e+002
1.455108e+003	3.015059e+002
1.456072e+003	3.031896e+002
1.457036e+003	3.045510e+002
1.458001e+003	3.037426e+002
1.458965e+003	3.019784e+002
1.459929e+003	3.002456e+002
1.460893e+003	2.990151e+002
1.461858e+003	2.996509e+002
1.462822e+003	3.022907e+002
1.463786e+003	3.040030e+002
1.464750e+003	3.020538e+002
1.465715e+003	2.984264e+002
1.466679e+003	2.976765e+002
1.467643e+003	2.999890e+002
1.468607e+003	3.009799e+002
1.469572e+003	2.988740e+002
1.470536e+003	2.965273e+002
1.471500e+003	2.955758e+002
1.472464e+003	2.955952e+002
1.473428e+003	2.959496e+002
1.474393e+003	2.965088e+002
1.475357e+003	2.979308e+002
1.476321e+003	3.004204e+002
1.477285e+003	3.021496e+002
1.478250e+003	3.006382e+002
1.479214e+003	2.967049e+002
1.480178e+003	2.952634e+002
1.481142e+003	2.970948e+002
1.482107e+003	2.984017e+002
1.483071e+003	2.990286e+002
1.484035e+003	2.991637e+002
1.484999e+003	2.987416e+002
1.485964e+003	2.980472e+002
1.486928e+003	2.970770e+002
1.487892e+003	2.960985e+002
1.488856e+003	2.956380e+002
1.489820e+003	2.959586e+002
1.490785e+003	2.969647e+002
1.491749e+003	2.986708e+002
1.492713e+003	3.009997e+002
1.493677e+003	3.015379e+002
1.494642e+003	2.978338e+002
1.495606e+003	2.957404e+002
1.496570e+003	2.964677e+002
1.497534e+003	2.978089e+002
1.498499e+003	2.984437e+002
1.499463e+003	2.987733e+002
1.500427e+003	2.999777e+002
1.501391e+003	3.019330e+002
1.502355e+003	3.029140e+002
1.503320e+003	3.019105e+002
1.504284e+003	3.005033e+002
1.505248e+003	3.011169e+002
1.506212e+003	3.035433e+002
1.507177e+003	3.046505e+002
1.508141e+003	3.038841e+002
1.509105e+003	3.037362e+002
1.510069e+003	3.051803e+002
1.511034e+003	3.065976e+002
1.511998e+003	3.066687e+002
1.512962e+003	3.063409e+002
1.513926e+003	3.074838e+002
1.514891e+003	3.100792e+002
1.515855e+003	3.117446e+002
1.516819e+003	3.109596e+002
1.517783e+003	3.092426e+002
1.518747e+003	3.087493e+002
1.519712e+003	3.093444e+002
1.520676e+003	3.101087e+002
1.521640e+003	3.110930e+002
1.522604e+003	3.119360e+002
1.523569e+003	3.123582e+002
1.524533e+003	3.128637e+002
1.525497e+003	3.135493e+002
1.526461e+003	3.146092e+002
1.527426e+003	3.171547e+002
1.528390e+003	3.214209e+002
1.529354e+003	3.246934e+002
1.530318e+003	3.254447e+002
1.531282e+003	3.247494e+002
1.532247e+003	3.232922e+002
1.533211e+003	3.219919e+002
1.534175e+003	3.222015e+002
1.535139e+003	3.239028e+002
1.536104e+003	3.263556e+002
1.537068e+003	3.299766e+002
1.538032e+003	3.331187e+002
1.538996e+003	3.331308e+002
1.539961e+003	3.309941e+002
1.540925e+003	3.307731e+002
1.541889e+003	3.330818e+002
1.542853e+003	3.357154e+002
1.543818e+003	3.380130e+002
1.544782e+003	3.399307e+002
1.545746e+003	3.413963e+002
1.546710e+003	3.426933e+002
1.547674e+003	3.440457e+002
1.548639e+003	3.455566e+002
1.549603e+003	3.477935e+002
1.550567e+003	3.513841e+002
1.551531e+003	3.547389e+002
1.552496e+003	3.551053e+002
1.553460e+003	3.531594e+002
1.554424e+003	3.533315e+002
1.555388e+003	3.562581e+002
1.556353e+003	3.588267e+002
1.557317e+003	3.596301e+002
1.558281e+003	3.606664e+002
1.559245e+003	3.636504e+002
1.560209e+003	3.673378e+002
1.561174e+003	3.700482e+002
1.562138e+003	3.716922e+002
1.563102e+003	3.733027e+002
1.564066e+003	3.754362e+002
1.565031e+003	3.773504e+002
1.565995e+003	3.777405e+002
1.566959e+003	3.770504e+002
1.567923e+003	3.781733e+002
1.568888e+003	3.816693e+002
1.569852e+003	3.841913e+002
1.570816e+003	3.843792e+002
1.571780e+003	3.850323e+002
1.572745e+003	3.871299e+002
1.573709e+003	3.899566e+002
1.574673e+003	3.936953e+002
1.575637e+003	3.976674e+002
1.576601e+003	3.999240e+002
1.577566e+003	3.996482e+002
1.578530e+003	3.989203e+002
1.579494e+003	4.000683e+002
1.580458e+003	4.026029e+002
1.581423e+003	4.049072e+002
1.582387e+003	4.072384e+002
1.583351e+003	4.086647e+002
1.584315e+003	4.087624e+002
1.585280e+003	4.089442e+002
1.586244e+003	4.090262e+002
1.587208e+003	4.093642e+002
1.588172e+003	4.107994e+002
1.589136e+003	4.126471e+002
1.590101e+003	4.135873e+002
1.591065e+003	4.133514e+002
1.592029e+003	4.127317e+002
1.592993e+003	4.122549e+002
1.593958e+003	4.115717e+002
1.594922e+003	4.101577e+002
1.595886e+003	4.080779e+002
1.596850e+003	4.060765e+002
1.597815e+003	4.039800e+002
1.598779e+003	4.023515e+002
1.599743e+003	4.015959e+002
1.600707e+003	4.009191e+002
1.601672e+003	4.004248e+002
1.602636e+003	3.994193e+002
1.603600e+003	3.966951e+002
1.604564e+003	3.924849e+002
1.605528e+003	3.886324e+002
1.606493e+003	3.862895e+002
1.607457e+003	3.842003e+002
1.608421e+003	3.799923e+002
1.609385e+003	3.737906e+002
1.610350e+003	3.690539e+002
1.611314e+003	3.664622e+002
1.612278e+003	3.629576e+002
1.613242e+003	3.581369e+002
1.614207e+003	3.527023e+002
1.615171e+003	3.459666e+002
1.616135e+003	3.394410e+002
1.617099e+003	3.350059e+002
1.618063e+003	3.318509e+002
1.619028e+003	3.277387e+002
1.619992e+003	3.218138e+002
1.620956e+003	3.150428e+002
1.621920e+003	3.084696e+002
1.622885e+003	3.022715e+002
1.623849e+003	2.966296e+002
1.624813e+003	2.915685e+002
1.625777e+003	2.868259e+002
1.626742e+003	2.822958e+002
1.627706e+003	2.774750e+002
1.628670e+003	2.726895e+002
1.629634e+003	2.672798e+002
1.630599e+003	2.602798e+002
1.631563e+003	2.529474e+002
1.632527e+003	2.473844e+002
1.633491e+003	2.437385e+002
1.634455e+003	2.399269e+002
1.635420e+003	2.343407e+002
1.636384e+003	2.281964e+002
1.637348e+003	2.238391e+002
1.638312e+003	2.211123e+002
1.639277e+003	2.178422e+002
1.640241e+003	2.143129e+002
1.641205e+003	2.097065e+002
1.642169e+003	2.024267e+002
1.643134e+003	1.958645e+002
1.644098e+003	1.919466e+002
1.645062e+003	1.891318e+002
1.646026e+003	1.860532e+002
1.646990e+003	1.827777e+002
1.647955e+003	1.800161e+002
1.648919e+003	1.779380e+002
1.649883e+003	1.755968e+002
1.650847e+003	1.721812e+002
1.651812e+003	1.681134e+002
1.652776e+003	1.638877e+002
1.653740e+003	1.595139e+002
1.654704e+003	1.569128e+002
1.655669e+003	1.568089e+002
1.656633e+003	1.560796e+002
1.657597e+003	1.533734e+002
1.658561e+003	1.500417e+002
1.659526e+003	1.469068e+002
1.660490e+003	1.439578e+002
1.661454e+003	1.410941e+002
1.662418e+003	1.383795e+002
1.663382e+003	1.359546e+002
1.664347e+003	1.337249e+002
1.665311e+003	1.317873e+002
1.666275e+003	1.307113e+002
1.667239e+003	1.300926e+002
1.668204e+003	1.285875e+002
1.669168e+003	1.262636e+002
1.670132e+003	1.242494e+002
1.671096e+003	1.227111e+002
1.672061e+003	1.212855e+002
1.673025e+003	1.200764e+002
1.673989e+003	1.186794e+002
1.674953e+003	1.162454e+002
1.675917e+003	1.132877e+002
1.676882e+003	1.112116e+002
1.677846e+003	1.102777e+002
1.678810e+003	1.094360e+002
1.679774e+003	1.079427e+002
1.680739e+003	1.065699e+002
1.681703e+003	1.064782e+002
1.682667e+003	1.069306e+002
1.683631e+003	1.060983e+002
1.684596e+003	1.040125e+002
1.685560e+003	1.024993e+002
1.686524e+003	1.022402e+002
1.687488e+003	1.020602e+002
1.688453e+003	1.010299e+002
1.689417e+003	9.957553e+001
1.690381e+003	9.848730e+001
1.691345e+003	9.768973e+001
1.692309e+003	9.680711e+001
1.693274e+003	9.570981e+001
1.694238e+003	9.474727e+001
1.695202e+003	9.425573e+001
1.696166e+003	9.374670e+001
1.697131e+003	9.269527e+001
1.698095e+003	9.147880e+001
1.699059e+003	9.079016e+001
1.700023e+003	9.059611e+001
1.700988e+003	9.025706e+001
1.701952e+003	8.947470e+001
1.702916e+003	8.862794e+001
1.703880e+003	8.817720e+001
1.704844e+003	8.802166e+001
1.705809e+003	8.770972e+001
1.706773e+003	8.722382e+001
1.707737e+003	8.634553e+001
1.708701e+003	8.448448e+001
1.709666e+003	8.309057e+001
1.710630e+003	8.278741e+001
1.711594e+003	8.272105e+001
1.712558e+003	8.238528e+001
1.713523e+003	8.183152e+001
1.714487e+003	8.110684e+001
1.715451e+003	8.033712e+001
1.716415e+003	7.990843e+001
1.717380e+003	7.996812e+001
1.718344e+003	7.985696e+001
1.719308e+003	7.874489e+001
1.720272e+003	7.714645e+001
1.721236e+003	7.706931e+001
1.722201e+003	7.897108e+001
1.723165e+003	8.029000e+001
1.724129e+003	8.107702e+001
1.725093e+003	8.100475e+001
1.726058e+003	7.944600e+001
1.727022e+003	7.795084e+001
1.727986e+003	7.751940e+001
1.728950e+003	7.747677e+001
1.729915e+003	7.678223e+001
1.730879e+003	7.553471e+001
1.731843e+003	7.465953e+001
1.732807e+003	7.458476e+001
1.733771e+003	7.482419e+001
1.734736e+003	7.492890e+001
1.735700e+003	7.488492e+001
1.736664e+003	7.446605e+001
1.737628e+003	7.363557e+001
1.738593e+003	7.349707e+001
1.739557e+003	7.444302e+001
1.740521e+003	7.494067e+001
1.741485e+003	7.423605e+001
1.742450e+003	7.331480e+001
1.743414e+003	7.279194e+001
1.744378e+003	7.250805e+001
1.745342e+003	7.232756e+001
1.746307e+003	7.217832e+001
1.747271e+003	7.187273e+001
1.748235e+003	7.133913e+001
1.749199e+003	7.097475e+001
1.750163e+003	7.124706e+001
1.751128e+003	7.170536e+001
1.752092e+003	7.156833e+001
1.753056e+003	7.102246e+001
1.754020e+003	7.089436e+001
1.754985e+003	7.130802e+001
1.755949e+003	7.169576e+001
1.756913e+003	7.187591e+001
1.757877e+003	7.170412e+001
1.758842e+003	7.084435e+001
1.759806e+003	6.964262e+001
1.760770e+003	6.906741e+001
1.761734e+003	6.913587e+001
1.762698e+003	6.929831e+001
1.763663e+003	6.967422e+001
1.764627e+003	6.994221e+001
1.765591e+003	7.022168e+001
1.766555e+003	7.020567e+001
1.767520e+003	6.921067e+001
1.768484e+003	6.800035e+001
1.769448e+003	6.782881e+001
1.770412e+003	6.849734e+001
1.771377e+003	6.873244e+001
1.772341e+003	6.810896e+001
1.773305e+003	6.755952e+001
1.774269e+003	6.793880e+001
1.775234e+003	6.885401e+001
1.776198e+003	6.942529e+001
1.777162e+003	6.968134e+001
1.778126e+003	6.976066e+001
1.779090e+003	6.946985e+001
1.780055e+003	6.919904e+001
1.781019e+003	6.924046e+001
1.781983e+003	6.923491e+001
1.782947e+003	6.897710e+001
1.783912e+003	6.850166e+001
1.784876e+003	6.759574e+001
1.785840e+003	6.665287e+001
1.786804e+003	6.653300e+001
1.787769e+003	6.731507e+001
1.788733e+003	6.804395e+001
1.789697e+003	6.811452e+001
1.790661e+003	6.782925e+001
1.791625e+003	6.753255e+001
1.792590e+003	6.728209e+001
1.793554e+003	6.712934e+001
1.794518e+003	6.704347e+001
1.795482e+003	6.715394e+001
1.796447e+003	6.760107e+001
1.797411e+003	6.798705e+001
1.798375e+003	6.806973e+001
1.799339e+003	6.785879e+001
1.800304e+003	6.724887e+001
1.801268e+003	6.640794e+001
1.802232e+003	6.585393e+001
1.803196e+003	6.566007e+001
1.804161e+003	6.581724e+001
1.805125e+003	6.655627e+001
1.806089e+003	6.710414e+001
1.807053e+003	6.701405e+001
1.808017e+003	6.671066e+001
1.808982e+003	6.655660e+001
1.809946e+003	6.653224e+001
1.810910e+003	6.652888e+001
1.811874e+003	6.653506e+001
1.812839e+003	6.661073e+001
1.813803e+003	6.675087e+001
1.814767e+003	6.674697e+001
1.815731e+003	6.636380e+001
1.816696e+003	6.590603e+001
1.817660e+003	6.630547e+001
1.818624e+003	6.767032e+001
1.819588e+003	6.788937e+001
1.820552e+003	6.622177e+001
1.821517e+003	6.528369e+001
1.822481e+003	6.588946e+001
1.823445e+003	6.649311e+001
1.824409e+003	6.659277e+001
1.825374e+003	6.649876e+001
1.826338e+003	6.637779e+001
1.827302e+003	6.632265e+001
1.828266e+003	6.655378e+001
1.829231e+003	6.705099e+001
1.830195e+003	6.727361e+001
1.831159e+003	6.685714e+001
1.832123e+003	6.627441e+001
1.833088e+003	6.612437e+001
1.834052e+003	6.602800e+001
1.835016e+003	6.503099e+001
1.835980e+003	6.353395e+001
1.836944e+003	6.324636e+001
1.837909e+003	6.436903e+001
1.838873e+003	6.534893e+001
1.839837e+003	6.546812e+001
1.840801e+003	6.521641e+001
1.841766e+003	6.501948e+001
1.842730e+003	6.502858e+001
1.843694e+003	6.572505e+001
1.844658e+003	6.729813e+001
1.845623e+003	6.761470e+001
1.846587e+003	6.537133e+001
1.847551e+003	6.399363e+001
1.848515e+003	6.428187e+001
1.849479e+003	6.469583e+001
1.850444e+003	6.468307e+001
1.851408e+003	6.453742e+001
1.852372e+003	6.436700e+001
1.853336e+003	6.428838e+001
1.854301e+003	6.463664e+001
1.855265e+003	6.532803e+001
1.856229e+003	6.572686e+001
1.857193e+003	6.549649e+001
1.858158e+003	6.495242e+001
1.859122e+003	6.419598e+001
1.860086e+003	6.345300e+001
1.861050e+003	6.387936e+001
1.862015e+003	6.539646e+001
1.862979e+003	6.599303e+001
1.863943e+003	6.537360e+001
1.864907e+003	6.450900e+001
1.865871e+003	6.351643e+001
1.866836e+003	6.296516e+001
1.867800e+003	6.358962e+001
1.868764e+003	6.466499e+001
1.869728e+003	6.480068e+001
1.870693e+003	6.416421e+001
1.871657e+003	6.394579e+001
1.872621e+003	6.432084e+001
1.873585e+003	6.462883e+001
1.874550e+003	6.474672e+001
1.875514e+003	6.485712e+001
1.876478e+003	6.510358e+001
1.877442e+003	6.530949e+001
1.878406e+003	6.534241e+001
1.879371e+003	6.514938e+001
1.880335e+003	6.451155e+001
1.881299e+003	6.364315e+001
1.882263e+003	6.330440e+001
1.883228e+003	6.377845e+001
1.884192e+003	6.438132e+001
1.885156e+003	6.445713e+001
1.886120e+003	6.419317e+001
1.887085e+003	6.386276e+001
1.888049e+003	6.349578e+001
1.889013e+003	6.377633e+001
1.889977e+003	6.489375e+001
1.890942e+003	6.511624e+001
1.891906e+003	6.366705e+001
1.892870e+003	6.258094e+001
1.893834e+003	6.322049e+001
1.894798e+003	6.430993e+001
1.895763e+003	6.422175e+001
1.896727e+003	6.350550e+001
1.897691e+003	6.381226e+001
1.898655e+003	6.526141e+001
1.899620e+003	6.582937e+001
1.900584e+003	6.448493e+001
