# Supplementary material for: Characterization of biocarbon generated by high- and low-temperature pyrolysis of soy hulls and coffee chaff: for polymer composite applications
Source: R Soc Open Sci. 2018 Aug 22;5(8):171970. doi: 10.1098/rsos.171970 (PMC6124110; doi:10.1098/rsos.171970)
Supplement: RSOS ESM.zip [file rsos171970supp2.zip › RSOS Raman/LightCoffee900C30m-pq3.CSV]

-2.016894e+001	0.000000e+000
-1.920471e+001	0.000000e+000
-1.824047e+001	0.000000e+000
-1.727624e+001	0.000000e+000
-1.631201e+001	0.000000e+000
-1.534777e+001	0.000000e+000
-1.438354e+001	0.000000e+000
-1.341931e+001	0.000000e+000
-1.245507e+001	0.000000e+000
-1.149084e+001	0.000000e+000
-1.052661e+001	0.000000e+000
-9.562373e+000	0.000000e+000
-8.598140e+000	0.000000e+000
-7.633906e+000	0.000000e+000
-6.669673e+000	0.000000e+000
-5.705440e+000	0.000000e+000
-4.741206e+000	0.000000e+000
-3.776973e+000	0.000000e+000
-2.812739e+000	0.000000e+000
-1.848506e+000	0.000000e+000
-8.842728e-001	0.000000e+000
7.996053e-002	0.000000e+000
1.044194e+000	0.000000e+000
2.008427e+000	0.000000e+000
2.972661e+000	0.000000e+000
3.936894e+000	0.000000e+000
4.901127e+000	0.000000e+000
5.865361e+000	0.000000e+000
6.829594e+000	0.000000e+000
7.793827e+000	0.000000e+000
8.758060e+000	0.000000e+000
9.722294e+000	0.000000e+000
1.068653e+001	0.000000e+000
1.165076e+001	0.000000e+000
1.261499e+001	0.000000e+000
1.357923e+001	0.000000e+000
1.454346e+001	0.000000e+000
1.550769e+001	0.000000e+000
1.647193e+001	0.000000e+000
1.743616e+001	0.000000e+000
1.840039e+001	0.000000e+000
1.936463e+001	0.000000e+000
2.032886e+001	0.000000e+000
2.129309e+001	0.000000e+000
2.225733e+001	0.000000e+000
2.322156e+001	0.000000e+000
2.418579e+001	0.000000e+000
2.515003e+001	0.000000e+000
2.611426e+001	0.000000e+000
2.707849e+001	0.000000e+000
2.804273e+001	0.000000e+000
2.900696e+001	0.000000e+000
2.997119e+001	0.000000e+000
3.093543e+001	0.000000e+000
3.189966e+001	0.000000e+000
3.286390e+001	0.000000e+000
3.382813e+001	0.000000e+000
3.479236e+001	0.000000e+000
3.575660e+001	0.000000e+000
3.672083e+001	0.000000e+000
3.768506e+001	0.000000e+000
3.864930e+001	0.000000e+000
3.961353e+001	0.000000e+000
4.057776e+001	0.000000e+000
4.154199e+001	0.000000e+000
4.250623e+001	0.000000e+000
4.347046e+001	0.000000e+000
4.443469e+001	0.000000e+000
4.539893e+001	0.000000e+000
4.636316e+001	0.000000e+000
4.732739e+001	0.000000e+000
4.829163e+001	0.000000e+000
4.925586e+001	0.000000e+000
5.022009e+001	1.070573e+002
5.118433e+001	1.062878e+002
5.214856e+001	1.057624e+002
5.311279e+001	1.053473e+002
5.407703e+001	1.050287e+002
5.504126e+001	1.048114e+002
5.600549e+001	1.047959e+002
5.696973e+001	1.046772e+002
5.793396e+001	1.046349e+002
5.889819e+001	1.044318e+002
5.986243e+001	1.036564e+002
6.082666e+001	1.009372e+002
6.179089e+001	9.833652e+001
6.275513e+001	9.684103e+001
6.371936e+001	9.668560e+001
6.468359e+001	9.742171e+001
6.564783e+001	9.809532e+001
6.661206e+001	9.869207e+001
6.757629e+001	9.898576e+001
6.854053e+001	9.878695e+001
6.950476e+001	9.792199e+001
7.046899e+001	9.721230e+001
7.143323e+001	9.663682e+001
7.239746e+001	9.610303e+001
7.336169e+001	9.547435e+001
7.432593e+001	9.467294e+001
7.529016e+001	9.386977e+001
7.625439e+001	9.303041e+001
7.721863e+001	9.225831e+001
7.818286e+001	9.183218e+001
7.914709e+001	9.209678e+001
8.011133e+001	9.262943e+001
8.107556e+001	9.341245e+001
8.203979e+001	9.436909e+001
8.300403e+001	9.516277e+001
8.396826e+001	9.504959e+001
8.493250e+001	9.433826e+001
8.589673e+001	9.339715e+001
8.686096e+001	9.264749e+001
8.782520e+001	9.224260e+001
8.878943e+001	9.204802e+001
8.975366e+001	9.210903e+001
9.071790e+001	9.226625e+001
9.168213e+001	9.215230e+001
9.264636e+001	9.144951e+001
9.361060e+001	9.061230e+001
9.457483e+001	8.961597e+001
9.553906e+001	8.855600e+001
9.650330e+001	8.788510e+001
9.746753e+001	8.819718e+001
9.843176e+001	8.873090e+001
9.939600e+001	8.911918e+001
1.003602e+002	8.910098e+001
1.013245e+002	8.876485e+001
1.022887e+002	8.848815e+001
1.032529e+002	8.822937e+001
1.042172e+002	8.789016e+001
1.051814e+002	8.733625e+001
1.061456e+002	8.646061e+001
1.071099e+002	8.570808e+001
1.080741e+002	8.504691e+001
1.090383e+002	8.449051e+001
1.100026e+002	8.411528e+001
1.109668e+002	8.411553e+001
1.119310e+002	8.417924e+001
1.128953e+002	8.425597e+001
1.138595e+002	8.430997e+001
1.148237e+002	8.429482e+001
1.157880e+002	8.427947e+001
1.167522e+002	8.411855e+001
1.177164e+002	8.369348e+001
1.186807e+002	8.295100e+001
1.196449e+002	8.218472e+001
1.206091e+002	8.190812e+001
1.215734e+002	8.194355e+001
1.225376e+002	8.201409e+001
1.235018e+002	8.175342e+001
1.244661e+002	8.091394e+001
1.254303e+002	8.022652e+001
1.263945e+002	7.983556e+001
1.273588e+002	7.967873e+001
1.283230e+002	7.944882e+001
1.292872e+002	7.885196e+001
1.302515e+002	7.838817e+001
1.312157e+002	7.827115e+001
1.321799e+002	7.850130e+001
1.331442e+002	7.859973e+001
1.341084e+002	7.801064e+001
1.350726e+002	7.742162e+001
1.360369e+002	7.725536e+001
1.370011e+002	7.774324e+001
1.379653e+002	7.846587e+001
1.389296e+002	7.836775e+001
1.398938e+002	7.767581e+001
1.408580e+002	7.680284e+001
1.418223e+002	7.623433e+001
1.427865e+002	7.618745e+001
1.437507e+002	7.588649e+001
1.447150e+002	7.510007e+001
1.456792e+002	7.413879e+001
1.466434e+002	7.367749e+001
1.476077e+002	7.411526e+001
1.485719e+002	7.461391e+001
1.495361e+002	7.515237e+001
1.505004e+002	7.566633e+001
1.514646e+002	7.602642e+001
1.524288e+002	7.651168e+001
1.533931e+002	7.666866e+001
1.543573e+002	7.592337e+001
1.553215e+002	7.414852e+001
1.562858e+002	7.204121e+001
1.572500e+002	7.170393e+001
1.582142e+002	7.248744e+001
1.591785e+002	7.347652e+001
1.601427e+002	7.389291e+001
1.611069e+002	7.352347e+001
1.620712e+002	7.333959e+001
1.630354e+002	7.362680e+001
1.639996e+002	7.394769e+001
1.649639e+002	7.369747e+001
1.659281e+002	7.217776e+001
1.668923e+002	7.111401e+001
1.678566e+002	7.095346e+001
1.688208e+002	7.141904e+001
1.697850e+002	7.190977e+001
1.707493e+002	7.183365e+001
1.717135e+002	7.149231e+001
1.726777e+002	7.105225e+001
1.736420e+002	7.058363e+001
1.746062e+002	7.010360e+001
1.755704e+002	6.958073e+001
1.765347e+002	6.906876e+001
1.774989e+002	6.866807e+001
1.784631e+002	6.841395e+001
1.794274e+002	6.828111e+001
1.803916e+002	6.797034e+001
1.813558e+002	6.740993e+001
1.823201e+002	6.695630e+001
1.832843e+002	6.685799e+001
1.842485e+002	6.725807e+001
1.852128e+002	6.761161e+001
1.861770e+002	6.781075e+001
1.871412e+002	6.785845e+001
1.881055e+002	6.776033e+001
1.890697e+002	6.750608e+001
1.900339e+002	6.729414e+001
1.909982e+002	6.719416e+001
1.919624e+002	6.718812e+001
1.929266e+002	6.724688e+001
1.938909e+002	6.734369e+001
1.948551e+002	6.749850e+001
1.958193e+002	6.777536e+001
1.967836e+002	6.822667e+001
1.977478e+002	6.873670e+001
1.987120e+002	6.858674e+001
1.996763e+002	6.714358e+001
2.006405e+002	6.591674e+001
2.016047e+002	6.523631e+001
2.025690e+002	6.511616e+001
2.035332e+002	6.515431e+001
2.044974e+002	6.511084e+001
2.054617e+002	6.517699e+001
2.064259e+002	6.567302e+001
2.073901e+002	6.677204e+001
2.083544e+002	6.772508e+001
2.093186e+002	6.728562e+001
2.102828e+002	6.614185e+001
2.112471e+002	6.493807e+001
2.122113e+002	6.427959e+001
2.131755e+002	6.426746e+001
2.141398e+002	6.450174e+001
2.151040e+002	6.498908e+001
2.160682e+002	6.560521e+001
2.170325e+002	6.617490e+001
2.179967e+002	6.661724e+001
2.189609e+002	6.693458e+001
2.199252e+002	6.729598e+001
2.208894e+002	6.758402e+001
2.218536e+002	6.757404e+001
2.228179e+002	6.703706e+001
2.237821e+002	6.619883e+001
2.247463e+002	6.482662e+001
2.257106e+002	6.316440e+001
2.266748e+002	6.171637e+001
2.276390e+002	6.134704e+001
2.286033e+002	6.165549e+001
2.295675e+002	6.242023e+001
2.305317e+002	6.352467e+001
2.314960e+002	6.481783e+001
2.324602e+002	6.533785e+001
2.334244e+002	6.494946e+001
2.343887e+002	6.453255e+001
2.353529e+002	6.450782e+001
2.363171e+002	6.501823e+001
2.372814e+002	6.525453e+001
2.382456e+002	6.513667e+001
2.392098e+002	6.484202e+001
2.401741e+002	6.431402e+001
2.411383e+002	6.345050e+001
2.421025e+002	6.287168e+001
2.430668e+002	6.321205e+001
2.440310e+002	6.387456e+001
2.449952e+002	6.438213e+001
2.459595e+002	6.434291e+001
2.469237e+002	6.394507e+001
2.478879e+002	6.369528e+001
2.488522e+002	6.357201e+001
2.498164e+002	6.365901e+001
2.507806e+002	6.408860e+001
2.517449e+002	6.517061e+001
2.527091e+002	6.563279e+001
2.536733e+002	6.513603e+001
2.546376e+002	6.418439e+001
2.556018e+002	6.362897e+001
2.565660e+002	6.403076e+001
2.575303e+002	6.419188e+001
2.584945e+002	6.372398e+001
2.594587e+002	6.289679e+001
2.604230e+002	6.225177e+001
2.613872e+002	6.248668e+001
2.623514e+002	6.290036e+001
2.633157e+002	6.296392e+001
2.642799e+002	6.268873e+001
2.652441e+002	6.233596e+001
2.662084e+002	6.254316e+001
2.671726e+002	6.311073e+001
2.681368e+002	6.342521e+001
2.691011e+002	6.334070e+001
2.700653e+002	6.291184e+001
2.710295e+002	6.250519e+001
2.719938e+002	6.218187e+001
2.729580e+002	6.186382e+001
2.739222e+002	6.146272e+001
2.748865e+002	6.097224e+001
2.758507e+002	6.068928e+001
2.768149e+002	6.082198e+001
2.777792e+002	6.111027e+001
2.787434e+002	6.153036e+001
2.797076e+002	6.203146e+001
2.806719e+002	6.238079e+001
2.816361e+002	6.204118e+001
2.826003e+002	6.145843e+001
2.835646e+002	6.108082e+001
2.845288e+002	6.121276e+001
2.854930e+002	6.186702e+001
2.864573e+002	6.276974e+001
2.874215e+002	6.414372e+001
2.883857e+002	6.508444e+001
2.893500e+002	6.473289e+001
2.903142e+002	6.235190e+001
2.912784e+002	6.073834e+001
2.922427e+002	6.006936e+001
2.932069e+002	5.994864e+001
2.941711e+002	6.013069e+001
2.951354e+002	6.059720e+001
2.960996e+002	6.111715e+001
2.970638e+002	6.162124e+001
2.980281e+002	6.208028e+001
2.989923e+002	6.244834e+001
2.999565e+002	6.267648e+001
3.009208e+002	6.273512e+001
3.018850e+002	6.264488e+001
3.028492e+002	6.242132e+001
3.038135e+002	6.220562e+001
3.047777e+002	6.221173e+001
3.057419e+002	6.268124e+001
3.067062e+002	6.301273e+001
3.076704e+002	6.322622e+001
3.086346e+002	6.328349e+001
3.095989e+002	6.308284e+001
3.105631e+002	6.218214e+001
3.115273e+002	6.149100e+001
3.124916e+002	6.140771e+001
3.134558e+002	6.170610e+001
3.144200e+002	6.197029e+001
3.153843e+002	6.170043e+001
3.163485e+002	6.136511e+001
3.173127e+002	6.154323e+001
3.182770e+002	6.212629e+001
3.192412e+002	6.274886e+001
3.202054e+002	6.271839e+001
3.211696e+002	6.200081e+001
3.221339e+002	6.174714e+001
3.230981e+002	6.220803e+001
3.240623e+002	6.310945e+001
3.250266e+002	6.359858e+001
3.259908e+002	6.315707e+001
3.269550e+002	6.282567e+001
3.279193e+002	6.276569e+001
3.288835e+002	6.287563e+001
3.298477e+002	6.283615e+001
3.308120e+002	6.216461e+001
3.317762e+002	6.161673e+001
3.327404e+002	6.151261e+001
3.337047e+002	6.180182e+001
3.346689e+002	6.224757e+001
3.356331e+002	6.261555e+001
3.365974e+002	6.288618e+001
3.375616e+002	6.290876e+001
3.385258e+002	6.265669e+001
3.394901e+002	6.226325e+001
3.404543e+002	6.225863e+001
3.414185e+002	6.297192e+001
3.423828e+002	6.345853e+001
3.433470e+002	6.354146e+001
3.443112e+002	6.326096e+001
3.452755e+002	6.286359e+001
3.462397e+002	6.195124e+001
3.472039e+002	6.127337e+001
3.481682e+002	6.117167e+001
3.491324e+002	6.158959e+001
3.500966e+002	6.209383e+001
3.510609e+002	6.218977e+001
3.520251e+002	6.216030e+001
3.529893e+002	6.216235e+001
3.539536e+002	6.224470e+001
3.549178e+002	6.240292e+001
3.558820e+002	6.267794e+001
3.568463e+002	6.308281e+001
3.578105e+002	6.330621e+001
3.587747e+002	6.321344e+001
3.597390e+002	6.282018e+001
3.607032e+002	6.242836e+001
3.616674e+002	6.190443e+001
3.626317e+002	6.153977e+001
3.635959e+002	6.145450e+001
3.645602e+002	6.162315e+001
3.655244e+002	6.182838e+001
3.664886e+002	6.164929e+001
3.674529e+002	6.165110e+001
3.684171e+002	6.235743e+001
3.693813e+002	6.369135e+001
3.703456e+002	6.506774e+001
3.713098e+002	6.521652e+001
3.722740e+002	6.459726e+001
3.732383e+002	6.394268e+001
3.742025e+002	6.343941e+001
3.751667e+002	6.311647e+001
3.761310e+002	6.312454e+001
3.770952e+002	6.376925e+001
3.780594e+002	6.417978e+001
3.790237e+002	6.405196e+001
3.799879e+002	6.347999e+001
3.809521e+002	6.307903e+001
3.819164e+002	6.328766e+001
3.828806e+002	6.355490e+001
3.838448e+002	6.381832e+001
3.848091e+002	6.401450e+001
3.857733e+002	6.406645e+001
3.867375e+002	6.369353e+001
3.877018e+002	6.324336e+001
3.886660e+002	6.308031e+001
3.896302e+002	6.323940e+001
3.905945e+002	6.355094e+001
3.915587e+002	6.355237e+001
3.925229e+002	6.317719e+001
3.934872e+002	6.267587e+001
3.944514e+002	6.189180e+001
3.954156e+002	6.095294e+001
3.963799e+002	6.047654e+001
3.973441e+002	6.134772e+001
3.983083e+002	6.193264e+001
3.992726e+002	6.164875e+001
4.002368e+002	6.085540e+001
4.012010e+002	6.055969e+001
4.021653e+002	6.193996e+001
4.031295e+002	6.347945e+001
4.040937e+002	6.433746e+001
4.050580e+002	6.459055e+001
4.060222e+002	6.467623e+001
4.069864e+002	6.528575e+001
4.079507e+002	6.621012e+001
4.089149e+002	6.634448e+001
4.098791e+002	6.545584e+001
4.108434e+002	6.409384e+001
4.118076e+002	6.353221e+001
4.127718e+002	6.488444e+001
4.137361e+002	6.564931e+001
4.147003e+002	6.572195e+001
4.156645e+002	6.531109e+001
4.166288e+002	6.460854e+001
4.175930e+002	6.309123e+001
4.185572e+002	6.224476e+001
4.195215e+002	6.296909e+001
4.204857e+002	6.449265e+001
4.214499e+002	6.581057e+001
4.224142e+002	6.604913e+001
4.233784e+002	6.558192e+001
4.243426e+002	6.532675e+001
4.253069e+002	6.523501e+001
4.262711e+002	6.514485e+001
4.272353e+002	6.484509e+001
4.281996e+002	6.416389e+001
4.291638e+002	6.372864e+001
4.301280e+002	6.370018e+001
4.310923e+002	6.390244e+001
4.320565e+002	6.421523e+001
4.330207e+002	6.475655e+001
4.339850e+002	6.497739e+001
4.349492e+002	6.456703e+001
4.359134e+002	6.395083e+001
4.368777e+002	6.346867e+001
4.378419e+002	6.332072e+001
4.388061e+002	6.341762e+001
4.397704e+002	6.364259e+001
4.407346e+002	6.388461e+001
4.416988e+002	6.397642e+001
4.426631e+002	6.380916e+001
4.436273e+002	6.341932e+001
4.445915e+002	6.356446e+001
4.455558e+002	6.438896e+001
4.465200e+002	6.503756e+001
4.474842e+002	6.492244e+001
4.484485e+002	6.391531e+001
4.494127e+002	6.315492e+001
4.503769e+002	6.293076e+001
4.513412e+002	6.272413e+001
4.523054e+002	6.229803e+001
4.532696e+002	6.164028e+001
4.542339e+002	6.105127e+001
4.551981e+002	6.096751e+001
4.561623e+002	6.093567e+001
4.571266e+002	6.061034e+001
4.580908e+002	5.994994e+001
4.590550e+002	5.918197e+001
4.600193e+002	5.888509e+001
4.609835e+002	5.902543e+001
4.619477e+002	5.921856e+001
4.629120e+002	5.945034e+001
4.638762e+002	5.967754e+001
4.648404e+002	5.971261e+001
4.658047e+002	5.941558e+001
4.667689e+002	5.895477e+001
4.677331e+002	5.819910e+001
4.686974e+002	5.731869e+001
4.696616e+002	5.662069e+001
4.706258e+002	5.638613e+001
4.715901e+002	5.626020e+001
4.725543e+002	5.603087e+001
4.735185e+002	5.570930e+001
4.744828e+002	5.534901e+001
4.754470e+002	5.500636e+001
4.764112e+002	5.466062e+001
4.773755e+002	5.431404e+001
4.783397e+002	5.397107e+001
4.793039e+002	5.353148e+001
4.802682e+002	5.286402e+001
4.812324e+002	5.185349e+001
4.821966e+002	5.104725e+001
4.831609e+002	5.034665e+001
4.841251e+002	4.983640e+001
4.850893e+002	4.965284e+001
4.860536e+002	4.989230e+001
4.870178e+002	5.004267e+001
4.879820e+002	4.985004e+001
4.889463e+002	4.957061e+001
4.899105e+002	4.930206e+001
4.908747e+002	4.908959e+001
4.918390e+002	4.894314e+001
4.928032e+002	4.901895e+001
4.937674e+002	4.920782e+001
4.947317e+002	4.936186e+001
4.956959e+002	4.941893e+001
4.966601e+002	4.937420e+001
4.976244e+002	4.922197e+001
4.985886e+002	4.896913e+001
4.995528e+002	4.861176e+001
5.005171e+002	4.794095e+001
5.014813e+002	4.714479e+001
5.024455e+002	4.684308e+001
5.034098e+002	4.772404e+001
5.043740e+002	4.847112e+001
5.053382e+002	4.871924e+001
5.063025e+002	4.857595e+001
5.072667e+002	4.825935e+001
5.082309e+002	4.789872e+001
5.091952e+002	4.756623e+001
5.101594e+002	4.728676e+001
5.111236e+002	4.708223e+001
5.120879e+002	4.704241e+001
5.130521e+002	4.727284e+001
5.140164e+002	4.782216e+001
5.149806e+002	4.805599e+001
5.159448e+002	4.785897e+001
5.169091e+002	4.761588e+001
5.178733e+002	4.759398e+001
5.188375e+002	4.781960e+001
5.198018e+002	4.797479e+001
5.207660e+002	4.799337e+001
5.217302e+002	4.797865e+001
5.226945e+002	4.807099e+001
5.236587e+002	4.827124e+001
5.246229e+002	4.833152e+001
5.255872e+002	4.753032e+001
5.265514e+002	4.655132e+001
5.275156e+002	4.610703e+001
5.284799e+002	4.633531e+001
5.294441e+002	4.692345e+001
5.304083e+002	4.707922e+001
5.313726e+002	4.662717e+001
5.323368e+002	4.635571e+001
5.333010e+002	4.634435e+001
5.342653e+002	4.654917e+001
5.352295e+002	4.689709e+001
5.361937e+002	4.750118e+001
5.371580e+002	4.803228e+001
5.381222e+002	4.861734e+001
5.390864e+002	4.904402e+001
5.400507e+002	4.898429e+001
5.410149e+002	4.815752e+001
5.419791e+002	4.725357e+001
5.429434e+002	4.723951e+001
5.439076e+002	4.766936e+001
5.448718e+002	4.796942e+001
5.458361e+002	4.777002e+001
5.468003e+002	4.714463e+001
5.477645e+002	4.671243e+001
5.487288e+002	4.638159e+001
5.496930e+002	4.625606e+001
5.506572e+002	4.659563e+001
5.516215e+002	4.737172e+001
5.525857e+002	4.777301e+001
5.535499e+002	4.697945e+001
5.545142e+002	4.653894e+001
5.554784e+002	4.694208e+001
5.564426e+002	4.791929e+001
5.574069e+002	4.884515e+001
5.583711e+002	4.937891e+001
5.593353e+002	4.952586e+001
5.602996e+002	4.925756e+001
5.612638e+002	4.873607e+001
5.622280e+002	4.823359e+001
5.631923e+002	4.800836e+001
5.641565e+002	4.800579e+001
5.651207e+002	4.765744e+001
5.660850e+002	4.676543e+001
5.670491e+002	4.614822e+001
5.680134e+002	4.659339e+001
5.689776e+002	4.836949e+001
5.699418e+002	4.973212e+001
5.709061e+002	5.054560e+001
5.718703e+002	5.083283e+001
5.728345e+002	5.017564e+001
5.737988e+002	4.878542e+001
5.747630e+002	4.776212e+001
5.757272e+002	4.848351e+001
5.766915e+002	4.969112e+001
5.776557e+002	5.058661e+001
5.786199e+002	5.104911e+001
5.795842e+002	5.110970e+001
5.805484e+002	5.075984e+001
5.815126e+002	4.993478e+001
5.824769e+002	4.954362e+001
5.834411e+002	4.963004e+001
5.844053e+002	4.997783e+001
5.853696e+002	5.047240e+001
5.863338e+002	5.132803e+001
5.872980e+002	5.162593e+001
5.882623e+002	5.078497e+001
5.892265e+002	4.996687e+001
5.901907e+002	4.996991e+001
5.911550e+002	5.091209e+001
5.921192e+002	5.189532e+001
5.930834e+002	5.189178e+001
5.940477e+002	5.155302e+001
5.950119e+002	5.129181e+001
5.959761e+002	5.119106e+001
5.969404e+002	5.110614e+001
5.979046e+002	5.076448e+001
5.988688e+002	5.006930e+001
5.998331e+002	4.956400e+001
6.007973e+002	4.918803e+001
6.017615e+002	4.908793e+001
6.027258e+002	4.956901e+001
6.036900e+002	5.105395e+001
6.046542e+002	5.199525e+001
6.056185e+002	5.198330e+001
6.065827e+002	5.166488e+001
6.075469e+002	5.145753e+001
6.085112e+002	5.151195e+001
6.094754e+002	5.168640e+001
6.104396e+002	5.178659e+001
6.114039e+002	5.183417e+001
6.123681e+002	5.189064e+001
6.133323e+002	5.196212e+001
6.142966e+002	5.199691e+001
6.152608e+002	5.187971e+001
6.162250e+002	5.161004e+001
6.171893e+002	5.148475e+001
6.181535e+002	5.178451e+001
6.191177e+002	5.203928e+001
6.200820e+002	5.136953e+001
6.210462e+002	4.891091e+001
6.220104e+002	4.771343e+001
6.229747e+002	4.907981e+001
6.239389e+002	5.101819e+001
6.249031e+002	5.211206e+001
6.258674e+002	5.190407e+001
6.268316e+002	5.123067e+001
6.277958e+002	5.085736e+001
6.287601e+002	5.076250e+001
6.297243e+002	5.107527e+001
6.306885e+002	5.179729e+001
6.316528e+002	5.274662e+001
6.326170e+002	5.350911e+001
6.335812e+002	5.403839e+001
6.345455e+002	5.423755e+001
6.355097e+002	5.383702e+001
6.364739e+002	5.322492e+001
6.374382e+002	5.293844e+001
6.384024e+002	5.320881e+001
6.393666e+002	5.331340e+001
6.403309e+002	5.292725e+001
6.412951e+002	5.246653e+001
6.422593e+002	5.222526e+001
6.432236e+002	5.227375e+001
6.441878e+002	5.239401e+001
6.451520e+002	5.220988e+001
6.461163e+002	5.190192e+001
6.470805e+002	5.175811e+001
6.480447e+002	5.181765e+001
6.490090e+002	5.195015e+001
6.499732e+002	5.192630e+001
6.509374e+002	5.171212e+001
6.519017e+002	5.173799e+001
6.528659e+002	5.221310e+001
6.538301e+002	5.269654e+001
6.547944e+002	5.266136e+001
6.557586e+002	5.188945e+001
6.567228e+002	5.142867e+001
6.576871e+002	5.197496e+001
6.586513e+002	5.268457e+001
6.596155e+002	5.320857e+001
6.605798e+002	5.343132e+001
6.615440e+002	5.338885e+001
6.625082e+002	5.305367e+001
6.634725e+002	5.253119e+001
6.644367e+002	5.193689e+001
6.654009e+002	5.126288e+001
6.663652e+002	5.074693e+001
6.673294e+002	5.077510e+001
6.682936e+002	5.164758e+001
6.692579e+002	5.215803e+001
6.702221e+002	5.205645e+001
6.711863e+002	5.185808e+001
6.721506e+002	5.193742e+001
6.731148e+002	5.234030e+001
6.740790e+002	5.264808e+001
6.750433e+002	5.237041e+001
6.760075e+002	5.208737e+001
6.769717e+002	5.205130e+001
6.779360e+002	5.223488e+001
6.789002e+002	5.250523e+001
6.798644e+002	5.276009e+001
6.808287e+002	5.298546e+001
6.817929e+002	5.312574e+001
6.827571e+002	5.320242e+001
6.837214e+002	5.305280e+001
6.846856e+002	5.235646e+001
6.856498e+002	5.093597e+001
6.866141e+002	5.035416e+001
6.875783e+002	5.131520e+001
6.885425e+002	5.225192e+001
6.895068e+002	5.270850e+001
6.904710e+002	5.278319e+001
6.914352e+002	5.289114e+001
6.923995e+002	5.336145e+001
6.933637e+002	5.374580e+001
6.943279e+002	5.361036e+001
6.952922e+002	5.315979e+001
6.962564e+002	5.273009e+001
6.972206e+002	5.257295e+001
6.981849e+002	5.265376e+001
6.991491e+002	5.273086e+001
7.001133e+002	5.278841e+001
7.010776e+002	5.291684e+001
7.020418e+002	5.313458e+001
7.030060e+002	5.339999e+001
7.039703e+002	5.366562e+001
7.049345e+002	5.425511e+001
7.058987e+002	5.450401e+001
7.068630e+002	5.426676e+001
7.078272e+002	5.369212e+001
7.087914e+002	5.270350e+001
7.097557e+002	5.117437e+001
7.107199e+002	4.993739e+001
7.116841e+002	5.059995e+001
7.126484e+002	5.200233e+001
7.136126e+002	5.274324e+001
7.145768e+002	5.238483e+001
7.155411e+002	5.146346e+001
7.165053e+002	5.122934e+001
7.174695e+002	5.204215e+001
7.184338e+002	5.260579e+001
7.193980e+002	5.278185e+001
7.203622e+002	5.277943e+001
7.213265e+002	5.284700e+001
7.222907e+002	5.307100e+001
7.232549e+002	5.322140e+001
7.242192e+002	5.311025e+001
7.251834e+002	5.289325e+001
7.261476e+002	5.259727e+001
7.271119e+002	5.231524e+001
7.280761e+002	5.225318e+001
7.290403e+002	5.276482e+001
7.300046e+002	5.351302e+001
7.309688e+002	5.339591e+001
7.319330e+002	5.237404e+001
7.328973e+002	5.140790e+001
7.338615e+002	5.158917e+001
7.348257e+002	5.323222e+001
7.357900e+002	5.425239e+001
7.367542e+002	5.448114e+001
7.377184e+002	5.440757e+001
7.386827e+002	5.403497e+001
7.396469e+002	5.343028e+001
7.406111e+002	5.275542e+001
7.415754e+002	5.191771e+001
7.425396e+002	5.141620e+001
7.435038e+002	5.169870e+001
7.444681e+002	5.238367e+001
7.454323e+002	5.292771e+001
7.463965e+002	5.298682e+001
7.473608e+002	5.269587e+001
7.483250e+002	5.261661e+001
7.492892e+002	5.278577e+001
7.502535e+002	5.292331e+001
7.512177e+002	5.293334e+001
7.521819e+002	5.286161e+001
7.531462e+002	5.282194e+001
7.541104e+002	5.281202e+001
7.550746e+002	5.278497e+001
7.560389e+002	5.280819e+001
7.570031e+002	5.283035e+001
7.579673e+002	5.274170e+001
7.589316e+002	5.251048e+001
7.598958e+002	5.229072e+001
7.608600e+002	5.222697e+001
7.618243e+002	5.232176e+001
7.627885e+002	5.273335e+001
7.637527e+002	5.340913e+001
7.647170e+002	5.400414e+001
7.656812e+002	5.405185e+001
7.666454e+002	5.344873e+001
7.676097e+002	5.292868e+001
7.685739e+002	5.223396e+001
7.695381e+002	5.191984e+001
7.705024e+002	5.254832e+001
7.714666e+002	5.390920e+001
7.724308e+002	5.467677e+001
7.733951e+002	5.364991e+001
7.743593e+002	5.290128e+001
7.753235e+002	5.370766e+001
7.762878e+002	5.525283e+001
7.772520e+002	5.625666e+001
7.782162e+002	5.589760e+001
7.791805e+002	5.470485e+001
7.801447e+002	5.413429e+001
7.811089e+002	5.403735e+001
7.820732e+002	5.397480e+001
7.830374e+002	5.379531e+001
7.840016e+002	5.357001e+001
7.849659e+002	5.350017e+001
7.859301e+002	5.379863e+001
7.868943e+002	5.386747e+001
7.878586e+002	5.333183e+001
7.888228e+002	5.288193e+001
7.897870e+002	5.314135e+001
7.907513e+002	5.413678e+001
7.917155e+002	5.502787e+001
7.926797e+002	5.509026e+001
7.936440e+002	5.485280e+001
7.946082e+002	5.462321e+001
7.955724e+002	5.446574e+001
7.965367e+002	5.441593e+001
7.975009e+002	5.451084e+001
7.984651e+002	5.472770e+001
7.994294e+002	5.498134e+001
8.003936e+002	5.555239e+001
8.013578e+002	5.588011e+001
8.023221e+002	5.553608e+001
8.032863e+002	5.469902e+001
8.042505e+002	5.407971e+001
8.052148e+002	5.375795e+001
8.061790e+002	5.378311e+001
8.071432e+002	5.447429e+001
8.081075e+002	5.534655e+001
8.090717e+002	5.585244e+001
8.100359e+002	5.577325e+001
8.110002e+002	5.539780e+001
8.119644e+002	5.517044e+001
8.129286e+002	5.513646e+001
8.138929e+002	5.540375e+001
8.148571e+002	5.604352e+001
8.158214e+002	5.672485e+001
8.167856e+002	5.701229e+001
8.177498e+002	5.687117e+001
8.187141e+002	5.627294e+001
8.196783e+002	5.448949e+001
8.206425e+002	5.316088e+001
8.216068e+002	5.330476e+001
8.225710e+002	5.452370e+001
8.235352e+002	5.541201e+001
8.244995e+002	5.508744e+001
8.254637e+002	5.443285e+001
8.264279e+002	5.424964e+001
8.273922e+002	5.435773e+001
8.283564e+002	5.453736e+001
8.293206e+002	5.466554e+001
8.302849e+002	5.473158e+001
8.312491e+002	5.466537e+001
8.322133e+002	5.443521e+001
8.331776e+002	5.415341e+001
8.341418e+002	5.373159e+001
8.351060e+002	5.330700e+001
8.360703e+002	5.306092e+001
8.370345e+002	5.304226e+001
8.379987e+002	5.308356e+001
8.389630e+002	5.296213e+001
8.399272e+002	5.294382e+001
8.408914e+002	5.332241e+001
8.418557e+002	5.393988e+001
8.428199e+002	5.437267e+001
8.437841e+002	5.426223e+001
8.447484e+002	5.382618e+001
8.457126e+002	5.359312e+001
8.466768e+002	5.354043e+001
8.476411e+002	5.381342e+001
8.486053e+002	5.476607e+001
8.495695e+002	5.599020e+001
8.505338e+002	5.568246e+001
8.514980e+002	5.202379e+001
8.524622e+002	4.985850e+001
8.534265e+002	5.037484e+001
8.543907e+002	5.171358e+001
8.553549e+002	5.250159e+001
8.563192e+002	5.244237e+001
8.572834e+002	5.204174e+001
8.582476e+002	5.146047e+001
8.592119e+002	5.095954e+001
8.601761e+002	5.090461e+001
8.611403e+002	5.118488e+001
8.621046e+002	5.138535e+001
8.630688e+002	5.113029e+001
8.640330e+002	5.046693e+001
8.649973e+002	5.013207e+001
8.659615e+002	5.032003e+001
8.669257e+002	5.046758e+001
8.678900e+002	5.037849e+001
8.688542e+002	5.022690e+001
8.698184e+002	5.033213e+001
8.707827e+002	5.082756e+001
8.717469e+002	5.129858e+001
8.727111e+002	5.144996e+001
8.736754e+002	5.155989e+001
8.746396e+002	5.201679e+001
8.756038e+002	5.271954e+001
8.765681e+002	5.303067e+001
8.775323e+002	5.210917e+001
8.784965e+002	5.019973e+001
8.794608e+002	4.969246e+001
8.804250e+002	5.081725e+001
8.813892e+002	5.197959e+001
8.823535e+002	5.222284e+001
8.833177e+002	5.170237e+001
8.842819e+002	5.132567e+001
8.852462e+002	5.104879e+001
8.862104e+002	5.103456e+001
8.871746e+002	5.140392e+001
8.881389e+002	5.193390e+001
8.891031e+002	5.254445e+001
8.900673e+002	5.317329e+001
8.910316e+002	5.357635e+001
8.919958e+002	5.330357e+001
8.929600e+002	5.265743e+001
8.939243e+002	5.224572e+001
8.948885e+002	5.213198e+001
8.958527e+002	5.227207e+001
8.968170e+002	5.263507e+001
8.977812e+002	5.321470e+001
8.987454e+002	5.383591e+001
8.997097e+002	5.471319e+001
9.006739e+002	5.532038e+001
9.016381e+002	5.561380e+001
9.026024e+002	5.563726e+001
9.035666e+002	5.532128e+001
9.045308e+002	5.459612e+001
9.054951e+002	5.392905e+001
9.064593e+002	5.397211e+001
9.074235e+002	5.410000e+001
9.083878e+002	5.363089e+001
9.093520e+002	5.264979e+001
9.103162e+002	5.187645e+001
9.112805e+002	5.212630e+001
9.122447e+002	5.343234e+001
9.132089e+002	5.426351e+001
9.141732e+002	5.436174e+001
9.151374e+002	5.432317e+001
9.161016e+002	5.442233e+001
9.170659e+002	5.455602e+001
9.180301e+002	5.437266e+001
9.189943e+002	5.360339e+001
9.199586e+002	5.313286e+001
9.209228e+002	5.346858e+001
9.218870e+002	5.404538e+001
9.228513e+002	5.459041e+001
9.238155e+002	5.502964e+001
9.247797e+002	5.535710e+001
9.257440e+002	5.553506e+001
9.267082e+002	5.556677e+001
9.276724e+002	5.568402e+001
9.286367e+002	5.595499e+001
9.296009e+002	5.607004e+001
9.305651e+002	5.563853e+001
9.315294e+002	5.492478e+001
9.324936e+002	5.485820e+001
9.334578e+002	5.589935e+001
9.344221e+002	5.673773e+001
9.353863e+002	5.696367e+001
9.363505e+002	5.701620e+001
9.373148e+002	5.719855e+001
9.382790e+002	5.752432e+001
9.392432e+002	5.777635e+001
9.402075e+002	5.772569e+001
9.411717e+002	5.753864e+001
9.421359e+002	5.774462e+001
9.431002e+002	5.831185e+001
9.440644e+002	5.878512e+001
9.450286e+002	5.886293e+001
9.459929e+002	5.863801e+001
9.469571e+002	5.851538e+001
9.479213e+002	5.858403e+001
9.488856e+002	5.855689e+001
9.498498e+002	5.834135e+001
9.508140e+002	5.820388e+001
9.517783e+002	5.831700e+001
9.527425e+002	5.865436e+001
9.537067e+002	5.906350e+001
9.546710e+002	5.948201e+001
9.556352e+002	5.975510e+001
9.565994e+002	5.973039e+001
9.575637e+002	5.952558e+001
9.585279e+002	5.936345e+001
9.594921e+002	5.936441e+001
9.604564e+002	5.947219e+001
9.614206e+002	5.948892e+001
9.623848e+002	5.923808e+001
9.633491e+002	5.911063e+001
9.643133e+002	5.928120e+001
9.652775e+002	5.942846e+001
9.662418e+002	5.919787e+001
9.672060e+002	5.873998e+001
9.681702e+002	5.875298e+001
9.691345e+002	5.980953e+001
9.700987e+002	6.097490e+001
9.710629e+002	6.134503e+001
9.720272e+002	6.126179e+001
9.729914e+002	6.123717e+001
9.739556e+002	6.147185e+001
9.749199e+002	6.177168e+001
9.758841e+002	6.174889e+001
9.768483e+002	6.124575e+001
9.778126e+002	6.134905e+001
9.787768e+002	6.253787e+001
9.797410e+002	6.366557e+001
9.807053e+002	6.419038e+001
9.816695e+002	6.419801e+001
9.826337e+002	6.396186e+001
9.835980e+002	6.341171e+001
9.845622e+002	6.311502e+001
9.855264e+002	6.334170e+001
9.864907e+002	6.389111e+001
9.874549e+002	6.481328e+001
9.884191e+002	6.595033e+001
9.893834e+002	6.678983e+001
9.903476e+002	6.670662e+001
9.913118e+002	6.576773e+001
9.922761e+002	6.544720e+001
9.932403e+002	6.581625e+001
9.942045e+002	6.636356e+001
9.951688e+002	6.708553e+001
9.961330e+002	6.781499e+001
9.970972e+002	6.813383e+001
9.980615e+002	6.780750e+001
9.990257e+002	6.760179e+001
9.999899e+002	6.816343e+001
1.000954e+003	6.879249e+001
1.001918e+003	6.882560e+001
1.002883e+003	6.844955e+001
1.003847e+003	6.845507e+001
1.004811e+003	6.949989e+001
1.005775e+003	7.114727e+001
1.006740e+003	7.150228e+001
1.007704e+003	7.043575e+001
1.008668e+003	6.988197e+001
1.009632e+003	7.058139e+001
1.010596e+003	7.179334e+001
1.011561e+003	7.259319e+001
1.012525e+003	7.297990e+001
1.013489e+003	7.343420e+001
1.014453e+003	7.420757e+001
1.015418e+003	7.475639e+001
1.016382e+003	7.470125e+001
1.017346e+003	7.432085e+001
1.018310e+003	7.403992e+001
1.019275e+003	7.408048e+001
1.020239e+003	7.435238e+001
1.021203e+003	7.474657e+001
1.022167e+003	7.525218e+001
1.023132e+003	7.559719e+001
1.024096e+003	7.565307e+001
1.025060e+003	7.566708e+001
1.026024e+003	7.585249e+001
1.026989e+003	7.622444e+001
1.027953e+003	7.668726e+001
1.028917e+003	7.730484e+001
1.029881e+003	7.800395e+001
1.030845e+003	7.903149e+001
1.031810e+003	7.989580e+001
1.032774e+003	7.996641e+001
1.033738e+003	7.928039e+001
1.034702e+003	7.857609e+001
1.035667e+003	7.856081e+001
1.036631e+003	7.907703e+001
1.037595e+003	7.959470e+001
1.038559e+003	8.010606e+001
1.039524e+003	8.043926e+001
1.040488e+003	8.032845e+001
1.041452e+003	8.012401e+001
1.042416e+003	8.064539e+001
1.043380e+003	8.219113e+001
1.044345e+003	8.374532e+001
1.045309e+003	8.561808e+001
1.046273e+003	8.691613e+001
1.047237e+003	8.669659e+001
1.048202e+003	8.562659e+001
1.049166e+003	8.503059e+001
1.050130e+003	8.561874e+001
1.051094e+003	8.671717e+001
1.052059e+003	8.727638e+001
1.053023e+003	8.739753e+001
1.053987e+003	8.738830e+001
1.054951e+003	8.723082e+001
1.055916e+003	8.724181e+001
1.056880e+003	8.778996e+001
1.057844e+003	8.884607e+001
1.058808e+003	8.978896e+001
1.059772e+003	9.079782e+001
1.060737e+003	9.123790e+001
1.061701e+003	9.066049e+001
1.062665e+003	8.994859e+001
1.063629e+003	8.968354e+001
1.064594e+003	8.995163e+001
1.065558e+003	9.061146e+001
1.066522e+003	9.164033e+001
1.067486e+003	9.275419e+001
1.068450e+003	9.342165e+001
1.069415e+003	9.378165e+001
1.070379e+003	9.389365e+001
1.071343e+003	9.353374e+001
1.072307e+003	9.316575e+001
1.073272e+003	9.381827e+001
1.074236e+003	9.583383e+001
1.075200e+003	9.715694e+001
1.076164e+003	9.700451e+001
1.077129e+003	9.692948e+001
1.078093e+003	9.746640e+001
1.079057e+003	9.829559e+001
1.080021e+003	9.888844e+001
1.080985e+003	9.906985e+001
1.081950e+003	9.919631e+001
1.082914e+003	9.974413e+001
1.083878e+003	1.006414e+002
1.084842e+003	1.014856e+002
1.085807e+003	1.022648e+002
1.086771e+003	1.029081e+002
1.087735e+003	1.034200e+002
1.088699e+003	1.037482e+002
1.089664e+003	1.035867e+002
1.090628e+003	1.024220e+002
1.091592e+003	1.020714e+002
1.092556e+003	1.033468e+002
1.093521e+003	1.048407e+002
1.094485e+003	1.058875e+002
1.095449e+003	1.065312e+002
1.096413e+003	1.070854e+002
1.097377e+003	1.076867e+002
1.098342e+003	1.081614e+002
1.099306e+003	1.080455e+002
1.100270e+003	1.075945e+002
1.101234e+003	1.080754e+002
1.102199e+003	1.099692e+002
1.103163e+003	1.119905e+002
1.104127e+003	1.127966e+002
1.105091e+003	1.124728e+002
1.106056e+003	1.125908e+002
1.107020e+003	1.137758e+002
1.107984e+003	1.145755e+002
1.108948e+003	1.141034e+002
1.109912e+003	1.135597e+002
1.110877e+003	1.139726e+002
1.111841e+003	1.152729e+002
1.112805e+003	1.167183e+002
1.113769e+003	1.177918e+002
1.114734e+003	1.185395e+002
1.115698e+003	1.189142e+002
1.116662e+003	1.189435e+002
1.117626e+003	1.191862e+002
1.118591e+003	1.197915e+002
1.119555e+003	1.206627e+002
1.120519e+003	1.217852e+002
1.121483e+003	1.231105e+002
1.122448e+003	1.241416e+002
1.123412e+003	1.247103e+002
1.124376e+003	1.249934e+002
1.125340e+003	1.250917e+002
1.126304e+003	1.252404e+002
1.127269e+003	1.255158e+002
1.128233e+003	1.258752e+002
1.129197e+003	1.262235e+002
1.130161e+003	1.264816e+002
1.131126e+003	1.266685e+002
1.132090e+003	1.271782e+002
1.133054e+003	1.281952e+002
1.134018e+003	1.292542e+002
1.134983e+003	1.302391e+002
1.135947e+003	1.311883e+002
1.136911e+003	1.321914e+002
1.137875e+003	1.332432e+002
1.138839e+003	1.341551e+002
1.139804e+003	1.347515e+002
1.140768e+003	1.351610e+002
1.141732e+003	1.353660e+002
1.142696e+003	1.356373e+002
1.143661e+003	1.361501e+002
1.144625e+003	1.369771e+002
1.145589e+003	1.383087e+002
1.146553e+003	1.404352e+002
1.147518e+003	1.431595e+002
1.148482e+003	1.443789e+002
1.149446e+003	1.433472e+002
1.150410e+003	1.427533e+002
1.151375e+003	1.429772e+002
1.152339e+003	1.438044e+002
1.153303e+003	1.453462e+002
1.154267e+003	1.475025e+002
1.155231e+003	1.492415e+002
1.156196e+003	1.499593e+002
1.157160e+003	1.502359e+002
1.158124e+003	1.507360e+002
1.159088e+003	1.512795e+002
1.160053e+003	1.514152e+002
1.161017e+003	1.511405e+002
1.161981e+003	1.510346e+002
1.162945e+003	1.517357e+002
1.163910e+003	1.531019e+002
1.164874e+003	1.539323e+002
1.165838e+003	1.537932e+002
1.166802e+003	1.539202e+002
1.167766e+003	1.543344e+002
1.168731e+003	1.549367e+002
1.169695e+003	1.557187e+002
1.170659e+003	1.566482e+002
1.171623e+003	1.576760e+002
1.172588e+003	1.589290e+002
1.173552e+003	1.600658e+002
1.174516e+003	1.601364e+002
1.175480e+003	1.599016e+002
1.176445e+003	1.607221e+002
1.177409e+003	1.627577e+002
1.178373e+003	1.648377e+002
1.179337e+003	1.658948e+002
1.180302e+003	1.660627e+002
1.181266e+003	1.661926e+002
1.182230e+003	1.659449e+002
1.183194e+003	1.661168e+002
1.184158e+003	1.669745e+002
1.185123e+003	1.680723e+002
1.186087e+003	1.694124e+002
1.187051e+003	1.708215e+002
1.188015e+003	1.717601e+002
1.188980e+003	1.719431e+002
1.189944e+003	1.723040e+002
1.190908e+003	1.744773e+002
1.191872e+003	1.774829e+002
1.192837e+003	1.785930e+002
1.193801e+003	1.776464e+002
1.194765e+003	1.770054e+002
1.195729e+003	1.785999e+002
1.196693e+003	1.813853e+002
1.197658e+003	1.822049e+002
1.198622e+003	1.802811e+002
1.199586e+003	1.793613e+002
1.200550e+003	1.806298e+002
1.201515e+003	1.823728e+002
1.202479e+003	1.843110e+002
1.203443e+003	1.861594e+002
1.204407e+003	1.876695e+002
1.205372e+003	1.888410e+002
1.206336e+003	1.899218e+002
1.207300e+003	1.909992e+002
1.208264e+003	1.919018e+002
1.209229e+003	1.930431e+002
1.210193e+003	1.947791e+002
1.211157e+003	1.961128e+002
1.212121e+003	1.963500e+002
1.213085e+003	1.962565e+002
1.214050e+003	1.966077e+002
1.215014e+003	1.974663e+002
1.215978e+003	1.992186e+002
1.216942e+003	2.026598e+002
1.217907e+003	2.058401e+002
1.218871e+003	2.075563e+002
1.219835e+003	2.084097e+002
1.220799e+003	2.091057e+002
1.221764e+003	2.099242e+002
1.222728e+003	2.107700e+002
1.223692e+003	2.114062e+002
1.224656e+003	2.117850e+002
1.225620e+003	2.124200e+002
1.226585e+003	2.136148e+002
1.227549e+003	2.149805e+002
1.228513e+003	2.165667e+002
1.229477e+003	2.181110e+002
1.230442e+003	2.193479e+002
1.231406e+003	2.204996e+002
1.232370e+003	2.222104e+002
1.233334e+003	2.247624e+002
1.234299e+003	2.271111e+002
1.235263e+003	2.277940e+002
1.236227e+003	2.278013e+002
1.237191e+003	2.287393e+002
1.238156e+003	2.307066e+002
1.239120e+003	2.332981e+002
1.240084e+003	2.363107e+002
1.241048e+003	2.392462e+002
1.242012e+003	2.412728e+002
1.242977e+003	2.422480e+002
1.243941e+003	2.431848e+002
1.244905e+003	2.444590e+002
1.245869e+003	2.456737e+002
1.246834e+003	2.463010e+002
1.247798e+003	2.470071e+002
1.248762e+003	2.485267e+002
1.249726e+003	2.507937e+002
1.250691e+003	2.531742e+002
1.251655e+003	2.552837e+002
1.252619e+003	2.570513e+002
1.253583e+003	2.581267e+002
1.254547e+003	2.585952e+002
1.255512e+003	2.598634e+002
1.256476e+003	2.625101e+002
1.257440e+003	2.650604e+002
1.258404e+003	2.661433e+002
1.259369e+003	2.664734e+002
1.260333e+003	2.681894e+002
1.261297e+003	2.717761e+002
1.262261e+003	2.747969e+002
1.263226e+003	2.753984e+002
1.264190e+003	2.760688e+002
1.265154e+003	2.790263e+002
1.266118e+003	2.831925e+002
1.267083e+003	2.860367e+002
1.268047e+003	2.866097e+002
1.269011e+003	2.864472e+002
1.269975e+003	2.877405e+002
1.270939e+003	2.904397e+002
1.271904e+003	2.925876e+002
1.272868e+003	2.935675e+002
1.273832e+003	2.952012e+002
1.274796e+003	2.980270e+002
1.275761e+003	3.011103e+002
1.276725e+003	3.041210e+002
1.277689e+003	3.067614e+002
1.278653e+003	3.082276e+002
1.279618e+003	3.080558e+002
1.280582e+003	3.078858e+002
1.281546e+003	3.098134e+002
1.282510e+003	3.128924e+002
1.283474e+003	3.149533e+002
1.284439e+003	3.160381e+002
1.285403e+003	3.175648e+002
1.286367e+003	3.205116e+002
1.287331e+003	3.240558e+002
1.288296e+003	3.266412e+002
1.289260e+003	3.281364e+002
1.290224e+003	3.293775e+002
1.291188e+003	3.302530e+002
1.292153e+003	3.312070e+002
1.293117e+003	3.324991e+002
1.294081e+003	3.340016e+002
1.295045e+003	3.355094e+002
1.296010e+003	3.369438e+002
1.296974e+003	3.384077e+002
1.297938e+003	3.400317e+002
1.298902e+003	3.417763e+002
1.299866e+003	3.434002e+002
1.300831e+003	3.449716e+002
1.301795e+003	3.465039e+002
1.302759e+003	3.469029e+002
1.303723e+003	3.482709e+002
1.304688e+003	3.526543e+002
1.305652e+003	3.574880e+002
1.306616e+003	3.590909e+002
1.307580e+003	3.574045e+002
1.308545e+003	3.557862e+002
1.309509e+003	3.557710e+002
1.310473e+003	3.567802e+002
1.311437e+003	3.584315e+002
1.312401e+003	3.602649e+002
1.313366e+003	3.614028e+002
1.314330e+003	3.617897e+002
1.315294e+003	3.626388e+002
1.316258e+003	3.651333e+002
1.317223e+003	3.686690e+002
1.318187e+003	3.710070e+002
1.319151e+003	3.717509e+002
1.320115e+003	3.723299e+002
1.321080e+003	3.728450e+002
1.322044e+003	3.735841e+002
1.323008e+003	3.748074e+002
1.323972e+003	3.760865e+002
1.324937e+003	3.769142e+002
1.325901e+003	3.771841e+002
1.326865e+003	3.771058e+002
1.327829e+003	3.768880e+002
1.328793e+003	3.767579e+002
1.329758e+003	3.773258e+002
1.330722e+003	3.791507e+002
1.331686e+003	3.804360e+002
1.332650e+003	3.798869e+002
1.333615e+003	3.799811e+002
1.334579e+003	3.824859e+002
1.335543e+003	3.857883e+002
1.336507e+003	3.876441e+002
1.337472e+003	3.878504e+002
1.338436e+003	3.868750e+002
1.339400e+003	3.842450e+002
1.340364e+003	3.818181e+002
1.341328e+003	3.818932e+002
1.342293e+003	3.834816e+002
1.343257e+003	3.848325e+002
1.344221e+003	3.853378e+002
1.345185e+003	3.851187e+002
1.346150e+003	3.843327e+002
1.347114e+003	3.833814e+002
1.348078e+003	3.831693e+002
1.349042e+003	3.840724e+002
1.350007e+003	3.849423e+002
1.350971e+003	3.856878e+002
1.351935e+003	3.857445e+002
1.352899e+003	3.842662e+002
1.353864e+003	3.824086e+002
1.354828e+003	3.813960e+002
1.355792e+003	3.814209e+002
1.356756e+003	3.821339e+002
1.357720e+003	3.832134e+002
1.358685e+003	3.839677e+002
1.359649e+003	3.828804e+002
1.360613e+003	3.794833e+002
1.361577e+003	3.769805e+002
1.362542e+003	3.765258e+002
1.363506e+003	3.761805e+002
1.364470e+003	3.750724e+002
1.365434e+003	3.738023e+002
1.366399e+003	3.729525e+002
1.367363e+003	3.724496e+002
1.368327e+003	3.721089e+002
1.369291e+003	3.720041e+002
1.370255e+003	3.715101e+002
1.371220e+003	3.695027e+002
1.372184e+003	3.670627e+002
1.373148e+003	3.661845e+002
1.374112e+003	3.668573e+002
1.375077e+003	3.671973e+002
1.376041e+003	3.663761e+002
1.377005e+003	3.646395e+002
1.377969e+003	3.617693e+002
1.378934e+003	3.577177e+002
1.379898e+003	3.553854e+002
1.380862e+003	3.560214e+002
1.381826e+003	3.566933e+002
1.382791e+003	3.565486e+002
1.383755e+003	3.561583e+002
1.384719e+003	3.558119e+002
1.385683e+003	3.551120e+002
1.386647e+003	3.533832e+002
1.387612e+003	3.504983e+002
1.388576e+003	3.472489e+002
1.389540e+003	3.446313e+002
1.390504e+003	3.427153e+002
1.391469e+003	3.415528e+002
1.392433e+003	3.421096e+002
1.393397e+003	3.418626e+002
1.394361e+003	3.402624e+002
1.395326e+003	3.382039e+002
1.396290e+003	3.360716e+002
1.397254e+003	3.339412e+002
1.398218e+003	3.317851e+002
1.399182e+003	3.296178e+002
1.400147e+003	3.276672e+002
1.401111e+003	3.261447e+002
1.402075e+003	3.250993e+002
1.403039e+003	3.243650e+002
1.404004e+003	3.236841e+002
1.404968e+003	3.231928e+002
1.405932e+003	3.233857e+002
1.406896e+003	3.229164e+002
1.407861e+003	3.209026e+002
1.408825e+003	3.181805e+002
1.409789e+003	3.157408e+002
1.410753e+003	3.134923e+002
1.411718e+003	3.114554e+002
1.412682e+003	3.097407e+002
1.413646e+003	3.083248e+002
1.414610e+003	3.075461e+002
1.415574e+003	3.070210e+002
1.416539e+003	3.059299e+002
1.417503e+003	3.041345e+002
1.418467e+003	3.023416e+002
1.419431e+003	3.010535e+002
1.420396e+003	3.000713e+002
1.421360e+003	2.991627e+002
1.422324e+003	2.985031e+002
1.423288e+003	2.972771e+002
1.424253e+003	2.942089e+002
1.425217e+003	2.920363e+002
1.426181e+003	2.928882e+002
1.427145e+003	2.937658e+002
1.428109e+003	2.925798e+002
1.429074e+003	2.899770e+002
1.430038e+003	2.870522e+002
1.431002e+003	2.842548e+002
1.431966e+003	2.819109e+002
1.432931e+003	2.806315e+002
1.433895e+003	2.803891e+002
1.434859e+003	2.799107e+002
1.435823e+003	2.785595e+002
1.436788e+003	2.781785e+002
1.437752e+003	2.798348e+002
1.438716e+003	2.808382e+002
1.439680e+003	2.798836e+002
1.440645e+003	2.781348e+002
1.441609e+003	2.767759e+002
1.442573e+003	2.758979e+002
1.443537e+003	2.749593e+002
1.444501e+003	2.737192e+002
1.445466e+003	2.729159e+002
1.446430e+003	2.737152e+002
1.447394e+003	2.757661e+002
1.448358e+003	2.764823e+002
1.449323e+003	2.755168e+002
1.450287e+003	2.744582e+002
1.451251e+003	2.737040e+002
1.452215e+003	2.729625e+002
1.453180e+003	2.722330e+002
1.454144e+003	2.714935e+002
1.455108e+003	2.701614e+002
1.456072e+003	2.679952e+002
1.457036e+003	2.667007e+002
1.458001e+003	2.677752e+002
1.458965e+003	2.696220e+002
1.459929e+003	2.706629e+002
1.460893e+003	2.709728e+002
1.461858e+003	2.700248e+002
1.462822e+003	2.674019e+002
1.463786e+003	2.649900e+002
1.464750e+003	2.644967e+002
1.465715e+003	2.652893e+002
1.466679e+003	2.659997e+002
1.467643e+003	2.666959e+002
1.468607e+003	2.668844e+002
1.469572e+003	2.659922e+002
1.470536e+003	2.648350e+002
1.471500e+003	2.642534e+002
1.472464e+003	2.640079e+002
1.473428e+003	2.634796e+002
1.474393e+003	2.627047e+002
1.475357e+003	2.621529e+002
1.476321e+003	2.621122e+002
1.477285e+003	2.626002e+002
1.478250e+003	2.636411e+002
1.479214e+003	2.652088e+002
1.480178e+003	2.670175e+002
1.481142e+003	2.694569e+002
1.482107e+003	2.701579e+002
1.483071e+003	2.666897e+002
1.484035e+003	2.644242e+002
1.484999e+003	2.665978e+002
1.485964e+003	2.697720e+002
1.486928e+003	2.701969e+002
1.487892e+003	2.681863e+002
1.488856e+003	2.663416e+002
1.489820e+003	2.660526e+002
1.490785e+003	2.667127e+002
1.491749e+003	2.675143e+002
1.492713e+003	2.684642e+002
1.493677e+003	2.688473e+002
1.494642e+003	2.675713e+002
1.495606e+003	2.670536e+002
1.496570e+003	2.679765e+002
1.497534e+003	2.692531e+002
1.498499e+003	2.704355e+002
1.499463e+003	2.712331e+002
1.500427e+003	2.713612e+002
1.501391e+003	2.709657e+002
1.502355e+003	2.706449e+002
1.503320e+003	2.707887e+002
1.504284e+003	2.710749e+002
1.505248e+003	2.709024e+002
1.506212e+003	2.702690e+002
1.507177e+003	2.695710e+002
1.508141e+003	2.682454e+002
1.509105e+003	2.684473e+002
1.510069e+003	2.719325e+002
1.511034e+003	2.754296e+002
1.511998e+003	2.766369e+002
1.512962e+003	2.765460e+002
1.513926e+003	2.768520e+002
1.514891e+003	2.777037e+002
1.515855e+003	2.782504e+002
1.516819e+003	2.779364e+002
1.517783e+003	2.774194e+002
1.518747e+003	2.779462e+002
1.519712e+003	2.792120e+002
1.520676e+003	2.794815e+002
1.521640e+003	2.785101e+002
1.522604e+003	2.779107e+002
1.523569e+003	2.783170e+002
1.524533e+003	2.794474e+002
1.525497e+003	2.810186e+002
1.526461e+003	2.829748e+002
1.527426e+003	2.856174e+002
1.528390e+003	2.890331e+002
1.529354e+003	2.913299e+002
1.530318e+003	2.912129e+002
1.531282e+003	2.900118e+002
1.532247e+003	2.887921e+002
1.533211e+003	2.882100e+002
1.534175e+003	2.895685e+002
1.535139e+003	2.928331e+002
1.536104e+003	2.956823e+002
1.537068e+003	2.969016e+002
1.538032e+003	2.972543e+002
1.538996e+003	2.973122e+002
1.539961e+003	2.973969e+002
1.540925e+003	2.987472e+002
1.541889e+003	3.016118e+002
1.542853e+003	3.046566e+002
1.543818e+003	3.077841e+002
1.544782e+003	3.101904e+002
1.545746e+003	3.109168e+002
1.546710e+003	3.109131e+002
1.547674e+003	3.113658e+002
1.548639e+003	3.124679e+002
1.549603e+003	3.142940e+002
1.550567e+003	3.170753e+002
1.551531e+003	3.199313e+002
1.552496e+003	3.215336e+002
1.553460e+003	3.221430e+002
1.554424e+003	3.233842e+002
1.555388e+003	3.255040e+002
1.556353e+003	3.270636e+002
1.557317e+003	3.272814e+002
1.558281e+003	3.274398e+002
1.559245e+003	3.277523e+002
1.560209e+003	3.289281e+002
1.561174e+003	3.323665e+002
1.562138e+003	3.374053e+002
1.563102e+003	3.413149e+002
1.564066e+003	3.427183e+002
1.565031e+003	3.429683e+002
1.565995e+003	3.436474e+002
1.566959e+003	3.447817e+002
1.567923e+003	3.462714e+002
1.568888e+003	3.480968e+002
1.569852e+003	3.500861e+002
1.570816e+003	3.528102e+002
1.571780e+003	3.553603e+002
1.572745e+003	3.567809e+002
1.573709e+003	3.578859e+002
1.574673e+003	3.598264e+002
1.575637e+003	3.623639e+002
1.576601e+003	3.642711e+002
1.577566e+003	3.649853e+002
1.578530e+003	3.655225e+002
1.579494e+003	3.671152e+002
1.580458e+003	3.693592e+002
1.581423e+003	3.707754e+002
1.582387e+003	3.713068e+002
1.583351e+003	3.719194e+002
1.584315e+003	3.730709e+002
1.585280e+003	3.741969e+002
1.586244e+003	3.750474e+002
1.587208e+003	3.753642e+002
1.588172e+003	3.745946e+002
1.589136e+003	3.733605e+002
1.590101e+003	3.728853e+002
1.591065e+003	3.735190e+002
1.592029e+003	3.746078e+002
1.592993e+003	3.755840e+002
1.593958e+003	3.759390e+002
1.594922e+003	3.743344e+002
1.595886e+003	3.704794e+002
1.596850e+003	3.688777e+002
1.597815e+003	3.717084e+002
1.598779e+003	3.726706e+002
1.599743e+003	3.687881e+002
1.600707e+003	3.642411e+002
1.601672e+003	3.610186e+002
1.602636e+003	3.586567e+002
1.603600e+003	3.567550e+002
1.604564e+003	3.549249e+002
1.605528e+003	3.523495e+002
1.606493e+003	3.485450e+002
1.607457e+003	3.440103e+002
1.608421e+003	3.392290e+002
1.609385e+003	3.341791e+002
1.610350e+003	3.294439e+002
1.611314e+003	3.248808e+002
1.612278e+003	3.207031e+002
1.613242e+003	3.179524e+002
1.614207e+003	3.148491e+002
1.615171e+003	3.107263e+002
1.616135e+003	3.059833e+002
1.617099e+003	3.008789e+002
1.618063e+003	2.953963e+002
1.619028e+003	2.892439e+002
1.619992e+003	2.824427e+002
1.620956e+003	2.761452e+002
1.621920e+003	2.718530e+002
1.622885e+003	2.689153e+002
1.623849e+003	2.648281e+002
1.624813e+003	2.594203e+002
1.625777e+003	2.538726e+002
1.626742e+003	2.475733e+002
1.627706e+003	2.417236e+002
1.628670e+003	2.372803e+002
1.629634e+003	2.328970e+002
1.630599e+003	2.280343e+002
1.631563e+003	2.227897e+002
1.632527e+003	2.170784e+002
1.633491e+003	2.111589e+002
1.634455e+003	2.057983e+002
1.635420e+003	2.013252e+002
1.636384e+003	1.972211e+002
1.637348e+003	1.928124e+002
1.638312e+003	1.881623e+002
1.639277e+003	1.840202e+002
1.640241e+003	1.806563e+002
1.641205e+003	1.772853e+002
1.642169e+003	1.736860e+002
1.643134e+003	1.699531e+002
1.644098e+003	1.659428e+002
1.645062e+003	1.619596e+002
1.646026e+003	1.582924e+002
1.646990e+003	1.549639e+002
1.647955e+003	1.520146e+002
1.648919e+003	1.493976e+002
1.649883e+003	1.464979e+002
1.650847e+003	1.427117e+002
1.651812e+003	1.385138e+002
1.652776e+003	1.347174e+002
1.653740e+003	1.313108e+002
1.654704e+003	1.290322e+002
1.655669e+003	1.282618e+002
1.656633e+003	1.270985e+002
1.657597e+003	1.247580e+002
1.658561e+003	1.220238e+002
1.659526e+003	1.193896e+002
1.660490e+003	1.168444e+002
1.661454e+003	1.142770e+002
1.662418e+003	1.117582e+002
1.663382e+003	1.095716e+002
1.664347e+003	1.078060e+002
1.665311e+003	1.060283e+002
1.666275e+003	1.038343e+002
1.667239e+003	1.014645e+002
1.668204e+003	9.933873e+001
1.669168e+003	9.750969e+001
1.670132e+003	9.604765e+001
1.671096e+003	9.496181e+001
1.672061e+003	9.383656e+001
1.673025e+003	9.230513e+001
1.673989e+003	9.087641e+001
1.674953e+003	9.044607e+001
1.675917e+003	9.046503e+001
1.676882e+003	8.952687e+001
1.677846e+003	8.743668e+001
1.678810e+003	8.525154e+001
1.679774e+003	8.319521e+001
1.680739e+003	8.156213e+001
1.681703e+003	8.087824e+001
1.682667e+003	8.076071e+001
1.683631e+003	8.046366e+001
1.684596e+003	7.992276e+001
1.685560e+003	7.908328e+001
1.686524e+003	7.785245e+001
1.687488e+003	7.659109e+001
1.688453e+003	7.559592e+001
1.689417e+003	7.480812e+001
1.690381e+003	7.418674e+001
1.691345e+003	7.366527e+001
1.692309e+003	7.277132e+001
1.693274e+003	7.121105e+001
1.694238e+003	6.994645e+001
1.695202e+003	6.943771e+001
1.696166e+003	6.925044e+001
1.697131e+003	6.942810e+001
1.698095e+003	6.954919e+001
1.699059e+003	6.865812e+001
1.700023e+003	6.683238e+001
1.700988e+003	6.511867e+001
1.701952e+003	6.397131e+001
1.702916e+003	6.334079e+001
1.703880e+003	6.332460e+001
1.704844e+003	6.365343e+001
1.705809e+003	6.334422e+001
1.706773e+003	6.220502e+001
1.707737e+003	6.135862e+001
1.708701e+003	6.121754e+001
1.709666e+003	6.069891e+001
1.710630e+003	5.913127e+001
1.711594e+003	5.768591e+001
1.712558e+003	5.723557e+001
1.713523e+003	5.729398e+001
1.714487e+003	5.715094e+001
1.715451e+003	5.673750e+001
1.716415e+003	5.641626e+001
1.717380e+003	5.634972e+001
1.718344e+003	5.619682e+001
1.719308e+003	5.553847e+001
1.720272e+003	5.459998e+001
1.721236e+003	5.424178e+001
1.722201e+003	5.467836e+001
1.723165e+003	5.464277e+001
1.724129e+003	5.359248e+001
1.725093e+003	5.280375e+001
1.726058e+003	5.281787e+001
1.727022e+003	5.289132e+001
1.727986e+003	5.259011e+001
1.728950e+003	5.207534e+001
1.729915e+003	5.151416e+001
1.730879e+003	5.097148e+001
1.731843e+003	5.053177e+001
1.732807e+003	5.024153e+001
1.733771e+003	4.997920e+001
1.734736e+003	4.952065e+001
1.735700e+003	4.912724e+001
1.736664e+003	4.978199e+001
1.737628e+003	5.152525e+001
1.738593e+003	5.218199e+001
1.739557e+003	5.123360e+001
1.740521e+003	5.025742e+001
1.741485e+003	4.981876e+001
1.742450e+003	4.951896e+001
1.743414e+003	4.907452e+001
1.744378e+003	4.858647e+001
1.745342e+003	4.810744e+001
1.746307e+003	4.768097e+001
1.747271e+003	4.759798e+001
1.748235e+003	4.807549e+001
1.749199e+003	4.834504e+001
1.750163e+003	4.739552e+001
1.751128e+003	4.627842e+001
1.752092e+003	4.671424e+001
1.753056e+003	4.809671e+001
1.754020e+003	4.855915e+001
1.754985e+003	4.790358e+001
1.755949e+003	4.710261e+001
1.756913e+003	4.654178e+001
1.757877e+003	4.607538e+001
1.758842e+003	4.548783e+001
1.759806e+003	4.492010e+001
1.760770e+003	4.485096e+001
1.761734e+003	4.529909e+001
1.762698e+003	4.560995e+001
1.763663e+003	4.586538e+001
1.764627e+003	4.582845e+001
1.765591e+003	4.510968e+001
1.766555e+003	4.448492e+001
1.767520e+003	4.446670e+001
1.768484e+003	4.477306e+001
1.769448e+003	4.516892e+001
1.770412e+003	4.553223e+001
1.771377e+003	4.556694e+001
1.772341e+003	4.521971e+001
1.773305e+003	4.502705e+001
1.774269e+003	4.548426e+001
1.775234e+003	4.635268e+001
1.776198e+003	4.716140e+001
1.777162e+003	4.796285e+001
1.778126e+003	4.787852e+001
1.779090e+003	4.629607e+001
1.780055e+003	4.501460e+001
1.781019e+003	4.432655e+001
1.781983e+003	4.400546e+001
1.782947e+003	4.411603e+001
1.783912e+003	4.432169e+001
1.784876e+003	4.443280e+001
1.785840e+003	4.442102e+001
1.786804e+003	4.432844e+001
1.787769e+003	4.415091e+001
1.788733e+003	4.367072e+001
1.789697e+003	4.263371e+001
1.790661e+003	4.166967e+001
1.791625e+003	4.177806e+001
1.792590e+003	4.260565e+001
1.793554e+003	4.300129e+001
1.794518e+003	4.295655e+001
1.795482e+003	4.310454e+001
1.796447e+003	4.367790e+001
1.797411e+003	4.400847e+001
1.798375e+003	4.359905e+001
1.799339e+003	4.296751e+001
1.800304e+003	4.265924e+001
1.801268e+003	4.259792e+001
1.802232e+003	4.257422e+001
1.803196e+003	4.263460e+001
1.804161e+003	4.285588e+001
1.805125e+003	4.349358e+001
1.806089e+003	4.379174e+001
1.807053e+003	4.315683e+001
1.808017e+003	4.234093e+001
1.808982e+003	4.191711e+001
1.809946e+003	4.183423e+001
1.810910e+003	4.205857e+001
1.811874e+003	4.244026e+001
1.812839e+003	4.258666e+001
1.813803e+003	4.233072e+001
1.814767e+003	4.177437e+001
1.815731e+003	4.097352e+001
1.816696e+003	4.023094e+001
1.817660e+003	4.041791e+001
1.818624e+003	4.161184e+001
1.819588e+003	4.225826e+001
1.820552e+003	4.212435e+001
1.821517e+003	4.205640e+001
1.822481e+003	4.226628e+001
1.823445e+003	4.232635e+001
1.824409e+003	4.190205e+001
1.825374e+003	4.147105e+001
1.826338e+003	4.152731e+001
1.827302e+003	4.184927e+001
1.828266e+003	4.192759e+001
1.829231e+003	4.172500e+001
1.830195e+003	4.168579e+001
1.831159e+003	4.206303e+001
1.832123e+003	4.242816e+001
1.833088e+003	4.221486e+001
1.834052e+003	4.180738e+001
1.835016e+003	4.215610e+001
1.835980e+003	4.299488e+001
1.836944e+003	4.296082e+001
1.837909e+003	4.186911e+001
1.838873e+003	4.082191e+001
1.839837e+003	4.023853e+001
1.840801e+003	4.018904e+001
1.841766e+003	4.095969e+001
1.842730e+003	4.205538e+001
1.843694e+003	4.213886e+001
1.844658e+003	4.112107e+001
1.845623e+003	4.064678e+001
1.846587e+003	4.109018e+001
1.847551e+003	4.131987e+001
1.848515e+003	4.106588e+001
1.849479e+003	4.076587e+001
1.850444e+003	4.072451e+001
1.851408e+003	4.071037e+001
1.852372e+003	4.028629e+001
1.853336e+003	3.973931e+001
1.854301e+003	3.978307e+001
1.855265e+003	4.042707e+001
1.856229e+003	4.091391e+001
1.857193e+003	4.082317e+001
1.858158e+003	4.055532e+001
1.859122e+003	4.053086e+001
1.860086e+003	4.064394e+001
1.861050e+003	4.068713e+001
1.862015e+003	4.069680e+001
1.862979e+003	4.089425e+001
1.863943e+003	4.135087e+001
1.864907e+003	4.150115e+001
1.865871e+003	4.102837e+001
1.866836e+003	4.050850e+001
1.867800e+003	4.043432e+001
1.868764e+003	4.054589e+001
1.869728e+003	4.033849e+001
1.870693e+003	3.987099e+001
1.871657e+003	3.955803e+001
1.872621e+003	3.938047e+001
1.873585e+003	3.945057e+001
1.874550e+003	4.010732e+001
1.875514e+003	4.065973e+001
1.876478e+003	4.074553e+001
1.877442e+003	4.063194e+001
1.878406e+003	4.059556e+001
1.879371e+003	4.050103e+001
1.880335e+003	3.982978e+001
1.881299e+003	3.882661e+001
1.882263e+003	3.865841e+001
1.883228e+003	3.978181e+001
1.884192e+003	4.112524e+001
1.885156e+003	4.164240e+001
1.886120e+003	4.149127e+001
1.887085e+003	4.077597e+001
1.888049e+003	3.956630e+001
1.889013e+003	3.926440e+001
1.889977e+003	4.006683e+001
1.890942e+003	4.036449e+001
1.891906e+003	3.954854e+001
1.892870e+003	3.905945e+001
1.893834e+003	4.002131e+001
1.894798e+003	4.117673e+001
1.895763e+003	4.087866e+001
1.896727e+003	3.972508e+001
1.897691e+003	3.935287e+001
1.898655e+003	3.984782e+001
1.899620e+003	3.996474e+001
1.900584e+003	3.916845e+001
