# Supplementary material for: Characterization of biocarbon generated by high- and low-temperature pyrolysis of soy hulls and coffee chaff: for polymer composite applications
Source: R Soc Open Sci. 2018 Aug 22;5(8):171970. doi: 10.1098/rsos.171970 (PMC6124110; doi:10.1098/rsos.171970)
Supplement: RSOS ESM.zip [file rsos171970supp2.zip › RSOS Raman/SoyHulls500C15m-pq2.CSV]

-2.016894e+001	0.000000e+000
-1.920471e+001	0.000000e+000
-1.824047e+001	0.000000e+000
-1.727624e+001	0.000000e+000
-1.631201e+001	0.000000e+000
-1.534777e+001	0.000000e+000
-1.438354e+001	0.000000e+000
-1.341931e+001	0.000000e+000
-1.245507e+001	0.000000e+000
-1.149084e+001	0.000000e+000
-1.052661e+001	0.000000e+000
-9.562373e+000	0.000000e+000
-8.598140e+000	0.000000e+000
-7.633906e+000	0.000000e+000
-6.669673e+000	0.000000e+000
-5.705440e+000	0.000000e+000
-4.741206e+000	0.000000e+000
-3.776973e+000	0.000000e+000
-2.812739e+000	0.000000e+000
-1.848506e+000	0.000000e+000
-8.842728e-001	0.000000e+000
7.996053e-002	0.000000e+000
1.044194e+000	0.000000e+000
2.008427e+000	0.000000e+000
2.972661e+000	0.000000e+000
3.936894e+000	0.000000e+000
4.901127e+000	0.000000e+000
5.865361e+000	0.000000e+000
6.829594e+000	0.000000e+000
7.793827e+000	0.000000e+000
8.758060e+000	0.000000e+000
9.722294e+000	0.000000e+000
1.068653e+001	0.000000e+000
1.165076e+001	0.000000e+000
1.261499e+001	0.000000e+000
1.357923e+001	0.000000e+000
1.454346e+001	0.000000e+000
1.550769e+001	0.000000e+000
1.647193e+001	0.000000e+000
1.743616e+001	0.000000e+000
1.840039e+001	0.000000e+000
1.936463e+001	0.000000e+000
2.032886e+001	0.000000e+000
2.129309e+001	0.000000e+000
2.225733e+001	0.000000e+000
2.322156e+001	0.000000e+000
2.418579e+001	0.000000e+000
2.515003e+001	0.000000e+000
2.611426e+001	0.000000e+000
2.707849e+001	0.000000e+000
2.804273e+001	0.000000e+000
2.900696e+001	0.000000e+000
2.997119e+001	0.000000e+000
3.093543e+001	0.000000e+000
3.189966e+001	0.000000e+000
3.286390e+001	0.000000e+000
3.382813e+001	0.000000e+000
3.479236e+001	0.000000e+000
3.575660e+001	0.000000e+000
3.672083e+001	0.000000e+000
3.768506e+001	0.000000e+000
3.864930e+001	0.000000e+000
3.961353e+001	0.000000e+000
4.057776e+001	0.000000e+000
4.154199e+001	0.000000e+000
4.250623e+001	0.000000e+000
4.347046e+001	0.000000e+000
4.443469e+001	0.000000e+000
4.539893e+001	0.000000e+000
4.636316e+001	0.000000e+000
4.732739e+001	0.000000e+000
4.829163e+001	0.000000e+000
4.925586e+001	0.000000e+000
5.022009e+001	6.979321e+001
5.118433e+001	6.863394e+001
5.214856e+001	6.796596e+001
5.311279e+001	6.765416e+001
5.407703e+001	6.760267e+001
5.504126e+001	6.777288e+001
5.600549e+001	6.838229e+001
5.696973e+001	6.899054e+001
5.793396e+001	6.960432e+001
5.889819e+001	7.014251e+001
5.986243e+001	7.050014e+001
6.082666e+001	7.051601e+001
6.179089e+001	7.014700e+001
6.275513e+001	6.920703e+001
6.371936e+001	6.779170e+001
6.468359e+001	6.633270e+001
6.564783e+001	6.600451e+001
6.661206e+001	6.637753e+001
6.757629e+001	6.705652e+001
6.854053e+001	6.773949e+001
6.950476e+001	6.844811e+001
7.046899e+001	6.881114e+001
7.143323e+001	6.882784e+001
7.239746e+001	6.860524e+001
7.336169e+001	6.829446e+001
7.432593e+001	6.762769e+001
7.529016e+001	6.710527e+001
7.625439e+001	6.688103e+001
7.721863e+001	6.692593e+001
7.818286e+001	6.700379e+001
7.914709e+001	6.697305e+001
8.011133e+001	6.687718e+001
8.107556e+001	6.670580e+001
8.203979e+001	6.644881e+001
8.300403e+001	6.608003e+001
8.396826e+001	6.553508e+001
8.493250e+001	6.494369e+001
8.589673e+001	6.452776e+001
8.686096e+001	6.454153e+001
8.782520e+001	6.521463e+001
8.878943e+001	6.574599e+001
8.975366e+001	6.612870e+001
9.071790e+001	6.629015e+001
9.168213e+001	6.609446e+001
9.264636e+001	6.529878e+001
9.361060e+001	6.448154e+001
9.457483e+001	6.353923e+001
9.553906e+001	6.250846e+001
9.650330e+001	6.182407e+001
9.746753e+001	6.187624e+001
9.843176e+001	6.224931e+001
9.939600e+001	6.295940e+001
1.003602e+002	6.401780e+001
1.013245e+002	6.513835e+001
1.022887e+002	6.532845e+001
1.032529e+002	6.482412e+001
1.042172e+002	6.417445e+001
1.051814e+002	6.416154e+001
1.061456e+002	6.527946e+001
1.071099e+002	6.556486e+001
1.080741e+002	6.467709e+001
1.090383e+002	6.291446e+001
1.100026e+002	6.142672e+001
1.109668e+002	5.985598e+001
1.119310e+002	5.896846e+001
1.128953e+002	5.931881e+001
1.138595e+002	6.093716e+001
1.148237e+002	6.242092e+001
1.157880e+002	6.266862e+001
1.167522e+002	6.244775e+001
1.177164e+002	6.208575e+001
1.186807e+002	6.181780e+001
1.196449e+002	6.162352e+001
1.206091e+002	6.141157e+001
1.215734e+002	6.122856e+001
1.225376e+002	6.117355e+001
1.235018e+002	6.137762e+001
1.244661e+002	6.195383e+001
1.254303e+002	6.220208e+001
1.263945e+002	6.202409e+001
1.273588e+002	6.152634e+001
1.283230e+002	6.105994e+001
1.292872e+002	6.055283e+001
1.302515e+002	6.022765e+001
1.312157e+002	6.022046e+001
1.321799e+002	6.051705e+001
1.331442e+002	6.075621e+001
1.341084e+002	6.057320e+001
1.350726e+002	6.035534e+001
1.360369e+002	6.035368e+001
1.370011e+002	6.070378e+001
1.379653e+002	6.111300e+001
1.389296e+002	6.088399e+001
1.398938e+002	6.020708e+001
1.408580e+002	5.935580e+001
1.418223e+002	5.863382e+001
1.427865e+002	5.806794e+001
1.437507e+002	5.789771e+001
1.447150e+002	5.830711e+001
1.456792e+002	5.904491e+001
1.466434e+002	5.955724e+001
1.476077e+002	5.962919e+001
1.485719e+002	5.959300e+001
1.495361e+002	5.956754e+001
1.505004e+002	5.954383e+001
1.514646e+002	5.935847e+001
1.524288e+002	5.833961e+001
1.533931e+002	5.746705e+001
1.543573e+002	5.723598e+001
1.553215e+002	5.782318e+001
1.562858e+002	5.890445e+001
1.572500e+002	5.978522e+001
1.582142e+002	6.052248e+001
1.591785e+002	6.113456e+001
1.601427e+002	6.164956e+001
1.611069e+002	6.211048e+001
1.620712e+002	6.228576e+001
1.630354e+002	6.210440e+001
1.639996e+002	6.175531e+001
1.649639e+002	6.144203e+001
1.659281e+002	6.100147e+001
1.668923e+002	6.076364e+001
1.678566e+002	6.085201e+001
1.688208e+002	6.114467e+001
1.697850e+002	6.142862e+001
1.707493e+002	6.175104e+001
1.717135e+002	6.191316e+001
1.726777e+002	6.159176e+001
1.736420e+002	6.084232e+001
1.746062e+002	5.996674e+001
1.755704e+002	6.003267e+001
1.765347e+002	6.063171e+001
1.774989e+002	6.108323e+001
1.784631e+002	6.105371e+001
1.794274e+002	6.047894e+001
1.803916e+002	6.012760e+001
1.813558e+002	6.012159e+001
1.823201e+002	6.017361e+001
1.832843e+002	6.006364e+001
1.842485e+002	5.963528e+001
1.852128e+002	5.948920e+001
1.861770e+002	5.975919e+001
1.871412e+002	6.022502e+001
1.881055e+002	6.073284e+001
1.890697e+002	6.126860e+001
1.900339e+002	6.156262e+001
1.909982e+002	6.142980e+001
1.919624e+002	6.097675e+001
1.929266e+002	6.035717e+001
1.938909e+002	5.977213e+001
1.948551e+002	5.928291e+001
1.958193e+002	5.914959e+001
1.967836e+002	5.945985e+001
1.977478e+002	6.009248e+001
1.987120e+002	6.029424e+001
1.996763e+002	5.977971e+001
2.006405e+002	5.926575e+001
2.016047e+002	5.878082e+001
2.025690e+002	5.831926e+001
2.035332e+002	5.824649e+001
2.044974e+002	5.905017e+001
2.054617e+002	5.987814e+001
2.064259e+002	6.037416e+001
2.073901e+002	6.037017e+001
2.083544e+002	6.010439e+001
2.093186e+002	5.961395e+001
2.102828e+002	5.908394e+001
2.112471e+002	5.880415e+001
2.122113e+002	5.905840e+001
2.131755e+002	5.990334e+001
2.141398e+002	6.045483e+001
2.151040e+002	6.063679e+001
2.160682e+002	6.066979e+001
2.170325e+002	6.088492e+001
2.179967e+002	6.153261e+001
2.189609e+002	6.191230e+001
2.199252e+002	6.196103e+001
2.208894e+002	6.184299e+001
2.218536e+002	6.182827e+001
2.228179e+002	6.222874e+001
2.237821e+002	6.232938e+001
2.247463e+002	6.172150e+001
2.257106e+002	6.061441e+001
2.266748e+002	5.953500e+001
2.276390e+002	5.923648e+001
2.286033e+002	5.943657e+001
2.295675e+002	6.002921e+001
2.305317e+002	6.093998e+001
2.314960e+002	6.203563e+001
2.324602e+002	6.245078e+001
2.334244e+002	6.210163e+001
2.343887e+002	6.161630e+001
2.353529e+002	6.124467e+001
2.363171e+002	6.105558e+001
2.372814e+002	6.087579e+001
2.382456e+002	6.042016e+001
2.392098e+002	6.008455e+001
2.401741e+002	6.007719e+001
2.411383e+002	6.048811e+001
2.421025e+002	6.111819e+001
2.430668e+002	6.224625e+001
2.440310e+002	6.337891e+001
2.449952e+002	6.402562e+001
2.459595e+002	6.375554e+001
2.469237e+002	6.284172e+001
2.478879e+002	6.223741e+001
2.488522e+002	6.191882e+001
2.498164e+002	6.184114e+001
2.507806e+002	6.194502e+001
2.517449e+002	6.231176e+001
2.527091e+002	6.247098e+001
2.536733e+002	6.241919e+001
2.546376e+002	6.221690e+001
2.556018e+002	6.191351e+001
2.565660e+002	6.111795e+001
2.575303e+002	6.084750e+001
2.584945e+002	6.164739e+001
2.594587e+002	6.306167e+001
2.604230e+002	6.424416e+001
2.613872e+002	6.432539e+001
2.623514e+002	6.391180e+001
2.633157e+002	6.312651e+001
2.642799e+002	6.212777e+001
2.652441e+002	6.120082e+001
2.662084e+002	6.120335e+001
2.671726e+002	6.203907e+001
2.681368e+002	6.279010e+001
2.691011e+002	6.321821e+001
2.700653e+002	6.333530e+001
2.710295e+002	6.344388e+001
2.719938e+002	6.350272e+001
2.729580e+002	6.353863e+001
2.739222e+002	6.359598e+001
2.748865e+002	6.370027e+001
2.758507e+002	6.379724e+001
2.768149e+002	6.368361e+001
2.777792e+002	6.358896e+001
2.787434e+002	6.367086e+001
2.797076e+002	6.399157e+001
2.806719e+002	6.439110e+001
2.816361e+002	6.453532e+001
2.826003e+002	6.459212e+001
2.835646e+002	6.481611e+001
2.845288e+002	6.536961e+001
2.854930e+002	6.621847e+001
2.864573e+002	6.637928e+001
2.874215e+002	6.579626e+001
2.883857e+002	6.502895e+001
2.893500e+002	6.445469e+001
2.903142e+002	6.408877e+001
2.912784e+002	6.391816e+001
2.922427e+002	6.418388e+001
2.932069e+002	6.446996e+001
2.941711e+002	6.433678e+001
2.951354e+002	6.336329e+001
2.960996e+002	6.265756e+001
2.970638e+002	6.307576e+001
2.980281e+002	6.397195e+001
2.989923e+002	6.461055e+001
2.999565e+002	6.425496e+001
3.009208e+002	6.343079e+001
3.018850e+002	6.383804e+001
3.028492e+002	6.529907e+001
3.038135e+002	6.698869e+001
3.047777e+002	6.776971e+001
3.057419e+002	6.713314e+001
3.067062e+002	6.661359e+001
3.076704e+002	6.630937e+001
3.086346e+002	6.608507e+001
3.095989e+002	6.568852e+001
3.105631e+002	6.467271e+001
3.115273e+002	6.401009e+001
3.124916e+002	6.416364e+001
3.134558e+002	6.483184e+001
3.144200e+002	6.550865e+001
3.153843e+002	6.570194e+001
3.163485e+002	6.559578e+001
3.173127e+002	6.539775e+001
3.182770e+002	6.518580e+001
3.192412e+002	6.506403e+001
3.202054e+002	6.522987e+001
3.211696e+002	6.572711e+001
3.221339e+002	6.593880e+001
3.230981e+002	6.562912e+001
3.240623e+002	6.500179e+001
3.250266e+002	6.477583e+001
3.259908e+002	6.562212e+001
3.269550e+002	6.640016e+001
3.279193e+002	6.693540e+001
3.288835e+002	6.725349e+001
3.298477e+002	6.754842e+001
3.308120e+002	6.817378e+001
3.317762e+002	6.857008e+001
3.327404e+002	6.832825e+001
3.337047e+002	6.763308e+001
3.346689e+002	6.701646e+001
3.356331e+002	6.746214e+001
3.365974e+002	6.839447e+001
3.375616e+002	6.890105e+001
3.385258e+002	6.882365e+001
3.394901e+002	6.830785e+001
3.404543e+002	6.780266e+001
3.414185e+002	6.705541e+001
3.423828e+002	6.671957e+001
3.433470e+002	6.722023e+001
3.443112e+002	6.837263e+001
3.452755e+002	6.899800e+001
3.462397e+002	6.826577e+001
3.472039e+002	6.761612e+001
3.481682e+002	6.729902e+001
3.491324e+002	6.734245e+001
3.500966e+002	6.759966e+001
3.510609e+002	6.828307e+001
3.520251e+002	6.890716e+001
3.529893e+002	6.892139e+001
3.539536e+002	6.830349e+001
3.549178e+002	6.745306e+001
3.558820e+002	6.776392e+001
3.568463e+002	6.926418e+001
3.578105e+002	7.021272e+001
3.587747e+002	6.994061e+001
3.597390e+002	6.858156e+001
3.607032e+002	6.779465e+001
3.616674e+002	6.782671e+001
3.626317e+002	6.798330e+001
3.635959e+002	6.828725e+001
3.645602e+002	6.868200e+001
3.655244e+002	6.889685e+001
3.664886e+002	6.850880e+001
3.674529e+002	6.813091e+001
3.684171e+002	6.801348e+001
3.693813e+002	6.818175e+001
3.703456e+002	6.848223e+001
3.713098e+002	6.866389e+001
3.722740e+002	6.874345e+001
3.732383e+002	6.868410e+001
3.742025e+002	6.847215e+001
3.751667e+002	6.824966e+001
3.761310e+002	6.875179e+001
3.770952e+002	7.093906e+001
3.780594e+002	7.225252e+001
3.790237e+002	7.173702e+001
3.799879e+002	6.972313e+001
3.809521e+002	6.826526e+001
3.819164e+002	6.874530e+001
3.828806e+002	6.926984e+001
3.838448e+002	6.915825e+001
3.848091e+002	6.847566e+001
3.857733e+002	6.791611e+001
3.867375e+002	6.870058e+001
3.877018e+002	6.985756e+001
3.886660e+002	7.041184e+001
3.896302e+002	7.023519e+001
3.905945e+002	6.970738e+001
3.915587e+002	6.989902e+001
3.925229e+002	7.093825e+001
3.934872e+002	7.148263e+001
3.944514e+002	7.106776e+001
3.954156e+002	6.996556e+001
3.963799e+002	6.934621e+001
3.973441e+002	6.968360e+001
3.983083e+002	7.011537e+001
3.992726e+002	7.069788e+001
4.002368e+002	7.129575e+001
4.012010e+002	7.162844e+001
4.021653e+002	7.122111e+001
4.031295e+002	7.072775e+001
4.040937e+002	7.057048e+001
4.050580e+002	7.071919e+001
4.060222e+002	7.097192e+001
4.069864e+002	7.101585e+001
4.079507e+002	7.089713e+001
4.089149e+002	7.084936e+001
4.098791e+002	7.087596e+001
4.108434e+002	7.094405e+001
4.118076e+002	7.099807e+001
4.127718e+002	7.094207e+001
4.137361e+002	7.097477e+001
4.147003e+002	7.137245e+001
4.156645e+002	7.183476e+001
4.166288e+002	7.179698e+001
4.175930e+002	7.055375e+001
4.185572e+002	6.970789e+001
4.195215e+002	6.996312e+001
4.204857e+002	7.085048e+001
4.214499e+002	7.179557e+001
4.224142e+002	7.238857e+001
4.233784e+002	7.255234e+001
4.243426e+002	7.219580e+001
4.253069e+002	7.140631e+001
4.262711e+002	7.053770e+001
4.272353e+002	7.001241e+001
4.281996e+002	6.989307e+001
4.291638e+002	6.989308e+001
4.301280e+002	7.013905e+001
4.310923e+002	7.047525e+001
4.320565e+002	7.072828e+001
4.330207e+002	7.080471e+001
4.339850e+002	7.097478e+001
4.349492e+002	7.170658e+001
4.359134e+002	7.235604e+001
4.368777e+002	7.216301e+001
4.378419e+002	7.062279e+001
4.388061e+002	6.905361e+001
4.397704e+002	6.916803e+001
4.407346e+002	7.023537e+001
4.416988e+002	7.167886e+001
4.426631e+002	7.308565e+001
4.436273e+002	7.440956e+001
4.445915e+002	7.421918e+001
4.455558e+002	7.220458e+001
4.465200e+002	7.043844e+001
4.474842e+002	7.036397e+001
4.484485e+002	7.229824e+001
4.494127e+002	7.325391e+001
4.503769e+002	7.228586e+001
4.513412e+002	7.140150e+001
4.523054e+002	7.151254e+001
4.532696e+002	7.265462e+001
4.542339e+002	7.364082e+001
4.551981e+002	7.302446e+001
4.561623e+002	7.212328e+001
4.571266e+002	7.168690e+001
4.580908e+002	7.189103e+001
4.590550e+002	7.242535e+001
4.600193e+002	7.255087e+001
4.609835e+002	7.226680e+001
4.619477e+002	7.202839e+001
4.629120e+002	7.195636e+001
4.638762e+002	7.206996e+001
4.648404e+002	7.231932e+001
4.658047e+002	7.285063e+001
4.667689e+002	7.318976e+001
4.677331e+002	7.327170e+001
4.686974e+002	7.317485e+001
4.696616e+002	7.302826e+001
4.706258e+002	7.284364e+001
4.715901e+002	7.282468e+001
4.725543e+002	7.295601e+001
4.735185e+002	7.320573e+001
4.744828e+002	7.353271e+001
4.754470e+002	7.390163e+001
4.764112e+002	7.437785e+001
4.773755e+002	7.526961e+001
4.783397e+002	7.656239e+001
4.793039e+002	7.781084e+001
4.802682e+002	7.853992e+001
4.812324e+002	7.868487e+001
4.821966e+002	7.860625e+001
4.831609e+002	7.811909e+001
4.841251e+002	7.744750e+001
4.850893e+002	7.671404e+001
4.860536e+002	7.592092e+001
4.870178e+002	7.507049e+001
4.879820e+002	7.417009e+001
4.889463e+002	7.342885e+001
4.899105e+002	7.288885e+001
4.908747e+002	7.256522e+001
4.918390e+002	7.249955e+001
4.928032e+002	7.318862e+001
4.937674e+002	7.410584e+001
4.947317e+002	7.451398e+001
4.956959e+002	7.412690e+001
4.966601e+002	7.316714e+001
4.976244e+002	7.270782e+001
4.985886e+002	7.320204e+001
4.995528e+002	7.368156e+001
5.005171e+002	7.393153e+001
5.014813e+002	7.401096e+001
5.024455e+002	7.417316e+001
5.034098e+002	7.467141e+001
5.043740e+002	7.480753e+001
5.053382e+002	7.414362e+001
5.063025e+002	7.309886e+001
5.072667e+002	7.232140e+001
5.082309e+002	7.235588e+001
5.091952e+002	7.303493e+001
5.101594e+002	7.406847e+001
5.111236e+002	7.527789e+001
5.120879e+002	7.621121e+001
5.130521e+002	7.638332e+001
5.140164e+002	7.566698e+001
5.149806e+002	7.522678e+001
5.159448e+002	7.522899e+001
5.169091e+002	7.528516e+001
5.178733e+002	7.501769e+001
5.188375e+002	7.427193e+001
5.198018e+002	7.392615e+001
5.207660e+002	7.444604e+001
5.217302e+002	7.509309e+001
5.226945e+002	7.575848e+001
5.236587e+002	7.631282e+001
5.246229e+002	7.635249e+001
5.255872e+002	7.423582e+001
5.265514e+002	7.183156e+001
5.275156e+002	7.104536e+001
5.284799e+002	7.221474e+001
5.294441e+002	7.449270e+001
5.304083e+002	7.587015e+001
5.313726e+002	7.624769e+001
5.323368e+002	7.618729e+001
5.333010e+002	7.529632e+001
5.342653e+002	7.394466e+001
5.352295e+002	7.295745e+001
5.361937e+002	7.252987e+001
5.371580e+002	7.240975e+001
5.381222e+002	7.260899e+001
5.390864e+002	7.306377e+001
5.400507e+002	7.373733e+001
5.410149e+002	7.460722e+001
5.419791e+002	7.533205e+001
5.429434e+002	7.567591e+001
5.439076e+002	7.580363e+001
5.448718e+002	7.585967e+001
5.458361e+002	7.593784e+001
5.468003e+002	7.603362e+001
5.477645e+002	7.599409e+001
5.487288e+002	7.581208e+001
5.496930e+002	7.564563e+001
5.506572e+002	7.548097e+001
5.516215e+002	7.530499e+001
5.525857e+002	7.527419e+001
5.535499e+002	7.545827e+001
5.545142e+002	7.576826e+001
5.554784e+002	7.652319e+001
5.564426e+002	7.744427e+001
5.574069e+002	7.784883e+001
5.583711e+002	7.684098e+001
5.593353e+002	7.557571e+001
5.602996e+002	7.536726e+001
5.612638e+002	7.590287e+001
5.622280e+002	7.636248e+001
5.631923e+002	7.586961e+001
5.641565e+002	7.446307e+001
5.651207e+002	7.451080e+001
5.660850e+002	7.647878e+001
5.670491e+002	7.833556e+001
5.680134e+002	7.838735e+001
5.689776e+002	7.625021e+001
5.699418e+002	7.491827e+001
5.709061e+002	7.483746e+001
5.718703e+002	7.520822e+001
5.728345e+002	7.594164e+001
5.737988e+002	7.692662e+001
5.747630e+002	7.790398e+001
5.757272e+002	7.896361e+001
5.766915e+002	7.962581e+001
5.776557e+002	7.918768e+001
5.786199e+002	7.787114e+001
5.795842e+002	7.652104e+001
5.805484e+002	7.635686e+001
5.815126e+002	7.757063e+001
5.824769e+002	7.817973e+001
5.834411e+002	7.791930e+001
5.844053e+002	7.741331e+001
5.853696e+002	7.740819e+001
5.863338e+002	7.820569e+001
5.872980e+002	7.852972e+001
5.882623e+002	7.802452e+001
5.892265e+002	7.737862e+001
5.901907e+002	7.688442e+001
5.911550e+002	7.663895e+001
5.921192e+002	7.667454e+001
5.930834e+002	7.742467e+001
5.940477e+002	7.822263e+001
5.950119e+002	7.859620e+001
5.959761e+002	7.845525e+001
5.969404e+002	7.792433e+001
5.979046e+002	7.716924e+001
5.988688e+002	7.607507e+001
5.998331e+002	7.574728e+001
6.007973e+002	7.673043e+001
6.017615e+002	7.807832e+001
6.027258e+002	7.840395e+001
6.036900e+002	7.710303e+001
6.046542e+002	7.623422e+001
6.056185e+002	7.629308e+001
6.065827e+002	7.658990e+001
6.075469e+002	7.667818e+001
6.085112e+002	7.643715e+001
6.094754e+002	7.615569e+001
6.104396e+002	7.610435e+001
6.114039e+002	7.620578e+001
6.123681e+002	7.634245e+001
6.133323e+002	7.647499e+001
6.142966e+002	7.670697e+001
6.152608e+002	7.737627e+001
6.162250e+002	7.880907e+001
6.171893e+002	7.971211e+001
6.181535e+002	8.013806e+001
6.191177e+002	8.003815e+001
6.200820e+002	7.908263e+001
6.210462e+002	7.642064e+001
6.220104e+002	7.463075e+001
6.229747e+002	7.453283e+001
6.239389e+002	7.510992e+001
6.249031e+002	7.570967e+001
6.258674e+002	7.610777e+001
6.268316e+002	7.653788e+001
6.277958e+002	7.754555e+001
6.287601e+002	7.861751e+001
6.297243e+002	7.921070e+001
6.306885e+002	7.920930e+001
6.316528e+002	7.887373e+001
6.326170e+002	7.876330e+001
6.335812e+002	7.898170e+001
6.345455e+002	7.921739e+001
6.355097e+002	7.951586e+001
6.364739e+002	7.973981e+001
6.374382e+002	7.974082e+001
6.384024e+002	7.949812e+001
6.393666e+002	7.916257e+001
6.403309e+002	7.864330e+001
6.412951e+002	7.824541e+001
6.422593e+002	7.823886e+001
6.432236e+002	7.861001e+001
6.441878e+002	7.890775e+001
6.451520e+002	7.824133e+001
6.461163e+002	7.741061e+001
6.470805e+002	7.761933e+001
6.480447e+002	7.905178e+001
6.490090e+002	8.095164e+001
6.499732e+002	8.184975e+001
6.509374e+002	8.110869e+001
6.519017e+002	8.057450e+001
6.528659e+002	8.035210e+001
6.538301e+002	8.034512e+001
6.547944e+002	8.056430e+001
6.557586e+002	8.109036e+001
6.567228e+002	8.128593e+001
6.576871e+002	8.054263e+001
6.586513e+002	7.973661e+001
6.596155e+002	7.947075e+001
6.605798e+002	7.978744e+001
6.615440e+002	8.018493e+001
6.625082e+002	7.987983e+001
6.634725e+002	7.918923e+001
6.644367e+002	7.895415e+001
6.654009e+002	7.924082e+001
6.663652e+002	7.980363e+001
6.673294e+002	8.032487e+001
6.682936e+002	8.077454e+001
6.692579e+002	8.112772e+001
6.702221e+002	8.163104e+001
6.711863e+002	8.190121e+001
6.721506e+002	8.164716e+001
6.731148e+002	8.089402e+001
6.740790e+002	8.017437e+001
6.750433e+002	7.928806e+001
6.760075e+002	7.887309e+001
6.769717e+002	7.976835e+001
6.779360e+002	8.151004e+001
6.789002e+002	8.287397e+001
6.798644e+002	8.248687e+001
6.808287e+002	8.069408e+001
6.817929e+002	7.974016e+001
6.827571e+002	7.965289e+001
6.837214e+002	7.992632e+001
6.846856e+002	8.017333e+001
6.856498e+002	8.036604e+001
6.866141e+002	8.062257e+001
6.875783e+002	8.120840e+001
6.885425e+002	8.158630e+001
6.895068e+002	8.137120e+001
6.904710e+002	8.080133e+001
6.914352e+002	8.058654e+001
6.923995e+002	8.133672e+001
6.933637e+002	8.213172e+001
6.943279e+002	8.245988e+001
6.952922e+002	8.241081e+001
6.962564e+002	8.203436e+001
6.972206e+002	8.135802e+001
6.981849e+002	8.045602e+001
6.991491e+002	7.982677e+001
7.001133e+002	7.932407e+001
7.010776e+002	7.908852e+001
7.020418e+002	7.944417e+001
7.030060e+002	8.018730e+001
7.039703e+002	8.033481e+001
7.049345e+002	7.910219e+001
7.058987e+002	7.857394e+001
7.068630e+002	7.969551e+001
7.078272e+002	8.131128e+001
7.087914e+002	8.205059e+001
7.097557e+002	8.123618e+001
7.107199e+002	7.996392e+001
7.116841e+002	7.953963e+001
7.126484e+002	7.962087e+001
7.136126e+002	7.994362e+001
7.145768e+002	8.042451e+001
7.155411e+002	8.106372e+001
7.165053e+002	8.178326e+001
7.174695e+002	8.267567e+001
7.184338e+002	8.307393e+001
7.193980e+002	8.267758e+001
7.203622e+002	8.198083e+001
7.213265e+002	8.153053e+001
7.222907e+002	8.147060e+001
7.232549e+002	8.145930e+001
7.242192e+002	8.131121e+001
7.251834e+002	8.105459e+001
7.261476e+002	8.050544e+001
7.271119e+002	7.981393e+001
7.280761e+002	7.954025e+001
7.290403e+002	8.057934e+001
7.300046e+002	8.236063e+001
7.309688e+002	8.304839e+001
7.319330e+002	8.262255e+001
7.328973e+002	8.187186e+001
7.338615e+002	8.151485e+001
7.348257e+002	8.151741e+001
7.357900e+002	8.190612e+001
7.367542e+002	8.319291e+001
7.377184e+002	8.412106e+001
7.386827e+002	8.405458e+001
7.396469e+002	8.336273e+001
7.406111e+002	8.322549e+001
7.415754e+002	8.475682e+001
7.425396e+002	8.613345e+001
7.435038e+002	8.560038e+001
7.444681e+002	8.409816e+001
7.454323e+002	8.315324e+001
7.463965e+002	8.371479e+001
7.473608e+002	8.520142e+001
7.483250e+002	8.540914e+001
7.492892e+002	8.443997e+001
7.502535e+002	8.384331e+001
7.512177e+002	8.433270e+001
7.521819e+002	8.541615e+001
7.531462e+002	8.578465e+001
7.541104e+002	8.484830e+001
7.550746e+002	8.416084e+001
7.560389e+002	8.437373e+001
7.570031e+002	8.465146e+001
7.579673e+002	8.408221e+001
7.589316e+002	8.253172e+001
7.598958e+002	8.119955e+001
7.608600e+002	8.158855e+001
7.618243e+002	8.281804e+001
7.627885e+002	8.426655e+001
7.637527e+002	8.572189e+001
7.647170e+002	8.678889e+001
7.656812e+002	8.691176e+001
7.666454e+002	8.589986e+001
7.676097e+002	8.534002e+001
7.685739e+002	8.526158e+001
7.695381e+002	8.551118e+001
7.705024e+002	8.636019e+001
7.714666e+002	8.761006e+001
7.724308e+002	8.802567e+001
7.733951e+002	8.630064e+001
7.743593e+002	8.453613e+001
7.753235e+002	8.356580e+001
7.762878e+002	8.329186e+001
7.772520e+002	8.352088e+001
7.782162e+002	8.411487e+001
7.791805e+002	8.489980e+001
7.801447e+002	8.536064e+001
7.811089e+002	8.555476e+001
7.820732e+002	8.579601e+001
7.830374e+002	8.627185e+001
7.840016e+002	8.675398e+001
7.849659e+002	8.659089e+001
7.859301e+002	8.512983e+001
7.868943e+002	8.432681e+001
7.878586e+002	8.461348e+001
7.888228e+002	8.536633e+001
7.897870e+002	8.624516e+001
7.907513e+002	8.707796e+001
7.917155e+002	8.754331e+001
7.926797e+002	8.716963e+001
7.936440e+002	8.648713e+001
7.946082e+002	8.580650e+001
7.955724e+002	8.524577e+001
7.965367e+002	8.491015e+001
7.975009e+002	8.489600e+001
7.984651e+002	8.519200e+001
7.994294e+002	8.606499e+001
8.003936e+002	8.807924e+001
8.013578e+002	8.950874e+001
8.023221e+002	8.935091e+001
8.032863e+002	8.799192e+001
8.042505e+002	8.691704e+001
8.052148e+002	8.651784e+001
8.061790e+002	8.652052e+001
8.071432e+002	8.695366e+001
8.081075e+002	8.753851e+001
8.090717e+002	8.789160e+001
8.100359e+002	8.785788e+001
8.110002e+002	8.774316e+001
8.119644e+002	8.837012e+001
8.129286e+002	8.943383e+001
8.138929e+002	8.983909e+001
8.148571e+002	8.939521e+001
8.158214e+002	8.855194e+001
8.167856e+002	8.778230e+001
8.177498e+002	8.685661e+001
8.187141e+002	8.679667e+001
8.196783e+002	8.826498e+001
8.206425e+002	8.961850e+001
8.216068e+002	9.035350e+001
8.225710e+002	9.047414e+001
8.235352e+002	9.002781e+001
8.244995e+002	8.853700e+001
8.254637e+002	8.727418e+001
8.264279e+002	8.770879e+001
8.273922e+002	8.894548e+001
8.283564e+002	8.954642e+001
8.293206e+002	8.880100e+001
8.302849e+002	8.734629e+001
8.312491e+002	8.712736e+001
8.322133e+002	8.889223e+001
8.331776e+002	8.969921e+001
8.341418e+002	8.843169e+001
8.351060e+002	8.661205e+001
8.360703e+002	8.608742e+001
8.370345e+002	8.719067e+001
8.379987e+002	8.822654e+001
8.389630e+002	8.868237e+001
8.399272e+002	8.883061e+001
8.408914e+002	8.872994e+001
8.418557e+002	8.845932e+001
8.428199e+002	8.804349e+001
8.437841e+002	8.744378e+001
8.447484e+002	8.692665e+001
8.457126e+002	8.732463e+001
8.466768e+002	8.845248e+001
8.476411e+002	8.952577e+001
8.486053e+002	9.026498e+001
8.495695e+002	9.068063e+001
8.505338e+002	9.065843e+001
8.514980e+002	8.976678e+001
8.524622e+002	8.910670e+001
8.534265e+002	8.867022e+001
8.543907e+002	8.843801e+001
8.553549e+002	8.846227e+001
8.563192e+002	8.875359e+001
8.572834e+002	8.916881e+001
8.582476e+002	8.974368e+001
8.592119e+002	9.028477e+001
8.601761e+002	9.049654e+001
8.611403e+002	9.042037e+001
8.621046e+002	9.031686e+001
8.630688e+002	9.042809e+001
8.640330e+002	9.070088e+001
8.649973e+002	9.052604e+001
8.659615e+002	8.935284e+001
8.669257e+002	8.878925e+001
8.678900e+002	8.967595e+001
8.688542e+002	9.125783e+001
8.698184e+002	9.221672e+001
8.707827e+002	9.214995e+001
8.717469e+002	9.160185e+001
8.727111e+002	9.027489e+001
8.736754e+002	8.915482e+001
8.746396e+002	8.916040e+001
8.756038e+002	9.026979e+001
8.765681e+002	9.169151e+001
8.775323e+002	9.252428e+001
8.784965e+002	9.277946e+001
8.794608e+002	9.302379e+001
8.804250e+002	9.336043e+001
8.813892e+002	9.349630e+001
8.823535e+002	9.309528e+001
8.833177e+002	9.226436e+001
8.842819e+002	9.177966e+001
8.852462e+002	9.207329e+001
8.862104e+002	9.204048e+001
8.871746e+002	9.092435e+001
8.881389e+002	8.976955e+001
8.891031e+002	8.967016e+001
8.900673e+002	9.086112e+001
8.910316e+002	9.245628e+001
8.919958e+002	9.364793e+001
8.929600e+002	9.431694e+001
8.939243e+002	9.431004e+001
8.948885e+002	9.368726e+001
8.958527e+002	9.285057e+001
8.968170e+002	9.207333e+001
8.977812e+002	9.132316e+001
8.987454e+002	9.100237e+001
8.997097e+002	9.168391e+001
9.006739e+002	9.205618e+001
9.016381e+002	9.172050e+001
9.026024e+002	9.118556e+001
9.035666e+002	9.109737e+001
9.045308e+002	9.162414e+001
9.054951e+002	9.220812e+001
9.064593e+002	9.233968e+001
9.074235e+002	9.220604e+001
9.083878e+002	9.185495e+001
9.093520e+002	9.148366e+001
9.103162e+002	9.155655e+001
9.112805e+002	9.257189e+001
9.122447e+002	9.446683e+001
9.132089e+002	9.493463e+001
9.141732e+002	9.332336e+001
9.151374e+002	9.190137e+001
9.161016e+002	9.124601e+001
9.170659e+002	9.121806e+001
9.180301e+002	9.160103e+001
9.189943e+002	9.249207e+001
9.199586e+002	9.302625e+001
9.209228e+002	9.275903e+001
9.218870e+002	9.227765e+001
9.228513e+002	9.190334e+001
9.238155e+002	9.167947e+001
9.247797e+002	9.145916e+001
9.257440e+002	9.107645e+001
9.267082e+002	9.063995e+001
9.276724e+002	9.092203e+001
9.286367e+002	9.204211e+001
9.296009e+002	9.305072e+001
9.305651e+002	9.337433e+001
9.315294e+002	9.325161e+001
9.324936e+002	9.353495e+001
9.334578e+002	9.478129e+001
9.344221e+002	9.530121e+001
9.353863e+002	9.403429e+001
9.363505e+002	9.255410e+001
9.373148e+002	9.188378e+001
9.382790e+002	9.214821e+001
9.392432e+002	9.294355e+001
9.402075e+002	9.410285e+001
9.411717e+002	9.540160e+001
9.421359e+002	9.612068e+001
9.431002e+002	9.625807e+001
9.440644e+002	9.608571e+001
9.450286e+002	9.570502e+001
9.459929e+002	9.521282e+001
9.469571e+002	9.486874e+001
9.479213e+002	9.470982e+001
9.488856e+002	9.467260e+001
9.498498e+002	9.493160e+001
9.508140e+002	9.500394e+001
9.517783e+002	9.421400e+001
9.527425e+002	9.288216e+001
9.537067e+002	9.243755e+001
9.546710e+002	9.417782e+001
9.556352e+002	9.668248e+001
9.565994e+002	9.793861e+001
9.575637e+002	9.821886e+001
9.585279e+002	9.810860e+001
9.594921e+002	9.790815e+001
9.604564e+002	9.771770e+001
9.614206e+002	9.774336e+001
9.623848e+002	9.816212e+001
9.633491e+002	9.832325e+001
9.643133e+002	9.805290e+001
9.652775e+002	9.761278e+001
9.662418e+002	9.696730e+001
9.672060e+002	9.635713e+001
9.681702e+002	9.655968e+001
9.691345e+002	9.843801e+001
9.700987e+002	1.001363e+002
9.710629e+002	9.963300e+001
9.720272e+002	9.806813e+001
9.729914e+002	9.718034e+001
9.739556e+002	9.760464e+001
9.749199e+002	9.852203e+001
9.758841e+002	9.839409e+001
9.768483e+002	9.682893e+001
9.778126e+002	9.641036e+001
9.787768e+002	9.801778e+001
9.797410e+002	9.944679e+001
9.807053e+002	9.933091e+001
9.816695e+002	9.821008e+001
9.826337e+002	9.785699e+001
9.835980e+002	9.917427e+001
9.845622e+002	1.006089e+002
9.855264e+002	1.011229e+002
9.864907e+002	1.011463e+002
9.874549e+002	1.009628e+002
9.884191e+002	1.007181e+002
9.893834e+002	1.005723e+002
9.903476e+002	1.007648e+002
9.913118e+002	1.013357e+002
9.922761e+002	1.017002e+002
9.932403e+002	1.018385e+002
9.942045e+002	1.019684e+002
9.951688e+002	1.022264e+002
9.961330e+002	1.024843e+002
9.970972e+002	1.023978e+002
9.980615e+002	1.017076e+002
9.990257e+002	1.011994e+002
9.999899e+002	1.014761e+002
1.000954e+003	1.018788e+002
1.001918e+003	1.021102e+002
1.002883e+003	1.021535e+002
1.003847e+003	1.020355e+002
1.004811e+003	1.017356e+002
1.005775e+003	1.013424e+002
1.006740e+003	1.013180e+002
1.007704e+003	1.016022e+002
1.008668e+003	1.018681e+002
1.009632e+003	1.021048e+002
1.010596e+003	1.024221e+002
1.011561e+003	1.029814e+002
1.012525e+003	1.038164e+002
1.013489e+003	1.044576e+002
1.014453e+003	1.047219e+002
1.015418e+003	1.046104e+002
1.016382e+003	1.038841e+002
1.017346e+003	1.030019e+002
1.018310e+003	1.024856e+002
1.019275e+003	1.025303e+002
1.020239e+003	1.029714e+002
1.021203e+003	1.038355e+002
1.022167e+003	1.050262e+002
1.023132e+003	1.053980e+002
1.024096e+003	1.047495e+002
1.025060e+003	1.039792e+002
1.026024e+003	1.036236e+002
1.026989e+003	1.035892e+002
1.027953e+003	1.037937e+002
1.028917e+003	1.045203e+002
1.029881e+003	1.050983e+002
1.030845e+003	1.055381e+002
1.031810e+003	1.058024e+002
1.032774e+003	1.055679e+002
1.033738e+003	1.049294e+002
1.034702e+003	1.045810e+002
1.035667e+003	1.052923e+002
1.036631e+003	1.066746e+002
1.037595e+003	1.073828e+002
1.038559e+003	1.074627e+002
1.039524e+003	1.073355e+002
1.040488e+003	1.070364e+002
1.041452e+003	1.066607e+002
1.042416e+003	1.064904e+002
1.043380e+003	1.066519e+002
1.044345e+003	1.069414e+002
1.045309e+003	1.071619e+002
1.046273e+003	1.075665e+002
1.047237e+003	1.085494e+002
1.048202e+003	1.097497e+002
1.049166e+003	1.104401e+002
1.050130e+003	1.102397e+002
1.051094e+003	1.097266e+002
1.052059e+003	1.099349e+002
1.053023e+003	1.106216e+002
1.053987e+003	1.109198e+002
1.054951e+003	1.107013e+002
1.055916e+003	1.102683e+002
1.056880e+003	1.096405e+002
1.057844e+003	1.088734e+002
1.058808e+003	1.091399e+002
1.059772e+003	1.116444e+002
1.060737e+003	1.134915e+002
1.061701e+003	1.137950e+002
1.062665e+003	1.134281e+002
1.063629e+003	1.130346e+002
1.064594e+003	1.127870e+002
1.065558e+003	1.125093e+002
1.066522e+003	1.119572e+002
1.067486e+003	1.113998e+002
1.068450e+003	1.119107e+002
1.069415e+003	1.132482e+002
1.070379e+003	1.137807e+002
1.071343e+003	1.125509e+002
1.072307e+003	1.106771e+002
1.073272e+003	1.102051e+002
1.074236e+003	1.114911e+002
1.075200e+003	1.124976e+002
1.076164e+003	1.130762e+002
1.077129e+003	1.134737e+002
1.078093e+003	1.134971e+002
1.079057e+003	1.133649e+002
1.080021e+003	1.134096e+002
1.080985e+003	1.137479e+002
1.081950e+003	1.141421e+002
1.082914e+003	1.142333e+002
1.083878e+003	1.142327e+002
1.084842e+003	1.148570e+002
1.085807e+003	1.160850e+002
1.086771e+003	1.170359e+002
1.087735e+003	1.171694e+002
1.088699e+003	1.167012e+002
1.089664e+003	1.161557e+002
1.090628e+003	1.152872e+002
1.091592e+003	1.150167e+002
1.092556e+003	1.157145e+002
1.093521e+003	1.164908e+002
1.094485e+003	1.168829e+002
1.095449e+003	1.170776e+002
1.096413e+003	1.175997e+002
1.097377e+003	1.187141e+002
1.098342e+003	1.198857e+002
1.099306e+003	1.200214e+002
1.100270e+003	1.193166e+002
1.101234e+003	1.189671e+002
1.102199e+003	1.193122e+002
1.103163e+003	1.197942e+002
1.104127e+003	1.196583e+002
1.105091e+003	1.189359e+002
1.106056e+003	1.188839e+002
1.107020e+003	1.202951e+002
1.107984e+003	1.213461e+002
1.108948e+003	1.215688e+002
1.109912e+003	1.214271e+002
1.110877e+003	1.207553e+002
1.111841e+003	1.198216e+002
1.112805e+003	1.195297e+002
1.113769e+003	1.207281e+002
1.114734e+003	1.229259e+002
1.115698e+003	1.247241e+002
1.116662e+003	1.260878e+002
1.117626e+003	1.265452e+002
1.118591e+003	1.255046e+002
1.119555e+003	1.241103e+002
1.120519e+003	1.236080e+002
1.121483e+003	1.240122e+002
1.122448e+003	1.245412e+002
1.123412e+003	1.251086e+002
1.124376e+003	1.256011e+002
1.125340e+003	1.261327e+002
1.126304e+003	1.266375e+002
1.127269e+003	1.268889e+002
1.128233e+003	1.268640e+002
1.129197e+003	1.267998e+002
1.130161e+003	1.269812e+002
1.131126e+003	1.274673e+002
1.132090e+003	1.282824e+002
1.133054e+003	1.294445e+002
1.134018e+003	1.302338e+002
1.134983e+003	1.303284e+002
1.135947e+003	1.299813e+002
1.136911e+003	1.293265e+002
1.137875e+003	1.284849e+002
1.138839e+003	1.283435e+002
1.139804e+003	1.295631e+002
1.140768e+003	1.307824e+002
1.141732e+003	1.313423e+002
1.142696e+003	1.316095e+002
1.143661e+003	1.318013e+002
1.144625e+003	1.320465e+002
1.145589e+003	1.326427e+002
1.146553e+003	1.339877e+002
1.147518e+003	1.358948e+002
1.148482e+003	1.364535e+002
1.149446e+003	1.348800e+002
1.150410e+003	1.343065e+002
1.151375e+003	1.357820e+002
1.152339e+003	1.376784e+002
1.153303e+003	1.386164e+002
1.154267e+003	1.386749e+002
1.155231e+003	1.385399e+002
1.156196e+003	1.383835e+002
1.157160e+003	1.383403e+002
1.158124e+003	1.379332e+002
1.159088e+003	1.376702e+002
1.160053e+003	1.386742e+002
1.161017e+003	1.409220e+002
1.161981e+003	1.429214e+002
1.162945e+003	1.429988e+002
1.163910e+003	1.413090e+002
1.164874e+003	1.401608e+002
1.165838e+003	1.396650e+002
1.166802e+003	1.401595e+002
1.167766e+003	1.425883e+002
1.168731e+003	1.449421e+002
1.169695e+003	1.453487e+002
1.170659e+003	1.442052e+002
1.171623e+003	1.436047e+002
1.172588e+003	1.445616e+002
1.173552e+003	1.462572e+002
1.174516e+003	1.484970e+002
1.175480e+003	1.502616e+002
1.176445e+003	1.497616e+002
1.177409e+003	1.470190e+002
1.178373e+003	1.444079e+002
1.179337e+003	1.441197e+002
1.180302e+003	1.458395e+002
1.181266e+003	1.471752e+002
1.182230e+003	1.475923e+002
1.183194e+003	1.483356e+002
1.184158e+003	1.500306e+002
1.185123e+003	1.515852e+002
1.186087e+003	1.521701e+002
1.187051e+003	1.521456e+002
1.188015e+003	1.525004e+002
1.188980e+003	1.536442e+002
1.189944e+003	1.546180e+002
1.190908e+003	1.541011e+002
1.191872e+003	1.527362e+002
1.192837e+003	1.519152e+002
1.193801e+003	1.516929e+002
1.194765e+003	1.520882e+002
1.195729e+003	1.533833e+002
1.196693e+003	1.551248e+002
1.197658e+003	1.561167e+002
1.198622e+003	1.563152e+002
1.199586e+003	1.561225e+002
1.200550e+003	1.547436e+002
1.201515e+003	1.538245e+002
1.202479e+003	1.544411e+002
1.203443e+003	1.559336e+002
1.204407e+003	1.572083e+002
1.205372e+003	1.578466e+002
1.206336e+003	1.583069e+002
1.207300e+003	1.591479e+002
1.208264e+003	1.603280e+002
1.209229e+003	1.619112e+002
1.210193e+003	1.644370e+002
1.211157e+003	1.657053e+002
1.212121e+003	1.639405e+002
1.213085e+003	1.611939e+002
1.214050e+003	1.599123e+002
1.215014e+003	1.601033e+002
1.215978e+003	1.607845e+002
1.216942e+003	1.621994e+002
1.217907e+003	1.633781e+002
1.218871e+003	1.637579e+002
1.219835e+003	1.636111e+002
1.220799e+003	1.628004e+002
1.221764e+003	1.616942e+002
1.222728e+003	1.615663e+002
1.223692e+003	1.636397e+002
1.224656e+003	1.673635e+002
1.225620e+003	1.698848e+002
1.226585e+003	1.703746e+002
1.227549e+003	1.704576e+002
1.228513e+003	1.700771e+002
1.229477e+003	1.695674e+002
1.230442e+003	1.691988e+002
1.231406e+003	1.690210e+002
1.232370e+003	1.688345e+002
1.233334e+003	1.684662e+002
1.234299e+003	1.683147e+002
1.235263e+003	1.686914e+002
1.236227e+003	1.695640e+002
1.237191e+003	1.712262e+002
1.238156e+003	1.735067e+002
1.239120e+003	1.754332e+002
1.240084e+003	1.765417e+002
1.241048e+003	1.768856e+002
1.242012e+003	1.761903e+002
1.242977e+003	1.739311e+002
1.243941e+003	1.731403e+002
1.244905e+003	1.757440e+002
1.245869e+003	1.777826e+002
1.246834e+003	1.783401e+002
1.247798e+003	1.782029e+002
1.248762e+003	1.779391e+002
1.249726e+003	1.778023e+002
1.250691e+003	1.779928e+002
1.251655e+003	1.786264e+002
1.252619e+003	1.793972e+002
1.253583e+003	1.797904e+002
1.254547e+003	1.798445e+002
1.255512e+003	1.794975e+002
1.256476e+003	1.783324e+002
1.257440e+003	1.776740e+002
1.258404e+003	1.786909e+002
1.259369e+003	1.805789e+002
1.260333e+003	1.813573e+002
1.261297e+003	1.806972e+002
1.262261e+003	1.802515e+002
1.263226e+003	1.812317e+002
1.264190e+003	1.822358e+002
1.265154e+003	1.824950e+002
1.266118e+003	1.821510e+002
1.267083e+003	1.811209e+002
1.268047e+003	1.795251e+002
1.269011e+003	1.784610e+002
1.269975e+003	1.795408e+002
1.270939e+003	1.827060e+002
1.271904e+003	1.852050e+002
1.272868e+003	1.877271e+002
1.273832e+003	1.889527e+002
1.274796e+003	1.873747e+002
1.275761e+003	1.854693e+002
1.276725e+003	1.853025e+002
1.277689e+003	1.865147e+002
1.278653e+003	1.874009e+002
1.279618e+003	1.872140e+002
1.280582e+003	1.869415e+002
1.281546e+003	1.879264e+002
1.282510e+003	1.894294e+002
1.283474e+003	1.898957e+002
1.284439e+003	1.893904e+002
1.285403e+003	1.887778e+002
1.286367e+003	1.881734e+002
1.287331e+003	1.878892e+002
1.288296e+003	1.889440e+002
1.289260e+003	1.915868e+002
1.290224e+003	1.933106e+002
1.291188e+003	1.929065e+002
1.292153e+003	1.927287e+002
1.293117e+003	1.939333e+002
1.294081e+003	1.954285e+002
1.295045e+003	1.959649e+002
1.296010e+003	1.957115e+002
1.296974e+003	1.959751e+002
1.297938e+003	1.975878e+002
1.298902e+003	1.995374e+002
1.299866e+003	1.996513e+002
1.300831e+003	1.978380e+002
1.301795e+003	1.969256e+002
1.302759e+003	1.966467e+002
1.303723e+003	1.968055e+002
1.304688e+003	1.974389e+002
1.305652e+003	1.981477e+002
1.306616e+003	1.986881e+002
1.307580e+003	1.993087e+002
1.308545e+003	2.003441e+002
1.309509e+003	2.020030e+002
1.310473e+003	2.034469e+002
1.311437e+003	2.033192e+002
1.312401e+003	2.024069e+002
1.313366e+003	2.022477e+002
1.314330e+003	2.032359e+002
1.315294e+003	2.047956e+002
1.316258e+003	2.064798e+002
1.317223e+003	2.081175e+002
1.318187e+003	2.092487e+002
1.319151e+003	2.097232e+002
1.320115e+003	2.103570e+002
1.321080e+003	2.117374e+002
1.322044e+003	2.124221e+002
1.323008e+003	2.114789e+002
1.323972e+003	2.100085e+002
1.324937e+003	2.091754e+002
1.325901e+003	2.093240e+002
1.326865e+003	2.102393e+002
1.327829e+003	2.116718e+002
1.328793e+003	2.132937e+002
1.329758e+003	2.145952e+002
1.330722e+003	2.157087e+002
1.331686e+003	2.163791e+002
1.332650e+003	2.163738e+002
1.333615e+003	2.161798e+002
1.334579e+003	2.155395e+002
1.335543e+003	2.149206e+002
1.336507e+003	2.153376e+002
1.337472e+003	2.169578e+002
1.338436e+003	2.187120e+002
1.339400e+003	2.200609e+002
1.340364e+003	2.212915e+002
1.341328e+003	2.232271e+002
1.342293e+003	2.249578e+002
1.343257e+003	2.243188e+002
1.344221e+003	2.211111e+002
1.345185e+003	2.186703e+002
1.346150e+003	2.201135e+002
1.347114e+003	2.241167e+002
1.348078e+003	2.264153e+002
1.349042e+003	2.268426e+002
1.350007e+003	2.262845e+002
1.350971e+003	2.227751e+002
1.351935e+003	2.204811e+002
1.352899e+003	2.218101e+002
1.353864e+003	2.244287e+002
1.354828e+003	2.256984e+002
1.355792e+003	2.252735e+002
1.356756e+003	2.243448e+002
1.357720e+003	2.238409e+002
1.358685e+003	2.240273e+002
1.359649e+003	2.255546e+002
1.360613e+003	2.288777e+002
1.361577e+003	2.306169e+002
1.362542e+003	2.298070e+002
1.363506e+003	2.288636e+002
1.364470e+003	2.284952e+002
1.365434e+003	2.282932e+002
1.366399e+003	2.276438e+002
1.367363e+003	2.267555e+002
1.368327e+003	2.267747e+002
1.369291e+003	2.283571e+002
1.370255e+003	2.302157e+002
1.371220e+003	2.307223e+002
1.372184e+003	2.303378e+002
1.373148e+003	2.301853e+002
1.374112e+003	2.304633e+002
1.375077e+003	2.307285e+002
1.376041e+003	2.307564e+002
1.377005e+003	2.304131e+002
1.377969e+003	2.294452e+002
1.378934e+003	2.278997e+002
1.379898e+003	2.265217e+002
1.380862e+003	2.250634e+002
1.381826e+003	2.242586e+002
1.382791e+003	2.249126e+002
1.383755e+003	2.259435e+002
1.384719e+003	2.268392e+002
1.385683e+003	2.272045e+002
1.386647e+003	2.262177e+002
1.387612e+003	2.237832e+002
1.388576e+003	2.216909e+002
1.389540e+003	2.224442e+002
1.390504e+003	2.257426e+002
1.391469e+003	2.270494e+002
1.392433e+003	2.248673e+002
1.393397e+003	2.230631e+002
1.394361e+003	2.216323e+002
1.395326e+003	2.211395e+002
1.396290e+003	2.223696e+002
1.397254e+003	2.241653e+002
1.398218e+003	2.248507e+002
1.399182e+003	2.240121e+002
1.400147e+003	2.222282e+002
1.401111e+003	2.198122e+002
1.402075e+003	2.175813e+002
1.403039e+003	2.172519e+002
1.404004e+003	2.185214e+002
1.404968e+003	2.198911e+002
1.405932e+003	2.215176e+002
1.406896e+003	2.220856e+002
1.407861e+003	2.207635e+002
1.408825e+003	2.186748e+002
1.409789e+003	2.170362e+002
1.410753e+003	2.157794e+002
1.411718e+003	2.152609e+002
1.412682e+003	2.157992e+002
1.413646e+003	2.166608e+002
1.414610e+003	2.181304e+002
1.415574e+003	2.195756e+002
1.416539e+003	2.195813e+002
1.417503e+003	2.180179e+002
1.418467e+003	2.161608e+002
1.419431e+003	2.147315e+002
1.420396e+003	2.138492e+002
1.421360e+003	2.138402e+002
1.422324e+003	2.147813e+002
1.423288e+003	2.152967e+002
1.424253e+003	2.153448e+002
1.425217e+003	2.150928e+002
1.426181e+003	2.143956e+002
1.427145e+003	2.136128e+002
1.428109e+003	2.127568e+002
1.429074e+003	2.120077e+002
1.430038e+003	2.116908e+002
1.431002e+003	2.119039e+002
1.431966e+003	2.123459e+002
1.432931e+003	2.125991e+002
1.433895e+003	2.126273e+002
1.434859e+003	2.130977e+002
1.435823e+003	2.151752e+002
1.436788e+003	2.157884e+002
1.437752e+003	2.138299e+002
1.438716e+003	2.116625e+002
1.439680e+003	2.096517e+002
1.440645e+003	2.083929e+002
1.441609e+003	2.087393e+002
1.442573e+003	2.104447e+002
1.443537e+003	2.123351e+002
1.444501e+003	2.137295e+002
1.445466e+003	2.146567e+002
1.446430e+003	2.154092e+002
1.447394e+003	2.160216e+002
1.448358e+003	2.156460e+002
1.449323e+003	2.137581e+002
1.450287e+003	2.119996e+002
1.451251e+003	2.112989e+002
1.452215e+003	2.107907e+002
1.453180e+003	2.095491e+002
1.454144e+003	2.078668e+002
1.455108e+003	2.065073e+002
1.456072e+003	2.055432e+002
1.457036e+003	2.050153e+002
1.458001e+003	2.051153e+002
1.458965e+003	2.056720e+002
1.459929e+003	2.070091e+002
1.460893e+003	2.084429e+002
1.461858e+003	2.078816e+002
1.462822e+003	2.048307e+002
1.463786e+003	2.022756e+002
1.464750e+003	2.026112e+002
1.465715e+003	2.047135e+002
1.466679e+003	2.065715e+002
1.467643e+003	2.082142e+002
1.468607e+003	2.082126e+002
1.469572e+003	2.051311e+002
1.470536e+003	2.026194e+002
1.471500e+003	2.031564e+002
1.472464e+003	2.041449e+002
1.473428e+003	2.036198e+002
1.474393e+003	2.021252e+002
1.475357e+003	2.009548e+002
1.476321e+003	2.005296e+002
1.477285e+003	2.004445e+002
1.478250e+003	2.002283e+002
1.479214e+003	1.998637e+002
1.480178e+003	1.999180e+002
1.481142e+003	2.008795e+002
1.482107e+003	2.015290e+002
1.483071e+003	2.010717e+002
1.484035e+003	2.008613e+002
1.484999e+003	2.019910e+002
1.485964e+003	2.031895e+002
1.486928e+003	2.027623e+002
1.487892e+003	2.011318e+002
1.488856e+003	2.002430e+002
1.489820e+003	2.010697e+002
1.490785e+003	2.024764e+002
1.491749e+003	2.028645e+002
1.492713e+003	2.024145e+002
1.493677e+003	2.015741e+002
1.494642e+003	1.982148e+002
1.495606e+003	1.971752e+002
1.496570e+003	2.006348e+002
1.497534e+003	2.038617e+002
1.498499e+003	2.049022e+002
1.499463e+003	2.043530e+002
1.500427e+003	2.023547e+002
1.501391e+003	1.995961e+002
1.502355e+003	1.982367e+002
1.503320e+003	1.995452e+002
1.504284e+003	2.020268e+002
1.505248e+003	2.036181e+002
1.506212e+003	2.043844e+002
1.507177e+003	2.046796e+002
1.508141e+003	2.044553e+002
1.509105e+003	2.043518e+002
1.510069e+003	2.042462e+002
1.511034e+003	2.043659e+002
1.511998e+003	2.049059e+002
1.512962e+003	2.057148e+002
1.513926e+003	2.066627e+002
1.514891e+003	2.076535e+002
1.515855e+003	2.082993e+002
1.516819e+003	2.084751e+002
1.517783e+003	2.082150e+002
1.518747e+003	2.070738e+002
1.519712e+003	2.055343e+002
1.520676e+003	2.056462e+002
1.521640e+003	2.077538e+002
1.522604e+003	2.096069e+002
1.523569e+003	2.098905e+002
1.524533e+003	2.096373e+002
1.525497e+003	2.101199e+002
1.526461e+003	2.112474e+002
1.527426e+003	2.122417e+002
1.528390e+003	2.129831e+002
1.529354e+003	2.138664e+002
1.530318e+003	2.148441e+002
1.531282e+003	2.156153e+002
1.532247e+003	2.165706e+002
1.533211e+003	2.173672e+002
1.534175e+003	2.165479e+002
1.535139e+003	2.140171e+002
1.536104e+003	2.129274e+002
1.537068e+003	2.157307e+002
1.538032e+003	2.196453e+002
1.538996e+003	2.209200e+002
1.539961e+003	2.201970e+002
1.540925e+003	2.206475e+002
1.541889e+003	2.227803e+002
1.542853e+003	2.247914e+002
1.543818e+003	2.260097e+002
1.544782e+003	2.271496e+002
1.545746e+003	2.286199e+002
1.546710e+003	2.302013e+002
1.547674e+003	2.318035e+002
1.548639e+003	2.335226e+002
1.549603e+003	2.352443e+002
1.550567e+003	2.367551e+002
1.551531e+003	2.381477e+002
1.552496e+003	2.393842e+002
1.553460e+003	2.404909e+002
1.554424e+003	2.425688e+002
1.555388e+003	2.462813e+002
1.556353e+003	2.495102e+002
1.557317e+003	2.510125e+002
1.558281e+003	2.524376e+002
1.559245e+003	2.550476e+002
1.560209e+003	2.577010e+002
1.561174e+003	2.588548e+002
1.562138e+003	2.588313e+002
1.563102e+003	2.594105e+002
1.564066e+003	2.614453e+002
1.565031e+003	2.640217e+002
1.565995e+003	2.662032e+002
1.566959e+003	2.680818e+002
1.567923e+003	2.694859e+002
1.568888e+003	2.701298e+002
1.569852e+003	2.710645e+002
1.570816e+003	2.728367e+002
1.571780e+003	2.743146e+002
1.572745e+003	2.745524e+002
1.573709e+003	2.751147e+002
1.574673e+003	2.778097e+002
1.575637e+003	2.818239e+002
1.576601e+003	2.850042e+002
1.577566e+003	2.864603e+002
1.578530e+003	2.868808e+002
1.579494e+003	2.867935e+002
1.580458e+003	2.863981e+002
1.581423e+003	2.867523e+002
1.582387e+003	2.881697e+002
1.583351e+003	2.894178e+002
1.584315e+003	2.901220e+002
1.585280e+003	2.912050e+002
1.586244e+003	2.933733e+002
1.587208e+003	2.950262e+002
1.588172e+003	2.947500e+002
1.589136e+003	2.933019e+002
1.590101e+003	2.921347e+002
1.591065e+003	2.918498e+002
1.592029e+003	2.921651e+002
1.592993e+003	2.926236e+002
1.593958e+003	2.933480e+002
1.594922e+003	2.954107e+002
1.595886e+003	2.991493e+002
1.596850e+003	3.008649e+002
1.597815e+003	3.000567e+002
1.598779e+003	2.989960e+002
1.599743e+003	2.973177e+002
1.600707e+003	2.955321e+002
1.601672e+003	2.940669e+002
1.602636e+003	2.929926e+002
1.603600e+003	2.927145e+002
1.604564e+003	2.930167e+002
1.605528e+003	2.926768e+002
1.606493e+003	2.908089e+002
1.607457e+003	2.879870e+002
1.608421e+003	2.851045e+002
1.609385e+003	2.823893e+002
1.610350e+003	2.811696e+002
1.611314e+003	2.824485e+002
1.612278e+003	2.818268e+002
1.613242e+003	2.765499e+002
1.614207e+003	2.716077e+002
1.615171e+003	2.693991e+002
1.616135e+003	2.679793e+002
1.617099e+003	2.652054e+002
1.618063e+003	2.615064e+002
1.619028e+003	2.588853e+002
1.619992e+003	2.580103e+002
1.620956e+003	2.570028e+002
1.621920e+003	2.538212e+002
1.622885e+003	2.492134e+002
1.623849e+003	2.457456e+002
1.624813e+003	2.436888e+002
1.625777e+003	2.410047e+002
1.626742e+003	2.370695e+002
1.627706e+003	2.332014e+002
1.628670e+003	2.298747e+002
1.629634e+003	2.270508e+002
1.630599e+003	2.250572e+002
1.631563e+003	2.231746e+002
1.632527e+003	2.199875e+002
1.633491e+003	2.154994e+002
1.634455e+003	2.115202e+002
1.635420e+003	2.094168e+002
1.636384e+003	2.084950e+002
1.637348e+003	2.075135e+002
1.638312e+003	2.062605e+002
1.639277e+003	2.041092e+002
1.640241e+003	2.006916e+002
1.641205e+003	1.976392e+002
1.642169e+003	1.952898e+002
1.643134e+003	1.940467e+002
1.644098e+003	1.945393e+002
1.645062e+003	1.951610e+002
1.646026e+003	1.944761e+002
1.646990e+003	1.926718e+002
1.647955e+003	1.905817e+002
1.648919e+003	1.886316e+002
1.649883e+003	1.869608e+002
1.650847e+003	1.856879e+002
1.651812e+003	1.843908e+002
1.652776e+003	1.819414e+002
1.653740e+003	1.784137e+002
1.654704e+003	1.765996e+002
1.655669e+003	1.772497e+002
1.656633e+003	1.779247e+002
1.657597e+003	1.775743e+002
1.658561e+003	1.768492e+002
1.659526e+003	1.765662e+002
1.660490e+003	1.763750e+002
1.661454e+003	1.755140e+002
1.662418e+003	1.740303e+002
1.663382e+003	1.727084e+002
1.664347e+003	1.718892e+002
1.665311e+003	1.709741e+002
1.666275e+003	1.689742e+002
1.667239e+003	1.665962e+002
1.668204e+003	1.659923e+002
1.669168e+003	1.672117e+002
1.670132e+003	1.676975e+002
1.671096e+003	1.665988e+002
1.672061e+003	1.653607e+002
1.673025e+003	1.648322e+002
1.673989e+003	1.644911e+002
1.674953e+003	1.635235e+002
1.675917e+003	1.623890e+002
1.676882e+003	1.624523e+002
1.677846e+003	1.639552e+002
1.678810e+003	1.647019e+002
1.679774e+003	1.629697e+002
1.680739e+003	1.609438e+002
1.681703e+003	1.609234e+002
1.682667e+003	1.620347e+002
1.683631e+003	1.623737e+002
1.684596e+003	1.618803e+002
1.685560e+003	1.616717e+002
1.686524e+003	1.621560e+002
1.687488e+003	1.630679e+002
1.688453e+003	1.644911e+002
1.689417e+003	1.657869e+002
1.690381e+003	1.653140e+002
1.691345e+003	1.634090e+002
1.692309e+003	1.623531e+002
1.693274e+003	1.626082e+002
1.694238e+003	1.629912e+002
1.695202e+003	1.631466e+002
1.696166e+003	1.629628e+002
1.697131e+003	1.623161e+002
1.698095e+003	1.615359e+002
1.699059e+003	1.611803e+002
1.700023e+003	1.612410e+002
1.700988e+003	1.611352e+002
1.701952e+003	1.605058e+002
1.702916e+003	1.593745e+002
1.703880e+003	1.577342e+002
1.704844e+003	1.560947e+002
1.705809e+003	1.558613e+002
1.706773e+003	1.573310e+002
1.707737e+003	1.581317e+002
1.708701e+003	1.581887e+002
1.709666e+003	1.576408e+002
1.710630e+003	1.561535e+002
1.711594e+003	1.546720e+002
1.712558e+003	1.533932e+002
1.713523e+003	1.526175e+002
1.714487e+003	1.531778e+002
1.715451e+003	1.546183e+002
1.716415e+003	1.552489e+002
1.717380e+003	1.543621e+002
1.718344e+003	1.529054e+002
1.719308e+003	1.518036e+002
1.720272e+003	1.510810e+002
1.721236e+003	1.509846e+002
1.722201e+003	1.515703e+002
1.723165e+003	1.520660e+002
1.724129e+003	1.531651e+002
1.725093e+003	1.533610e+002
1.726058e+003	1.515791e+002
1.727022e+003	1.497118e+002
1.727986e+003	1.489920e+002
1.728950e+003	1.487542e+002
1.729915e+003	1.479509e+002
1.730879e+003	1.467260e+002
1.731843e+003	1.458863e+002
1.732807e+003	1.457272e+002
1.733771e+003	1.461952e+002
1.734736e+003	1.476212e+002
1.735700e+003	1.494971e+002
1.736664e+003	1.500464e+002
1.737628e+003	1.492148e+002
1.738593e+003	1.481725e+002
1.739557e+003	1.467540e+002
1.740521e+003	1.458430e+002
1.741485e+003	1.458798e+002
1.742450e+003	1.464341e+002
1.743414e+003	1.474981e+002
1.744378e+003	1.486024e+002
1.745342e+003	1.491959e+002
1.746307e+003	1.492353e+002
1.747271e+003	1.488119e+002
1.748235e+003	1.479462e+002
1.749199e+003	1.472253e+002
1.750163e+003	1.469154e+002
1.751128e+003	1.469413e+002
1.752092e+003	1.474831e+002
1.753056e+003	1.483180e+002
1.754020e+003	1.487689e+002
1.754985e+003	1.487434e+002
1.755949e+003	1.483029e+002
1.756913e+003	1.474129e+002
1.757877e+003	1.463147e+002
1.758842e+003	1.451513e+002
1.759806e+003	1.441190e+002
1.760770e+003	1.436037e+002
1.761734e+003	1.435128e+002
1.762698e+003	1.439945e+002
1.763663e+003	1.460091e+002
1.764627e+003	1.471988e+002
1.765591e+003	1.463100e+002
1.766555e+003	1.450996e+002
1.767520e+003	1.443079e+002
1.768484e+003	1.441064e+002
1.769448e+003	1.450895e+002
1.770412e+003	1.467489e+002
1.771377e+003	1.475398e+002
1.772341e+003	1.469974e+002
1.773305e+003	1.461691e+002
1.774269e+003	1.458966e+002
1.775234e+003	1.459830e+002
1.776198e+003	1.462738e+002
1.777162e+003	1.468363e+002
1.778126e+003	1.461224e+002
1.779090e+003	1.430697e+002
1.780055e+003	1.416652e+002
1.781019e+003	1.434650e+002
1.781983e+003	1.453640e+002
1.782947e+003	1.463574e+002
1.783912e+003	1.469411e+002
1.784876e+003	1.475630e+002
1.785840e+003	1.481629e+002
1.786804e+003	1.486021e+002
1.787769e+003	1.487769e+002
1.788733e+003	1.484996e+002
1.789697e+003	1.477110e+002
1.790661e+003	1.464795e+002
1.791625e+003	1.442585e+002
1.792590e+003	1.417405e+002
1.793554e+003	1.412173e+002
1.794518e+003	1.426256e+002
1.795482e+003	1.447930e+002
1.796447e+003	1.478179e+002
1.797411e+003	1.495631e+002
1.798375e+003	1.484136e+002
1.799339e+003	1.465041e+002
1.800304e+003	1.461591e+002
1.801268e+003	1.468106e+002
1.802232e+003	1.468601e+002
1.803196e+003	1.463396e+002
1.804161e+003	1.459227e+002
1.805125e+003	1.456546e+002
1.806089e+003	1.455283e+002
1.807053e+003	1.455276e+002
1.808017e+003	1.455399e+002
1.808982e+003	1.454739e+002
1.809946e+003	1.455482e+002
1.810910e+003	1.461622e+002
1.811874e+003	1.472183e+002
1.812839e+003	1.483128e+002
1.813803e+003	1.492002e+002
1.814767e+003	1.494184e+002
1.815731e+003	1.484345e+002
1.816696e+003	1.468764e+002
1.817660e+003	1.464131e+002
1.818624e+003	1.471097e+002
1.819588e+003	1.481080e+002
1.820552e+003	1.499182e+002
1.821517e+003	1.507200e+002
1.822481e+003	1.496158e+002
1.823445e+003	1.484535e+002
1.824409e+003	1.472431e+002
1.825374e+003	1.467197e+002
1.826338e+003	1.483403e+002
1.827302e+003	1.507317e+002
1.828266e+003	1.512755e+002
1.829231e+003	1.497885e+002
1.830195e+003	1.481348e+002
1.831159e+003	1.469925e+002
1.832123e+003	1.463743e+002
1.833088e+003	1.464294e+002
1.834052e+003	1.469242e+002
1.835016e+003	1.479857e+002
1.835980e+003	1.492772e+002
1.836944e+003	1.486942e+002
1.837909e+003	1.459774e+002
1.838873e+003	1.445394e+002
1.839837e+003	1.461058e+002
1.840801e+003	1.483315e+002
1.841766e+003	1.489193e+002
1.842730e+003	1.484283e+002
1.843694e+003	1.483492e+002
1.844658e+003	1.487903e+002
1.845623e+003	1.488900e+002
1.846587e+003	1.482437e+002
1.847551e+003	1.480719e+002
1.848515e+003	1.489490e+002
1.849479e+003	1.493496e+002
1.850444e+003	1.483067e+002
1.851408e+003	1.471434e+002
1.852372e+003	1.470044e+002
1.853336e+003	1.475290e+002
1.854301e+003	1.479254e+002
1.855265e+003	1.479911e+002
1.856229e+003	1.479891e+002
1.857193e+003	1.481552e+002
1.858158e+003	1.486144e+002
1.859122e+003	1.495894e+002
1.860086e+003	1.506074e+002
1.861050e+003	1.502279e+002
1.862015e+003	1.485461e+002
1.862979e+003	1.476258e+002
1.863943e+003	1.479229e+002
1.864907e+003	1.481563e+002
1.865871e+003	1.477989e+002
1.866836e+003	1.472607e+002
1.867800e+003	1.464241e+002
1.868764e+003	1.457372e+002
1.869728e+003	1.465975e+002
1.870693e+003	1.487638e+002
1.871657e+003	1.500120e+002
1.872621e+003	1.499856e+002
1.873585e+003	1.496139e+002
1.874550e+003	1.489445e+002
1.875514e+003	1.482556e+002
1.876478e+003	1.473715e+002
1.877442e+003	1.468802e+002
1.878406e+003	1.477394e+002
1.879371e+003	1.490142e+002
1.880335e+003	1.488892e+002
1.881299e+003	1.476137e+002
1.882263e+003	1.472708e+002
1.883228e+003	1.486472e+002
1.884192e+003	1.500358e+002
1.885156e+003	1.497629e+002
1.886120e+003	1.484969e+002
1.887085e+003	1.473625e+002
1.888049e+003	1.464026e+002
1.889013e+003	1.470873e+002
1.889977e+003	1.497613e+002
1.890942e+003	1.512584e+002
1.891906e+003	1.508661e+002
1.892870e+003	1.500647e+002
1.893834e+003	1.490878e+002
1.894798e+003	1.483237e+002
1.895763e+003	1.484786e+002
1.896727e+003	1.491142e+002
1.897691e+003	1.493009e+002
1.898655e+003	1.490457e+002
1.899620e+003	1.485226e+002
1.900584e+003	1.475113e+002
