# Supplementary material for: Characterization of biocarbon generated by high- and low-temperature pyrolysis of soy hulls and coffee chaff: for polymer composite applications
Source: R Soc Open Sci. 2018 Aug 22;5(8):171970. doi: 10.1098/rsos.171970 (PMC6124110; doi:10.1098/rsos.171970)
Supplement: RSOS ESM.zip [file rsos171970supp2.zip › RSOS Raman/SoyHulls500C30m-pq1.CSV]

-2.016894e+001	0.000000e+000
-1.920471e+001	0.000000e+000
-1.824047e+001	0.000000e+000
-1.727624e+001	0.000000e+000
-1.631201e+001	0.000000e+000
-1.534777e+001	0.000000e+000
-1.438354e+001	0.000000e+000
-1.341931e+001	0.000000e+000
-1.245507e+001	0.000000e+000
-1.149084e+001	0.000000e+000
-1.052661e+001	0.000000e+000
-9.562373e+000	0.000000e+000
-8.598140e+000	0.000000e+000
-7.633906e+000	0.000000e+000
-6.669673e+000	0.000000e+000
-5.705440e+000	0.000000e+000
-4.741206e+000	0.000000e+000
-3.776973e+000	0.000000e+000
-2.812739e+000	0.000000e+000
-1.848506e+000	0.000000e+000
-8.842728e-001	0.000000e+000
7.996053e-002	0.000000e+000
1.044194e+000	0.000000e+000
2.008427e+000	0.000000e+000
2.972661e+000	0.000000e+000
3.936894e+000	0.000000e+000
4.901127e+000	0.000000e+000
5.865361e+000	0.000000e+000
6.829594e+000	0.000000e+000
7.793827e+000	0.000000e+000
8.758060e+000	0.000000e+000
9.722294e+000	0.000000e+000
1.068653e+001	0.000000e+000
1.165076e+001	0.000000e+000
1.261499e+001	0.000000e+000
1.357923e+001	0.000000e+000
1.454346e+001	0.000000e+000
1.550769e+001	0.000000e+000
1.647193e+001	0.000000e+000
1.743616e+001	0.000000e+000
1.840039e+001	0.000000e+000
1.936463e+001	0.000000e+000
2.032886e+001	0.000000e+000
2.129309e+001	0.000000e+000
2.225733e+001	0.000000e+000
2.322156e+001	0.000000e+000
2.418579e+001	0.000000e+000
2.515003e+001	0.000000e+000
2.611426e+001	0.000000e+000
2.707849e+001	0.000000e+000
2.804273e+001	0.000000e+000
2.900696e+001	0.000000e+000
2.997119e+001	0.000000e+000
3.093543e+001	0.000000e+000
3.189966e+001	0.000000e+000
3.286390e+001	0.000000e+000
3.382813e+001	0.000000e+000
3.479236e+001	0.000000e+000
3.575660e+001	0.000000e+000
3.672083e+001	0.000000e+000
3.768506e+001	0.000000e+000
3.864930e+001	0.000000e+000
3.961353e+001	0.000000e+000
4.057776e+001	0.000000e+000
4.154199e+001	0.000000e+000
4.250623e+001	0.000000e+000
4.347046e+001	0.000000e+000
4.443469e+001	0.000000e+000
4.539893e+001	0.000000e+000
4.636316e+001	0.000000e+000
4.732739e+001	0.000000e+000
4.829163e+001	0.000000e+000
4.925586e+001	0.000000e+000
5.022009e+001	5.157009e+002
5.118433e+001	5.102867e+002
5.214856e+001	5.072795e+002
5.311279e+001	5.068177e+002
5.407703e+001	5.070724e+002
5.504126e+001	5.065008e+002
5.600549e+001	5.042951e+002
5.696973e+001	5.021528e+002
5.793396e+001	5.001216e+002
5.889819e+001	4.981298e+002
5.986243e+001	4.960642e+002
6.082666e+001	4.942962e+002
6.179089e+001	4.924640e+002
6.275513e+001	4.899078e+002
6.371936e+001	4.865289e+002
6.468359e+001	4.827814e+002
6.564783e+001	4.807840e+002
6.661206e+001	4.800069e+002
6.757629e+001	4.795747e+002
6.854053e+001	4.788035e+002
6.950476e+001	4.777158e+002
7.046899e+001	4.761610e+002
7.143323e+001	4.731373e+002
7.239746e+001	4.695175e+002
7.336169e+001	4.668430e+002
7.432593e+001	4.669087e+002
7.529016e+001	4.662064e+002
7.625439e+001	4.642679e+002
7.721863e+001	4.614832e+002
7.818286e+001	4.592713e+002
7.914709e+001	4.585851e+002
8.011133e+001	4.585524e+002
8.107556e+001	4.590183e+002
8.203979e+001	4.597490e+002
8.300403e+001	4.600987e+002
8.396826e+001	4.590757e+002
8.493250e+001	4.572785e+002
8.589673e+001	4.553883e+002
8.686096e+001	4.541909e+002
8.782520e+001	4.544764e+002
8.878943e+001	4.549206e+002
8.975366e+001	4.552417e+002
9.071790e+001	4.551512e+002
9.168213e+001	4.542833e+002
9.264636e+001	4.512972e+002
9.361060e+001	4.481651e+002
9.457483e+001	4.453783e+002
9.553906e+001	4.432846e+002
9.650330e+001	4.421811e+002
9.746753e+001	4.425609e+002
9.843176e+001	4.433441e+002
9.939600e+001	4.439957e+002
1.003602e+002	4.441176e+002
1.013245e+002	4.437591e+002
1.022887e+002	4.432965e+002
1.032529e+002	4.427559e+002
1.042172e+002	4.422976e+002
1.051814e+002	4.421694e+002
1.061456e+002	4.428778e+002
1.071099e+002	4.424776e+002
1.080741e+002	4.399644e+002
1.090383e+002	4.360506e+002
1.100026e+002	4.337412e+002
1.109668e+002	4.352010e+002
1.119310e+002	4.366172e+002
1.128953e+002	4.373931e+002
1.138595e+002	4.372415e+002
1.148237e+002	4.360718e+002
1.157880e+002	4.329078e+002
1.167522e+002	4.293098e+002
1.177164e+002	4.263562e+002
1.186807e+002	4.249304e+002
1.196449e+002	4.251271e+002
1.206091e+002	4.255176e+002
1.215734e+002	4.259047e+002
1.225376e+002	4.263283e+002
1.235018e+002	4.269355e+002
1.244661e+002	4.276302e+002
1.254303e+002	4.277985e+002
1.263945e+002	4.276158e+002
1.273588e+002	4.272251e+002
1.283230e+002	4.267586e+002
1.292872e+002	4.256792e+002
1.302515e+002	4.246202e+002
1.312157e+002	4.240106e+002
1.321799e+002	4.238516e+002
1.331442e+002	4.231201e+002
1.341084e+002	4.206850e+002
1.350726e+002	4.183253e+002
1.360369e+002	4.167997e+002
1.370011e+002	4.164852e+002
1.379653e+002	4.168307e+002
1.389296e+002	4.166447e+002
1.398938e+002	4.160324e+002
1.408580e+002	4.154400e+002
1.418223e+002	4.154510e+002
1.427865e+002	4.167208e+002
1.437507e+002	4.169453e+002
1.447150e+002	4.157551e+002
1.456792e+002	4.138987e+002
1.466434e+002	4.128984e+002
1.476077e+002	4.127553e+002
1.485719e+002	4.127596e+002
1.495361e+002	4.128919e+002
1.505004e+002	4.130079e+002
1.514646e+002	4.127840e+002
1.524288e+002	4.125757e+002
1.533931e+002	4.122412e+002
1.543573e+002	4.112934e+002
1.553215e+002	4.096404e+002
1.562858e+002	4.079816e+002
1.572500e+002	4.087227e+002
1.582142e+002	4.108501e+002
1.591785e+002	4.125770e+002
1.601427e+002	4.123097e+002
1.611069e+002	4.091277e+002
1.620712e+002	4.077977e+002
1.630354e+002	4.095851e+002
1.639996e+002	4.123252e+002
1.649639e+002	4.132379e+002
1.659281e+002	4.107523e+002
1.668923e+002	4.087526e+002
1.678566e+002	4.078536e+002
1.688208e+002	4.079846e+002
1.697850e+002	4.087387e+002
1.707493e+002	4.096476e+002
1.717135e+002	4.101883e+002
1.726777e+002	4.105073e+002
1.736420e+002	4.106838e+002
1.746062e+002	4.107776e+002
1.755704e+002	4.106486e+002
1.765347e+002	4.104437e+002
1.774989e+002	4.100536e+002
1.784631e+002	4.092328e+002
1.794274e+002	4.075866e+002
1.803916e+002	4.062249e+002
1.813558e+002	4.057768e+002
1.823201e+002	4.059048e+002
1.832843e+002	4.064500e+002
1.842485e+002	4.075005e+002
1.852128e+002	4.081336e+002
1.861770e+002	4.080217e+002
1.871412e+002	4.071979e+002
1.881055e+002	4.056426e+002
1.890697e+002	4.031514e+002
1.900339e+002	4.014042e+002
1.909982e+002	4.015256e+002
1.919624e+002	4.029265e+002
1.929266e+002	4.046259e+002
1.938909e+002	4.049669e+002
1.948551e+002	4.042208e+002
1.958193e+002	4.038844e+002
1.967836e+002	4.041277e+002
1.977478e+002	4.046776e+002
1.987120e+002	4.042702e+002
1.996763e+002	4.022079e+002
2.006405e+002	4.007233e+002
2.016047e+002	4.004711e+002
2.025690e+002	4.014694e+002
2.035332e+002	4.023477e+002
2.044974e+002	4.025887e+002
2.054617e+002	4.022392e+002
2.064259e+002	4.011609e+002
2.073901e+002	3.994209e+002
2.083544e+002	3.983024e+002
2.093186e+002	3.990615e+002
2.102828e+002	4.004428e+002
2.112471e+002	4.014674e+002
2.122113e+002	4.013583e+002
2.131755e+002	4.004709e+002
2.141398e+002	4.004386e+002
2.151040e+002	4.012649e+002
2.160682e+002	4.025453e+002
2.170325e+002	4.037447e+002
2.179967e+002	4.048941e+002
2.189609e+002	4.046263e+002
2.199252e+002	4.023041e+002
2.208894e+002	3.991176e+002
2.218536e+002	3.969817e+002
2.228179e+002	3.973287e+002
2.237821e+002	3.981434e+002
2.247463e+002	3.992579e+002
2.257106e+002	4.003358e+002
2.266748e+002	4.008910e+002
2.276390e+002	3.997166e+002
2.286033e+002	3.980581e+002
2.295675e+002	3.969354e+002
2.305317e+002	3.966267e+002
2.314960e+002	3.970439e+002
2.324602e+002	3.981149e+002
2.334244e+002	3.997729e+002
2.343887e+002	4.007595e+002
2.353529e+002	4.005933e+002
2.363171e+002	3.992791e+002
2.372814e+002	3.981883e+002
2.382456e+002	3.971143e+002
2.392098e+002	3.962508e+002
2.401741e+002	3.956237e+002
2.411383e+002	3.951789e+002
2.421025e+002	3.950738e+002
2.430668e+002	3.962030e+002
2.440310e+002	3.976854e+002
2.449952e+002	3.986591e+002
2.459595e+002	3.983598e+002
2.469237e+002	3.973295e+002
2.478879e+002	3.969380e+002
2.488522e+002	3.969928e+002
2.498164e+002	3.975074e+002
2.507806e+002	3.985934e+002
2.517449e+002	4.009005e+002
2.527091e+002	4.017394e+002
2.536733e+002	4.004327e+002
2.546376e+002	3.980898e+002
2.556018e+002	3.964982e+002
2.565660e+002	3.962679e+002
2.575303e+002	3.962101e+002
2.584945e+002	3.963250e+002
2.594587e+002	3.965392e+002
2.604230e+002	3.967638e+002
2.613872e+002	3.970323e+002
2.623514e+002	3.973028e+002
2.633157e+002	3.975241e+002
2.642799e+002	3.977030e+002
2.652441e+002	3.977931e+002
2.662084e+002	3.972801e+002
2.671726e+002	3.958144e+002
2.681368e+002	3.947552e+002
2.691011e+002	3.947580e+002
2.700653e+002	3.958606e+002
2.710295e+002	3.961617e+002
2.719938e+002	3.948176e+002
2.729580e+002	3.940165e+002
2.739222e+002	3.948760e+002
2.748865e+002	3.974322e+002
2.758507e+002	3.987971e+002
2.768149e+002	3.960612e+002
2.777792e+002	3.934229e+002
2.787434e+002	3.930783e+002
2.797076e+002	3.957076e+002
2.806719e+002	3.987823e+002
2.816361e+002	3.981265e+002
2.826003e+002	3.958871e+002
2.835646e+002	3.941804e+002
2.845288e+002	3.944413e+002
2.854930e+002	3.966820e+002
2.864573e+002	3.983074e+002
2.874215e+002	3.993253e+002
2.883857e+002	3.994983e+002
2.893500e+002	3.984954e+002
2.903142e+002	3.957707e+002
2.912784e+002	3.938543e+002
2.922427e+002	3.929663e+002
2.932069e+002	3.927222e+002
2.941711e+002	3.928521e+002
2.951354e+002	3.932778e+002
2.960996e+002	3.936705e+002
2.970638e+002	3.938784e+002
2.980281e+002	3.940707e+002
2.989923e+002	3.943813e+002
2.999565e+002	3.949012e+002
3.009208e+002	3.954300e+002
3.018850e+002	3.957200e+002
3.028492e+002	3.957446e+002
3.038135e+002	3.955967e+002
3.047777e+002	3.954679e+002
3.057419e+002	3.958447e+002
3.067062e+002	3.963131e+002
3.076704e+002	3.968076e+002
3.086346e+002	3.972324e+002
3.095989e+002	3.974237e+002
3.105631e+002	3.968494e+002
3.115273e+002	3.957708e+002
3.124916e+002	3.942821e+002
3.134558e+002	3.929311e+002
3.144200e+002	3.924076e+002
3.153843e+002	3.936032e+002
3.163485e+002	3.948929e+002
3.173127e+002	3.948085e+002
3.182770e+002	3.935656e+002
3.192412e+002	3.919179e+002
3.202054e+002	3.912013e+002
3.211696e+002	3.916584e+002
3.221339e+002	3.921449e+002
3.230981e+002	3.925529e+002
3.240623e+002	3.928098e+002
3.250266e+002	3.928149e+002
3.259908e+002	3.923447e+002
3.269550e+002	3.920265e+002
3.279193e+002	3.917011e+002
3.288835e+002	3.914684e+002
3.298477e+002	3.916644e+002
3.308120e+002	3.932086e+002
3.317762e+002	3.946737e+002
3.327404e+002	3.952217e+002
3.337047e+002	3.948369e+002
3.346689e+002	3.940020e+002
3.356331e+002	3.937737e+002
3.365974e+002	3.939541e+002
3.375616e+002	3.938232e+002
3.385258e+002	3.932587e+002
3.394901e+002	3.924437e+002
3.404543e+002	3.920348e+002
3.414185e+002	3.921147e+002
3.423828e+002	3.923847e+002
3.433470e+002	3.928550e+002
3.443112e+002	3.935197e+002
3.452755e+002	3.942953e+002
3.462397e+002	3.955474e+002
3.472039e+002	3.960410e+002
3.481682e+002	3.950384e+002
3.491324e+002	3.929337e+002
3.500966e+002	3.912023e+002
3.510609e+002	3.921392e+002
3.520251e+002	3.937370e+002
3.529893e+002	3.947310e+002
3.539536e+002	3.947625e+002
3.549178e+002	3.939934e+002
3.558820e+002	3.926769e+002
3.568463e+002	3.908968e+002
3.578105e+002	3.898287e+002
3.587747e+002	3.900216e+002
3.597390e+002	3.912837e+002
3.607032e+002	3.917670e+002
3.616674e+002	3.909218e+002
3.626317e+002	3.899415e+002
3.635959e+002	3.887278e+002
3.645602e+002	3.874372e+002
3.655244e+002	3.867711e+002
3.664886e+002	3.879952e+002
3.674529e+002	3.890951e+002
3.684171e+002	3.892563e+002
3.693813e+002	3.885096e+002
3.703456e+002	3.875689e+002
3.713098e+002	3.877926e+002
3.722740e+002	3.887178e+002
3.732383e+002	3.894169e+002
3.742025e+002	3.896586e+002
3.751667e+002	3.896056e+002
3.761310e+002	3.900199e+002
3.770952e+002	3.910255e+002
3.780594e+002	3.916363e+002
3.790237e+002	3.914995e+002
3.799879e+002	3.907015e+002
3.809521e+002	3.898905e+002
3.819164e+002	3.897454e+002
3.828806e+002	3.897610e+002
3.838448e+002	3.900444e+002
3.848091e+002	3.903775e+002
3.857733e+002	3.902253e+002
3.867375e+002	3.881416e+002
3.877018e+002	3.857640e+002
3.886660e+002	3.844877e+002
3.896302e+002	3.845978e+002
3.905945e+002	3.858383e+002
3.915587e+002	3.876552e+002
3.925229e+002	3.900507e+002
3.934872e+002	3.918204e+002
3.944514e+002	3.926891e+002
3.954156e+002	3.926913e+002
3.963799e+002	3.921200e+002
3.973441e+002	3.904872e+002
3.983083e+002	3.896097e+002
3.992726e+002	3.896819e+002
4.002368e+002	3.905563e+002
4.012010e+002	3.919377e+002
4.021653e+002	3.943065e+002
4.031295e+002	3.958750e+002
4.040937e+002	3.955611e+002
4.050580e+002	3.938572e+002
4.060222e+002	3.918570e+002
4.069864e+002	3.909988e+002
4.079507e+002	3.911089e+002
4.089149e+002	3.913001e+002
4.098791e+002	3.914090e+002
4.108434e+002	3.914734e+002
4.118076e+002	3.917299e+002
4.127718e+002	3.932054e+002
4.137361e+002	3.935495e+002
4.147003e+002	3.923589e+002
4.156645e+002	3.905070e+002
4.166288e+002	3.891956e+002
4.175930e+002	3.887506e+002
4.185572e+002	3.889164e+002
4.195215e+002	3.895789e+002
4.204857e+002	3.902243e+002
4.214499e+002	3.902974e+002
4.224142e+002	3.893257e+002
4.233784e+002	3.884042e+002
4.243426e+002	3.892469e+002
4.253069e+002	3.914603e+002
4.262711e+002	3.936850e+002
4.272353e+002	3.942127e+002
4.281996e+002	3.919536e+002
4.291638e+002	3.905461e+002
4.301280e+002	3.912227e+002
4.310923e+002	3.926277e+002
4.320565e+002	3.933435e+002
4.330207e+002	3.928803e+002
4.339850e+002	3.922655e+002
4.349492e+002	3.913422e+002
4.359134e+002	3.903026e+002
4.368777e+002	3.893737e+002
4.378419e+002	3.888141e+002
4.388061e+002	3.891336e+002
4.397704e+002	3.905294e+002
4.407346e+002	3.924601e+002
4.416988e+002	3.946864e+002
4.426631e+002	3.969872e+002
4.436273e+002	3.991346e+002
4.445915e+002	3.988778e+002
4.455558e+002	3.961758e+002
4.465200e+002	3.936165e+002
4.474842e+002	3.928788e+002
4.484485e+002	3.942758e+002
4.494127e+002	3.948160e+002
4.503769e+002	3.938846e+002
4.513412e+002	3.926734e+002
4.523054e+002	3.913070e+002
4.532696e+002	3.899709e+002
4.542339e+002	3.893685e+002
4.551981e+002	3.908921e+002
4.561623e+002	3.928528e+002
4.571266e+002	3.944217e+002
4.580908e+002	3.952532e+002
4.590550e+002	3.953698e+002
4.600193e+002	3.947115e+002
4.609835e+002	3.934994e+002
4.619477e+002	3.930429e+002
4.629120e+002	3.939545e+002
4.638762e+002	3.957930e+002
4.648404e+002	3.966950e+002
4.658047e+002	3.945586e+002
4.667689e+002	3.933286e+002
4.677331e+002	3.941584e+002
4.686974e+002	3.960453e+002
4.696616e+002	3.970314e+002
4.706258e+002	3.959129e+002
4.715901e+002	3.945474e+002
4.725543e+002	3.931187e+002
4.735185e+002	3.918485e+002
4.744828e+002	3.910742e+002
4.754470e+002	3.912050e+002
4.764112e+002	3.921033e+002
4.773755e+002	3.933905e+002
4.783397e+002	3.950739e+002
4.793039e+002	3.963297e+002
4.802682e+002	3.961074e+002
4.812324e+002	3.935851e+002
4.821966e+002	3.927591e+002
4.831609e+002	3.942988e+002
4.841251e+002	3.963046e+002
4.850893e+002	3.975641e+002
4.860536e+002	3.978502e+002
4.870178e+002	3.977169e+002
4.879820e+002	3.976304e+002
4.889463e+002	3.973497e+002
4.899105e+002	3.962664e+002
4.908747e+002	3.942314e+002
4.918390e+002	3.920177e+002
4.928032e+002	3.917846e+002
4.937674e+002	3.927308e+002
4.947317e+002	3.940228e+002
4.956959e+002	3.953127e+002
4.966601e+002	3.963321e+002
4.976244e+002	3.958614e+002
4.985886e+002	3.923091e+002
4.995528e+002	3.900713e+002
5.005171e+002	3.905045e+002
5.014813e+002	3.929417e+002
5.024455e+002	3.951591e+002
5.034098e+002	3.968351e+002
5.043740e+002	3.976091e+002
5.053382e+002	3.967388e+002
5.063025e+002	3.949843e+002
5.072667e+002	3.935938e+002
5.082309e+002	3.937829e+002
5.091952e+002	3.948029e+002
5.101594e+002	3.949886e+002
5.111236e+002	3.945960e+002
5.120879e+002	3.945179e+002
5.130521e+002	3.957472e+002
5.140164e+002	3.985083e+002
5.149806e+002	3.992023e+002
5.159448e+002	3.972366e+002
5.169091e+002	3.949335e+002
5.178733e+002	3.935596e+002
5.188375e+002	3.928884e+002
5.198018e+002	3.931141e+002
5.207660e+002	3.957501e+002
5.217302e+002	3.981711e+002
5.226945e+002	3.988382e+002
5.236587e+002	3.976030e+002
5.246229e+002	3.961839e+002
5.255872e+002	3.968385e+002
5.265514e+002	3.978886e+002
5.275156e+002	3.979294e+002
5.284799e+002	3.967635e+002
5.294441e+002	3.951351e+002
5.304083e+002	3.947746e+002
5.313726e+002	3.961888e+002
5.323368e+002	3.969052e+002
5.333010e+002	3.963196e+002
5.342653e+002	3.950233e+002
5.352295e+002	3.941705e+002
5.361937e+002	3.937585e+002
5.371580e+002	3.936790e+002
5.381222e+002	3.942433e+002
5.390864e+002	3.950031e+002
5.400507e+002	3.953860e+002
5.410149e+002	3.949541e+002
5.419791e+002	3.941760e+002
5.429434e+002	3.943996e+002
5.439076e+002	3.951716e+002
5.448718e+002	3.955303e+002
5.458361e+002	3.948116e+002
5.468003e+002	3.931483e+002
5.477645e+002	3.923705e+002
5.487288e+002	3.921962e+002
5.496930e+002	3.918664e+002
5.506572e+002	3.913039e+002
5.516215e+002	3.907782e+002
5.525857e+002	3.906808e+002
5.535499e+002	3.907448e+002
5.545142e+002	3.911860e+002
5.554784e+002	3.922382e+002
5.564426e+002	3.935391e+002
5.574069e+002	3.944546e+002
5.583711e+002	3.945678e+002
5.593353e+002	3.941523e+002
5.602996e+002	3.937858e+002
5.612638e+002	3.935932e+002
5.622280e+002	3.933833e+002
5.631923e+002	3.927683e+002
5.641565e+002	3.914122e+002
5.651207e+002	3.905647e+002
5.660850e+002	3.904412e+002
5.670491e+002	3.906938e+002
5.680134e+002	3.914653e+002
5.689776e+002	3.932054e+002
5.699418e+002	3.944483e+002
5.709061e+002	3.934225e+002
5.718703e+002	3.924259e+002
5.728345e+002	3.925033e+002
5.737988e+002	3.936552e+002
5.747630e+002	3.948871e+002
5.757272e+002	3.958237e+002
5.766915e+002	3.961830e+002
5.776557e+002	3.955255e+002
5.786199e+002	3.941823e+002
5.795842e+002	3.930293e+002
5.805484e+002	3.932598e+002
5.815126e+002	3.950752e+002
5.824769e+002	3.951316e+002
5.834411e+002	3.919750e+002
5.844053e+002	3.884470e+002
5.853696e+002	3.881574e+002
5.863338e+002	3.929102e+002
5.872980e+002	3.954637e+002
5.882623e+002	3.943218e+002
5.892265e+002	3.923357e+002
5.901907e+002	3.905758e+002
5.911550e+002	3.893721e+002
5.921192e+002	3.890133e+002
5.930834e+002	3.910249e+002
5.940477e+002	3.936217e+002
5.950119e+002	3.956659e+002
5.959761e+002	3.967868e+002
5.969404e+002	3.969745e+002
5.979046e+002	3.961085e+002
5.988688e+002	3.937160e+002
5.998331e+002	3.930132e+002
6.007973e+002	3.953164e+002
6.017615e+002	3.987182e+002
6.027258e+002	4.004369e+002
6.036900e+002	3.995753e+002
6.046542e+002	3.984375e+002
6.056185e+002	3.972789e+002
6.065827e+002	3.961219e+002
6.075469e+002	3.951313e+002
6.085112e+002	3.944879e+002
6.094754e+002	3.942486e+002
6.104396e+002	3.939135e+002
6.114039e+002	3.934852e+002
6.123681e+002	3.931782e+002
6.133323e+002	3.930643e+002
6.142966e+002	3.931837e+002
6.152608e+002	3.937064e+002
6.162250e+002	3.953776e+002
6.171893e+002	3.967053e+002
6.181535e+002	3.972826e+002
6.191177e+002	3.971050e+002
6.200820e+002	3.961006e+002
6.210462e+002	3.934977e+002
6.220104e+002	3.922113e+002
6.229747e+002	3.935734e+002
6.239389e+002	3.956302e+002
6.249031e+002	3.970890e+002
6.258674e+002	3.974963e+002
6.268316e+002	3.973392e+002
6.277958e+002	3.964261e+002
6.287601e+002	3.957261e+002
6.297243e+002	3.966579e+002
6.306885e+002	3.994642e+002
6.316528e+002	4.030204e+002
6.326170e+002	4.046997e+002
6.335812e+002	4.032069e+002
6.345455e+002	4.021031e+002
6.355097e+002	4.013988e+002
6.364739e+002	4.008529e+002
6.374382e+002	4.003634e+002
6.384024e+002	4.002646e+002
6.393666e+002	4.000715e+002
6.403309e+002	3.995050e+002
6.412951e+002	3.989593e+002
6.422593e+002	3.986918e+002
6.432236e+002	3.987775e+002
6.441878e+002	3.990754e+002
6.451520e+002	3.992503e+002
6.461163e+002	3.992583e+002
6.470805e+002	3.993104e+002
6.480447e+002	3.993463e+002
6.490090e+002	3.991307e+002
6.499732e+002	3.983886e+002
6.509374e+002	3.975341e+002
6.519017e+002	3.971621e+002
6.528659e+002	3.967000e+002
6.538301e+002	3.965965e+002
6.547944e+002	3.974732e+002
6.557586e+002	3.995184e+002
6.567228e+002	4.007623e+002
6.576871e+002	3.997910e+002
6.586513e+002	3.985064e+002
6.596155e+002	3.981672e+002
6.605798e+002	3.989167e+002
6.615440e+002	3.998995e+002
6.625082e+002	4.000938e+002
6.634725e+002	3.998896e+002
6.644367e+002	3.996060e+002
6.654009e+002	3.991090e+002
6.663652e+002	3.986303e+002
6.673294e+002	3.986507e+002
6.682936e+002	3.995322e+002
6.692579e+002	4.002928e+002
6.702221e+002	4.004177e+002
6.711863e+002	4.003790e+002
6.721506e+002	4.008173e+002
6.731148e+002	4.019793e+002
6.740790e+002	4.031346e+002
6.750433e+002	4.037287e+002
6.760075e+002	4.039087e+002
6.769717e+002	4.032035e+002
6.779360e+002	4.018307e+002
6.789002e+002	4.004807e+002
6.798644e+002	4.000333e+002
6.808287e+002	4.005332e+002
6.817929e+002	4.012072e+002
6.827571e+002	4.021187e+002
6.837214e+002	4.027039e+002
6.846856e+002	4.021273e+002
6.856498e+002	3.999878e+002
6.866141e+002	3.993510e+002
6.875783e+002	4.020833e+002
6.885425e+002	4.041805e+002
6.895068e+002	4.041176e+002
6.904710e+002	4.024994e+002
6.914352e+002	4.012846e+002
6.923995e+002	4.018743e+002
6.933637e+002	4.026387e+002
6.943279e+002	4.019814e+002
6.952922e+002	4.004899e+002
6.962564e+002	3.991474e+002
6.972206e+002	3.987153e+002
6.981849e+002	3.991828e+002
6.991491e+002	4.004550e+002
7.001133e+002	4.026117e+002
7.010776e+002	4.044388e+002
7.020418e+002	4.053537e+002
7.030060e+002	4.052007e+002
7.039703e+002	4.040213e+002
7.049345e+002	4.010914e+002
7.058987e+002	3.995034e+002
7.068630e+002	4.006676e+002
7.078272e+002	4.029966e+002
7.087914e+002	4.043717e+002
7.097557e+002	4.035836e+002
7.107199e+002	4.024389e+002
7.116841e+002	4.045227e+002
7.126484e+002	4.073221e+002
7.136126e+002	4.074898e+002
7.145768e+002	4.042548e+002
7.155411e+002	3.997404e+002
7.165053e+002	3.986437e+002
7.174695e+002	4.027623e+002
7.184338e+002	4.049533e+002
7.193980e+002	4.035847e+002
7.203622e+002	4.011872e+002
7.213265e+002	4.007592e+002
7.222907e+002	4.032721e+002
7.232549e+002	4.056838e+002
7.242192e+002	4.067096e+002
7.251834e+002	4.067032e+002
7.261476e+002	4.054453e+002
7.271119e+002	4.035658e+002
7.280761e+002	4.025848e+002
7.290403e+002	4.044369e+002
7.300046e+002	4.079755e+002
7.309688e+002	4.097498e+002
7.319330e+002	4.094084e+002
7.328973e+002	4.078688e+002
7.338615e+002	4.061661e+002
7.348257e+002	4.045602e+002
7.357900e+002	4.039308e+002
7.367542e+002	4.047935e+002
7.377184e+002	4.057511e+002
7.386827e+002	4.059267e+002
7.396469e+002	4.055135e+002
7.406111e+002	4.056894e+002
7.415754e+002	4.078436e+002
7.425396e+002	4.100384e+002
7.435038e+002	4.105451e+002
7.444681e+002	4.100036e+002
7.454323e+002	4.094582e+002
7.463965e+002	4.095407e+002
7.473608e+002	4.098431e+002
7.483250e+002	4.090857e+002
7.492892e+002	4.075776e+002
7.502535e+002	4.066705e+002
7.512177e+002	4.069598e+002
7.521819e+002	4.080317e+002
7.531462e+002	4.088952e+002
7.541104e+002	4.095753e+002
7.550746e+002	4.094375e+002
7.560389e+002	4.080068e+002
7.570031e+002	4.066808e+002
7.579673e+002	4.063555e+002
7.589316e+002	4.070988e+002
7.598958e+002	4.081925e+002
7.608600e+002	4.092654e+002
7.618243e+002	4.101845e+002
7.627885e+002	4.109016e+002
7.637527e+002	4.114286e+002
7.647170e+002	4.117677e+002
7.656812e+002	4.118938e+002
7.666454e+002	4.118056e+002
7.676097e+002	4.115760e+002
7.685739e+002	4.117022e+002
7.695381e+002	4.116220e+002
7.705024e+002	4.104352e+002
7.714666e+002	4.082671e+002
7.724308e+002	4.069613e+002
7.733951e+002	4.079754e+002
7.743593e+002	4.092017e+002
7.753235e+002	4.099777e+002
7.762878e+002	4.105713e+002
7.772520e+002	4.113261e+002
7.782162e+002	4.123291e+002
7.791805e+002	4.131888e+002
7.801447e+002	4.131382e+002
7.811089e+002	4.125159e+002
7.820732e+002	4.120241e+002
7.830374e+002	4.119526e+002
7.840016e+002	4.121928e+002
7.849659e+002	4.124282e+002
7.859301e+002	4.127285e+002
7.868943e+002	4.130714e+002
7.878586e+002	4.132918e+002
7.888228e+002	4.138876e+002
7.897870e+002	4.153712e+002
7.907513e+002	4.174579e+002
7.917155e+002	4.184774e+002
7.926797e+002	4.163608e+002
7.936440e+002	4.139449e+002
7.946082e+002	4.135239e+002
7.955724e+002	4.149185e+002
7.965367e+002	4.169187e+002
7.975009e+002	4.182928e+002
7.984651e+002	4.188563e+002
7.994294e+002	4.176855e+002
8.003936e+002	4.146852e+002
8.013578e+002	4.125157e+002
8.023221e+002	4.119500e+002
8.032863e+002	4.125969e+002
8.042505e+002	4.138178e+002
8.052148e+002	4.164630e+002
8.061790e+002	4.179250e+002
8.071432e+002	4.164967e+002
8.081075e+002	4.144911e+002
8.090717e+002	4.143398e+002
8.100359e+002	4.166592e+002
8.110002e+002	4.193926e+002
8.119644e+002	4.194378e+002
8.129286e+002	4.177943e+002
8.138929e+002	4.164443e+002
8.148571e+002	4.156784e+002
8.158214e+002	4.155271e+002
8.167856e+002	4.160963e+002
8.177498e+002	4.176048e+002
8.187141e+002	4.183451e+002
8.196783e+002	4.182064e+002
8.206425e+002	4.178839e+002
8.216068e+002	4.174061e+002
8.225710e+002	4.169165e+002
8.235352e+002	4.168539e+002
8.244995e+002	4.177741e+002
8.254637e+002	4.187002e+002
8.264279e+002	4.185209e+002
8.273922e+002	4.175397e+002
8.283564e+002	4.162467e+002
8.293206e+002	4.150203e+002
8.302849e+002	4.141386e+002
8.312491e+002	4.143332e+002
8.322133e+002	4.162241e+002
8.331776e+002	4.174439e+002
8.341418e+002	4.174482e+002
8.351060e+002	4.168672e+002
8.360703e+002	4.164668e+002
8.370345e+002	4.164458e+002
8.379987e+002	4.165746e+002
8.389630e+002	4.157101e+002
8.399272e+002	4.152239e+002
8.408914e+002	4.165494e+002
8.418557e+002	4.189493e+002
8.428199e+002	4.203863e+002
8.437841e+002	4.191389e+002
8.447484e+002	4.165290e+002
8.457126e+002	4.162609e+002
8.466768e+002	4.179225e+002
8.476411e+002	4.192298e+002
8.486053e+002	4.187034e+002
8.495695e+002	4.168062e+002
8.505338e+002	4.160025e+002
8.514980e+002	4.177005e+002
8.524622e+002	4.191006e+002
8.534265e+002	4.193203e+002
8.543907e+002	4.191343e+002
8.553549e+002	4.192733e+002
8.563192e+002	4.199997e+002
8.572834e+002	4.211012e+002
8.582476e+002	4.227130e+002
8.592119e+002	4.243162e+002
8.601761e+002	4.251156e+002
8.611403e+002	4.250174e+002
8.621046e+002	4.243776e+002
8.630688e+002	4.236435e+002
8.640330e+002	4.230094e+002
8.649973e+002	4.230526e+002
8.659615e+002	4.244049e+002
8.669257e+002	4.252281e+002
8.678900e+002	4.250606e+002
8.688542e+002	4.243008e+002
8.698184e+002	4.233801e+002
8.707827e+002	4.220916e+002
8.717469e+002	4.212957e+002
8.727111e+002	4.213859e+002
8.736754e+002	4.220961e+002
8.746396e+002	4.235726e+002
8.756038e+002	4.255037e+002
8.765681e+002	4.270841e+002
8.775323e+002	4.273751e+002
8.784965e+002	4.264693e+002
8.794608e+002	4.260678e+002
8.804250e+002	4.264178e+002
8.813892e+002	4.267639e+002
8.823535e+002	4.265903e+002
8.833177e+002	4.261490e+002
8.842819e+002	4.264737e+002
8.852462e+002	4.280732e+002
8.862104e+002	4.292991e+002
8.871746e+002	4.295556e+002
8.881389e+002	4.292355e+002
8.891031e+002	4.285625e+002
8.900673e+002	4.277953e+002
8.910316e+002	4.275193e+002
8.919958e+002	4.284753e+002
8.929600e+002	4.300378e+002
8.939243e+002	4.316139e+002
8.948885e+002	4.332538e+002
8.958527e+002	4.341713e+002
8.968170e+002	4.332707e+002
8.977812e+002	4.304130e+002
8.987454e+002	4.291292e+002
8.997097e+002	4.304268e+002
9.006739e+002	4.317792e+002
9.016381e+002	4.338971e+002
9.026024e+002	4.358683e+002
9.035666e+002	4.358610e+002
9.045308e+002	4.330244e+002
9.054951e+002	4.305214e+002
9.064593e+002	4.316657e+002
9.074235e+002	4.338938e+002
9.083878e+002	4.358859e+002
9.093520e+002	4.372929e+002
9.103162e+002	4.377581e+002
9.112805e+002	4.367748e+002
9.122447e+002	4.344546e+002
9.132089e+002	4.338322e+002
9.141732e+002	4.346701e+002
9.151374e+002	4.354016e+002
9.161016e+002	4.363205e+002
9.170659e+002	4.374531e+002
9.180301e+002	4.383794e+002
9.189943e+002	4.389586e+002
9.199586e+002	4.393383e+002
9.209228e+002	4.384993e+002
9.218870e+002	4.373836e+002
9.228513e+002	4.372704e+002
9.238155e+002	4.383122e+002
9.247797e+002	4.396559e+002
9.257440e+002	4.402297e+002
9.267082e+002	4.399398e+002
9.276724e+002	4.393077e+002
9.286367e+002	4.383943e+002
9.296009e+002	4.378957e+002
9.305651e+002	4.379709e+002
9.315294e+002	4.385595e+002
9.324936e+002	4.398825e+002
9.334578e+002	4.429403e+002
9.344221e+002	4.448381e+002
9.353863e+002	4.438414e+002
9.363505e+002	4.426063e+002
9.373148e+002	4.431629e+002
9.382790e+002	4.454200e+002
9.392432e+002	4.476167e+002
9.402075e+002	4.481721e+002
9.411717e+002	4.476811e+002
9.421359e+002	4.482348e+002
9.431002e+002	4.498824e+002
9.440644e+002	4.510386e+002
9.450286e+002	4.504232e+002
9.459929e+002	4.484948e+002
9.469571e+002	4.474409e+002
9.479213e+002	4.476553e+002
9.488856e+002	4.478698e+002
9.498498e+002	4.480329e+002
9.508140e+002	4.488999e+002
9.517783e+002	4.514308e+002
9.527425e+002	4.550677e+002
9.537067e+002	4.576017e+002
9.546710e+002	4.569683e+002
9.556352e+002	4.546500e+002
9.565994e+002	4.535953e+002
9.575637e+002	4.536346e+002
9.585279e+002	4.538255e+002
9.594921e+002	4.537440e+002
9.604564e+002	4.538691e+002
9.614206e+002	4.553365e+002
9.623848e+002	4.591985e+002
9.633491e+002	4.607088e+002
9.643133e+002	4.586945e+002
9.652775e+002	4.562390e+002
9.662418e+002	4.550462e+002
9.672060e+002	4.550844e+002
9.681702e+002	4.553626e+002
9.691345e+002	4.553392e+002
9.700987e+002	4.555487e+002
9.710629e+002	4.563438e+002
9.720272e+002	4.573642e+002
9.729914e+002	4.583148e+002
9.739556e+002	4.591355e+002
9.749199e+002	4.599894e+002
9.758841e+002	4.611333e+002
9.768483e+002	4.629102e+002
9.778126e+002	4.636803e+002
9.787768e+002	4.625835e+002
9.797410e+002	4.615945e+002
9.807053e+002	4.611423e+002
9.816695e+002	4.612307e+002
9.826337e+002	4.624839e+002
9.835980e+002	4.660949e+002
9.845622e+002	4.695507e+002
9.855264e+002	4.714554e+002
9.864907e+002	4.719240e+002
9.874549e+002	4.703312e+002
9.884191e+002	4.670544e+002
9.893834e+002	4.638573e+002
9.903476e+002	4.629485e+002
9.913118e+002	4.644934e+002
9.922761e+002	4.667151e+002
9.932403e+002	4.701413e+002
9.942045e+002	4.727376e+002
9.951688e+002	4.729069e+002
9.961330e+002	4.719499e+002
9.970972e+002	4.729380e+002
9.980615e+002	4.770499e+002
9.990257e+002	4.792268e+002
9.999899e+002	4.753789e+002
1.000954e+003	4.717350e+002
1.001918e+003	4.724112e+002
1.002883e+003	4.765236e+002
1.003847e+003	4.808555e+002
1.004811e+003	4.830893e+002
1.005775e+003	4.836774e+002
1.006740e+003	4.831156e+002
1.007704e+003	4.808263e+002
1.008668e+003	4.793068e+002
1.009632e+003	4.796202e+002
1.010596e+003	4.809129e+002
1.011561e+003	4.822915e+002
1.012525e+003	4.840901e+002
1.013489e+003	4.862355e+002
1.014453e+003	4.885536e+002
1.015418e+003	4.902123e+002
1.016382e+003	4.902550e+002
1.017346e+003	4.894406e+002
1.018310e+003	4.891869e+002
1.019275e+003	4.902242e+002
1.020239e+003	4.917437e+002
1.021203e+003	4.921842e+002
1.022167e+003	4.918342e+002
1.023132e+003	4.923891e+002
1.024096e+003	4.938766e+002
1.025060e+003	4.949693e+002
1.026024e+003	4.946816e+002
1.026989e+003	4.933266e+002
1.027953e+003	4.923104e+002
1.028917e+003	4.919388e+002
1.029881e+003	4.922432e+002
1.030845e+003	4.928672e+002
1.031810e+003	4.940744e+002
1.032774e+003	4.961921e+002
1.033738e+003	4.989018e+002
1.034702e+003	5.013754e+002
1.035667e+003	5.030913e+002
1.036631e+003	5.042225e+002
1.037595e+003	5.050362e+002
1.038559e+003	5.055258e+002
1.039524e+003	5.056584e+002
1.040488e+003	5.052266e+002
1.041452e+003	5.044571e+002
1.042416e+003	5.037997e+002
1.043380e+003	5.032137e+002
1.044345e+003	5.045682e+002
1.045309e+003	5.100673e+002
1.046273e+003	5.148498e+002
1.047237e+003	5.160035e+002
1.048202e+003	5.144315e+002
1.049166e+003	5.124626e+002
1.050130e+003	5.115563e+002
1.051094e+003	5.114580e+002
1.052059e+003	5.113721e+002
1.053023e+003	5.114615e+002
1.053987e+003	5.126702e+002
1.054951e+003	5.153832e+002
1.055916e+003	5.180139e+002
1.056880e+003	5.188305e+002
1.057844e+003	5.179166e+002
1.058808e+003	5.177173e+002
1.059772e+003	5.185098e+002
1.060737e+003	5.191423e+002
1.061701e+003	5.199327e+002
1.062665e+003	5.210627e+002
1.063629e+003	5.224897e+002
1.064594e+003	5.239262e+002
1.065558e+003	5.249343e+002
1.066522e+003	5.250596e+002
1.067486e+003	5.244304e+002
1.068450e+003	5.241091e+002
1.069415e+003	5.245164e+002
1.070379e+003	5.252719e+002
1.071343e+003	5.258622e+002
1.072307e+003	5.265281e+002
1.073272e+003	5.282050e+002
1.074236e+003	5.312939e+002
1.075200e+003	5.329973e+002
1.076164e+003	5.324426e+002
1.077129e+003	5.319788e+002
1.078093e+003	5.315565e+002
1.079057e+003	5.316493e+002
1.080021e+003	5.330992e+002
1.080985e+003	5.360724e+002
1.081950e+003	5.394022e+002
1.082914e+003	5.420709e+002
1.083878e+003	5.440280e+002
1.084842e+003	5.447545e+002
1.085807e+003	5.440997e+002
1.086771e+003	5.434852e+002
1.087735e+003	5.441516e+002
1.088699e+003	5.455319e+002
1.089664e+003	5.454554e+002
1.090628e+003	5.433683e+002
1.091592e+003	5.413314e+002
1.092556e+003	5.383781e+002
1.093521e+003	5.367482e+002
1.094485e+003	5.388433e+002
1.095449e+003	5.434230e+002
1.096413e+003	5.474075e+002
1.097377e+003	5.488625e+002
1.098342e+003	5.485045e+002
1.099306e+003	5.474672e+002
1.100270e+003	5.461770e+002
1.101234e+003	5.463807e+002
1.102199e+003	5.490164e+002
1.103163e+003	5.519943e+002
1.104127e+003	5.526721e+002
1.105091e+003	5.510955e+002
1.106056e+003	5.509915e+002
1.107020e+003	5.535590e+002
1.107984e+003	5.566073e+002
1.108948e+003	5.604760e+002
1.109912e+003	5.636196e+002
1.110877e+003	5.643110e+002
1.111841e+003	5.630815e+002
1.112805e+003	5.621948e+002
1.113769e+003	5.634166e+002
1.114734e+003	5.659884e+002
1.115698e+003	5.677421e+002
1.116662e+003	5.686849e+002
1.117626e+003	5.693974e+002
1.118591e+003	5.699865e+002
1.119555e+003	5.707204e+002
1.120519e+003	5.716252e+002
1.121483e+003	5.725672e+002
1.122448e+003	5.739970e+002
1.123412e+003	5.768439e+002
1.124376e+003	5.784217e+002
1.125340e+003	5.775368e+002
1.126304e+003	5.766668e+002
1.127269e+003	5.776614e+002
1.128233e+003	5.803842e+002
1.129197e+003	5.834628e+002
1.130161e+003	5.857980e+002
1.131126e+003	5.870921e+002
1.132090e+003	5.868323e+002
1.133054e+003	5.855504e+002
1.134018e+003	5.854047e+002
1.134983e+003	5.870110e+002
1.135947e+003	5.895048e+002
1.136911e+003	5.922502e+002
1.137875e+003	5.952225e+002
1.138839e+003	5.978209e+002
1.139804e+003	5.992418e+002
1.140768e+003	6.002682e+002
1.141732e+003	6.017166e+002
1.142696e+003	6.034200e+002
1.143661e+003	6.051805e+002
1.144625e+003	6.067635e+002
1.145589e+003	6.078954e+002
1.146553e+003	6.084111e+002
1.147518e+003	6.085175e+002
1.148482e+003	6.081874e+002
1.149446e+003	6.062177e+002
1.150410e+003	6.060623e+002
1.151375e+003	6.093348e+002
1.152339e+003	6.138143e+002
1.153303e+003	6.179796e+002
1.154267e+003	6.217579e+002
1.155231e+003	6.242952e+002
1.156196e+003	6.240419e+002
1.157160e+003	6.232568e+002
1.158124e+003	6.244017e+002
1.159088e+003	6.267254e+002
1.160053e+003	6.290263e+002
1.161017e+003	6.309885e+002
1.161981e+003	6.331237e+002
1.162945e+003	6.360193e+002
1.163910e+003	6.393158e+002
1.164874e+003	6.406115e+002
1.165838e+003	6.384412e+002
1.166802e+003	6.371207e+002
1.167766e+003	6.360397e+002
1.168731e+003	6.360695e+002
1.169695e+003	6.388278e+002
1.170659e+003	6.435682e+002
1.171623e+003	6.471000e+002
1.172588e+003	6.480281e+002
1.173552e+003	6.483189e+002
1.174516e+003	6.490860e+002
1.175480e+003	6.501238e+002
1.176445e+003	6.518498e+002
1.177409e+003	6.543562e+002
1.178373e+003	6.568883e+002
1.179337e+003	6.587607e+002
1.180302e+003	6.600646e+002
1.181266e+003	6.611793e+002
1.182230e+003	6.617224e+002
1.183194e+003	6.619684e+002
1.184158e+003	6.620399e+002
1.185123e+003	6.621270e+002
1.186087e+003	6.621912e+002
1.187051e+003	6.626870e+002
1.188015e+003	6.645589e+002
1.188980e+003	6.681812e+002
1.189944e+003	6.717936e+002
1.190908e+003	6.724709e+002
1.191872e+003	6.712399e+002
1.192837e+003	6.719581e+002
1.193801e+003	6.752097e+002
1.194765e+003	6.788917e+002
1.195729e+003	6.814482e+002
1.196693e+003	6.830052e+002
1.197658e+003	6.844896e+002
1.198622e+003	6.862254e+002
1.199586e+003	6.878759e+002
1.200550e+003	6.886169e+002
1.201515e+003	6.894479e+002
1.202479e+003	6.906221e+002
1.203443e+003	6.923641e+002
1.204407e+003	6.959029e+002
1.205372e+003	7.013857e+002
1.206336e+003	7.060976e+002
1.207300e+003	7.057897e+002
1.208264e+003	7.006362e+002
1.209229e+003	6.983314e+002
1.210193e+003	6.997941e+002
1.211157e+003	7.023498e+002
1.212121e+003	7.056383e+002
1.213085e+003	7.091351e+002
1.214050e+003	7.125701e+002
1.215014e+003	7.159680e+002
1.215978e+003	7.182164e+002
1.216942e+003	7.177490e+002
1.217907e+003	7.177307e+002
1.218871e+003	7.206703e+002
1.219835e+003	7.241739e+002
1.220799e+003	7.258518e+002
1.221764e+003	7.258583e+002
1.222728e+003	7.258945e+002
1.223692e+003	7.270129e+002
1.224656e+003	7.286424e+002
1.225620e+003	7.305655e+002
1.226585e+003	7.336823e+002
1.227549e+003	7.369764e+002
1.228513e+003	7.406379e+002
1.229477e+003	7.437494e+002
1.230442e+003	7.455666e+002
1.231406e+003	7.466584e+002
1.232370e+003	7.482787e+002
1.233334e+003	7.509660e+002
1.234299e+003	7.540172e+002
1.235263e+003	7.563574e+002
1.236227e+003	7.579105e+002
1.237191e+003	7.593117e+002
1.238156e+003	7.610562e+002
1.239120e+003	7.633947e+002
1.240084e+003	7.660850e+002
1.241048e+003	7.686683e+002
1.242012e+003	7.709557e+002
1.242977e+003	7.731000e+002
1.243941e+003	7.743383e+002
1.244905e+003	7.741761e+002
1.245869e+003	7.748830e+002
1.246834e+003	7.768006e+002
1.247798e+003	7.794103e+002
1.248762e+003	7.826525e+002
1.249726e+003	7.860391e+002
1.250691e+003	7.882947e+002
1.251655e+003	7.885137e+002
1.252619e+003	7.877861e+002
1.253583e+003	7.886064e+002
1.254547e+003	7.911221e+002
1.255512e+003	7.936827e+002
1.256476e+003	7.962706e+002
1.257440e+003	7.983340e+002
1.258404e+003	7.990131e+002
1.259369e+003	7.990372e+002
1.260333e+003	8.004050e+002
1.261297e+003	8.033304e+002
1.262261e+003	8.056408e+002
1.263226e+003	8.063152e+002
1.264190e+003	8.069672e+002
1.265154e+003	8.090094e+002
1.266118e+003	8.122340e+002
1.267083e+003	8.155795e+002
1.268047e+003	8.182075e+002
1.269011e+003	8.196771e+002
1.269975e+003	8.195452e+002
1.270939e+003	8.177952e+002
1.271904e+003	8.183235e+002
1.272868e+003	8.243172e+002
1.273832e+003	8.291056e+002
1.274796e+003	8.315758e+002
1.275761e+003	8.334252e+002
1.276725e+003	8.358771e+002
1.277689e+003	8.387648e+002
1.278653e+003	8.413531e+002
1.279618e+003	8.433206e+002
1.280582e+003	8.445855e+002
1.281546e+003	8.444135e+002
1.282510e+003	8.438800e+002
1.283474e+003	8.457778e+002
1.284439e+003	8.502341e+002
1.285403e+003	8.540732e+002
1.286367e+003	8.550240e+002
1.287331e+003	8.549239e+002
1.288296e+003	8.577385e+002
1.289260e+003	8.638411e+002
1.290224e+003	8.671064e+002
1.291188e+003	8.634042e+002
1.292153e+003	8.613866e+002
1.293117e+003	8.659518e+002
1.294081e+003	8.722064e+002
1.295045e+003	8.749547e+002
1.296010e+003	8.742208e+002
1.296974e+003	8.736555e+002
1.297938e+003	8.759631e+002
1.298902e+003	8.802693e+002
1.299866e+003	8.842959e+002
1.300831e+003	8.883271e+002
1.301795e+003	8.914557e+002
1.302759e+003	8.918719e+002
1.303723e+003	8.927786e+002
1.304688e+003	8.957281e+002
1.305652e+003	8.990676e+002
1.306616e+003	9.009532e+002
1.307580e+003	9.015452e+002
1.308545e+003	9.021530e+002
1.309509e+003	9.035895e+002
1.310473e+003	9.051745e+002
1.311437e+003	9.053311e+002
1.312401e+003	9.047522e+002
1.313366e+003	9.049898e+002
1.314330e+003	9.064615e+002
1.315294e+003	9.086389e+002
1.316258e+003	9.109914e+002
1.317223e+003	9.134998e+002
1.318187e+003	9.164172e+002
1.319151e+003	9.199512e+002
1.320115e+003	9.225964e+002
1.321080e+003	9.233768e+002
1.322044e+003	9.247675e+002
1.323008e+003	9.281439e+002
1.323972e+003	9.319678e+002
1.324937e+003	9.341270e+002
1.325901e+003	9.344339e+002
1.326865e+003	9.348377e+002
1.327829e+003	9.371517e+002
1.328793e+003	9.401457e+002
1.329758e+003	9.398080e+002
1.330722e+003	9.353586e+002
1.331686e+003	9.353499e+002
1.332650e+003	9.428793e+002
1.333615e+003	9.500792e+002
1.334579e+003	9.525651e+002
1.335543e+003	9.521098e+002
1.336507e+003	9.519874e+002
1.337472e+003	9.529329e+002
1.338436e+003	9.542239e+002
1.339400e+003	9.562244e+002
1.340364e+003	9.574389e+002
1.341328e+003	9.547725e+002
1.342293e+003	9.507666e+002
1.343257e+003	9.498919e+002
1.344221e+003	9.523645e+002
1.345185e+003	9.550547e+002
1.346150e+003	9.560651e+002
1.347114e+003	9.561190e+002
1.348078e+003	9.562260e+002
1.349042e+003	9.564050e+002
1.350007e+003	9.580849e+002
1.350971e+003	9.629614e+002
1.351935e+003	9.663686e+002
1.352899e+003	9.659970e+002
1.353864e+003	9.639276e+002
1.354828e+003	9.621647e+002
1.355792e+003	9.613616e+002
1.356756e+003	9.614905e+002
1.357720e+003	9.623555e+002
1.358685e+003	9.633159e+002
1.359649e+003	9.635323e+002
1.360613e+003	9.630301e+002
1.361577e+003	9.608344e+002
1.362542e+003	9.564871e+002
1.363506e+003	9.535267e+002
1.364470e+003	9.532424e+002
1.365434e+003	9.543393e+002
1.366399e+003	9.550629e+002
1.367363e+003	9.551216e+002
1.368327e+003	9.558636e+002
1.369291e+003	9.583656e+002
1.370255e+003	9.601875e+002
1.371220e+003	9.585504e+002
1.372184e+003	9.550198e+002
1.373148e+003	9.514589e+002
1.374112e+003	9.478215e+002
1.375077e+003	9.444239e+002
1.376041e+003	9.414469e+002
1.377005e+003	9.394017e+002
1.377969e+003	9.394975e+002
1.378934e+003	9.416663e+002
1.379898e+003	9.418555e+002
1.380862e+003	9.380285e+002
1.381826e+003	9.346219e+002
1.382791e+003	9.335012e+002
1.383755e+003	9.341907e+002
1.384719e+003	9.365309e+002
1.385683e+003	9.390716e+002
1.386647e+003	9.403178e+002
1.387612e+003	9.397850e+002
1.388576e+003	9.374098e+002
1.389540e+003	9.327282e+002
1.390504e+003	9.260713e+002
1.391469e+003	9.215414e+002
1.392433e+003	9.191321e+002
1.393397e+003	9.189384e+002
1.394361e+003	9.232638e+002
1.395326e+003	9.267728e+002
1.396290e+003	9.254407e+002
1.397254e+003	9.216325e+002
1.398218e+003	9.199039e+002
1.399182e+003	9.211803e+002
1.400147e+003	9.222913e+002
1.401111e+003	9.208173e+002
1.402075e+003	9.179523e+002
1.403039e+003	9.153204e+002
1.404004e+003	9.122510e+002
1.404968e+003	9.102415e+002
1.405932e+003	9.101061e+002
1.406896e+003	9.099367e+002
1.407861e+003	9.096104e+002
1.408825e+003	9.092562e+002
1.409789e+003	9.075690e+002
1.410753e+003	9.040148e+002
1.411718e+003	9.015767e+002
1.412682e+003	9.023963e+002
1.413646e+003	9.034335e+002
1.414610e+003	9.016894e+002
1.415574e+003	8.993694e+002
1.416539e+003	8.988077e+002
1.417503e+003	8.995658e+002
1.418467e+003	8.998726e+002
1.419431e+003	8.990632e+002
1.420396e+003	8.972418e+002
1.421360e+003	8.939803e+002
1.422324e+003	8.895168e+002
1.423288e+003	8.877971e+002
1.424253e+003	8.894633e+002
1.425217e+003	8.905426e+002
1.426181e+003	8.911357e+002
1.427145e+003	8.912679e+002
1.428109e+003	8.900273e+002
1.429074e+003	8.885505e+002
1.430038e+003	8.888138e+002
1.431002e+003	8.907714e+002
1.431966e+003	8.921990e+002
1.432931e+003	8.914749e+002
1.433895e+003	8.893904e+002
1.434859e+003	8.862114e+002
1.435823e+003	8.802635e+002
1.436788e+003	8.760968e+002
1.437752e+003	8.736361e+002
1.438716e+003	8.722620e+002
1.439680e+003	8.731456e+002
1.440645e+003	8.746273e+002
1.441609e+003	8.743492e+002
1.442573e+003	8.722117e+002
1.443537e+003	8.700051e+002
1.444501e+003	8.689400e+002
1.445466e+003	8.686842e+002
1.446430e+003	8.685126e+002
1.447394e+003	8.683297e+002
1.448358e+003	8.678597e+002
1.449323e+003	8.667230e+002
1.450287e+003	8.658331e+002
1.451251e+003	8.655859e+002
1.452215e+003	8.651580e+002
1.453180e+003	8.644539e+002
1.454144e+003	8.635778e+002
1.455108e+003	8.615632e+002
1.456072e+003	8.579539e+002
1.457036e+003	8.557473e+002
1.458001e+003	8.577924e+002
1.458965e+003	8.607950e+002
1.459929e+003	8.604029e+002
1.460893e+003	8.582195e+002
1.461858e+003	8.571945e+002
1.462822e+003	8.572371e+002
1.463786e+003	8.568150e+002
1.464750e+003	8.553269e+002
1.465715e+003	8.533174e+002
1.466679e+003	8.514977e+002
1.467643e+003	8.500676e+002
1.468607e+003	8.481555e+002
1.469572e+003	8.438190e+002
1.470536e+003	8.403773e+002
1.471500e+003	8.424784e+002
1.472464e+003	8.460054e+002
1.473428e+003	8.460146e+002
1.474393e+003	8.432850e+002
1.475357e+003	8.417800e+002
1.476321e+003	8.433010e+002
1.477285e+003	8.460430e+002
1.478250e+003	8.478209e+002
1.479214e+003	8.489942e+002
1.480178e+003	8.509921e+002
1.481142e+003	8.536484e+002
1.482107e+003	8.547924e+002
1.483071e+003	8.541329e+002
1.484035e+003	8.528637e+002
1.484999e+003	8.508059e+002
1.485964e+003	8.490344e+002
1.486928e+003	8.490140e+002
1.487892e+003	8.502429e+002
1.488856e+003	8.506186e+002
1.489820e+003	8.490802e+002
1.490785e+003	8.470823e+002
1.491749e+003	8.468058e+002
1.492713e+003	8.483382e+002
1.493677e+003	8.507979e+002
1.494642e+003	8.547689e+002
1.495606e+003	8.573962e+002
1.496570e+003	8.588222e+002
1.497534e+003	8.600773e+002
1.498499e+003	8.607017e+002
1.499463e+003	8.607986e+002
1.500427e+003	8.613694e+002
1.501391e+003	8.623730e+002
1.502355e+003	8.620617e+002
1.503320e+003	8.594529e+002
1.504284e+003	8.569464e+002
1.505248e+003	8.581600e+002
1.506212e+003	8.626945e+002
1.507177e+003	8.650613e+002
1.508141e+003	8.642094e+002
1.509105e+003	8.648807e+002
1.510069e+003	8.693102e+002
1.511034e+003	8.734066e+002
1.511998e+003	8.741404e+002
1.512962e+003	8.736061e+002
1.513926e+003	8.750202e+002
1.514891e+003	8.784343e+002
1.515855e+003	8.817337e+002
1.516819e+003	8.836511e+002
1.517783e+003	8.854498e+002
1.518747e+003	8.902903e+002
1.519712e+003	8.969918e+002
1.520676e+003	8.991273e+002
1.521640e+003	8.957624e+002
1.522604e+003	8.930573e+002
1.523569e+003	8.931833e+002
1.524533e+003	8.954702e+002
1.525497e+003	8.999142e+002
1.526461e+003	9.055253e+002
1.527426e+003	9.096659e+002
1.528390e+003	9.118288e+002
1.529354e+003	9.143250e+002
1.530318e+003	9.185484e+002
1.531282e+003	9.224941e+002
1.532247e+003	9.245446e+002
1.533211e+003	9.260115e+002
1.534175e+003	9.277097e+002
1.535139e+003	9.293160e+002
1.536104e+003	9.313156e+002
1.537068e+003	9.339753e+002
1.538032e+003	9.371815e+002
1.538996e+003	9.412335e+002
1.539961e+003	9.461534e+002
1.540925e+003	9.513489e+002
1.541889e+003	9.568610e+002
1.542853e+003	9.606476e+002
1.543818e+003	9.607873e+002
1.544782e+003	9.601350e+002
1.545746e+003	9.607393e+002
1.546710e+003	9.626379e+002
1.547674e+003	9.661761e+002
1.548639e+003	9.711191e+002
1.549603e+003	9.758698e+002
1.550567e+003	9.794020e+002
1.551531e+003	9.827034e+002
1.552496e+003	9.875608e+002
1.553460e+003	9.937147e+002
1.554424e+003	9.989186e+002
1.555388e+003	1.002885e+003
1.556353e+003	1.005650e+003
1.557317e+003	1.006230e+003
1.558281e+003	1.007398e+003
1.559245e+003	1.011595e+003
1.560209e+003	1.017218e+003
1.561174e+003	1.022268e+003
1.562138e+003	1.026132e+003
1.563102e+003	1.028439e+003
1.564066e+003	1.028930e+003
1.565031e+003	1.029454e+003
1.565995e+003	1.032867e+003
1.566959e+003	1.038748e+003
1.567923e+003	1.043636e+003
1.568888e+003	1.047636e+003
1.569852e+003	1.049138e+003
1.570816e+003	1.045728e+003
1.571780e+003	1.044215e+003
1.572745e+003	1.048404e+003
1.573709e+003	1.053860e+003
1.574673e+003	1.056828e+003
1.575637e+003	1.057689e+003
1.576601e+003	1.057950e+003
1.577566e+003	1.058084e+003
1.578530e+003	1.058921e+003
1.579494e+003	1.061878e+003
1.580458e+003	1.065909e+003
1.581423e+003	1.067378e+003
1.582387e+003	1.066371e+003
1.583351e+003	1.063927e+003
1.584315e+003	1.058745e+003
1.585280e+003	1.055666e+003
1.586244e+003	1.056559e+003
1.587208e+003	1.058084e+003
1.588172e+003	1.058564e+003
1.589136e+003	1.057733e+003
1.590101e+003	1.055150e+003
1.591065e+003	1.051219e+003
1.592029e+003	1.048018e+003
1.592993e+003	1.047111e+003
1.593958e+003	1.046839e+003
1.594922e+003	1.043742e+003
1.595886e+003	1.037713e+003
1.596850e+003	1.033627e+003
1.597815e+003	1.033072e+003
1.598779e+003	1.031555e+003
1.599743e+003	1.027317e+003
1.600707e+003	1.022367e+003
1.601672e+003	1.017855e+003
1.602636e+003	1.013176e+003
1.603600e+003	1.007871e+003
1.604564e+003	1.001660e+003
1.605528e+003	9.936378e+002
1.606493e+003	9.832623e+002
1.607457e+003	9.729848e+002
1.608421e+003	9.664808e+002
1.609385e+003	9.633014e+002
1.610350e+003	9.590508e+002
1.611314e+003	9.533348e+002
1.612278e+003	9.466000e+002
1.613242e+003	9.398878e+002
1.614207e+003	9.322990e+002
1.615171e+003	9.225176e+002
1.616135e+003	9.124449e+002
1.617099e+003	9.041367e+002
1.618063e+003	8.967205e+002
1.619028e+003	8.877100e+002
1.619992e+003	8.762541e+002
1.620956e+003	8.642547e+002
1.621920e+003	8.539435e+002
1.622885e+003	8.455144e+002
1.623849e+003	8.385681e+002
1.624813e+003	8.331906e+002
1.625777e+003	8.285018e+002
1.626742e+003	8.247025e+002
1.627706e+003	8.187562e+002
1.628670e+003	8.082438e+002
1.629634e+003	7.974709e+002
1.630599e+003	7.897523e+002
1.631563e+003	7.842561e+002
1.632527e+003	7.795178e+002
1.633491e+003	7.752928e+002
1.634455e+003	7.712376e+002
1.635420e+003	7.664990e+002
1.636384e+003	7.606471e+002
1.637348e+003	7.535754e+002
1.638312e+003	7.454357e+002
1.639277e+003	7.376732e+002
1.640241e+003	7.307833e+002
1.641205e+003	7.245291e+002
1.642169e+003	7.174502e+002
1.643134e+003	7.123799e+002
1.644098e+003	7.124039e+002
1.645062e+003	7.133115e+002
1.646026e+003	7.114172e+002
1.646990e+003	7.069041e+002
1.647955e+003	7.005652e+002
1.648919e+003	6.926971e+002
1.649883e+003	6.860719e+002
1.650847e+003	6.842420e+002
1.651812e+003	6.847321e+002
1.652776e+003	6.807098e+002
1.653740e+003	6.723414e+002
1.654704e+003	6.668430e+002
1.655669e+003	6.650695e+002
1.656633e+003	6.630908e+002
1.657597e+003	6.597971e+002
1.658561e+003	6.561898e+002
1.659526e+003	6.531477e+002
1.660490e+003	6.504313e+002
1.661454e+003	6.475884e+002
1.662418e+003	6.447620e+002
1.663382e+003	6.420417e+002
1.664347e+003	6.387836e+002
1.665311e+003	6.351375e+002
1.666275e+003	6.320049e+002
1.667239e+003	6.295197e+002
1.668204e+003	6.273201e+002
1.669168e+003	6.256678e+002
1.670132e+003	6.243141e+002
1.671096e+003	6.227425e+002
1.672061e+003	6.202899e+002
1.673025e+003	6.157051e+002
1.673989e+003	6.117828e+002
1.674953e+003	6.128057e+002
1.675917e+003	6.164103e+002
1.676882e+003	6.168282e+002
1.677846e+003	6.133497e+002
1.678810e+003	6.097216e+002
1.679774e+003	6.076023e+002
1.680739e+003	6.058070e+002
1.681703e+003	6.028734e+002
1.682667e+003	5.995925e+002
1.683631e+003	5.982195e+002
1.684596e+003	5.988196e+002
1.685560e+003	5.984357e+002
1.686524e+003	5.956575e+002
1.687488e+003	5.927151e+002
1.688453e+003	5.915704e+002
1.689417e+003	5.917395e+002
1.690381e+003	5.924222e+002
1.691345e+003	5.933361e+002
1.692309e+003	5.929028e+002
1.693274e+003	5.904502e+002
1.694238e+003	5.878866e+002
1.695202e+003	5.860530e+002
1.696166e+003	5.842993e+002
1.697131e+003	5.822109e+002
1.698095e+003	5.802039e+002
1.699059e+003	5.785212e+002
1.700023e+003	5.771085e+002
1.700988e+003	5.761609e+002
1.701952e+003	5.756591e+002
1.702916e+003	5.751036e+002
1.703880e+003	5.744907e+002
1.704844e+003	5.739222e+002
1.705809e+003	5.723447e+002
1.706773e+003	5.690739e+002
1.707737e+003	5.671415e+002
1.708701e+003	5.671751e+002
1.709666e+003	5.672165e+002
1.710630e+003	5.673651e+002
1.711594e+003	5.674430e+002
1.712558e+003	5.673242e+002
1.713523e+003	5.666382e+002
1.714487e+003	5.646260e+002
1.715451e+003	5.617021e+002
1.716415e+003	5.595286e+002
1.717380e+003	5.589180e+002
1.718344e+003	5.587576e+002
1.719308e+003	5.577906e+002
1.720272e+003	5.564260e+002
1.721236e+003	5.555495e+002
1.722201e+003	5.550506e+002
1.723165e+003	5.540242e+002
1.724129e+003	5.519196e+002
1.725093e+003	5.491055e+002
1.726058e+003	5.453254e+002
1.727022e+003	5.428275e+002
1.727986e+003	5.433942e+002
1.728950e+003	5.451015e+002
1.729915e+003	5.455381e+002
1.730879e+003	5.444775e+002
1.731843e+003	5.430231e+002
1.732807e+003	5.418309e+002
1.733771e+003	5.410320e+002
1.734736e+003	5.408858e+002
1.735700e+003	5.411451e+002
1.736664e+003	5.405886e+002
1.737628e+003	5.390735e+002
1.738593e+003	5.386136e+002
1.739557e+003	5.396319e+002
1.740521e+003	5.399062e+002
1.741485e+003	5.381578e+002
1.742450e+003	5.367289e+002
1.743414e+003	5.380919e+002
1.744378e+003	5.401107e+002
1.745342e+003	5.396490e+002
1.746307e+003	5.368253e+002
1.747271e+003	5.339407e+002
1.748235e+003	5.317518e+002
1.749199e+003	5.311913e+002
1.750163e+003	5.341291e+002
1.751128e+003	5.381164e+002
1.752092e+003	5.393881e+002
1.753056e+003	5.382196e+002
1.754020e+003	5.367522e+002
1.754985e+003	5.355671e+002
1.755949e+003	5.342481e+002
1.756913e+003	5.327095e+002
1.757877e+003	5.308845e+002
1.758842e+003	5.279071e+002
1.759806e+003	5.246991e+002
1.760770e+003	5.246747e+002
1.761734e+003	5.279760e+002
1.762698e+003	5.297831e+002
1.763663e+003	5.294737e+002
1.764627e+003	5.289714e+002
1.765591e+003	5.288676e+002
1.766555e+003	5.289817e+002
1.767520e+003	5.285096e+002
1.768484e+003	5.277714e+002
1.769448e+003	5.279581e+002
1.770412e+003	5.289113e+002
1.771377e+003	5.288751e+002
1.772341e+003	5.272966e+002
1.773305e+003	5.264581e+002
1.774269e+003	5.285941e+002
1.775234e+003	5.317614e+002
1.776198e+003	5.312640e+002
1.777162e+003	5.271641e+002
1.778126e+003	5.253488e+002
1.779090e+003	5.264990e+002
1.780055e+003	5.267507e+002
1.781019e+003	5.258890e+002
1.781983e+003	5.256778e+002
1.782947e+003	5.263989e+002
1.783912e+003	5.267473e+002
1.784876e+003	5.254030e+002
1.785840e+003	5.233511e+002
1.786804e+003	5.228308e+002
1.787769e+003	5.242497e+002
1.788733e+003	5.257532e+002
1.789697e+003	5.260634e+002
1.790661e+003	5.252675e+002
1.791625e+003	5.233486e+002
1.792590e+003	5.211080e+002
1.793554e+003	5.202605e+002
1.794518e+003	5.204759e+002
1.795482e+003	5.207355e+002
1.796447e+003	5.214187e+002
1.797411e+003	5.220342e+002
1.798375e+003	5.214764e+002
1.799339e+003	5.206880e+002
1.800304e+003	5.211568e+002
1.801268e+003	5.222399e+002
1.802232e+003	5.227602e+002
1.803196e+003	5.233540e+002
1.804161e+003	5.234114e+002
1.805125e+003	5.214150e+002
1.806089e+003	5.198591e+002
1.807053e+003	5.201252e+002
1.808017e+003	5.203280e+002
1.808982e+003	5.191043e+002
1.809946e+003	5.174949e+002
1.810910e+003	5.167814e+002
1.811874e+003	5.172092e+002
1.812839e+003	5.189106e+002
1.813803e+003	5.216149e+002
1.814767e+003	5.234276e+002
1.815731e+003	5.223832e+002
1.816696e+003	5.196125e+002
1.817660e+003	5.184460e+002
1.818624e+003	5.191183e+002
1.819588e+003	5.199012e+002
1.820552e+003	5.214313e+002
1.821517e+003	5.222877e+002
1.822481e+003	5.213582e+002
1.823445e+003	5.199949e+002
1.824409e+003	5.181191e+002
1.825374e+003	5.168285e+002
1.826338e+003	5.178909e+002
1.827302e+003	5.200271e+002
1.828266e+003	5.203777e+002
1.829231e+003	5.188688e+002
1.830195e+003	5.183853e+002
1.831159e+003	5.204186e+002
1.832123e+003	5.222292e+002
1.833088e+003	5.205484e+002
1.834052e+003	5.172786e+002
1.835016e+003	5.163261e+002
1.835980e+003	5.174881e+002
1.836944e+003	5.183378e+002
1.837909e+003	5.184158e+002
1.838873e+003	5.192097e+002
1.839837e+003	5.212966e+002
1.840801e+003	5.228932e+002
1.841766e+003	5.226639e+002
1.842730e+003	5.212956e+002
1.843694e+003	5.198254e+002
1.844658e+003	5.185019e+002
1.845623e+003	5.179843e+002
1.846587e+003	5.174057e+002
1.847551e+003	5.178726e+002
1.848515e+003	5.205525e+002
1.849479e+003	5.222300e+002
1.850444e+003	5.215981e+002
1.851408e+003	5.203708e+002
1.852372e+003	5.193639e+002
1.853336e+003	5.186041e+002
1.854301e+003	5.182421e+002
1.855265e+003	5.182279e+002
1.856229e+003	5.183502e+002
1.857193e+003	5.187638e+002
1.858158e+003	5.192454e+002
1.859122e+003	5.185389e+002
1.860086e+003	5.169276e+002
1.861050e+003	5.171073e+002
1.862015e+003	5.192466e+002
1.862979e+003	5.205993e+002
1.863943e+003	5.207784e+002
1.864907e+003	5.205400e+002
1.865871e+003	5.199332e+002
1.866836e+003	5.192764e+002
1.867800e+003	5.188026e+002
1.868764e+003	5.186005e+002
1.869728e+003	5.186858e+002
1.870693e+003	5.189396e+002
1.871657e+003	5.194946e+002
1.872621e+003	5.207433e+002
1.873585e+003	5.205656e+002
1.874550e+003	5.180666e+002
1.875514e+003	5.154620e+002
1.876478e+003	5.130261e+002
1.877442e+003	5.114879e+002
1.878406e+003	5.115966e+002
1.879371e+003	5.126107e+002
1.880335e+003	5.134367e+002
1.881299e+003	5.142646e+002
1.882263e+003	5.164940e+002
1.883228e+003	5.202435e+002
1.884192e+003	5.226115e+002
1.885156e+003	5.206672e+002
1.886120e+003	5.166360e+002
1.887085e+003	5.156540e+002
1.888049e+003	5.175206e+002
1.889013e+003	5.177352e+002
1.889977e+003	5.158168e+002
1.890942e+003	5.148090e+002
1.891906e+003	5.158702e+002
1.892870e+003	5.170038e+002
1.893834e+003	5.170836e+002
1.894798e+003	5.165938e+002
1.895763e+003	5.154490e+002
1.896727e+003	5.141840e+002
1.897691e+003	5.147838e+002
1.898655e+003	5.174963e+002
1.899620e+003	5.190286e+002
1.900584e+003	5.173289e+002
