# Supplementary material for: Characterization of biocarbon generated by high- and low-temperature pyrolysis of soy hulls and coffee chaff: for polymer composite applications
Source: R Soc Open Sci. 2018 Aug 22;5(8):171970. doi: 10.1098/rsos.171970 (PMC6124110; doi:10.1098/rsos.171970)
Supplement: RSOS ESM.zip [file rsos171970supp2.zip › RSOS Raman/SoyHulls500C30m-pq2.CSV]

-2.016894e+001	0.000000e+000
-1.920471e+001	0.000000e+000
-1.824047e+001	0.000000e+000
-1.727624e+001	0.000000e+000
-1.631201e+001	0.000000e+000
-1.534777e+001	0.000000e+000
-1.438354e+001	0.000000e+000
-1.341931e+001	0.000000e+000
-1.245507e+001	0.000000e+000
-1.149084e+001	0.000000e+000
-1.052661e+001	0.000000e+000
-9.562373e+000	0.000000e+000
-8.598140e+000	0.000000e+000
-7.633906e+000	0.000000e+000
-6.669673e+000	0.000000e+000
-5.705440e+000	0.000000e+000
-4.741206e+000	0.000000e+000
-3.776973e+000	0.000000e+000
-2.812739e+000	0.000000e+000
-1.848506e+000	0.000000e+000
-8.842728e-001	0.000000e+000
7.996053e-002	0.000000e+000
1.044194e+000	0.000000e+000
2.008427e+000	0.000000e+000
2.972661e+000	0.000000e+000
3.936894e+000	0.000000e+000
4.901127e+000	0.000000e+000
5.865361e+000	0.000000e+000
6.829594e+000	0.000000e+000
7.793827e+000	0.000000e+000
8.758060e+000	0.000000e+000
9.722294e+000	0.000000e+000
1.068653e+001	0.000000e+000
1.165076e+001	0.000000e+000
1.261499e+001	0.000000e+000
1.357923e+001	0.000000e+000
1.454346e+001	0.000000e+000
1.550769e+001	0.000000e+000
1.647193e+001	0.000000e+000
1.743616e+001	0.000000e+000
1.840039e+001	0.000000e+000
1.936463e+001	0.000000e+000
2.032886e+001	0.000000e+000
2.129309e+001	0.000000e+000
2.225733e+001	0.000000e+000
2.322156e+001	0.000000e+000
2.418579e+001	0.000000e+000
2.515003e+001	0.000000e+000
2.611426e+001	0.000000e+000
2.707849e+001	0.000000e+000
2.804273e+001	0.000000e+000
2.900696e+001	0.000000e+000
2.997119e+001	0.000000e+000
3.093543e+001	0.000000e+000
3.189966e+001	0.000000e+000
3.286390e+001	0.000000e+000
3.382813e+001	0.000000e+000
3.479236e+001	0.000000e+000
3.575660e+001	0.000000e+000
3.672083e+001	0.000000e+000
3.768506e+001	0.000000e+000
3.864930e+001	0.000000e+000
3.961353e+001	0.000000e+000
4.057776e+001	0.000000e+000
4.154199e+001	0.000000e+000
4.250623e+001	0.000000e+000
4.347046e+001	0.000000e+000
4.443469e+001	0.000000e+000
4.539893e+001	0.000000e+000
4.636316e+001	0.000000e+000
4.732739e+001	0.000000e+000
4.829163e+001	0.000000e+000
4.925586e+001	0.000000e+000
5.022009e+001	2.816076e+002
5.118433e+001	2.760367e+002
5.214856e+001	2.734190e+002
5.311279e+001	2.745081e+002
5.407703e+001	2.765323e+002
5.504126e+001	2.771359e+002
5.600549e+001	2.749552e+002
5.696973e+001	2.731335e+002
5.793396e+001	2.722780e+002
5.889819e+001	2.719707e+002
5.986243e+001	2.714479e+002
6.082666e+001	2.701195e+002
6.179089e+001	2.684115e+002
6.275513e+001	2.660008e+002
6.371936e+001	2.629604e+002
6.468359e+001	2.598138e+002
6.564783e+001	2.587687e+002
6.661206e+001	2.590788e+002
6.757629e+001	2.596193e+002
6.854053e+001	2.594869e+002
6.950476e+001	2.584507e+002
7.046899e+001	2.577511e+002
7.143323e+001	2.571378e+002
7.239746e+001	2.566177e+002
7.336169e+001	2.562890e+002
7.432593e+001	2.569741e+002
7.529016e+001	2.569279e+002
7.625439e+001	2.558929e+002
7.721863e+001	2.541017e+002
7.818286e+001	2.523762e+002
7.914709e+001	2.510585e+002
8.011133e+001	2.499933e+002
8.107556e+001	2.490092e+002
8.203979e+001	2.480050e+002
8.300403e+001	2.471008e+002
8.396826e+001	2.471187e+002
8.493250e+001	2.478260e+002
8.589673e+001	2.488013e+002
8.686096e+001	2.495675e+002
8.782520e+001	2.504164e+002
8.878943e+001	2.506176e+002
8.975366e+001	2.494402e+002
9.071790e+001	2.472833e+002
9.168213e+001	2.455516e+002
9.264636e+001	2.447807e+002
9.361060e+001	2.437310e+002
9.457483e+001	2.424051e+002
9.553906e+001	2.409134e+002
9.650330e+001	2.395867e+002
9.746753e+001	2.384598e+002
9.843176e+001	2.374872e+002
9.939600e+001	2.365589e+002
1.003602e+002	2.355998e+002
1.013245e+002	2.348193e+002
1.022887e+002	2.349005e+002
1.032529e+002	2.355558e+002
1.042172e+002	2.363013e+002
1.051814e+002	2.364910e+002
1.061456e+002	2.360059e+002
1.071099e+002	2.349726e+002
1.080741e+002	2.325450e+002
1.090383e+002	2.293265e+002
1.100026e+002	2.278707e+002
1.109668e+002	2.307576e+002
1.119310e+002	2.332236e+002
1.128953e+002	2.343053e+002
1.138595e+002	2.337383e+002
1.148237e+002	2.324808e+002
1.157880e+002	2.305278e+002
1.167522e+002	2.285930e+002
1.177164e+002	2.273576e+002
1.186807e+002	2.273597e+002
1.196449e+002	2.282615e+002
1.206091e+002	2.284331e+002
1.215734e+002	2.279509e+002
1.225376e+002	2.270449e+002
1.235018e+002	2.260609e+002
1.244661e+002	2.246704e+002
1.254303e+002	2.241158e+002
1.263945e+002	2.253039e+002
1.273588e+002	2.276497e+002
1.283230e+002	2.288026e+002
1.292872e+002	2.271632e+002
1.302515e+002	2.254996e+002
1.312157e+002	2.241363e+002
1.321799e+002	2.231992e+002
1.331442e+002	2.226190e+002
1.341084e+002	2.229221e+002
1.350726e+002	2.234864e+002
1.360369e+002	2.238737e+002
1.370011e+002	2.237660e+002
1.379653e+002	2.232346e+002
1.389296e+002	2.227205e+002
1.398938e+002	2.221813e+002
1.408580e+002	2.216486e+002
1.418223e+002	2.211817e+002
1.427865e+002	2.209411e+002
1.437507e+002	2.206795e+002
1.447150e+002	2.205612e+002
1.456792e+002	2.205733e+002
1.466434e+002	2.205859e+002
1.476077e+002	2.203116e+002
1.485719e+002	2.197837e+002
1.495361e+002	2.187729e+002
1.505004e+002	2.173449e+002
1.514646e+002	2.159156e+002
1.524288e+002	2.148180e+002
1.533931e+002	2.142500e+002
1.543573e+002	2.146813e+002
1.553215e+002	2.161649e+002
1.562858e+002	2.179806e+002
1.572500e+002	2.176170e+002
1.582142e+002	2.159881e+002
1.591785e+002	2.147901e+002
1.601427e+002	2.155205e+002
1.611069e+002	2.189675e+002
1.620712e+002	2.199627e+002
1.630354e+002	2.172194e+002
1.639996e+002	2.130591e+002
1.649639e+002	2.104420e+002
1.659281e+002	2.107929e+002
1.668923e+002	2.113198e+002
1.678566e+002	2.116717e+002
1.688208e+002	2.119836e+002
1.697850e+002	2.125914e+002
1.707493e+002	2.140275e+002
1.717135e+002	2.150536e+002
1.726777e+002	2.150639e+002
1.736420e+002	2.141183e+002
1.746062e+002	2.127029e+002
1.755704e+002	2.118685e+002
1.765347e+002	2.115305e+002
1.774989e+002	2.117107e+002
1.784631e+002	2.124155e+002
1.794274e+002	2.136299e+002
1.803916e+002	2.136152e+002
1.813558e+002	2.120201e+002
1.823201e+002	2.104812e+002
1.832843e+002	2.101051e+002
1.842485e+002	2.114417e+002
1.852128e+002	2.123991e+002
1.861770e+002	2.123343e+002
1.871412e+002	2.116943e+002
1.881055e+002	2.109069e+002
1.890697e+002	2.103126e+002
1.900339e+002	2.101626e+002
1.909982e+002	2.107262e+002
1.919624e+002	2.116231e+002
1.929266e+002	2.122303e+002
1.938909e+002	2.113257e+002
1.948551e+002	2.092232e+002
1.958193e+002	2.077483e+002
1.967836e+002	2.070946e+002
1.977478e+002	2.071423e+002
1.987120e+002	2.074705e+002
1.996763e+002	2.089624e+002
2.006405e+002	2.100759e+002
2.016047e+002	2.102607e+002
2.025690e+002	2.094629e+002
2.035332e+002	2.089021e+002
2.044974e+002	2.090984e+002
2.054617e+002	2.092390e+002
2.064259e+002	2.090326e+002
2.073901e+002	2.084007e+002
2.083544e+002	2.077764e+002
2.093186e+002	2.070297e+002
2.102828e+002	2.063282e+002
2.112471e+002	2.061420e+002
2.122113e+002	2.069564e+002
2.131755e+002	2.088809e+002
2.141398e+002	2.101248e+002
2.151040e+002	2.106599e+002
2.160682e+002	2.108369e+002
2.170325e+002	2.111266e+002
2.179967e+002	2.115794e+002
2.189609e+002	2.114688e+002
2.199252e+002	2.108697e+002
2.208894e+002	2.099340e+002
2.218536e+002	2.087898e+002
2.228179e+002	2.067827e+002
2.237821e+002	2.053081e+002
2.247463e+002	2.050930e+002
2.257106e+002	2.058748e+002
2.266748e+002	2.068919e+002
2.276390e+002	2.072110e+002
2.286033e+002	2.071320e+002
2.295675e+002	2.066828e+002
2.305317e+002	2.059063e+002
2.314960e+002	2.049276e+002
2.324602e+002	2.046289e+002
2.334244e+002	2.047876e+002
2.343887e+002	2.053147e+002
2.353529e+002	2.066935e+002
2.363171e+002	2.093991e+002
2.372814e+002	2.105477e+002
2.382456e+002	2.088032e+002
2.392098e+002	2.068687e+002
2.401741e+002	2.062823e+002
2.411383e+002	2.077912e+002
2.421025e+002	2.087892e+002
2.430668e+002	2.073250e+002
2.440310e+002	2.051448e+002
2.449952e+002	2.034783e+002
2.459595e+002	2.032644e+002
2.469237e+002	2.043381e+002
2.478879e+002	2.061414e+002
2.488522e+002	2.083481e+002
2.498164e+002	2.099780e+002
2.507806e+002	2.097704e+002
2.517449e+002	2.066543e+002
2.527091e+002	2.045272e+002
2.536733e+002	2.035806e+002
2.546376e+002	2.035268e+002
2.556018e+002	2.039132e+002
2.565660e+002	2.052267e+002
2.575303e+002	2.062498e+002
2.584945e+002	2.067902e+002
2.594587e+002	2.069532e+002
2.604230e+002	2.069478e+002
2.613872e+002	2.067782e+002
2.623514e+002	2.067479e+002
2.633157e+002	2.071545e+002
2.642799e+002	2.079457e+002
2.652441e+002	2.088459e+002
2.662084e+002	2.090554e+002
2.671726e+002	2.084014e+002
2.681368e+002	2.075593e+002
2.691011e+002	2.067229e+002
2.700653e+002	2.059971e+002
2.710295e+002	2.057021e+002
2.719938e+002	2.062536e+002
2.729580e+002	2.068963e+002
2.739222e+002	2.075236e+002
2.748865e+002	2.081134e+002
2.758507e+002	2.084780e+002
2.768149e+002	2.084915e+002
2.777792e+002	2.083713e+002
2.787434e+002	2.081279e+002
2.797076e+002	2.077255e+002
2.806719e+002	2.070661e+002
2.816361e+002	2.056730e+002
2.826003e+002	2.042196e+002
2.835646e+002	2.035561e+002
2.845288e+002	2.042484e+002
2.854930e+002	2.062894e+002
2.864573e+002	2.078380e+002
2.874215e+002	2.088634e+002
2.883857e+002	2.094440e+002
2.893500e+002	2.096321e+002
2.903142e+002	2.093804e+002
2.912784e+002	2.090657e+002
2.922427e+002	2.087476e+002
2.932069e+002	2.084448e+002
2.941711e+002	2.081052e+002
2.951354e+002	2.076055e+002
2.960996e+002	2.072055e+002
2.970638e+002	2.070803e+002
2.980281e+002	2.071629e+002
2.989923e+002	2.073951e+002
2.999565e+002	2.077180e+002
3.009208e+002	2.079902e+002
3.018850e+002	2.081123e+002
3.028492e+002	2.080511e+002
3.038135e+002	2.076448e+002
3.047777e+002	2.066434e+002
3.057419e+002	2.045686e+002
3.067062e+002	2.039184e+002
3.076704e+002	2.054717e+002
3.086346e+002	2.080139e+002
3.095989e+002	2.096256e+002
3.105631e+002	2.090703e+002
3.115273e+002	2.083430e+002
3.124916e+002	2.082956e+002
3.134558e+002	2.086407e+002
3.144200e+002	2.087072e+002
3.153843e+002	2.074418e+002
3.163485e+002	2.059675e+002
3.173127e+002	2.056076e+002
3.182770e+002	2.061803e+002
3.192412e+002	2.069916e+002
3.202054e+002	2.067474e+002
3.211696e+002	2.054343e+002
3.221339e+002	2.049865e+002
3.230981e+002	2.057763e+002
3.240623e+002	2.073772e+002
3.250266e+002	2.084990e+002
3.259908e+002	2.089772e+002
3.269550e+002	2.091200e+002
3.279193e+002	2.086370e+002
3.288835e+002	2.077453e+002
3.298477e+002	2.070838e+002
3.308120e+002	2.074487e+002
3.317762e+002	2.077644e+002
3.327404e+002	2.074311e+002
3.337047e+002	2.064646e+002
3.346689e+002	2.051941e+002
3.356331e+002	2.040210e+002
3.365974e+002	2.032731e+002
3.375616e+002	2.036336e+002
3.385258e+002	2.052481e+002
3.394901e+002	2.075840e+002
3.404543e+002	2.084627e+002
3.414185e+002	2.068494e+002
3.423828e+002	2.056200e+002
3.433470e+002	2.053259e+002
3.443112e+002	2.058483e+002
3.452755e+002	2.063997e+002
3.462397e+002	2.067573e+002
3.472039e+002	2.069444e+002
3.481682e+002	2.070934e+002
3.491324e+002	2.072078e+002
3.500966e+002	2.071436e+002
3.510609e+002	2.062637e+002
3.520251e+002	2.053945e+002
3.529893e+002	2.052854e+002
3.539536e+002	2.060115e+002
3.549178e+002	2.071552e+002
3.558820e+002	2.073925e+002
3.568463e+002	2.067840e+002
3.578105e+002	2.067015e+002
3.587747e+002	2.078586e+002
3.597390e+002	2.100410e+002
3.607032e+002	2.107724e+002
3.616674e+002	2.080862e+002
3.626317e+002	2.061020e+002
3.635959e+002	2.060051e+002
3.645602e+002	2.076347e+002
3.655244e+002	2.092423e+002
3.664886e+002	2.097747e+002
3.674529e+002	2.097277e+002
3.684171e+002	2.089870e+002
3.693813e+002	2.077903e+002
3.703456e+002	2.066778e+002
3.713098e+002	2.067923e+002
3.722740e+002	2.076913e+002
3.732383e+002	2.086665e+002
3.742025e+002	2.095682e+002
3.751667e+002	2.103382e+002
3.761310e+002	2.105352e+002
3.770952e+002	2.095495e+002
3.780594e+002	2.085396e+002
3.790237e+002	2.075287e+002
3.799879e+002	2.065616e+002
3.809521e+002	2.059731e+002
3.819164e+002	2.067588e+002
3.828806e+002	2.074611e+002
3.838448e+002	2.075350e+002
3.848091e+002	2.070501e+002
3.857733e+002	2.065846e+002
3.867375e+002	2.069762e+002
3.877018e+002	2.076084e+002
3.886660e+002	2.078599e+002
3.896302e+002	2.076728e+002
3.905945e+002	2.073290e+002
3.915587e+002	2.075914e+002
3.925229e+002	2.084916e+002
3.934872e+002	2.091972e+002
3.944514e+002	2.095617e+002
3.954156e+002	2.095907e+002
3.963799e+002	2.093788e+002
3.973441e+002	2.089956e+002
3.983083e+002	2.087147e+002
3.992726e+002	2.085133e+002
4.002368e+002	2.083614e+002
4.012010e+002	2.082002e+002
4.021653e+002	2.077354e+002
4.031295e+002	2.072808e+002
4.040937e+002	2.071456e+002
4.050580e+002	2.073962e+002
4.060222e+002	2.080466e+002
4.069864e+002	2.091822e+002
4.079507e+002	2.105249e+002
4.089149e+002	2.108722e+002
4.098791e+002	2.099203e+002
4.108434e+002	2.083223e+002
4.118076e+002	2.076408e+002
4.127718e+002	2.093925e+002
4.137361e+002	2.101645e+002
4.147003e+002	2.093844e+002
4.156645e+002	2.079701e+002
4.166288e+002	2.073129e+002
4.175930e+002	2.081691e+002
4.185572e+002	2.093588e+002
4.195215e+002	2.105248e+002
4.204857e+002	2.113942e+002
4.214499e+002	2.117190e+002
4.224142e+002	2.112942e+002
4.233784e+002	2.106187e+002
4.243426e+002	2.104959e+002
4.253069e+002	2.107886e+002
4.262711e+002	2.110434e+002
4.272353e+002	2.106704e+002
4.281996e+002	2.091572e+002
4.291638e+002	2.082540e+002
4.301280e+002	2.086726e+002
4.310923e+002	2.095722e+002
4.320565e+002	2.101165e+002
4.330207e+002	2.101022e+002
4.339850e+002	2.098360e+002
4.349492e+002	2.089346e+002
4.359134e+002	2.079767e+002
4.368777e+002	2.076370e+002
4.378419e+002	2.084096e+002
4.388061e+002	2.095390e+002
4.397704e+002	2.096016e+002
4.407346e+002	2.091572e+002
4.416988e+002	2.089496e+002
4.426631e+002	2.094790e+002
4.436273e+002	2.106296e+002
4.445915e+002	2.114606e+002
4.455558e+002	2.121832e+002
4.465200e+002	2.125665e+002
4.474842e+002	2.122885e+002
4.484485e+002	2.112020e+002
4.494127e+002	2.105803e+002
4.503769e+002	2.109707e+002
4.513412e+002	2.113393e+002
4.523054e+002	2.112319e+002
4.532696e+002	2.106283e+002
4.542339e+002	2.101002e+002
4.551981e+002	2.101563e+002
4.561623e+002	2.104324e+002
4.571266e+002	2.108342e+002
4.580908e+002	2.112410e+002
4.590550e+002	2.114916e+002
4.600193e+002	2.112173e+002
4.609835e+002	2.105256e+002
4.619477e+002	2.099219e+002
4.629120e+002	2.094576e+002
4.638762e+002	2.092449e+002
4.648404e+002	2.096075e+002
4.658047e+002	2.113470e+002
4.667689e+002	2.125258e+002
4.677331e+002	2.132598e+002
4.686974e+002	2.133942e+002
4.696616e+002	2.124433e+002
4.706258e+002	2.089352e+002
4.715901e+002	2.064310e+002
4.725543e+002	2.071537e+002
4.735185e+002	2.097584e+002
4.744828e+002	2.122076e+002
4.754470e+002	2.125712e+002
4.764112e+002	2.111877e+002
4.773755e+002	2.099653e+002
4.783397e+002	2.089408e+002
4.793039e+002	2.083052e+002
4.802682e+002	2.083278e+002
4.812324e+002	2.093842e+002
4.821966e+002	2.100175e+002
4.831609e+002	2.099679e+002
4.841251e+002	2.097072e+002
4.850893e+002	2.094245e+002
4.860536e+002	2.090609e+002
4.870178e+002	2.092269e+002
4.879820e+002	2.109453e+002
4.889463e+002	2.127404e+002
4.899105e+002	2.135186e+002
4.908747e+002	2.128921e+002
4.918390e+002	2.115610e+002
4.928032e+002	2.107444e+002
4.937674e+002	2.103871e+002
4.947317e+002	2.106000e+002
4.956959e+002	2.114191e+002
4.966601e+002	2.125896e+002
4.976244e+002	2.129068e+002
4.985886e+002	2.115793e+002
4.995528e+002	2.107947e+002
5.005171e+002	2.114323e+002
5.014813e+002	2.129903e+002
5.024455e+002	2.137230e+002
5.034098e+002	2.119842e+002
5.043740e+002	2.106817e+002
5.053382e+002	2.107918e+002
5.063025e+002	2.118477e+002
5.072667e+002	2.130847e+002
5.082309e+002	2.140781e+002
5.091952e+002	2.146438e+002
5.101594e+002	2.144877e+002
5.111236e+002	2.137519e+002
5.120879e+002	2.127920e+002
5.130521e+002	2.119617e+002
5.140164e+002	2.111972e+002
5.149806e+002	2.110472e+002
5.159448e+002	2.122104e+002
5.169091e+002	2.134376e+002
5.178733e+002	2.135886e+002
5.188375e+002	2.122221e+002
5.198018e+002	2.112772e+002
5.207660e+002	2.117875e+002
5.217302e+002	2.123555e+002
5.226945e+002	2.121185e+002
5.236587e+002	2.110104e+002
5.246229e+002	2.100610e+002
5.255872e+002	2.109077e+002
5.265514e+002	2.121880e+002
5.275156e+002	2.127458e+002
5.284799e+002	2.123868e+002
5.294441e+002	2.116455e+002
5.304083e+002	2.117958e+002
5.313726e+002	2.132214e+002
5.323368e+002	2.140291e+002
5.333010e+002	2.138150e+002
5.342653e+002	2.129541e+002
5.352295e+002	2.121598e+002
5.361937e+002	2.112872e+002
5.371580e+002	2.106480e+002
5.381222e+002	2.103249e+002
5.390864e+002	2.102478e+002
5.400507e+002	2.103312e+002
5.410149e+002	2.105100e+002
5.419791e+002	2.106548e+002
5.429434e+002	2.110287e+002
5.439076e+002	2.115525e+002
5.448718e+002	2.118919e+002
5.458361e+002	2.118078e+002
5.468003e+002	2.113611e+002
5.477645e+002	2.114941e+002
5.487288e+002	2.121084e+002
5.496930e+002	2.124766e+002
5.506572e+002	2.123684e+002
5.516215e+002	2.119564e+002
5.525857e+002	2.118210e+002
5.535499e+002	2.120316e+002
5.545142e+002	2.122862e+002
5.554784e+002	2.125602e+002
5.564426e+002	2.127406e+002
5.574069e+002	2.126472e+002
5.583711e+002	2.120228e+002
5.593353e+002	2.113426e+002
5.602996e+002	2.111581e+002
5.612638e+002	2.114802e+002
5.622280e+002	2.121869e+002
5.631923e+002	2.130736e+002
5.641565e+002	2.139019e+002
5.651207e+002	2.139015e+002
5.660850e+002	2.131233e+002
5.670491e+002	2.120346e+002
5.680134e+002	2.108111e+002
5.689776e+002	2.094181e+002
5.699418e+002	2.091766e+002
5.709061e+002	2.106499e+002
5.718703e+002	2.121019e+002
5.728345e+002	2.127739e+002
5.737988e+002	2.126852e+002
5.747630e+002	2.126568e+002
5.757272e+002	2.140018e+002
5.766915e+002	2.152553e+002
5.776557e+002	2.150944e+002
5.786199e+002	2.137127e+002
5.795842e+002	2.120577e+002
5.805484e+002	2.113952e+002
5.815126e+002	2.119004e+002
5.824769e+002	2.124262e+002
5.834411e+002	2.128103e+002
5.844053e+002	2.131118e+002
5.853696e+002	2.135104e+002
5.863338e+002	2.142123e+002
5.872980e+002	2.144037e+002
5.882623e+002	2.138700e+002
5.892265e+002	2.132439e+002
5.901907e+002	2.127526e+002
5.911550e+002	2.124453e+002
5.921192e+002	2.123511e+002
5.930834e+002	2.129928e+002
5.940477e+002	2.137113e+002
5.950119e+002	2.138301e+002
5.959761e+002	2.132964e+002
5.969404e+002	2.125834e+002
5.979046e+002	2.126147e+002
5.988688e+002	2.135907e+002
5.998331e+002	2.141171e+002
6.007973e+002	2.140233e+002
6.017615e+002	2.137622e+002
6.027258e+002	2.139216e+002
6.036900e+002	2.146599e+002
6.046542e+002	2.151229e+002
6.056185e+002	2.151752e+002
6.065827e+002	2.150102e+002
6.075469e+002	2.146559e+002
6.085112e+002	2.142282e+002
6.094754e+002	2.142793e+002
6.104396e+002	2.160519e+002
6.114039e+002	2.179161e+002
6.123681e+002	2.184125e+002
6.133323e+002	2.172339e+002
6.142966e+002	2.150323e+002
6.152608e+002	2.132135e+002
6.162250e+002	2.120531e+002
6.171893e+002	2.118888e+002
6.181535e+002	2.132613e+002
6.191177e+002	2.151046e+002
6.200820e+002	2.158424e+002
6.210462e+002	2.147822e+002
6.220104e+002	2.143474e+002
6.229747e+002	2.155763e+002
6.239389e+002	2.170802e+002
6.249031e+002	2.178287e+002
6.258674e+002	2.174935e+002
6.268316e+002	2.167646e+002
6.277958e+002	2.163403e+002
6.287601e+002	2.161493e+002
6.297243e+002	2.162403e+002
6.306885e+002	2.166111e+002
6.316528e+002	2.170747e+002
6.326170e+002	2.171375e+002
6.335812e+002	2.162664e+002
6.345455e+002	2.161223e+002
6.355097e+002	2.173965e+002
6.364739e+002	2.189078e+002
6.374382e+002	2.191724e+002
6.384024e+002	2.177585e+002
6.393666e+002	2.165737e+002
6.403309e+002	2.161620e+002
6.412951e+002	2.160450e+002
6.422593e+002	2.158998e+002
6.432236e+002	2.156468e+002
6.441878e+002	2.155151e+002
6.451520e+002	2.157812e+002
6.461163e+002	2.162249e+002
6.470805e+002	2.168194e+002
6.480447e+002	2.174773e+002
6.490090e+002	2.178667e+002
6.499732e+002	2.174159e+002
6.509374e+002	2.158278e+002
6.519017e+002	2.155009e+002
6.528659e+002	2.171384e+002
6.538301e+002	2.191535e+002
6.547944e+002	2.199792e+002
6.557586e+002	2.191497e+002
6.567228e+002	2.183580e+002
6.576871e+002	2.184226e+002
6.586513e+002	2.186227e+002
6.596155e+002	2.187081e+002
6.605798e+002	2.186028e+002
6.615440e+002	2.183072e+002
6.625082e+002	2.176606e+002
6.634725e+002	2.170655e+002
6.644367e+002	2.173055e+002
6.654009e+002	2.183563e+002
6.663652e+002	2.194090e+002
6.673294e+002	2.193653e+002
6.682936e+002	2.177158e+002
6.692579e+002	2.169253e+002
6.702221e+002	2.171279e+002
6.711863e+002	2.175115e+002
6.721506e+002	2.178318e+002
6.731148e+002	2.181792e+002
6.740790e+002	2.185679e+002
6.750433e+002	2.186389e+002
6.760075e+002	2.188587e+002
6.769717e+002	2.196485e+002
6.779360e+002	2.207070e+002
6.789002e+002	2.213259e+002
6.798644e+002	2.207519e+002
6.808287e+002	2.193662e+002
6.817929e+002	2.189717e+002
6.827571e+002	2.196212e+002
6.837214e+002	2.202882e+002
6.846856e+002	2.199714e+002
6.856498e+002	2.184221e+002
6.866141e+002	2.175546e+002
6.875783e+002	2.178437e+002
6.885425e+002	2.182600e+002
6.895068e+002	2.185884e+002
6.904710e+002	2.188430e+002
6.914352e+002	2.191486e+002
6.923995e+002	2.196728e+002
6.933637e+002	2.201105e+002
6.943279e+002	2.201034e+002
6.952922e+002	2.198125e+002
6.962564e+002	2.195400e+002
6.972206e+002	2.195257e+002
6.981849e+002	2.197461e+002
6.991491e+002	2.198791e+002
7.001133e+002	2.199372e+002
7.010776e+002	2.199238e+002
7.020418e+002	2.194447e+002
7.030060e+002	2.186124e+002
7.039703e+002	2.184702e+002
7.049345e+002	2.205769e+002
7.058987e+002	2.218853e+002
7.068630e+002	2.213281e+002
7.078272e+002	2.200805e+002
7.087914e+002	2.193503e+002
7.097557e+002	2.195913e+002
7.107199e+002	2.200682e+002
7.116841e+002	2.199535e+002
7.126484e+002	2.194473e+002
7.136126e+002	2.188064e+002
7.145768e+002	2.182763e+002
7.155411e+002	2.181025e+002
7.165053e+002	2.185699e+002
7.174695e+002	2.197726e+002
7.184338e+002	2.207711e+002
7.193980e+002	2.215278e+002
7.203622e+002	2.220248e+002
7.213265e+002	2.223594e+002
7.222907e+002	2.227181e+002
7.232549e+002	2.227906e+002
7.242192e+002	2.215161e+002
7.251834e+002	2.202839e+002
7.261476e+002	2.203269e+002
7.271119e+002	2.216482e+002
7.280761e+002	2.230970e+002
7.290403e+002	2.231646e+002
7.300046e+002	2.222994e+002
7.309688e+002	2.219130e+002
7.319330e+002	2.218875e+002
7.328973e+002	2.221011e+002
7.338615e+002	2.226756e+002
7.348257e+002	2.239729e+002
7.357900e+002	2.246751e+002
7.367542e+002	2.243403e+002
7.377184e+002	2.239870e+002
7.386827e+002	2.237896e+002
7.396469e+002	2.236889e+002
7.406111e+002	2.236840e+002
7.415754e+002	2.242249e+002
7.425396e+002	2.244770e+002
7.435038e+002	2.233105e+002
7.444681e+002	2.215063e+002
7.454323e+002	2.202324e+002
7.463965e+002	2.202062e+002
7.473608e+002	2.210549e+002
7.483250e+002	2.217352e+002
7.492892e+002	2.224332e+002
7.502535e+002	2.230845e+002
7.512177e+002	2.236617e+002
7.521819e+002	2.241726e+002
7.531462e+002	2.246736e+002
7.541104e+002	2.253163e+002
7.550746e+002	2.253382e+002
7.560389e+002	2.242504e+002
7.570031e+002	2.231773e+002
7.579673e+002	2.228699e+002
7.589316e+002	2.234382e+002
7.598958e+002	2.243911e+002
7.608600e+002	2.258118e+002
7.618243e+002	2.270396e+002
7.627885e+002	2.271720e+002
7.637527e+002	2.262375e+002
7.647170e+002	2.249988e+002
7.656812e+002	2.244558e+002
7.666454e+002	2.247928e+002
7.676097e+002	2.246892e+002
7.685739e+002	2.238547e+002
7.695381e+002	2.232419e+002
7.705024e+002	2.233499e+002
7.714666e+002	2.239865e+002
7.724308e+002	2.243067e+002
7.733951e+002	2.232862e+002
7.743593e+002	2.229834e+002
7.753235e+002	2.251591e+002
7.762878e+002	2.284465e+002
7.772520e+002	2.307791e+002
7.782162e+002	2.307861e+002
7.791805e+002	2.291384e+002
7.801447e+002	2.273315e+002
7.811089e+002	2.255645e+002
7.820732e+002	2.248166e+002
7.830374e+002	2.257740e+002
7.840016e+002	2.276554e+002
7.849659e+002	2.283547e+002
7.859301e+002	2.270562e+002
7.868943e+002	2.260835e+002
7.878586e+002	2.252898e+002
7.888228e+002	2.251391e+002
7.897870e+002	2.262081e+002
7.907513e+002	2.283395e+002
7.917155e+002	2.300068e+002
7.926797e+002	2.298709e+002
7.936440e+002	2.291990e+002
7.946082e+002	2.287741e+002
7.955724e+002	2.286631e+002
7.965367e+002	2.287574e+002
7.975009e+002	2.289443e+002
7.984651e+002	2.291283e+002
7.994294e+002	2.289187e+002
8.003936e+002	2.285697e+002
8.013578e+002	2.284610e+002
8.023221e+002	2.286340e+002
8.032863e+002	2.289400e+002
8.042505e+002	2.292111e+002
8.052148e+002	2.295370e+002
8.061790e+002	2.295368e+002
8.071432e+002	2.289606e+002
8.081075e+002	2.283334e+002
8.090717e+002	2.281496e+002
8.100359e+002	2.284613e+002
8.110002e+002	2.287026e+002
8.119644e+002	2.279991e+002
8.129286e+002	2.268593e+002
8.138929e+002	2.263557e+002
8.148571e+002	2.266996e+002
8.158214e+002	2.275668e+002
8.167856e+002	2.285942e+002
8.177498e+002	2.299345e+002
8.187141e+002	2.304561e+002
8.196783e+002	2.300311e+002
8.206425e+002	2.292812e+002
8.216068e+002	2.280545e+002
8.225710e+002	2.266474e+002
8.235352e+002	2.258682e+002
8.244995e+002	2.263115e+002
8.254637e+002	2.273517e+002
8.264279e+002	2.284697e+002
8.273922e+002	2.294532e+002
8.283564e+002	2.300398e+002
8.293206e+002	2.301286e+002
8.302849e+002	2.298504e+002
8.312491e+002	2.294830e+002
8.322133e+002	2.290000e+002
8.331776e+002	2.285564e+002
8.341418e+002	2.280258e+002
8.351060e+002	2.275719e+002
8.360703e+002	2.274495e+002
8.370345e+002	2.277763e+002
8.379987e+002	2.283327e+002
8.389630e+002	2.293631e+002
8.399272e+002	2.299244e+002
8.408914e+002	2.292128e+002
8.418557e+002	2.275816e+002
8.428199e+002	2.260796e+002
8.437841e+002	2.256651e+002
8.447484e+002	2.261289e+002
8.457126e+002	2.263942e+002
8.466768e+002	2.264656e+002
8.476411e+002	2.265952e+002
8.486053e+002	2.267143e+002
8.495695e+002	2.269244e+002
8.505338e+002	2.280105e+002
8.514980e+002	2.315376e+002
8.524622e+002	2.337961e+002
8.534265e+002	2.336295e+002
8.543907e+002	2.325695e+002
8.553549e+002	2.318098e+002
8.563192e+002	2.316851e+002
8.572834e+002	2.318893e+002
8.582476e+002	2.324776e+002
8.592119e+002	2.329785e+002
8.601761e+002	2.323220e+002
8.611403e+002	2.307859e+002
8.621046e+002	2.299187e+002
8.630688e+002	2.312968e+002
8.640330e+002	2.348748e+002
8.649973e+002	2.366648e+002
8.659615e+002	2.356388e+002
8.669257e+002	2.346177e+002
8.678900e+002	2.339421e+002
8.688542e+002	2.337135e+002
8.698184e+002	2.342383e+002
8.707827e+002	2.358450e+002
8.717469e+002	2.371152e+002
8.727111e+002	2.371575e+002
8.736754e+002	2.367708e+002
8.746396e+002	2.364056e+002
8.756038e+002	2.361664e+002
8.765681e+002	2.359307e+002
8.775323e+002	2.355636e+002
8.784965e+002	2.350978e+002
8.794608e+002	2.350299e+002
8.804250e+002	2.355141e+002
8.813892e+002	2.359988e+002
8.823535e+002	2.360780e+002
8.833177e+002	2.359270e+002
8.842819e+002	2.363436e+002
8.852462e+002	2.375897e+002
8.862104e+002	2.388672e+002
8.871746e+002	2.404672e+002
8.881389e+002	2.415987e+002
8.891031e+002	2.412683e+002
8.900673e+002	2.394088e+002
8.910316e+002	2.374054e+002
8.919958e+002	2.367334e+002
8.929600e+002	2.369208e+002
8.939243e+002	2.372418e+002
8.948885e+002	2.377291e+002
8.958527e+002	2.383656e+002
8.968170e+002	2.391207e+002
8.977812e+002	2.399569e+002
8.987454e+002	2.405134e+002
8.997097e+002	2.407392e+002
9.006739e+002	2.405478e+002
9.016381e+002	2.396679e+002
9.026024e+002	2.387340e+002
9.035666e+002	2.385303e+002
9.045308e+002	2.392748e+002
9.054951e+002	2.402036e+002
9.064593e+002	2.404673e+002
9.074235e+002	2.404241e+002
9.083878e+002	2.405669e+002
9.093520e+002	2.409495e+002
9.103162e+002	2.412377e+002
9.112805e+002	2.410299e+002
9.122447e+002	2.403945e+002
9.132089e+002	2.402750e+002
9.141732e+002	2.404421e+002
9.151374e+002	2.404094e+002
9.161016e+002	2.401646e+002
9.170659e+002	2.400251e+002
9.180301e+002	2.404682e+002
9.189943e+002	2.418263e+002
9.199586e+002	2.429133e+002
9.209228e+002	2.423434e+002
9.218870e+002	2.414017e+002
9.228513e+002	2.413233e+002
9.238155e+002	2.422672e+002
9.247797e+002	2.435678e+002
9.257440e+002	2.444638e+002
9.267082e+002	2.448382e+002
9.276724e+002	2.445157e+002
9.286367e+002	2.434661e+002
9.296009e+002	2.427083e+002
9.305651e+002	2.427283e+002
9.315294e+002	2.433143e+002
9.324936e+002	2.439417e+002
9.334578e+002	2.446864e+002
9.344221e+002	2.454278e+002
9.353863e+002	2.461846e+002
9.363505e+002	2.468832e+002
9.373148e+002	2.476465e+002
9.382790e+002	2.482917e+002
9.392432e+002	2.481766e+002
9.402075e+002	2.464616e+002
9.411717e+002	2.440729e+002
9.421359e+002	2.436950e+002
9.431002e+002	2.451904e+002
9.440644e+002	2.467870e+002
9.450286e+002	2.474295e+002
9.459929e+002	2.472860e+002
9.469571e+002	2.471677e+002
9.479213e+002	2.466214e+002
9.488856e+002	2.469531e+002
9.498498e+002	2.495622e+002
9.508140e+002	2.522290e+002
9.517783e+002	2.533848e+002
9.527425e+002	2.529443e+002
9.537067e+002	2.516858e+002
9.546710e+002	2.494546e+002
9.556352e+002	2.474604e+002
9.565994e+002	2.483133e+002
9.575637e+002	2.510494e+002
9.585279e+002	2.529519e+002
9.594921e+002	2.526836e+002
9.604564e+002	2.511840e+002
9.614206e+002	2.508236e+002
9.623848e+002	2.521402e+002
9.633491e+002	2.528068e+002
9.643133e+002	2.525256e+002
9.652775e+002	2.521888e+002
9.662418e+002	2.525070e+002
9.672060e+002	2.533175e+002
9.681702e+002	2.536396e+002
9.691345e+002	2.526620e+002
9.700987e+002	2.516845e+002
9.710629e+002	2.515194e+002
9.720272e+002	2.520289e+002
9.729914e+002	2.533736e+002
9.739556e+002	2.555423e+002
9.749199e+002	2.580241e+002
9.758841e+002	2.598798e+002
9.768483e+002	2.611707e+002
9.778126e+002	2.615359e+002
9.787768e+002	2.606992e+002
9.797410e+002	2.594101e+002
9.807053e+002	2.572609e+002
9.816695e+002	2.547547e+002
9.826337e+002	2.537495e+002
9.835980e+002	2.555006e+002
9.845622e+002	2.577348e+002
9.855264e+002	2.590773e+002
9.864907e+002	2.598482e+002
9.874549e+002	2.603415e+002
9.884191e+002	2.606066e+002
9.893834e+002	2.604843e+002
9.903476e+002	2.598063e+002
9.913118e+002	2.587217e+002
9.922761e+002	2.585442e+002
9.932403e+002	2.593222e+002
9.942045e+002	2.604441e+002
9.951688e+002	2.618610e+002
9.961330e+002	2.634079e+002
9.970972e+002	2.648990e+002
9.980615e+002	2.664796e+002
9.990257e+002	2.668835e+002
9.999899e+002	2.644637e+002
1.000954e+003	2.622852e+002
1.001918e+003	2.624536e+002
1.002883e+003	2.644360e+002
1.003847e+003	2.663936e+002
1.004811e+003	2.669837e+002
1.005775e+003	2.666360e+002
1.006740e+003	2.663719e+002
1.007704e+003	2.658710e+002
1.008668e+003	2.658534e+002
1.009632e+003	2.671276e+002
1.010596e+003	2.686818e+002
1.011561e+003	2.692251e+002
1.012525e+003	2.688355e+002
1.013489e+003	2.685434e+002
1.014453e+003	2.674171e+002
1.015418e+003	2.670466e+002
1.016382e+003	2.684885e+002
1.017346e+003	2.708102e+002
1.018310e+003	2.728702e+002
1.019275e+003	2.741647e+002
1.020239e+003	2.748406e+002
1.021203e+003	2.749349e+002
1.022167e+003	2.745542e+002
1.023132e+003	2.741651e+002
1.024096e+003	2.734264e+002
1.025060e+003	2.729377e+002
1.026024e+003	2.736101e+002
1.026989e+003	2.753533e+002
1.027953e+003	2.763319e+002
1.028917e+003	2.759393e+002
1.029881e+003	2.758604e+002
1.030845e+003	2.766247e+002
1.031810e+003	2.776109e+002
1.032774e+003	2.780763e+002
1.033738e+003	2.779268e+002
1.034702e+003	2.778284e+002
1.035667e+003	2.785842e+002
1.036631e+003	2.798525e+002
1.037595e+003	2.802967e+002
1.038559e+003	2.799735e+002
1.039524e+003	2.795533e+002
1.040488e+003	2.790697e+002
1.041452e+003	2.787877e+002
1.042416e+003	2.796086e+002
1.043380e+003	2.823783e+002
1.044345e+003	2.842723e+002
1.045309e+003	2.835096e+002
1.046273e+003	2.829844e+002
1.047237e+003	2.840731e+002
1.048202e+003	2.859046e+002
1.049166e+003	2.870361e+002
1.050130e+003	2.868985e+002
1.051094e+003	2.861405e+002
1.052059e+003	2.852196e+002
1.053023e+003	2.843698e+002
1.053987e+003	2.846199e+002
1.054951e+003	2.862718e+002
1.055916e+003	2.882198e+002
1.056880e+003	2.894904e+002
1.057844e+003	2.900968e+002
1.058808e+003	2.905893e+002
1.059772e+003	2.909260e+002
1.060737e+003	2.908554e+002
1.061701e+003	2.902669e+002
1.062665e+003	2.898861e+002
1.063629e+003	2.902006e+002
1.064594e+003	2.910905e+002
1.065558e+003	2.919845e+002
1.066522e+003	2.923638e+002
1.067486e+003	2.923992e+002
1.068450e+003	2.931178e+002
1.069415e+003	2.946094e+002
1.070379e+003	2.957995e+002
1.071343e+003	2.959607e+002
1.072307e+003	2.956583e+002
1.073272e+003	2.961638e+002
1.074236e+003	2.977880e+002
1.075200e+003	2.984840e+002
1.076164e+003	2.968029e+002
1.077129e+003	2.960434e+002
1.078093e+003	2.980072e+002
1.079057e+003	3.010443e+002
1.080021e+003	3.026722e+002
1.080985e+003	3.020747e+002
1.081950e+003	3.009557e+002
1.082914e+003	3.016255e+002
1.083878e+003	3.035182e+002
1.084842e+003	3.039369e+002
1.085807e+003	3.026972e+002
1.086771e+003	3.018036e+002
1.087735e+003	3.029187e+002
1.088699e+003	3.053620e+002
1.089664e+003	3.064839e+002
1.090628e+003	3.056020e+002
1.091592e+003	3.051302e+002
1.092556e+003	3.056758e+002
1.093521e+003	3.064319e+002
1.094485e+003	3.070458e+002
1.095449e+003	3.076196e+002
1.096413e+003	3.084453e+002
1.097377e+003	3.095840e+002
1.098342e+003	3.105157e+002
1.099306e+003	3.102563e+002
1.100270e+003	3.092022e+002
1.101234e+003	3.090314e+002
1.102199e+003	3.102982e+002
1.103163e+003	3.119833e+002
1.104127e+003	3.130824e+002
1.105091e+003	3.134662e+002
1.106056e+003	3.134749e+002
1.107020e+003	3.128336e+002
1.107984e+003	3.126866e+002
1.108948e+003	3.134127e+002
1.109912e+003	3.144468e+002
1.110877e+003	3.153172e+002
1.111841e+003	3.160831e+002
1.112805e+003	3.173624e+002
1.113769e+003	3.197411e+002
1.114734e+003	3.224720e+002
1.115698e+003	3.229703e+002
1.116662e+003	3.214417e+002
1.117626e+003	3.207430e+002
1.118591e+003	3.215591e+002
1.119555e+003	3.233806e+002
1.120519e+003	3.262057e+002
1.121483e+003	3.298587e+002
1.122448e+003	3.316281e+002
1.123412e+003	3.298927e+002
1.124376e+003	3.277165e+002
1.125340e+003	3.260412e+002
1.126304e+003	3.253217e+002
1.127269e+003	3.257817e+002
1.128233e+003	3.271526e+002
1.129197e+003	3.289626e+002
1.130161e+003	3.309108e+002
1.131126e+003	3.326094e+002
1.132090e+003	3.327560e+002
1.133054e+003	3.316487e+002
1.134018e+003	3.309761e+002
1.134983e+003	3.308052e+002
1.135947e+003	3.312461e+002
1.136911e+003	3.325112e+002
1.137875e+003	3.345910e+002
1.138839e+003	3.371924e+002
1.139804e+003	3.408455e+002
1.140768e+003	3.435244e+002
1.141732e+003	3.436729e+002
1.142696e+003	3.431974e+002
1.143661e+003	3.445478e+002
1.144625e+003	3.477657e+002
1.145589e+003	3.504308e+002
1.146553e+003	3.500042e+002
1.147518e+003	3.470965e+002
1.148482e+003	3.458086e+002
1.149446e+003	3.463620e+002
1.150410e+003	3.471963e+002
1.151375e+003	3.478475e+002
1.152339e+003	3.489276e+002
1.153303e+003	3.515054e+002
1.154267e+003	3.554575e+002
1.155231e+003	3.588220e+002
1.156196e+003	3.608398e+002
1.157160e+003	3.613152e+002
1.158124e+003	3.597908e+002
1.159088e+003	3.578350e+002
1.160053e+003	3.570917e+002
1.161017e+003	3.578615e+002
1.161981e+003	3.595128e+002
1.162945e+003	3.613969e+002
1.163910e+003	3.633719e+002
1.164874e+003	3.647810e+002
1.165838e+003	3.656445e+002
1.166802e+003	3.662947e+002
1.167766e+003	3.657874e+002
1.168731e+003	3.656771e+002
1.169695e+003	3.678207e+002
1.170659e+003	3.716413e+002
1.171623e+003	3.744155e+002
1.172588e+003	3.749404e+002
1.173552e+003	3.747090e+002
1.174516e+003	3.745983e+002
1.175480e+003	3.745708e+002
1.176445e+003	3.749402e+002
1.177409e+003	3.757824e+002
1.178373e+003	3.767077e+002
1.179337e+003	3.773004e+002
1.180302e+003	3.776854e+002
1.181266e+003	3.786505e+002
1.182230e+003	3.805995e+002
1.183194e+003	3.819594e+002
1.184158e+003	3.825688e+002
1.185123e+003	3.829320e+002
1.186087e+003	3.834509e+002
1.187051e+003	3.841259e+002
1.188015e+003	3.844808e+002
1.188980e+003	3.842149e+002
1.189944e+003	3.844000e+002
1.190908e+003	3.868710e+002
1.191872e+003	3.904727e+002
1.192837e+003	3.924676e+002
1.193801e+003	3.928308e+002
1.194765e+003	3.928116e+002
1.195729e+003	3.928165e+002
1.196693e+003	3.929088e+002
1.197658e+003	3.938461e+002
1.198622e+003	3.963286e+002
1.199586e+003	3.978640e+002
1.200550e+003	3.965022e+002
1.201515e+003	3.953255e+002
1.202479e+003	3.957407e+002
1.203443e+003	3.971753e+002
1.204407e+003	3.989288e+002
1.205372e+003	4.007834e+002
1.206336e+003	4.026708e+002
1.207300e+003	4.041408e+002
1.208264e+003	4.047909e+002
1.209229e+003	4.049798e+002
1.210193e+003	4.050000e+002
1.211157e+003	4.054591e+002
1.212121e+003	4.067653e+002
1.213085e+003	4.083221e+002
1.214050e+003	4.094521e+002
1.215014e+003	4.101991e+002
1.215978e+003	4.109403e+002
1.216942e+003	4.114962e+002
1.217907e+003	4.123732e+002
1.218871e+003	4.138530e+002
1.219835e+003	4.155213e+002
1.220799e+003	4.172466e+002
1.221764e+003	4.191541e+002
1.222728e+003	4.213858e+002
1.223692e+003	4.238297e+002
1.224656e+003	4.259079e+002
1.225620e+003	4.262707e+002
1.226585e+003	4.238684e+002
1.227549e+003	4.228449e+002
1.228513e+003	4.235639e+002
1.229477e+003	4.248892e+002
1.230442e+003	4.267740e+002
1.231406e+003	4.287558e+002
1.232370e+003	4.296562e+002
1.233334e+003	4.290847e+002
1.234299e+003	4.292025e+002
1.235263e+003	4.325893e+002
1.236227e+003	4.365692e+002
1.237191e+003	4.371190e+002
1.238156e+003	4.351502e+002
1.239120e+003	4.349035e+002
1.240084e+003	4.386454e+002
1.241048e+003	4.438773e+002
1.242012e+003	4.460380e+002
1.242977e+003	4.444954e+002
1.243941e+003	4.435056e+002
1.244905e+003	4.440736e+002
1.245869e+003	4.449790e+002
1.246834e+003	4.457270e+002
1.247798e+003	4.466254e+002
1.248762e+003	4.480416e+002
1.249726e+003	4.499024e+002
1.250691e+003	4.518444e+002
1.251655e+003	4.536816e+002
1.252619e+003	4.553583e+002
1.253583e+003	4.567275e+002
1.254547e+003	4.578887e+002
1.255512e+003	4.589931e+002
1.256476e+003	4.599642e+002
1.257440e+003	4.608417e+002
1.258404e+003	4.614514e+002
1.259369e+003	4.620612e+002
1.260333e+003	4.634173e+002
1.261297e+003	4.655917e+002
1.262261e+003	4.674175e+002
1.263226e+003	4.691927e+002
1.264190e+003	4.701180e+002
1.265154e+003	4.688046e+002
1.266118e+003	4.668501e+002
1.267083e+003	4.669468e+002
1.268047e+003	4.697134e+002
1.269011e+003	4.729291e+002
1.269975e+003	4.737020e+002
1.270939e+003	4.720421e+002
1.271904e+003	4.723385e+002
1.272868e+003	4.775934e+002
1.273832e+003	4.811330e+002
1.274796e+003	4.813074e+002
1.275761e+003	4.808514e+002
1.276725e+003	4.818852e+002
1.277689e+003	4.840148e+002
1.278653e+003	4.854825e+002
1.279618e+003	4.854940e+002
1.280582e+003	4.853326e+002
1.281546e+003	4.867350e+002
1.282510e+003	4.888105e+002
1.283474e+003	4.894815e+002
1.284439e+003	4.888330e+002
1.285403e+003	4.886544e+002
1.286367e+003	4.898485e+002
1.287331e+003	4.920663e+002
1.288296e+003	4.950446e+002
1.289260e+003	4.989023e+002
1.290224e+003	5.012471e+002
1.291188e+003	5.007059e+002
1.292153e+003	4.999958e+002
1.293117e+003	4.995965e+002
1.294081e+003	4.999629e+002
1.295045e+003	5.019677e+002
1.296010e+003	5.049570e+002
1.296974e+003	5.070869e+002
1.297938e+003	5.071845e+002
1.298902e+003	5.060529e+002
1.299866e+003	5.052078e+002
1.300831e+003	5.046761e+002
1.301795e+003	5.053257e+002
1.302759e+003	5.063371e+002
1.303723e+003	5.088473e+002
1.304688e+003	5.147556e+002
1.305652e+003	5.212568e+002
1.306616e+003	5.247419e+002
1.307580e+003	5.250865e+002
1.308545e+003	5.244747e+002
1.309509e+003	5.236225e+002
1.310473e+003	5.230333e+002
1.311437e+003	5.227897e+002
1.312401e+003	5.229682e+002
1.313366e+003	5.242851e+002
1.314330e+003	5.268817e+002
1.315294e+003	5.293763e+002
1.316258e+003	5.304500e+002
1.317223e+003	5.304688e+002
1.318187e+003	5.308004e+002
1.319151e+003	5.312355e+002
1.320115e+003	5.323465e+002
1.321080e+003	5.354138e+002
1.322044e+003	5.381747e+002
1.323008e+003	5.393421e+002
1.323972e+003	5.398663e+002
1.324937e+003	5.412418e+002
1.325901e+003	5.433679e+002
1.326865e+003	5.444809e+002
1.327829e+003	5.431774e+002
1.328793e+003	5.405451e+002
1.329758e+003	5.393854e+002
1.330722e+003	5.403140e+002
1.331686e+003	5.425593e+002
1.332650e+003	5.471052e+002
1.333615e+003	5.512244e+002
1.334579e+003	5.535679e+002
1.335543e+003	5.543450e+002
1.336507e+003	5.538585e+002
1.337472e+003	5.523929e+002
1.338436e+003	5.513875e+002
1.339400e+003	5.519225e+002
1.340364e+003	5.527991e+002
1.341328e+003	5.521861e+002
1.342293e+003	5.511522e+002
1.343257e+003	5.515170e+002
1.344221e+003	5.532653e+002
1.345185e+003	5.550677e+002
1.346150e+003	5.563312e+002
1.347114e+003	5.572051e+002
1.348078e+003	5.572765e+002
1.349042e+003	5.562598e+002
1.350007e+003	5.563759e+002
1.350971e+003	5.589833e+002
1.351935e+003	5.608350e+002
1.352899e+003	5.601980e+002
1.353864e+003	5.587386e+002
1.354828e+003	5.581780e+002
1.355792e+003	5.588957e+002
1.356756e+003	5.607286e+002
1.357720e+003	5.634572e+002
1.358685e+003	5.657878e+002
1.359649e+003	5.648005e+002
1.360613e+003	5.596664e+002
1.361577e+003	5.560584e+002
1.362542e+003	5.554094e+002
1.363506e+003	5.554532e+002
1.364470e+003	5.554708e+002
1.365434e+003	5.556150e+002
1.366399e+003	5.560026e+002
1.367363e+003	5.564395e+002
1.368327e+003	5.566205e+002
1.369291e+003	5.563871e+002
1.370255e+003	5.560349e+002
1.371220e+003	5.567982e+002
1.372184e+003	5.577274e+002
1.373148e+003	5.562371e+002
1.374112e+003	5.521334e+002
1.375077e+003	5.483217e+002
1.376041e+003	5.462496e+002
1.377005e+003	5.458707e+002
1.377969e+003	5.478170e+002
1.378934e+003	5.520626e+002
1.379898e+003	5.536129e+002
1.380862e+003	5.500356e+002
1.381826e+003	5.467827e+002
1.382791e+003	5.463440e+002
1.383755e+003	5.471829e+002
1.384719e+003	5.483477e+002
1.385683e+003	5.490076e+002
1.386647e+003	5.482849e+002
1.387612e+003	5.460530e+002
1.388576e+003	5.434487e+002
1.389540e+003	5.419770e+002
1.390504e+003	5.417177e+002
1.391469e+003	5.413672e+002
1.392433e+003	5.407133e+002
1.393397e+003	5.401426e+002
1.394361e+003	5.396980e+002
1.395326e+003	5.389872e+002
1.396290e+003	5.375781e+002
1.397254e+003	5.358983e+002
1.398218e+003	5.348026e+002
1.399182e+003	5.344068e+002
1.400147e+003	5.336586e+002
1.401111e+003	5.315065e+002
1.402075e+003	5.293586e+002
1.403039e+003	5.310114e+002
1.404004e+003	5.357619e+002
1.404968e+003	5.375233e+002
1.405932e+003	5.343286e+002
1.406896e+003	5.305017e+002
1.407861e+003	5.288609e+002
1.408825e+003	5.287595e+002
1.409789e+003	5.287668e+002
1.410753e+003	5.284261e+002
1.411718e+003	5.269934e+002
1.412682e+003	5.236306e+002
1.413646e+003	5.206491e+002
1.414610e+003	5.203616e+002
1.415574e+003	5.216992e+002
1.416539e+003	5.233505e+002
1.417503e+003	5.247683e+002
1.418467e+003	5.257772e+002
1.419431e+003	5.265876e+002
1.420396e+003	5.266136e+002
1.421360e+003	5.241403e+002
1.422324e+003	5.191663e+002
1.423288e+003	5.169655e+002
1.424253e+003	5.188990e+002
1.425217e+003	5.200917e+002
1.426181e+003	5.190289e+002
1.427145e+003	5.180461e+002
1.428109e+003	5.194543e+002
1.429074e+003	5.217769e+002
1.430038e+003	5.215525e+002
1.431002e+003	5.177400e+002
1.431966e+003	5.131218e+002
1.432931e+003	5.110694e+002
1.433895e+003	5.114483e+002
1.434859e+003	5.115723e+002
1.435823e+003	5.106748e+002
1.436788e+003	5.107180e+002
1.437752e+003	5.121403e+002
1.438716e+003	5.135255e+002
1.439680e+003	5.150826e+002
1.440645e+003	5.161743e+002
1.441609e+003	5.158006e+002
1.442573e+003	5.139422e+002
1.443537e+003	5.112575e+002
1.444501e+003	5.081847e+002
1.445466e+003	5.056232e+002
1.446430e+003	5.047219e+002
1.447394e+003	5.052569e+002
1.448358e+003	5.056031e+002
1.449323e+003	5.057192e+002
1.450287e+003	5.052319e+002
1.451251e+003	5.032212e+002
1.452215e+003	5.010879e+002
1.453180e+003	5.006422e+002
1.454144e+003	5.014504e+002
1.455108e+003	5.016252e+002
1.456072e+003	5.006865e+002
1.457036e+003	4.996620e+002
1.458001e+003	4.991227e+002
1.458965e+003	4.988783e+002
1.459929e+003	4.990174e+002
1.460893e+003	4.994301e+002
1.461858e+003	4.991063e+002
1.462822e+003	4.973665e+002
1.463786e+003	4.955371e+002
1.464750e+003	4.948622e+002
1.465715e+003	4.952065e+002
1.466679e+003	4.962038e+002
1.467643e+003	4.979880e+002
1.468607e+003	4.994593e+002
1.469572e+003	5.005496e+002
1.470536e+003	4.997551e+002
1.471500e+003	4.956673e+002
1.472464e+003	4.916699e+002
1.473428e+003	4.898565e+002
1.474393e+003	4.896957e+002
1.475357e+003	4.901512e+002
1.476321e+003	4.909124e+002
1.477285e+003	4.918027e+002
1.478250e+003	4.925461e+002
1.479214e+003	4.932502e+002
1.480178e+003	4.939964e+002
1.481142e+003	4.941218e+002
1.482107e+003	4.944951e+002
1.483071e+003	4.969273e+002
1.484035e+003	4.979620e+002
1.484999e+003	4.949137e+002
1.485964e+003	4.912807e+002
1.486928e+003	4.909302e+002
1.487892e+003	4.934133e+002
1.488856e+003	4.956053e+002
1.489820e+003	4.958611e+002
1.490785e+003	4.955578e+002
1.491749e+003	4.968808e+002
1.492713e+003	4.997268e+002
1.493677e+003	5.006451e+002
1.494642e+003	4.967536e+002
1.495606e+003	4.947165e+002
1.496570e+003	4.961199e+002
1.497534e+003	4.982416e+002
1.498499e+003	4.995341e+002
1.499463e+003	5.001820e+002
1.500427e+003	5.011491e+002
1.501391e+003	5.024105e+002
1.502355e+003	5.026266e+002
1.503320e+003	5.010375e+002
1.504284e+003	4.990934e+002
1.505248e+003	4.988116e+002
1.506212e+003	5.000587e+002
1.507177e+003	5.013111e+002
1.508141e+003	5.023456e+002
1.509105e+003	5.041649e+002
1.510069e+003	5.077036e+002
1.511034e+003	5.108976e+002
1.511998e+003	5.126272e+002
1.512962e+003	5.134730e+002
1.513926e+003	5.135045e+002
1.514891e+003	5.127343e+002
1.515855e+003	5.132143e+002
1.516819e+003	5.165181e+002
1.517783e+003	5.204274e+002
1.518747e+003	5.219409e+002
1.519712e+003	5.216859e+002
1.520676e+003	5.219583e+002
1.521640e+003	5.229848e+002
1.522604e+003	5.238155e+002
1.523569e+003	5.238717e+002
1.524533e+003	5.240356e+002
1.525497e+003	5.249658e+002
1.526461e+003	5.264623e+002
1.527426e+003	5.282064e+002
1.528390e+003	5.301281e+002
1.529354e+003	5.321292e+002
1.530318e+003	5.341176e+002
1.531282e+003	5.358661e+002
1.532247e+003	5.373394e+002
1.533211e+003	5.392181e+002
1.534175e+003	5.422577e+002
1.535139e+003	5.462760e+002
1.536104e+003	5.500026e+002
1.537068e+003	5.531151e+002
1.538032e+003	5.552518e+002
1.538996e+003	5.554797e+002
1.539961e+003	5.545303e+002
1.540925e+003	5.550032e+002
1.541889e+003	5.571617e+002
1.542853e+003	5.602444e+002
1.543818e+003	5.644657e+002
1.544782e+003	5.686111e+002
1.545746e+003	5.718659e+002
1.546710e+003	5.746401e+002
1.547674e+003	5.774231e+002
1.548639e+003	5.802742e+002
1.549603e+003	5.831108e+002
1.550567e+003	5.858967e+002
1.551531e+003	5.884873e+002
1.552496e+003	5.907775e+002
1.553460e+003	5.928273e+002
1.554424e+003	5.944535e+002
1.555388e+003	5.952334e+002
1.556353e+003	5.970370e+002
1.557317e+003	6.021320e+002
1.558281e+003	6.063782e+002
1.559245e+003	6.062586e+002
1.560209e+003	6.050770e+002
1.561174e+003	6.066639e+002
1.562138e+003	6.107904e+002
1.563102e+003	6.148804e+002
1.564066e+003	6.176798e+002
1.565031e+003	6.199958e+002
1.565995e+003	6.232865e+002
1.566959e+003	6.272352e+002
1.567923e+003	6.287965e+002
1.568888e+003	6.271028e+002
1.569852e+003	6.262371e+002
1.570816e+003	6.278280e+002
1.571780e+003	6.301702e+002
1.572745e+003	6.323508e+002
1.573709e+003	6.342808e+002
1.574673e+003	6.362084e+002
1.575637e+003	6.381773e+002
1.576601e+003	6.398184e+002
1.577566e+003	6.408507e+002
1.578530e+003	6.418153e+002
1.579494e+003	6.435068e+002
1.580458e+003	6.454775e+002
1.581423e+003	6.463052e+002
1.582387e+003	6.461312e+002
1.583351e+003	6.450538e+002
1.584315e+003	6.424448e+002
1.585280e+003	6.407245e+002
1.586244e+003	6.404006e+002
1.587208e+003	6.404785e+002
1.588172e+003	6.403036e+002
1.589136e+003	6.401093e+002
1.590101e+003	6.409584e+002
1.591065e+003	6.429357e+002
1.592029e+003	6.440866e+002
1.592993e+003	6.424677e+002
1.593958e+003	6.386340e+002
1.594922e+003	6.341826e+002
1.595886e+003	6.290944e+002
1.596850e+003	6.259422e+002
1.597815e+003	6.260012e+002
1.598779e+003	6.256252e+002
1.599743e+003	6.242922e+002
1.600707e+003	6.218016e+002
1.601672e+003	6.175403e+002
1.602636e+003	6.122432e+002
1.603600e+003	6.066498e+002
1.604564e+003	6.011785e+002
1.605528e+003	5.965919e+002
1.606493e+003	5.933949e+002
1.607457e+003	5.907052e+002
1.608421e+003	5.867220e+002
1.609385e+003	5.814798e+002
1.610350e+003	5.778044e+002
1.611314e+003	5.768129e+002
1.612278e+003	5.734650e+002
1.613242e+003	5.653526e+002
1.614207e+003	5.574617e+002
1.615171e+003	5.515723e+002
1.616135e+003	5.466808e+002
1.617099e+003	5.418918e+002
1.618063e+003	5.369029e+002
1.619028e+003	5.315880e+002
1.619992e+003	5.259363e+002
1.620956e+003	5.203762e+002
1.621920e+003	5.156879e+002
1.622885e+003	5.116720e+002
1.623849e+003	5.068586e+002
1.624813e+003	5.010404e+002
1.625777e+003	4.955619e+002
1.626742e+003	4.895278e+002
1.627706e+003	4.842902e+002
1.628670e+003	4.818084e+002
1.629634e+003	4.788949e+002
1.630599e+003	4.734265e+002
1.631563e+003	4.667979e+002
1.632527e+003	4.608203e+002
1.633491e+003	4.561827e+002
1.634455e+003	4.530019e+002
1.635420e+003	4.510556e+002
1.636384e+003	4.493457e+002
1.637348e+003	4.468564e+002
1.638312e+003	4.436261e+002
1.639277e+003	4.397049e+002
1.640241e+003	4.350503e+002
1.641205e+003	4.312869e+002
1.642169e+003	4.294750e+002
1.643134e+003	4.271391e+002
1.644098e+003	4.225250e+002
1.645062e+003	4.172675e+002
1.646026e+003	4.129517e+002
1.646990e+003	4.095179e+002
1.647955e+003	4.060738e+002
1.648919e+003	4.022744e+002
1.649883e+003	3.991250e+002
1.650847e+003	3.979678e+002
1.651812e+003	3.979698e+002
1.652776e+003	3.970621e+002
1.653740e+003	3.952759e+002
1.654704e+003	3.927721e+002
1.655669e+003	3.888658e+002
1.656633e+003	3.850397e+002
1.657597e+003	3.816393e+002
1.658561e+003	3.792969e+002
1.659526e+003	3.797967e+002
1.660490e+003	3.809855e+002
1.661454e+003	3.790008e+002
1.662418e+003	3.742088e+002
1.663382e+003	3.708700e+002
1.664347e+003	3.708204e+002
1.665311e+003	3.712386e+002
1.666275e+003	3.694543e+002
1.667239e+003	3.665106e+002
1.668204e+003	3.648126e+002
1.669168e+003	3.645128e+002
1.670132e+003	3.636251e+002
1.671096e+003	3.610188e+002
1.672061e+003	3.587964e+002
1.673025e+003	3.588654e+002
1.673989e+003	3.595871e+002
1.674953e+003	3.589793e+002
1.675917e+003	3.573229e+002
1.676882e+003	3.552574e+002
1.677846e+003	3.529549e+002
1.678810e+003	3.512506e+002
1.679774e+003	3.506100e+002
1.680739e+003	3.504118e+002
1.681703e+003	3.501761e+002
1.682667e+003	3.499297e+002
1.683631e+003	3.500705e+002
1.684596e+003	3.505750e+002
1.685560e+003	3.498847e+002
1.686524e+003	3.470828e+002
1.687488e+003	3.445637e+002
1.688453e+003	3.445815e+002
1.689417e+003	3.460288e+002
1.690381e+003	3.466559e+002
1.691345e+003	3.465013e+002
1.692309e+003	3.460847e+002
1.693274e+003	3.455109e+002
1.694238e+003	3.443459e+002
1.695202e+003	3.418884e+002
1.696166e+003	3.394008e+002
1.697131e+003	3.381108e+002
1.698095e+003	3.376495e+002
1.699059e+003	3.370862e+002
1.700023e+003	3.362417e+002
1.700988e+003	3.354482e+002
1.701952e+003	3.347889e+002
1.702916e+003	3.342066e+002
1.703880e+003	3.338814e+002
1.704844e+003	3.339937e+002
1.705809e+003	3.345217e+002
1.706773e+003	3.355568e+002
1.707737e+003	3.352714e+002
1.708701e+003	3.329126e+002
1.709666e+003	3.302867e+002
1.710630e+003	3.274311e+002
1.711594e+003	3.250323e+002
1.712558e+003	3.235595e+002
1.713523e+003	3.225660e+002
1.714487e+003	3.213333e+002
1.715451e+003	3.199834e+002
1.716415e+003	3.194540e+002
1.717380e+003	3.201699e+002
1.718344e+003	3.213363e+002
1.719308e+003	3.221512e+002
1.720272e+003	3.224597e+002
1.721236e+003	3.210135e+002
1.722201e+003	3.168195e+002
1.723165e+003	3.141775e+002
1.724129e+003	3.139184e+002
1.725093e+003	3.134167e+002
1.726058e+003	3.125326e+002
1.727022e+003	3.119460e+002
1.727986e+003	3.121509e+002
1.728950e+003	3.125092e+002
1.729915e+003	3.120721e+002
1.730879e+003	3.108848e+002
1.731843e+003	3.098106e+002
1.732807e+003	3.093034e+002
1.733771e+003	3.089261e+002
1.734736e+003	3.081775e+002
1.735700e+003	3.073048e+002
1.736664e+003	3.068040e+002
1.737628e+003	3.066211e+002
1.738593e+003	3.067403e+002
1.739557e+003	3.070831e+002
1.740521e+003	3.075125e+002
1.741485e+003	3.084360e+002
1.742450e+003	3.091603e+002
1.743414e+003	3.090605e+002
1.744378e+003	3.085228e+002
1.745342e+003	3.079698e+002
1.746307e+003	3.073292e+002
1.747271e+003	3.064053e+002
1.748235e+003	3.052195e+002
1.749199e+003	3.043610e+002
1.750163e+003	3.043216e+002
1.751128e+003	3.047793e+002
1.752092e+003	3.053697e+002
1.753056e+003	3.056708e+002
1.754020e+003	3.047955e+002
1.754985e+003	3.028814e+002
1.755949e+003	3.018394e+002
1.756913e+003	3.026490e+002
1.757877e+003	3.038038e+002
1.758842e+003	3.036254e+002
1.759806e+003	3.026388e+002
1.760770e+003	3.026768e+002
1.761734e+003	3.038033e+002
1.762698e+003	3.038134e+002
1.763663e+003	3.021216e+002
1.764627e+003	3.005272e+002
1.765591e+003	2.991220e+002
1.766555e+003	2.985666e+002
1.767520e+003	2.997281e+002
1.768484e+003	3.012305e+002
1.769448e+003	3.012673e+002
1.770412e+003	3.002415e+002
1.771377e+003	2.999372e+002
1.772341e+003	3.008625e+002
1.773305e+003	3.017636e+002
1.774269e+003	3.015738e+002
1.775234e+003	3.006359e+002
1.776198e+003	2.996802e+002
1.777162e+003	2.988393e+002
1.778126e+003	2.986909e+002
1.779090e+003	2.991953e+002
1.780055e+003	2.995114e+002
1.781019e+003	3.004373e+002
1.781983e+003	3.010945e+002
1.782947e+003	3.003029e+002
1.783912e+003	2.990388e+002
1.784876e+003	2.979588e+002
1.785840e+003	2.974237e+002
1.786804e+003	2.983249e+002
1.787769e+003	3.006095e+002
1.788733e+003	3.022529e+002
1.789697e+003	3.017906e+002
1.790661e+003	3.004260e+002
1.791625e+003	2.998374e+002
1.792590e+003	2.999135e+002
1.793554e+003	2.998446e+002
1.794518e+003	2.994774e+002
1.795482e+003	2.992787e+002
1.796447e+003	2.996927e+002
1.797411e+003	3.001147e+002
1.798375e+003	2.998737e+002
1.799339e+003	2.992224e+002
1.800304e+003	2.984074e+002
1.801268e+003	2.975083e+002
1.802232e+003	2.973304e+002
1.803196e+003	2.982953e+002
1.804161e+003	2.982188e+002
1.805125e+003	2.948392e+002
1.806089e+003	2.927231e+002
1.807053e+003	2.950322e+002
1.808017e+003	2.976020e+002
1.808982e+003	2.968095e+002
1.809946e+003	2.945039e+002
1.810910e+003	2.936601e+002
1.811874e+003	2.945269e+002
1.812839e+003	2.960164e+002
1.813803e+003	2.974771e+002
1.814767e+003	2.981382e+002
1.815731e+003	2.971534e+002
1.816696e+003	2.952541e+002
1.817660e+003	2.945229e+002
1.818624e+003	2.950765e+002
1.819588e+003	2.963570e+002
1.820552e+003	2.994231e+002
1.821517e+003	3.010709e+002
1.822481e+003	2.988491e+002
1.823445e+003	2.973334e+002
1.824409e+003	2.998009e+002
1.825374e+003	3.022267e+002
1.826338e+003	3.003610e+002
1.827302e+003	2.963873e+002
1.828266e+003	2.947849e+002
1.829231e+003	2.962101e+002
1.830195e+003	2.979938e+002
1.831159e+003	2.987014e+002
1.832123e+003	2.989807e+002
1.833088e+003	2.999117e+002
1.834052e+003	3.005643e+002
1.835016e+003	2.985516e+002
1.835980e+003	2.950427e+002
1.836944e+003	2.947729e+002
1.837909e+003	2.982580e+002
1.838873e+003	3.008042e+002
1.839837e+003	3.001525e+002
1.840801e+003	2.981235e+002
1.841766e+003	2.964748e+002
1.842730e+003	2.953960e+002
1.843694e+003	2.951601e+002
1.844658e+003	2.960256e+002
1.845623e+003	2.967179e+002
1.846587e+003	2.967726e+002
1.847551e+003	2.968110e+002
1.848515e+003	2.967499e+002
1.849479e+003	2.964471e+002
1.850444e+003	2.958500e+002
1.851408e+003	2.956149e+002
1.852372e+003	2.966096e+002
1.853336e+003	2.978853e+002
1.854301e+003	2.975500e+002
1.855265e+003	2.955807e+002
1.856229e+003	2.940163e+002
1.857193e+003	2.942018e+002
1.858158e+003	2.951586e+002
1.859122e+003	2.953062e+002
1.860086e+003	2.947317e+002
1.861050e+003	2.947709e+002
1.862015e+003	2.955151e+002
1.862979e+003	2.951356e+002
1.863943e+003	2.932236e+002
1.864907e+003	2.917573e+002
1.865871e+003	2.913599e+002
1.866836e+003	2.916339e+002
1.867800e+003	2.923766e+002
1.868764e+003	2.936079e+002
1.869728e+003	2.957363e+002
1.870693e+003	2.983980e+002
1.871657e+003	2.994814e+002
1.872621e+003	2.983396e+002
1.873585e+003	2.973159e+002
1.874550e+003	2.973332e+002
1.875514e+003	2.974071e+002
1.876478e+003	2.971958e+002
1.877442e+003	2.966945e+002
1.878406e+003	2.952853e+002
1.879371e+003	2.936660e+002
1.880335e+003	2.934659e+002
1.881299e+003	2.946322e+002
1.882263e+003	2.953114e+002
1.883228e+003	2.945263e+002
1.884192e+003	2.935439e+002
1.885156e+003	2.939385e+002
1.886120e+003	2.951349e+002
1.887085e+003	2.954909e+002
1.888049e+003	2.950768e+002
1.889013e+003	2.948357e+002
1.889977e+003	2.947780e+002
1.890942e+003	2.945699e+002
1.891906e+003	2.939872e+002
1.892870e+003	2.940809e+002
1.893834e+003	2.958801e+002
1.894798e+003	2.978779e+002
1.895763e+003	2.983478e+002
1.896727e+003	2.976343e+002
1.897691e+003	2.964816e+002
1.898655e+003	2.949017e+002
1.899620e+003	2.942847e+002
1.900584e+003	2.956340e+002
