# Supplementary material for: Characterization of biocarbon generated by high- and low-temperature pyrolysis of soy hulls and coffee chaff: for polymer composite applications
Source: R Soc Open Sci. 2018 Aug 22;5(8):171970. doi: 10.1098/rsos.171970 (PMC6124110; doi:10.1098/rsos.171970)
Supplement: RSOS ESM.zip [file rsos171970supp2.zip › RSOS Raman/SoyHulls900C15m-pq2.CSV]

-2.016894e+001	0.000000e+000
-1.920471e+001	0.000000e+000
-1.824047e+001	0.000000e+000
-1.727624e+001	0.000000e+000
-1.631201e+001	0.000000e+000
-1.534777e+001	0.000000e+000
-1.438354e+001	0.000000e+000
-1.341931e+001	0.000000e+000
-1.245507e+001	0.000000e+000
-1.149084e+001	0.000000e+000
-1.052661e+001	0.000000e+000
-9.562373e+000	0.000000e+000
-8.598140e+000	0.000000e+000
-7.633906e+000	0.000000e+000
-6.669673e+000	0.000000e+000
-5.705440e+000	0.000000e+000
-4.741206e+000	0.000000e+000
-3.776973e+000	0.000000e+000
-2.812739e+000	0.000000e+000
-1.848506e+000	0.000000e+000
-8.842728e-001	0.000000e+000
7.996053e-002	0.000000e+000
1.044194e+000	0.000000e+000
2.008427e+000	0.000000e+000
2.972661e+000	0.000000e+000
3.936894e+000	0.000000e+000
4.901127e+000	0.000000e+000
5.865361e+000	0.000000e+000
6.829594e+000	0.000000e+000
7.793827e+000	0.000000e+000
8.758060e+000	0.000000e+000
9.722294e+000	0.000000e+000
1.068653e+001	0.000000e+000
1.165076e+001	0.000000e+000
1.261499e+001	0.000000e+000
1.357923e+001	0.000000e+000
1.454346e+001	0.000000e+000
1.550769e+001	0.000000e+000
1.647193e+001	0.000000e+000
1.743616e+001	0.000000e+000
1.840039e+001	0.000000e+000
1.936463e+001	0.000000e+000
2.032886e+001	0.000000e+000
2.129309e+001	0.000000e+000
2.225733e+001	0.000000e+000
2.322156e+001	0.000000e+000
2.418579e+001	0.000000e+000
2.515003e+001	0.000000e+000
2.611426e+001	0.000000e+000
2.707849e+001	0.000000e+000
2.804273e+001	0.000000e+000
2.900696e+001	0.000000e+000
2.997119e+001	0.000000e+000
3.093543e+001	0.000000e+000
3.189966e+001	0.000000e+000
3.286390e+001	0.000000e+000
3.382813e+001	0.000000e+000
3.479236e+001	0.000000e+000
3.575660e+001	0.000000e+000
3.672083e+001	0.000000e+000
3.768506e+001	0.000000e+000
3.864930e+001	0.000000e+000
3.961353e+001	0.000000e+000
4.057776e+001	0.000000e+000
4.154199e+001	0.000000e+000
4.250623e+001	0.000000e+000
4.347046e+001	0.000000e+000
4.443469e+001	0.000000e+000
4.539893e+001	0.000000e+000
4.636316e+001	0.000000e+000
4.732739e+001	0.000000e+000
4.829163e+001	0.000000e+000
4.925586e+001	0.000000e+000
5.022009e+001	2.786696e+002
5.118433e+001	2.755681e+002
5.214856e+001	2.737797e+002
5.311279e+001	2.732818e+002
5.407703e+001	2.731436e+002
5.504126e+001	2.725593e+002
5.600549e+001	2.710151e+002
5.696973e+001	2.702615e+002
5.793396e+001	2.711270e+002
5.889819e+001	2.727574e+002
5.986243e+001	2.736802e+002
6.082666e+001	2.714414e+002
6.179089e+001	2.681508e+002
6.275513e+001	2.648351e+002
6.371936e+001	2.620046e+002
6.468359e+001	2.598499e+002
6.564783e+001	2.581021e+002
6.661206e+001	2.565688e+002
6.757629e+001	2.554447e+002
6.854053e+001	2.548876e+002
6.950476e+001	2.550361e+002
7.046899e+001	2.550054e+002
7.143323e+001	2.552072e+002
7.239746e+001	2.553262e+002
7.336169e+001	2.547636e+002
7.432593e+001	2.521037e+002
7.529016e+001	2.499677e+002
7.625439e+001	2.489607e+002
7.721863e+001	2.490092e+002
7.818286e+001	2.492820e+002
7.914709e+001	2.495173e+002
8.011133e+001	2.494830e+002
8.107556e+001	2.488897e+002
8.203979e+001	2.475833e+002
8.300403e+001	2.456861e+002
8.396826e+001	2.438472e+002
8.493250e+001	2.422061e+002
8.589673e+001	2.408562e+002
8.686096e+001	2.398866e+002
8.782520e+001	2.394948e+002
8.878943e+001	2.391868e+002
8.975366e+001	2.386107e+002
9.071790e+001	2.377719e+002
9.168213e+001	2.369550e+002
9.264636e+001	2.371179e+002
9.361060e+001	2.369487e+002
9.457483e+001	2.360000e+002
9.553906e+001	2.342295e+002
9.650330e+001	2.324419e+002
9.746753e+001	2.312943e+002
9.843176e+001	2.301492e+002
9.939600e+001	2.286812e+002
1.003602e+002	2.267501e+002
1.013245e+002	2.250315e+002
1.022887e+002	2.243778e+002
1.032529e+002	2.243784e+002
1.042172e+002	2.246954e+002
1.051814e+002	2.249562e+002
1.061456e+002	2.252932e+002
1.071099e+002	2.249714e+002
1.080741e+002	2.237896e+002
1.090383e+002	2.220175e+002
1.100026e+002	2.205707e+002
1.109668e+002	2.192737e+002
1.119310e+002	2.184545e+002
1.128953e+002	2.186806e+002
1.138595e+002	2.199750e+002
1.148237e+002	2.207465e+002
1.157880e+002	2.191711e+002
1.167522e+002	2.169165e+002
1.177164e+002	2.147317e+002
1.186807e+002	2.131596e+002
1.196449e+002	2.122456e+002
1.206091e+002	2.121819e+002
1.215734e+002	2.127534e+002
1.225376e+002	2.133703e+002
1.235018e+002	2.131745e+002
1.244661e+002	2.113855e+002
1.254303e+002	2.102119e+002
1.263945e+002	2.101770e+002
1.273588e+002	2.109376e+002
1.283230e+002	2.111181e+002
1.292872e+002	2.106031e+002
1.302515e+002	2.097173e+002
1.312157e+002	2.081823e+002
1.321799e+002	2.060413e+002
1.331442e+002	2.041491e+002
1.341084e+002	2.030686e+002
1.350726e+002	2.025944e+002
1.360369e+002	2.028273e+002
1.370011e+002	2.037608e+002
1.379653e+002	2.048318e+002
1.389296e+002	2.049740e+002
1.398938e+002	2.043925e+002
1.408580e+002	2.032317e+002
1.418223e+002	2.016338e+002
1.427865e+002	1.994330e+002
1.437507e+002	1.977200e+002
1.447150e+002	1.963659e+002
1.456792e+002	1.953593e+002
1.466434e+002	1.947363e+002
1.476077e+002	1.951832e+002
1.485719e+002	1.952774e+002
1.495361e+002	1.948432e+002
1.505004e+002	1.939920e+002
1.514646e+002	1.931865e+002
1.524288e+002	1.925984e+002
1.533931e+002	1.923653e+002
1.543573e+002	1.925836e+002
1.553215e+002	1.931808e+002
1.562858e+002	1.937617e+002
1.572500e+002	1.938575e+002
1.582142e+002	1.935892e+002
1.591785e+002	1.928089e+002
1.601427e+002	1.913733e+002
1.611069e+002	1.891049e+002
1.620712e+002	1.878262e+002
1.630354e+002	1.881958e+002
1.639996e+002	1.891613e+002
1.649639e+002	1.893076e+002
1.659281e+002	1.874782e+002
1.668923e+002	1.859532e+002
1.678566e+002	1.850297e+002
1.688208e+002	1.845803e+002
1.697850e+002	1.843101e+002
1.707493e+002	1.844458e+002
1.717135e+002	1.846971e+002
1.726777e+002	1.847921e+002
1.736420e+002	1.846731e+002
1.746062e+002	1.844116e+002
1.755704e+002	1.844044e+002
1.765347e+002	1.843863e+002
1.774989e+002	1.837048e+002
1.784631e+002	1.819641e+002
1.794274e+002	1.789452e+002
1.803916e+002	1.774526e+002
1.813558e+002	1.780872e+002
1.823201e+002	1.791895e+002
1.832843e+002	1.798108e+002
1.842485e+002	1.798470e+002
1.852128e+002	1.795348e+002
1.861770e+002	1.783445e+002
1.871412e+002	1.770399e+002
1.881055e+002	1.764483e+002
1.890697e+002	1.775746e+002
1.900339e+002	1.787764e+002
1.909982e+002	1.788304e+002
1.919624e+002	1.779818e+002
1.929266e+002	1.766899e+002
1.938909e+002	1.756229e+002
1.948551e+002	1.748456e+002
1.958193e+002	1.744669e+002
1.967836e+002	1.745082e+002
1.977478e+002	1.748678e+002
1.987120e+002	1.750912e+002
1.996763e+002	1.754916e+002
2.006405e+002	1.756390e+002
2.016047e+002	1.751895e+002
2.025690e+002	1.741103e+002
2.035332e+002	1.735695e+002
2.044974e+002	1.742116e+002
2.054617e+002	1.750433e+002
2.064259e+002	1.758049e+002
2.073901e+002	1.763901e+002
2.083544e+002	1.766770e+002
2.093186e+002	1.761708e+002
2.102828e+002	1.751842e+002
2.112471e+002	1.741470e+002
2.122113e+002	1.735134e+002
2.131755e+002	1.734680e+002
2.141398e+002	1.730658e+002
2.151040e+002	1.720558e+002
2.160682e+002	1.709604e+002
2.170325e+002	1.705851e+002
2.179967e+002	1.716455e+002
2.189609e+002	1.722625e+002
2.199252e+002	1.725003e+002
2.208894e+002	1.725218e+002
2.218536e+002	1.725141e+002
2.228179e+002	1.722978e+002
2.237821e+002	1.718696e+002
2.247463e+002	1.712706e+002
2.257106e+002	1.705968e+002
2.266748e+002	1.699713e+002
2.276390e+002	1.694458e+002
2.286033e+002	1.691063e+002
2.295675e+002	1.691810e+002
2.305317e+002	1.696969e+002
2.314960e+002	1.705083e+002
2.324602e+002	1.706909e+002
2.334244e+002	1.700559e+002
2.343887e+002	1.693398e+002
2.353529e+002	1.689868e+002
2.363171e+002	1.692351e+002
2.372814e+002	1.692029e+002
2.382456e+002	1.679684e+002
2.392098e+002	1.669483e+002
2.401741e+002	1.670743e+002
2.411383e+002	1.688563e+002
2.421025e+002	1.704268e+002
2.430668e+002	1.711049e+002
2.440310e+002	1.711574e+002
2.449952e+002	1.704680e+002
2.459595e+002	1.688280e+002
2.469237e+002	1.667047e+002
2.478879e+002	1.656824e+002
2.488522e+002	1.655969e+002
2.498164e+002	1.659351e+002
2.507806e+002	1.660122e+002
2.517449e+002	1.655074e+002
2.527091e+002	1.652656e+002
2.536733e+002	1.655995e+002
2.546376e+002	1.661844e+002
2.556018e+002	1.664316e+002
2.565660e+002	1.658887e+002
2.575303e+002	1.656078e+002
2.584945e+002	1.658587e+002
2.594587e+002	1.664783e+002
2.604230e+002	1.671454e+002
2.613872e+002	1.676519e+002
2.623514e+002	1.679307e+002
2.633157e+002	1.678012e+002
2.642799e+002	1.672442e+002
2.652441e+002	1.663483e+002
2.662084e+002	1.653547e+002
2.671726e+002	1.645730e+002
2.681368e+002	1.645828e+002
2.691011e+002	1.656806e+002
2.700653e+002	1.677037e+002
2.710295e+002	1.687687e+002
2.719938e+002	1.680028e+002
2.729580e+002	1.671795e+002
2.739222e+002	1.670235e+002
2.748865e+002	1.676407e+002
2.758507e+002	1.677049e+002
2.768149e+002	1.655131e+002
2.777792e+002	1.633268e+002
2.787434e+002	1.623690e+002
2.797076e+002	1.631035e+002
2.806719e+002	1.644481e+002
2.816361e+002	1.646653e+002
2.826003e+002	1.643338e+002
2.835646e+002	1.640363e+002
2.845288e+002	1.641689e+002
2.854930e+002	1.647241e+002
2.864573e+002	1.649085e+002
2.874215e+002	1.646926e+002
2.883857e+002	1.643543e+002
2.893500e+002	1.640377e+002
2.903142e+002	1.636311e+002
2.912784e+002	1.635687e+002
2.922427e+002	1.641918e+002
2.932069e+002	1.649574e+002
2.941711e+002	1.654434e+002
2.951354e+002	1.654145e+002
2.960996e+002	1.650767e+002
2.970638e+002	1.644480e+002
2.980281e+002	1.637253e+002
2.989923e+002	1.631367e+002
2.999565e+002	1.629145e+002
3.009208e+002	1.631508e+002
3.018850e+002	1.637178e+002
3.028492e+002	1.644919e+002
3.038135e+002	1.651089e+002
3.047777e+002	1.650858e+002
3.057419e+002	1.640606e+002
3.067062e+002	1.633698e+002
3.076704e+002	1.629801e+002
3.086346e+002	1.629055e+002
3.095989e+002	1.632348e+002
3.105631e+002	1.645625e+002
3.115273e+002	1.651459e+002
3.124916e+002	1.644334e+002
3.134558e+002	1.630550e+002
3.144200e+002	1.618759e+002
3.153843e+002	1.614761e+002
3.163485e+002	1.613506e+002
3.173127e+002	1.613238e+002
3.182770e+002	1.613621e+002
3.192412e+002	1.613894e+002
3.202054e+002	1.612030e+002
3.211696e+002	1.608372e+002
3.221339e+002	1.606318e+002
3.230981e+002	1.605461e+002
3.240623e+002	1.604922e+002
3.250266e+002	1.603568e+002
3.259908e+002	1.602476e+002
3.269550e+002	1.604093e+002
3.279193e+002	1.607770e+002
3.288835e+002	1.612393e+002
3.298477e+002	1.616652e+002
3.308120e+002	1.622336e+002
3.317762e+002	1.625873e+002
3.327404e+002	1.626456e+002
3.337047e+002	1.624745e+002
3.346689e+002	1.622053e+002
3.356331e+002	1.618761e+002
3.365974e+002	1.613338e+002
3.375616e+002	1.604583e+002
3.385258e+002	1.592867e+002
3.394901e+002	1.580953e+002
3.404543e+002	1.577967e+002
3.414185e+002	1.588555e+002
3.423828e+002	1.597945e+002
3.433470e+002	1.604121e+002
3.443112e+002	1.607131e+002
3.452755e+002	1.607917e+002
3.462397e+002	1.604789e+002
3.472039e+002	1.603640e+002
3.481682e+002	1.605597e+002
3.491324e+002	1.609910e+002
3.500966e+002	1.614296e+002
3.510609e+002	1.618468e+002
3.520251e+002	1.620630e+002
3.529893e+002	1.618412e+002
3.539536e+002	1.611587e+002
3.549178e+002	1.601532e+002
3.558820e+002	1.592547e+002
3.568463e+002	1.585931e+002
3.578105e+002	1.582250e+002
3.587747e+002	1.582179e+002
3.597390e+002	1.585678e+002
3.607032e+002	1.591082e+002
3.616674e+002	1.599292e+002
3.626317e+002	1.603818e+002
3.635959e+002	1.601374e+002
3.645602e+002	1.593197e+002
3.655244e+002	1.586722e+002
3.664886e+002	1.594130e+002
3.674529e+002	1.600550e+002
3.684171e+002	1.597258e+002
3.693813e+002	1.584346e+002
3.703456e+002	1.569245e+002
3.713098e+002	1.567668e+002
3.722740e+002	1.573595e+002
3.732383e+002	1.575695e+002
3.742025e+002	1.571014e+002
3.751667e+002	1.562308e+002
3.761310e+002	1.563026e+002
3.770952e+002	1.581867e+002
3.780594e+002	1.593348e+002
3.790237e+002	1.588940e+002
3.799879e+002	1.571554e+002
3.809521e+002	1.558853e+002
3.819164e+002	1.560905e+002
3.828806e+002	1.567022e+002
3.838448e+002	1.576794e+002
3.848091e+002	1.587464e+002
3.857733e+002	1.594298e+002
3.867375e+002	1.589380e+002
3.877018e+002	1.581515e+002
3.886660e+002	1.577523e+002
3.896302e+002	1.578421e+002
3.905945e+002	1.582174e+002
3.915587e+002	1.583690e+002
3.925229e+002	1.581463e+002
3.934872e+002	1.579404e+002
3.944514e+002	1.580643e+002
3.954156e+002	1.584106e+002
3.963799e+002	1.582639e+002
3.973441e+002	1.566021e+002
3.983083e+002	1.555205e+002
3.992726e+002	1.554878e+002
4.002368e+002	1.562306e+002
4.012010e+002	1.569970e+002
4.021653e+002	1.572343e+002
4.031295e+002	1.573252e+002
4.040937e+002	1.575600e+002
4.050580e+002	1.579340e+002
4.060222e+002	1.583271e+002
4.069864e+002	1.585261e+002
4.079507e+002	1.585891e+002
4.089149e+002	1.587223e+002
4.098791e+002	1.589120e+002
4.108434e+002	1.590937e+002
4.118076e+002	1.591748e+002
4.127718e+002	1.591156e+002
4.137361e+002	1.588767e+002
4.147003e+002	1.585500e+002
4.156645e+002	1.581300e+002
4.166288e+002	1.575259e+002
4.175930e+002	1.564482e+002
4.185572e+002	1.558154e+002
4.195215e+002	1.558852e+002
4.204857e+002	1.563735e+002
4.214499e+002	1.569998e+002
4.224142e+002	1.576462e+002
4.233784e+002	1.582054e+002
4.243426e+002	1.583631e+002
4.253069e+002	1.581652e+002
4.262711e+002	1.578532e+002
4.272353e+002	1.577241e+002
4.281996e+002	1.577986e+002
4.291638e+002	1.576308e+002
4.301280e+002	1.572661e+002
4.310923e+002	1.568421e+002
4.320565e+002	1.564971e+002
4.330207e+002	1.563294e+002
4.339850e+002	1.558626e+002
4.349492e+002	1.546432e+002
4.359134e+002	1.535176e+002
4.368777e+002	1.532420e+002
4.378419e+002	1.542245e+002
4.388061e+002	1.554602e+002
4.397704e+002	1.558017e+002
4.407346e+002	1.555761e+002
4.416988e+002	1.551067e+002
4.426631e+002	1.546606e+002
4.436273e+002	1.543376e+002
4.445915e+002	1.543569e+002
4.455558e+002	1.546506e+002
4.465200e+002	1.547493e+002
4.474842e+002	1.542131e+002
4.484485e+002	1.528761e+002
4.494127e+002	1.519926e+002
4.503769e+002	1.522932e+002
4.513412e+002	1.527857e+002
4.523054e+002	1.530490e+002
4.532696e+002	1.529407e+002
4.542339e+002	1.526405e+002
4.551981e+002	1.522616e+002
4.561623e+002	1.518932e+002
4.571266e+002	1.516820e+002
4.580908e+002	1.516178e+002
4.590550e+002	1.515063e+002
4.600193e+002	1.506906e+002
4.609835e+002	1.491852e+002
4.619477e+002	1.481560e+002
4.629120e+002	1.480430e+002
4.638762e+002	1.486668e+002
4.648404e+002	1.490809e+002
4.658047e+002	1.488194e+002
4.667689e+002	1.484958e+002
4.677331e+002	1.482802e+002
4.686974e+002	1.480694e+002
4.696616e+002	1.476128e+002
4.706258e+002	1.466662e+002
4.715901e+002	1.458926e+002
4.725543e+002	1.453668e+002
4.735185e+002	1.450412e+002
4.744828e+002	1.449007e+002
4.754470e+002	1.449887e+002
4.764112e+002	1.451978e+002
4.773755e+002	1.454076e+002
4.783397e+002	1.456577e+002
4.793039e+002	1.456350e+002
4.802682e+002	1.449488e+002
4.812324e+002	1.433526e+002
4.821966e+002	1.423081e+002
4.831609e+002	1.416617e+002
4.841251e+002	1.412171e+002
4.850893e+002	1.408056e+002
4.860536e+002	1.403501e+002
4.870178e+002	1.401055e+002
4.879820e+002	1.409145e+002
4.889463e+002	1.418117e+002
4.899105e+002	1.419328e+002
4.908747e+002	1.409999e+002
4.918390e+002	1.397230e+002
4.928032e+002	1.396453e+002
4.937674e+002	1.400953e+002
4.947317e+002	1.403980e+002
4.956959e+002	1.403078e+002
4.966601e+002	1.399305e+002
4.976244e+002	1.396780e+002
4.985886e+002	1.401289e+002
4.995528e+002	1.402088e+002
5.005171e+002	1.391592e+002
5.014813e+002	1.374439e+002
5.024455e+002	1.367112e+002
5.034098e+002	1.382946e+002
5.043740e+002	1.395187e+002
5.053382e+002	1.395974e+002
5.063025e+002	1.389368e+002
5.072667e+002	1.383147e+002
5.082309e+002	1.384595e+002
5.091952e+002	1.388734e+002
5.101594e+002	1.385117e+002
5.111236e+002	1.375624e+002
5.120879e+002	1.366292e+002
5.130521e+002	1.363767e+002
5.140164e+002	1.369409e+002
5.149806e+002	1.373432e+002
5.159448e+002	1.374946e+002
5.169091e+002	1.376447e+002
5.178733e+002	1.380815e+002
5.188375e+002	1.389389e+002
5.198018e+002	1.391796e+002
5.207660e+002	1.380757e+002
5.217302e+002	1.368870e+002
5.226945e+002	1.363149e+002
5.236587e+002	1.365046e+002
5.246229e+002	1.368840e+002
5.255872e+002	1.366500e+002
5.265514e+002	1.362386e+002
5.275156e+002	1.360435e+002
5.284799e+002	1.361172e+002
5.294441e+002	1.362774e+002
5.304083e+002	1.361407e+002
5.313726e+002	1.358080e+002
5.323368e+002	1.355029e+002
5.333010e+002	1.350819e+002
5.342653e+002	1.345205e+002
5.352295e+002	1.338477e+002
5.361937e+002	1.328096e+002
5.371580e+002	1.324140e+002
5.381222e+002	1.331641e+002
5.390864e+002	1.344739e+002
5.400507e+002	1.357243e+002
5.410149e+002	1.365292e+002
5.419791e+002	1.368129e+002
5.429434e+002	1.367559e+002
5.439076e+002	1.365005e+002
5.448718e+002	1.360915e+002
5.458361e+002	1.355706e+002
5.468003e+002	1.350061e+002
5.477645e+002	1.348724e+002
5.487288e+002	1.352684e+002
5.496930e+002	1.354768e+002
5.506572e+002	1.350212e+002
5.516215e+002	1.339198e+002
5.525857e+002	1.330558e+002
5.535499e+002	1.324875e+002
5.545142e+002	1.322411e+002
5.554784e+002	1.326951e+002
5.564426e+002	1.335656e+002
5.574069e+002	1.341411e+002
5.583711e+002	1.335776e+002
5.593353e+002	1.327797e+002
5.602996e+002	1.328429e+002
5.612638e+002	1.335482e+002
5.622280e+002	1.342840e+002
5.631923e+002	1.343853e+002
5.641565e+002	1.338433e+002
5.651207e+002	1.340534e+002
5.660850e+002	1.353082e+002
5.670491e+002	1.363896e+002
5.680134e+002	1.362328e+002
5.689776e+002	1.345768e+002
5.699418e+002	1.336646e+002
5.709061e+002	1.341412e+002
5.718703e+002	1.346805e+002
5.728345e+002	1.347314e+002
5.737988e+002	1.343015e+002
5.747630e+002	1.339364e+002
5.757272e+002	1.342671e+002
5.766915e+002	1.347585e+002
5.776557e+002	1.350874e+002
5.786199e+002	1.352102e+002
5.795842e+002	1.351127e+002
5.805484e+002	1.347171e+002
5.815126e+002	1.339673e+002
5.824769e+002	1.337220e+002
5.834411e+002	1.340565e+002
5.844053e+002	1.346855e+002
5.853696e+002	1.353807e+002
5.863338e+002	1.362472e+002
5.872980e+002	1.367834e+002
5.882623e+002	1.368447e+002
5.892265e+002	1.368244e+002
5.901907e+002	1.369702e+002
5.911550e+002	1.373299e+002
5.921192e+002	1.376772e+002
5.930834e+002	1.378025e+002
5.940477e+002	1.376963e+002
5.950119e+002	1.371938e+002
5.959761e+002	1.363715e+002
5.969404e+002	1.355444e+002
5.979046e+002	1.352926e+002
5.988688e+002	1.357819e+002
5.998331e+002	1.361305e+002
6.007973e+002	1.361686e+002
6.017615e+002	1.361289e+002
6.027258e+002	1.364395e+002
6.036900e+002	1.375006e+002
6.046542e+002	1.379034e+002
6.056185e+002	1.370674e+002
6.065827e+002	1.359739e+002
6.075469e+002	1.352495e+002
6.085112e+002	1.351206e+002
6.094754e+002	1.354043e+002
6.104396e+002	1.362377e+002
6.114039e+002	1.372116e+002
6.123681e+002	1.380066e+002
6.133323e+002	1.384354e+002
6.142966e+002	1.383332e+002
6.152608e+002	1.373973e+002
6.162250e+002	1.352927e+002
6.171893e+002	1.347262e+002
6.181535e+002	1.374560e+002
6.191177e+002	1.411064e+002
6.200820e+002	1.417394e+002
6.210462e+002	1.370978e+002
6.220104e+002	1.341435e+002
6.229747e+002	1.351808e+002
6.239389e+002	1.374138e+002
6.249031e+002	1.390061e+002
6.258674e+002	1.393356e+002
6.268316e+002	1.391481e+002
6.277958e+002	1.390227e+002
6.287601e+002	1.389938e+002
6.297243e+002	1.392442e+002
6.306885e+002	1.397922e+002
6.316528e+002	1.404319e+002
6.326170e+002	1.406850e+002
6.335812e+002	1.404058e+002
6.345455e+002	1.399731e+002
6.355097e+002	1.390643e+002
6.364739e+002	1.380484e+002
6.374382e+002	1.374591e+002
6.384024e+002	1.375378e+002
6.393666e+002	1.376345e+002
6.403309e+002	1.375449e+002
6.412951e+002	1.375711e+002
6.422593e+002	1.378478e+002
6.432236e+002	1.383423e+002
6.441878e+002	1.388697e+002
6.451520e+002	1.395094e+002
6.461163e+002	1.401651e+002
6.470805e+002	1.405193e+002
6.480447e+002	1.405211e+002
6.490090e+002	1.402897e+002
6.499732e+002	1.400089e+002
6.509374e+002	1.393394e+002
6.519017e+002	1.390730e+002
6.528659e+002	1.396064e+002
6.538301e+002	1.404021e+002
6.547944e+002	1.410087e+002
6.557586e+002	1.413691e+002
6.567228e+002	1.414567e+002
6.576871e+002	1.412370e+002
6.586513e+002	1.408036e+002
6.596155e+002	1.400729e+002
6.605798e+002	1.391814e+002
6.615440e+002	1.384927e+002
6.625082e+002	1.384579e+002
6.634725e+002	1.388959e+002
6.644367e+002	1.394753e+002
6.654009e+002	1.401565e+002
6.663652e+002	1.406731e+002
6.673294e+002	1.406149e+002
6.682936e+002	1.396538e+002
6.692579e+002	1.389526e+002
6.702221e+002	1.387133e+002
6.711863e+002	1.385689e+002
6.721506e+002	1.384253e+002
6.731148e+002	1.383069e+002
6.740790e+002	1.381186e+002
6.750433e+002	1.372346e+002
6.760075e+002	1.366090e+002
6.769717e+002	1.367972e+002
6.779360e+002	1.376827e+002
6.789002e+002	1.388750e+002
6.798644e+002	1.400290e+002
6.808287e+002	1.410137e+002
6.817929e+002	1.415338e+002
6.827571e+002	1.416470e+002
6.837214e+002	1.414407e+002
6.846856e+002	1.409129e+002
6.856498e+002	1.399978e+002
6.866141e+002	1.390119e+002
6.875783e+002	1.375840e+002
6.885425e+002	1.365406e+002
6.895068e+002	1.361892e+002
6.904710e+002	1.364266e+002
6.914352e+002	1.369555e+002
6.923995e+002	1.378442e+002
6.933637e+002	1.384919e+002
6.943279e+002	1.385208e+002
6.952922e+002	1.382268e+002
6.962564e+002	1.379522e+002
6.972206e+002	1.379217e+002
6.981849e+002	1.381183e+002
6.991491e+002	1.385555e+002
7.001133e+002	1.390727e+002
7.010776e+002	1.396068e+002
7.020418e+002	1.403777e+002
7.030060e+002	1.412276e+002
7.039703e+002	1.413961e+002
7.049345e+002	1.405979e+002
7.058987e+002	1.397809e+002
7.068630e+002	1.388257e+002
7.078272e+002	1.379613e+002
7.087914e+002	1.373484e+002
7.097557e+002	1.370181e+002
7.107199e+002	1.370304e+002
7.116841e+002	1.379169e+002
7.126484e+002	1.390620e+002
7.136126e+002	1.397109e+002
7.145768e+002	1.396653e+002
7.155411e+002	1.392618e+002
7.165053e+002	1.391905e+002
7.174695e+002	1.395537e+002
7.184338e+002	1.395793e+002
7.193980e+002	1.389277e+002
7.203622e+002	1.381497e+002
7.213265e+002	1.379143e+002
7.222907e+002	1.384677e+002
7.232549e+002	1.391478e+002
7.242192e+002	1.396307e+002
7.251834e+002	1.399454e+002
7.261476e+002	1.401340e+002
7.271119e+002	1.402201e+002
7.280761e+002	1.401896e+002
7.290403e+002	1.399722e+002
7.300046e+002	1.397601e+002
7.309688e+002	1.399556e+002
7.319330e+002	1.405673e+002
7.328973e+002	1.412267e+002
7.338615e+002	1.415370e+002
7.348257e+002	1.413906e+002
7.357900e+002	1.410362e+002
7.367542e+002	1.401558e+002
7.377184e+002	1.393180e+002
7.386827e+002	1.388839e+002
7.396469e+002	1.388475e+002
7.406111e+002	1.389176e+002
7.415754e+002	1.389401e+002
7.425396e+002	1.392806e+002
7.435038e+002	1.400237e+002
7.444681e+002	1.409048e+002
7.454323e+002	1.416456e+002
7.463965e+002	1.420713e+002
7.473608e+002	1.421688e+002
7.483250e+002	1.420422e+002
7.492892e+002	1.418540e+002
7.502535e+002	1.415803e+002
7.512177e+002	1.410733e+002
7.521819e+002	1.405050e+002
7.531462e+002	1.403008e+002
7.541104e+002	1.404808e+002
7.550746e+002	1.408577e+002
7.560389e+002	1.418510e+002
7.570031e+002	1.427810e+002
7.579673e+002	1.430053e+002
7.589316e+002	1.424042e+002
7.598958e+002	1.416588e+002
7.608600e+002	1.414406e+002
7.618243e+002	1.414169e+002
7.627885e+002	1.412654e+002
7.637527e+002	1.409772e+002
7.647170e+002	1.407413e+002
7.656812e+002	1.408140e+002
7.666454e+002	1.412894e+002
7.676097e+002	1.418074e+002
7.685739e+002	1.425631e+002
7.695381e+002	1.432164e+002
7.705024e+002	1.434991e+002
7.714666e+002	1.434372e+002
7.724308e+002	1.434039e+002
7.733951e+002	1.435323e+002
7.743593e+002	1.434185e+002
7.753235e+002	1.429276e+002
7.762878e+002	1.423503e+002
7.772520e+002	1.420835e+002
7.782162e+002	1.423454e+002
7.791805e+002	1.428335e+002
7.801447e+002	1.424242e+002
7.811089e+002	1.413662e+002
7.820732e+002	1.408258e+002
7.830374e+002	1.413283e+002
7.840016e+002	1.424459e+002
7.849659e+002	1.430729e+002
7.859301e+002	1.428206e+002
7.868943e+002	1.429024e+002
7.878586e+002	1.439261e+002
7.888228e+002	1.450842e+002
7.897870e+002	1.456647e+002
7.907513e+002	1.454577e+002
7.917155e+002	1.448601e+002
7.926797e+002	1.437500e+002
7.936440e+002	1.428656e+002
7.946082e+002	1.429244e+002
7.955724e+002	1.438914e+002
7.965367e+002	1.454767e+002
7.975009e+002	1.474157e+002
7.984651e+002	1.496748e+002
7.994294e+002	1.502790e+002
8.003936e+002	1.488186e+002
8.013578e+002	1.472240e+002
8.023221e+002	1.460512e+002
8.032863e+002	1.452004e+002
8.042505e+002	1.444778e+002
8.052148e+002	1.439904e+002
8.061790e+002	1.439001e+002
8.071432e+002	1.442309e+002
8.081075e+002	1.448213e+002
8.090717e+002	1.455546e+002
8.100359e+002	1.462771e+002
8.110002e+002	1.467117e+002
8.119644e+002	1.464619e+002
8.129286e+002	1.457808e+002
8.138929e+002	1.451236e+002
8.148571e+002	1.445639e+002
8.158214e+002	1.441997e+002
8.167856e+002	1.441634e+002
8.177498e+002	1.445219e+002
8.187141e+002	1.449305e+002
8.196783e+002	1.455859e+002
8.206425e+002	1.459569e+002
8.216068e+002	1.458049e+002
8.225710e+002	1.452739e+002
8.235352e+002	1.446626e+002
8.244995e+002	1.438792e+002
8.254637e+002	1.433534e+002
8.264279e+002	1.434606e+002
8.273922e+002	1.438853e+002
8.283564e+002	1.443793e+002
8.293206e+002	1.448409e+002
8.302849e+002	1.451897e+002
8.312491e+002	1.448596e+002
8.322133e+002	1.434525e+002
8.331776e+002	1.427588e+002
8.341418e+002	1.433053e+002
8.351060e+002	1.442215e+002
8.360703e+002	1.446686e+002
8.370345e+002	1.446386e+002
8.379987e+002	1.439658e+002
8.389630e+002	1.412394e+002
8.399272e+002	1.390315e+002
8.408914e+002	1.391511e+002
8.418557e+002	1.410423e+002
8.428199e+002	1.428612e+002
8.437841e+002	1.430688e+002
8.447484e+002	1.421739e+002
8.457126e+002	1.416115e+002
8.466768e+002	1.412685e+002
8.476411e+002	1.411169e+002
8.486053e+002	1.413133e+002
8.495695e+002	1.417507e+002
8.505338e+002	1.417502e+002
8.514980e+002	1.408322e+002
8.524622e+002	1.402360e+002
8.534265e+002	1.400146e+002
8.543907e+002	1.399856e+002
8.553549e+002	1.401458e+002
8.563192e+002	1.404838e+002
8.572834e+002	1.407353e+002
8.582476e+002	1.407825e+002
8.592119e+002	1.405596e+002
8.601761e+002	1.395996e+002
8.611403e+002	1.381470e+002
8.621046e+002	1.371532e+002
8.630688e+002	1.375070e+002
8.640330e+002	1.391024e+002
8.649973e+002	1.402137e+002
8.659615e+002	1.409598e+002
8.669257e+002	1.413723e+002
8.678900e+002	1.411863e+002
8.688542e+002	1.408398e+002
8.698184e+002	1.410934e+002
8.707827e+002	1.422216e+002
8.717469e+002	1.430060e+002
8.727111e+002	1.424768e+002
8.736754e+002	1.418070e+002
8.746396e+002	1.420371e+002
8.756038e+002	1.431583e+002
8.765681e+002	1.442849e+002
8.775323e+002	1.443749e+002
8.784965e+002	1.434737e+002
8.794608e+002	1.425909e+002
8.804250e+002	1.417264e+002
8.813892e+002	1.411852e+002
8.823535e+002	1.412384e+002
8.833177e+002	1.417891e+002
8.842819e+002	1.422707e+002
8.852462e+002	1.425733e+002
8.862104e+002	1.428135e+002
8.871746e+002	1.430701e+002
8.881389e+002	1.432887e+002
8.891031e+002	1.433353e+002
8.900673e+002	1.432129e+002
8.910316e+002	1.431947e+002
8.919958e+002	1.436475e+002
8.929600e+002	1.442850e+002
8.939243e+002	1.447085e+002
8.948885e+002	1.449573e+002
8.958527e+002	1.451360e+002
8.968170e+002	1.453083e+002
8.977812e+002	1.454374e+002
8.987454e+002	1.453370e+002
8.997097e+002	1.442642e+002
9.006739e+002	1.438655e+002
9.016381e+002	1.450948e+002
9.026024e+002	1.469982e+002
9.035666e+002	1.482933e+002
9.045308e+002	1.485147e+002
9.054951e+002	1.481612e+002
9.064593e+002	1.468505e+002
9.074235e+002	1.455417e+002
9.083878e+002	1.454665e+002
9.093520e+002	1.466744e+002
9.103162e+002	1.482802e+002
9.112805e+002	1.492193e+002
9.122447e+002	1.493480e+002
9.132089e+002	1.488843e+002
9.141732e+002	1.473731e+002
9.151374e+002	1.464169e+002
9.161016e+002	1.469080e+002
9.170659e+002	1.481929e+002
9.180301e+002	1.487238e+002
9.189943e+002	1.476485e+002
9.199586e+002	1.470205e+002
9.209228e+002	1.487753e+002
9.218870e+002	1.509491e+002
9.228513e+002	1.519831e+002
9.238155e+002	1.517013e+002
9.247797e+002	1.509175e+002
9.257440e+002	1.505213e+002
9.267082e+002	1.504367e+002
9.276724e+002	1.498580e+002
9.286367e+002	1.486682e+002
9.296009e+002	1.479647e+002
9.305651e+002	1.485542e+002
9.315294e+002	1.500038e+002
9.324936e+002	1.509197e+002
9.334578e+002	1.509199e+002
9.344221e+002	1.511273e+002
9.353863e+002	1.520957e+002
9.363505e+002	1.529483e+002
9.373148e+002	1.527993e+002
9.382790e+002	1.517821e+002
9.392432e+002	1.510377e+002
9.402075e+002	1.518260e+002
9.411717e+002	1.534707e+002
9.421359e+002	1.535479e+002
9.431002e+002	1.522203e+002
9.440644e+002	1.514782e+002
9.450286e+002	1.527100e+002
9.459929e+002	1.552529e+002
9.469571e+002	1.565587e+002
9.479213e+002	1.558430e+002
9.488856e+002	1.553329e+002
9.498498e+002	1.549864e+002
9.508140e+002	1.548474e+002
9.517783e+002	1.551757e+002
9.527425e+002	1.559226e+002
9.537067e+002	1.566326e+002
9.546710e+002	1.569167e+002
9.556352e+002	1.569823e+002
9.565994e+002	1.571902e+002
9.575637e+002	1.574620e+002
9.585279e+002	1.576889e+002
9.594921e+002	1.578697e+002
9.604564e+002	1.579766e+002
9.614206e+002	1.577494e+002
9.623848e+002	1.565361e+002
9.633491e+002	1.563384e+002
9.643133e+002	1.579130e+002
9.652775e+002	1.593816e+002
9.662418e+002	1.594792e+002
9.672060e+002	1.586072e+002
9.681702e+002	1.584538e+002
9.691345e+002	1.600353e+002
9.700987e+002	1.619007e+002
9.710629e+002	1.627495e+002
9.720272e+002	1.629603e+002
9.729914e+002	1.631170e+002
9.739556e+002	1.634635e+002
9.749199e+002	1.638159e+002
9.758841e+002	1.637901e+002
9.768483e+002	1.632632e+002
9.778126e+002	1.633677e+002
9.787768e+002	1.645444e+002
9.797410e+002	1.655562e+002
9.807053e+002	1.656242e+002
9.816695e+002	1.650529e+002
9.826337e+002	1.648922e+002
9.835980e+002	1.657836e+002
9.845622e+002	1.667019e+002
9.855264e+002	1.665868e+002
9.864907e+002	1.661343e+002
9.874549e+002	1.660252e+002
9.884191e+002	1.663901e+002
9.893834e+002	1.669585e+002
9.903476e+002	1.674774e+002
9.913118e+002	1.680371e+002
9.922761e+002	1.685827e+002
9.932403e+002	1.692112e+002
9.942045e+002	1.697321e+002
9.951688e+002	1.699055e+002
9.961330e+002	1.699277e+002
9.970972e+002	1.701555e+002
9.980615e+002	1.705075e+002
9.990257e+002	1.710986e+002
9.999899e+002	1.724937e+002
1.000954e+003	1.738285e+002
1.001918e+003	1.746312e+002
1.002883e+003	1.749731e+002
1.003847e+003	1.750932e+002
1.004811e+003	1.751156e+002
1.005775e+003	1.750524e+002
1.006740e+003	1.750571e+002
1.007704e+003	1.749876e+002
1.008668e+003	1.752584e+002
1.009632e+003	1.762491e+002
1.010596e+003	1.777080e+002
1.011561e+003	1.794831e+002
1.012525e+003	1.816807e+002
1.013489e+003	1.830215e+002
1.014453e+003	1.815007e+002
1.015418e+003	1.803715e+002
1.016382e+003	1.813533e+002
1.017346e+003	1.835396e+002
1.018310e+003	1.854008e+002
1.019275e+003	1.861183e+002
1.020239e+003	1.860269e+002
1.021203e+003	1.857342e+002
1.022167e+003	1.853521e+002
1.023132e+003	1.850704e+002
1.024096e+003	1.849777e+002
1.025060e+003	1.851954e+002
1.026024e+003	1.857658e+002
1.026989e+003	1.865072e+002
1.027953e+003	1.869554e+002
1.028917e+003	1.867689e+002
1.029881e+003	1.869382e+002
1.030845e+003	1.884127e+002
1.031810e+003	1.900361e+002
1.032774e+003	1.904534e+002
1.033738e+003	1.896258e+002
1.034702e+003	1.889443e+002
1.035667e+003	1.898880e+002
1.036631e+003	1.918049e+002
1.037595e+003	1.920140e+002
1.038559e+003	1.906590e+002
1.039524e+003	1.904474e+002
1.040488e+003	1.931837e+002
1.041452e+003	1.971040e+002
1.042416e+003	1.984755e+002
1.043380e+003	1.964734e+002
1.044345e+003	1.953302e+002
1.045309e+003	1.960995e+002
1.046273e+003	1.971364e+002
1.047237e+003	1.977690e+002
1.048202e+003	1.981919e+002
1.049166e+003	1.989225e+002
1.050130e+003	2.001854e+002
1.051094e+003	2.015419e+002
1.052059e+003	2.022869e+002
1.053023e+003	2.026013e+002
1.053987e+003	2.031161e+002
1.054951e+003	2.039296e+002
1.055916e+003	2.048285e+002
1.056880e+003	2.056389e+002
1.057844e+003	2.063831e+002
1.058808e+003	2.071844e+002
1.059772e+003	2.082589e+002
1.060737e+003	2.092134e+002
1.061701e+003	2.096926e+002
1.062665e+003	2.100129e+002
1.063629e+003	2.103390e+002
1.064594e+003	2.108304e+002
1.065558e+003	2.118512e+002
1.066522e+003	2.138469e+002
1.067486e+003	2.160483e+002
1.068450e+003	2.164937e+002
1.069415e+003	2.155897e+002
1.070379e+003	2.150262e+002
1.071343e+003	2.154706e+002
1.072307e+003	2.164573e+002
1.073272e+003	2.171674e+002
1.074236e+003	2.174517e+002
1.075200e+003	2.181443e+002
1.076164e+003	2.206075e+002
1.077129e+003	2.224363e+002
1.078093e+003	2.221521e+002
1.079057e+003	2.208014e+002
1.080021e+003	2.197743e+002
1.080985e+003	2.196407e+002
1.081950e+003	2.202836e+002
1.082914e+003	2.218652e+002
1.083878e+003	2.240956e+002
1.084842e+003	2.256098e+002
1.085807e+003	2.261936e+002
1.086771e+003	2.264927e+002
1.087735e+003	2.270493e+002
1.088699e+003	2.278896e+002
1.089664e+003	2.286783e+002
1.090628e+003	2.293359e+002
1.091592e+003	2.302632e+002
1.092556e+003	2.316260e+002
1.093521e+003	2.326836e+002
1.094485e+003	2.330340e+002
1.095449e+003	2.330139e+002
1.096413e+003	2.332302e+002
1.097377e+003	2.339449e+002
1.098342e+003	2.348017e+002
1.099306e+003	2.351819e+002
1.100270e+003	2.351152e+002
1.101234e+003	2.351546e+002
1.102199e+003	2.355771e+002
1.103163e+003	2.362499e+002
1.104127e+003	2.366883e+002
1.105091e+003	2.368308e+002
1.106056e+003	2.377889e+002
1.107020e+003	2.406529e+002
1.107984e+003	2.429820e+002
1.108948e+003	2.441316e+002
1.109912e+003	2.448197e+002
1.110877e+003	2.450216e+002
1.111841e+003	2.448535e+002
1.112805e+003	2.449176e+002
1.113769e+003	2.459256e+002
1.114734e+003	2.477557e+002
1.115698e+003	2.496438e+002
1.116662e+003	2.514543e+002
1.117626e+003	2.527204e+002
1.118591e+003	2.529614e+002
1.119555e+003	2.529766e+002
1.120519e+003	2.540385e+002
1.121483e+003	2.561550e+002
1.122448e+003	2.569919e+002
1.123412e+003	2.546857e+002
1.124376e+003	2.530679e+002
1.125340e+003	2.540382e+002
1.126304e+003	2.561410e+002
1.127269e+003	2.578174e+002
1.128233e+003	2.587356e+002
1.129197e+003	2.597733e+002
1.130161e+003	2.619591e+002
1.131126e+003	2.649896e+002
1.132090e+003	2.665745e+002
1.133054e+003	2.663871e+002
1.134018e+003	2.668256e+002
1.134983e+003	2.689919e+002
1.135947e+003	2.712487e+002
1.136911e+003	2.718633e+002
1.137875e+003	2.710632e+002
1.138839e+003	2.705371e+002
1.139804e+003	2.706256e+002
1.140768e+003	2.709797e+002
1.141732e+003	2.711573e+002
1.142696e+003	2.717171e+002
1.143661e+003	2.735819e+002
1.144625e+003	2.765582e+002
1.145589e+003	2.791933e+002
1.146553e+003	2.799816e+002
1.147518e+003	2.793099e+002
1.148482e+003	2.798725e+002
1.149446e+003	2.822330e+002
1.150410e+003	2.844926e+002
1.151375e+003	2.863191e+002
1.152339e+003	2.873730e+002
1.153303e+003	2.871852e+002
1.154267e+003	2.861312e+002
1.155231e+003	2.859484e+002
1.156196e+003	2.876299e+002
1.157160e+003	2.899927e+002
1.158124e+003	2.920528e+002
1.159088e+003	2.936516e+002
1.160053e+003	2.946612e+002
1.161017e+003	2.952157e+002
1.161981e+003	2.958226e+002
1.162945e+003	2.969892e+002
1.163910e+003	2.984774e+002
1.164874e+003	2.988195e+002
1.165838e+003	2.967397e+002
1.166802e+003	2.965027e+002
1.167766e+003	2.991827e+002
1.168731e+003	3.023402e+002
1.169695e+003	3.040877e+002
1.170659e+003	3.046192e+002
1.171623e+003	3.054423e+002
1.172588e+003	3.074827e+002
1.173552e+003	3.098117e+002
1.174516e+003	3.107513e+002
1.175480e+003	3.108555e+002
1.176445e+003	3.114525e+002
1.177409e+003	3.128661e+002
1.178373e+003	3.141956e+002
1.179337e+003	3.144455e+002
1.180302e+003	3.139396e+002
1.181266e+003	3.147347e+002
1.182230e+003	3.175835e+002
1.183194e+003	3.198688e+002
1.184158e+003	3.214918e+002
1.185123e+003	3.227561e+002
1.186087e+003	3.234845e+002
1.187051e+003	3.240951e+002
1.188015e+003	3.253927e+002
1.188980e+003	3.276517e+002
1.189944e+003	3.300224e+002
1.190908e+003	3.317733e+002
1.191872e+003	3.331845e+002
1.192837e+003	3.343230e+002
1.193801e+003	3.351344e+002
1.194765e+003	3.363021e+002
1.195729e+003	3.385257e+002
1.196693e+003	3.411533e+002
1.197658e+003	3.423319e+002
1.198622e+003	3.415479e+002
1.199586e+003	3.416028e+002
1.200550e+003	3.440578e+002
1.201515e+003	3.461149e+002
1.202479e+003	3.459534e+002
1.203443e+003	3.452391e+002
1.204407e+003	3.465572e+002
1.205372e+003	3.504716e+002
1.206336e+003	3.548902e+002
1.207300e+003	3.573774e+002
1.208264e+003	3.581338e+002
1.209229e+003	3.591100e+002
1.210193e+003	3.605127e+002
1.211157e+003	3.626011e+002
1.212121e+003	3.658745e+002
1.213085e+003	3.692396e+002
1.214050e+003	3.713242e+002
1.215014e+003	3.720838e+002
1.215978e+003	3.725099e+002
1.216942e+003	3.725976e+002
1.217907e+003	3.733878e+002
1.218871e+003	3.757038e+002
1.219835e+003	3.785960e+002
1.220799e+003	3.812103e+002
1.221764e+003	3.833593e+002
1.222728e+003	3.851917e+002
1.223692e+003	3.868271e+002
1.224656e+003	3.883804e+002
1.225620e+003	3.899981e+002
1.226585e+003	3.907133e+002
1.227549e+003	3.919649e+002
1.228513e+003	3.944494e+002
1.229477e+003	3.971271e+002
1.230442e+003	3.999140e+002
1.231406e+003	4.028054e+002
1.232370e+003	4.053218e+002
1.233334e+003	4.070462e+002
1.234299e+003	4.087132e+002
1.235263e+003	4.112333e+002
1.236227e+003	4.138276e+002
1.237191e+003	4.151458e+002
1.238156e+003	4.156468e+002
1.239120e+003	4.174895e+002
1.240084e+003	4.220565e+002
1.241048e+003	4.275821e+002
1.242012e+003	4.304020e+002
1.242977e+003	4.296661e+002
1.243941e+003	4.300241e+002
1.244905e+003	4.325517e+002
1.245869e+003	4.353322e+002
1.246834e+003	4.388307e+002
1.247798e+003	4.421245e+002
1.248762e+003	4.439174e+002
1.249726e+003	4.445552e+002
1.250691e+003	4.457273e+002
1.251655e+003	4.485261e+002
1.252619e+003	4.522141e+002
1.253583e+003	4.555495e+002
1.254547e+003	4.586402e+002
1.255512e+003	4.619105e+002
1.256476e+003	4.656308e+002
1.257440e+003	4.695996e+002
1.258404e+003	4.736314e+002
1.259369e+003	4.771257e+002
1.260333e+003	4.791770e+002
1.261297e+003	4.797159e+002
1.262261e+003	4.806616e+002
1.263226e+003	4.835134e+002
1.264190e+003	4.864849e+002
1.265154e+003	4.877420e+002
1.266118e+003	4.885996e+002
1.267083e+003	4.917299e+002
1.268047e+003	4.977391e+002
1.269011e+003	5.041430e+002
1.269975e+003	5.076948e+002
1.270939e+003	5.083512e+002
1.271904e+003	5.093981e+002
1.272868e+003	5.111340e+002
1.273832e+003	5.141618e+002
1.274796e+003	5.196322e+002
1.275761e+003	5.245429e+002
1.276725e+003	5.261931e+002
1.277689e+003	5.257696e+002
1.278653e+003	5.267245e+002
1.279618e+003	5.304277e+002
1.280582e+003	5.348719e+002
1.281546e+003	5.377255e+002
1.282510e+003	5.398179e+002
1.283474e+003	5.434996e+002
1.284439e+003	5.490203e+002
1.285403e+003	5.537921e+002
1.286367e+003	5.558972e+002
1.287331e+003	5.563745e+002
1.288296e+003	5.570929e+002
1.289260e+003	5.580358e+002
1.290224e+003	5.606930e+002
1.291188e+003	5.673416e+002
1.292153e+003	5.728928e+002
1.293117e+003	5.750170e+002
1.294081e+003	5.759680e+002
1.295045e+003	5.777237e+002
1.296010e+003	5.804890e+002
1.296974e+003	5.831769e+002
1.297938e+003	5.848694e+002
1.298902e+003	5.861888e+002
1.299866e+003	5.893819e+002
1.300831e+003	5.960855e+002
1.301795e+003	6.021339e+002
1.302759e+003	6.061429e+002
1.303723e+003	6.093057e+002
1.304688e+003	6.116318e+002
1.305652e+003	6.127473e+002
1.306616e+003	6.127119e+002
1.307580e+003	6.125048e+002
1.308545e+003	6.136003e+002
1.309509e+003	6.162449e+002
1.310473e+003	6.195674e+002
1.311437e+003	6.229379e+002
1.312401e+003	6.259742e+002
1.313366e+003	6.283741e+002
1.314330e+003	6.304930e+002
1.315294e+003	6.332031e+002
1.316258e+003	6.370582e+002
1.317223e+003	6.414593e+002
1.318187e+003	6.449268e+002
1.319151e+003	6.473799e+002
1.320115e+003	6.496895e+002
1.321080e+003	6.513790e+002
1.322044e+003	6.526358e+002
1.323008e+003	6.540483e+002
1.323972e+003	6.553655e+002
1.324937e+003	6.559538e+002
1.325901e+003	6.561916e+002
1.326865e+003	6.574053e+002
1.327829e+003	6.603786e+002
1.328793e+003	6.640925e+002
1.329758e+003	6.669247e+002
1.330722e+003	6.692706e+002
1.331686e+003	6.705509e+002
1.332650e+003	6.695671e+002
1.333615e+003	6.688734e+002
1.334579e+003	6.693955e+002
1.335543e+003	6.705914e+002
1.336507e+003	6.721462e+002
1.337472e+003	6.742031e+002
1.338436e+003	6.763037e+002
1.339400e+003	6.783888e+002
1.340364e+003	6.800182e+002
1.341328e+003	6.804031e+002
1.342293e+003	6.795917e+002
1.343257e+003	6.778694e+002
1.344221e+003	6.755685e+002
1.345185e+003	6.737367e+002
1.346150e+003	6.732477e+002
1.347114e+003	6.736746e+002
1.348078e+003	6.737271e+002
1.349042e+003	6.733470e+002
1.350007e+003	6.733168e+002
1.350971e+003	6.736268e+002
1.351935e+003	6.739108e+002
1.352899e+003	6.747996e+002
1.353864e+003	6.754059e+002
1.354828e+003	6.741058e+002
1.355792e+003	6.709769e+002
1.356756e+003	6.677855e+002
1.357720e+003	6.660148e+002
1.358685e+003	6.655104e+002
1.359649e+003	6.656674e+002
1.360613e+003	6.667850e+002
1.361577e+003	6.666465e+002
1.362542e+003	6.654877e+002
1.363506e+003	6.628292e+002
1.364470e+003	6.566465e+002
1.365434e+003	6.498984e+002
1.366399e+003	6.464420e+002
1.367363e+003	6.464283e+002
1.368327e+003	6.471737e+002
1.369291e+003	6.475516e+002
1.370255e+003	6.473651e+002
1.371220e+003	6.461365e+002
1.372184e+003	6.436724e+002
1.373148e+003	6.401520e+002
1.374112e+003	6.359882e+002
1.375077e+003	6.322355e+002
1.376041e+003	6.292109e+002
1.377005e+003	6.266714e+002
1.377969e+003	6.243900e+002
1.378934e+003	6.224932e+002
1.379898e+003	6.218430e+002
1.380862e+003	6.236438e+002
1.381826e+003	6.240267e+002
1.382791e+003	6.208917e+002
1.383755e+003	6.170370e+002
1.384719e+003	6.142601e+002
1.385683e+003	6.122077e+002
1.386647e+003	6.099655e+002
1.387612e+003	6.072906e+002
1.388576e+003	6.043898e+002
1.389540e+003	6.010483e+002
1.390504e+003	5.968271e+002
1.391469e+003	5.929611e+002
1.392433e+003	5.903036e+002
1.393397e+003	5.873688e+002
1.394361e+003	5.841272e+002
1.395326e+003	5.818615e+002
1.396290e+003	5.808536e+002
1.397254e+003	5.803939e+002
1.398218e+003	5.800019e+002
1.399182e+003	5.794572e+002
1.400147e+003	5.783290e+002
1.401111e+003	5.765626e+002
1.402075e+003	5.746080e+002
1.403039e+003	5.722103e+002
1.404004e+003	5.688832e+002
1.404968e+003	5.654816e+002
1.405932e+003	5.616347e+002
1.406896e+003	5.571905e+002
1.407861e+003	5.525012e+002
1.408825e+003	5.488233e+002
1.409789e+003	5.476317e+002
1.410753e+003	5.484554e+002
1.411718e+003	5.477906e+002
1.412682e+003	5.435784e+002
1.413646e+003	5.386765e+002
1.414610e+003	5.358752e+002
1.415574e+003	5.349005e+002
1.416539e+003	5.353257e+002
1.417503e+003	5.362418e+002
1.418467e+003	5.354512e+002
1.419431e+003	5.316277e+002
1.420396e+003	5.265118e+002
1.421360e+003	5.229431e+002
1.422324e+003	5.209962e+002
1.423288e+003	5.194896e+002
1.424253e+003	5.191701e+002
1.425217e+003	5.182416e+002
1.426181e+003	5.153026e+002
1.427145e+003	5.125311e+002
1.428109e+003	5.117018e+002
1.429074e+003	5.118618e+002
1.430038e+003	5.109648e+002
1.431002e+003	5.085521e+002
1.431966e+003	5.062274e+002
1.432931e+003	5.055233e+002
1.433895e+003	5.057091e+002
1.434859e+003	5.050543e+002
1.435823e+003	5.045276e+002
1.436788e+003	5.030567e+002
1.437752e+003	4.986591e+002
1.438716e+003	4.951141e+002
1.439680e+003	4.950386e+002
1.440645e+003	4.961215e+002
1.441609e+003	4.949395e+002
1.442573e+003	4.918144e+002
1.443537e+003	4.903917e+002
1.444501e+003	4.926321e+002
1.445466e+003	4.955083e+002
1.446430e+003	4.951108e+002
1.447394e+003	4.922051e+002
1.448358e+003	4.900651e+002
1.449323e+003	4.881488e+002
1.450287e+003	4.865028e+002
1.451251e+003	4.857576e+002
1.452215e+003	4.854162e+002
1.453180e+003	4.849349e+002
1.454144e+003	4.844789e+002
1.455108e+003	4.845134e+002
1.456072e+003	4.850103e+002
1.457036e+003	4.851539e+002
1.458001e+003	4.846425e+002
1.458965e+003	4.837680e+002
1.459929e+003	4.824833e+002
1.460893e+003	4.810162e+002
1.461858e+003	4.800409e+002
1.462822e+003	4.797804e+002
1.463786e+003	4.799374e+002
1.464750e+003	4.802586e+002
1.465715e+003	4.805995e+002
1.466679e+003	4.808033e+002
1.467643e+003	4.808515e+002
1.468607e+003	4.808885e+002
1.469572e+003	4.809223e+002
1.470536e+003	4.809862e+002
1.471500e+003	4.812953e+002
1.472464e+003	4.811558e+002
1.473428e+003	4.803771e+002
1.474393e+003	4.795484e+002
1.475357e+003	4.790032e+002
1.476321e+003	4.786700e+002
1.477285e+003	4.786735e+002
1.478250e+003	4.792035e+002
1.479214e+003	4.799942e+002
1.480178e+003	4.809478e+002
1.481142e+003	4.828637e+002
1.482107e+003	4.841836e+002
1.483071e+003	4.838141e+002
1.484035e+003	4.833477e+002
1.484999e+003	4.835463e+002
1.485964e+003	4.839343e+002
1.486928e+003	4.837513e+002
1.487892e+003	4.832049e+002
1.488856e+003	4.834883e+002
1.489820e+003	4.851219e+002
1.490785e+003	4.865701e+002
1.491749e+003	4.855809e+002
1.492713e+003	4.826904e+002
1.493677e+003	4.810381e+002
1.494642e+003	4.796227e+002
1.495606e+003	4.793049e+002
1.496570e+003	4.811342e+002
1.497534e+003	4.828583e+002
1.498499e+003	4.831993e+002
1.499463e+003	4.833717e+002
1.500427e+003	4.854039e+002
1.501391e+003	4.890397e+002
1.502355e+003	4.917136e+002
1.503320e+003	4.918203e+002
1.504284e+003	4.905829e+002
1.505248e+003	4.900065e+002
1.506212e+003	4.901622e+002
1.507177e+003	4.899196e+002
1.508141e+003	4.888796e+002
1.509105e+003	4.893920e+002
1.510069e+003	4.930491e+002
1.511034e+003	4.967552e+002
1.511998e+003	4.980676e+002
1.512962e+003	4.978075e+002
1.513926e+003	4.975015e+002
1.514891e+003	4.974865e+002
1.515855e+003	4.980269e+002
1.516819e+003	4.995314e+002
1.517783e+003	5.016522e+002
1.518747e+003	5.041205e+002
1.519712e+003	5.067163e+002
1.520676e+003	5.080103e+002
1.521640e+003	5.077245e+002
1.522604e+003	5.072755e+002
1.523569e+003	5.060482e+002
1.524533e+003	5.050687e+002
1.525497e+003	5.065077e+002
1.526461e+003	5.098558e+002
1.527426e+003	5.122672e+002
1.528390e+003	5.132666e+002
1.529354e+003	5.152784e+002
1.530318e+003	5.192294e+002
1.531282e+003	5.231306e+002
1.532247e+003	5.256459e+002
1.533211e+003	5.274116e+002
1.534175e+003	5.290201e+002
1.535139e+003	5.305438e+002
1.536104e+003	5.318412e+002
1.537068e+003	5.327017e+002
1.538032e+003	5.338389e+002
1.538996e+003	5.361938e+002
1.539961e+003	5.392864e+002
1.540925e+003	5.415517e+002
1.541889e+003	5.426742e+002
1.542853e+003	5.436236e+002
1.543818e+003	5.450780e+002
1.544782e+003	5.468864e+002
1.545746e+003	5.482064e+002
1.546710e+003	5.494412e+002
1.547674e+003	5.517756e+002
1.548639e+003	5.555306e+002
1.549603e+003	5.597111e+002
1.550567e+003	5.635798e+002
1.551531e+003	5.669481e+002
1.552496e+003	5.694472e+002
1.553460e+003	5.710018e+002
1.554424e+003	5.729291e+002
1.555388e+003	5.761694e+002
1.556353e+003	5.791790e+002
1.557317e+003	5.805241e+002
1.558281e+003	5.822760e+002
1.559245e+003	5.854439e+002
1.560209e+003	5.891857e+002
1.561174e+003	5.930588e+002
1.562138e+003	5.970114e+002
1.563102e+003	6.008252e+002
1.564066e+003	6.042872e+002
1.565031e+003	6.072137e+002
1.565995e+003	6.094512e+002
1.566959e+003	6.113440e+002
1.567923e+003	6.137567e+002
1.568888e+003	6.166287e+002
1.569852e+003	6.191430e+002
1.570816e+003	6.203703e+002
1.571780e+003	6.219815e+002
1.572745e+003	6.262968e+002
1.573709e+003	6.311751e+002
1.574673e+003	6.336224e+002
1.575637e+003	6.339760e+002
1.576601e+003	6.344969e+002
1.577566e+003	6.362117e+002
1.578530e+003	6.388505e+002
1.579494e+003	6.423687e+002
1.580458e+003	6.461752e+002
1.581423e+003	6.479445e+002
1.582387e+003	6.472714e+002
1.583351e+003	6.483601e+002
1.584315e+003	6.538332e+002
1.585280e+003	6.579691e+002
1.586244e+003	6.574533e+002
1.587208e+003	6.550849e+002
1.588172e+003	6.528369e+002
1.589136e+003	6.510380e+002
1.590101e+003	6.497224e+002
1.591065e+003	6.491677e+002
1.592029e+003	6.496874e+002
1.592993e+003	6.513442e+002
1.593958e+003	6.527800e+002
1.594922e+003	6.510709e+002
1.595886e+003	6.457191e+002
1.596850e+003	6.414286e+002
1.597815e+003	6.396188e+002
1.598779e+003	6.382333e+002
1.599743e+003	6.365013e+002
1.600707e+003	6.332387e+002
1.601672e+003	6.275226e+002
1.602636e+003	6.208737e+002
1.603600e+003	6.153636e+002
1.604564e+003	6.113160e+002
1.605528e+003	6.077216e+002
1.606493e+003	6.036786e+002
1.607457e+003	5.988095e+002
1.608421e+003	5.928430e+002
1.609385e+003	5.861738e+002
1.610350e+003	5.798031e+002
1.611314e+003	5.737013e+002
1.612278e+003	5.670295e+002
1.613242e+003	5.589071e+002
1.614207e+003	5.509485e+002
1.615171e+003	5.444321e+002
1.616135e+003	5.380599e+002
1.617099e+003	5.305220e+002
1.618063e+003	5.219799e+002
1.619028e+003	5.132267e+002
1.619992e+003	5.046611e+002
1.620956e+003	4.963423e+002
1.621920e+003	4.884518e+002
1.622885e+003	4.807282e+002
1.623849e+003	4.723901e+002
1.624813e+003	4.634204e+002
1.625777e+003	4.541400e+002
1.626742e+003	4.436395e+002
1.627706e+003	4.341896e+002
1.628670e+003	4.274948e+002
1.629634e+003	4.216723e+002
1.630599e+003	4.158880e+002
1.631563e+003	4.096039e+002
1.632527e+003	4.017787e+002
1.633491e+003	3.924635e+002
1.634455e+003	3.834193e+002
1.635420e+003	3.761015e+002
1.636384e+003	3.702076e+002
1.637348e+003	3.645395e+002
1.638312e+003	3.588379e+002
1.639277e+003	3.541377e+002
1.640241e+003	3.508851e+002
1.641205e+003	3.466459e+002
1.642169e+003	3.408672e+002
1.643134e+003	3.352051e+002
1.644098e+003	3.291496e+002
1.645062e+003	3.235244e+002
1.646026e+003	3.198994e+002
1.646990e+003	3.175915e+002
1.647955e+003	3.148575e+002
1.648919e+003	3.112736e+002
1.649883e+003	3.069194e+002
1.650847e+003	3.012614e+002
1.651812e+003	2.949800e+002
1.652776e+003	2.898716e+002
1.653740e+003	2.859589e+002
1.654704e+003	2.834553e+002
1.655669e+003	2.831642e+002
1.656633e+003	2.814932e+002
1.657597e+003	2.758328e+002
1.658561e+003	2.694347e+002
1.659526e+003	2.646421e+002
1.660490e+003	2.611389e+002
1.661454e+003	2.585205e+002
1.662418e+003	2.565794e+002
1.663382e+003	2.546207e+002
1.664347e+003	2.522403e+002
1.665311e+003	2.495211e+002
1.666275e+003	2.465994e+002
1.667239e+003	2.435027e+002
1.668204e+003	2.400945e+002
1.669168e+003	2.365384e+002
1.670132e+003	2.338522e+002
1.671096e+003	2.323026e+002
1.672061e+003	2.308838e+002
1.673025e+003	2.289733e+002
1.673989e+003	2.269027e+002
1.674953e+003	2.252446e+002
1.675917e+003	2.238446e+002
1.676882e+003	2.221881e+002
1.677846e+003	2.201803e+002
1.678810e+003	2.181721e+002
1.679774e+003	2.162892e+002
1.680739e+003	2.146408e+002
1.681703e+003	2.136760e+002
1.682667e+003	2.128026e+002
1.683631e+003	2.104334e+002
1.684596e+003	2.066846e+002
1.685560e+003	2.038631e+002
1.686524e+003	2.028917e+002
1.687488e+003	2.023949e+002
1.688453e+003	2.012496e+002
1.689417e+003	1.997764e+002
1.690381e+003	1.987727e+002
1.691345e+003	1.981456e+002
1.692309e+003	1.971279e+002
1.693274e+003	1.954568e+002
1.694238e+003	1.939759e+002
1.695202e+003	1.933985e+002
1.696166e+003	1.924364e+002
1.697131e+003	1.897856e+002
1.698095e+003	1.864524e+002
1.699059e+003	1.839193e+002
1.700023e+003	1.824765e+002
1.700988e+003	1.822018e+002
1.701952e+003	1.830281e+002
1.702916e+003	1.834730e+002
1.703880e+003	1.820809e+002
1.704844e+003	1.795851e+002
1.705809e+003	1.778712e+002
1.706773e+003	1.769483e+002
1.707737e+003	1.764919e+002
1.708701e+003	1.772933e+002
1.709666e+003	1.772298e+002
1.710630e+003	1.752092e+002
1.711594e+003	1.731970e+002
1.712558e+003	1.726733e+002
1.713523e+003	1.727139e+002
1.714487e+003	1.718484e+002
1.715451e+003	1.700443e+002
1.716415e+003	1.682492e+002
1.717380e+003	1.670367e+002
1.718344e+003	1.663542e+002
1.719308e+003	1.660728e+002
1.720272e+003	1.660261e+002
1.721236e+003	1.656468e+002
1.722201e+003	1.646771e+002
1.723165e+003	1.639171e+002
1.724129e+003	1.641047e+002
1.725093e+003	1.636616e+002
1.726058e+003	1.616182e+002
1.727022e+003	1.596003e+002
1.727986e+003	1.583930e+002
1.728950e+003	1.578892e+002
1.729915e+003	1.583132e+002
1.730879e+003	1.592456e+002
1.731843e+003	1.592823e+002
1.732807e+003	1.577393e+002
1.733771e+003	1.559296e+002
1.734736e+003	1.554349e+002
1.735700e+003	1.558728e+002
1.736664e+003	1.559101e+002
1.737628e+003	1.555142e+002
1.738593e+003	1.549731e+002
1.739557e+003	1.542692e+002
1.740521e+003	1.534162e+002
1.741485e+003	1.523728e+002
1.742450e+003	1.513342e+002
1.743414e+003	1.501223e+002
1.744378e+003	1.491053e+002
1.745342e+003	1.490328e+002
1.746307e+003	1.496974e+002
1.747271e+003	1.499792e+002
1.748235e+003	1.495621e+002
1.749199e+003	1.491175e+002
1.750163e+003	1.490638e+002
1.751128e+003	1.491320e+002
1.752092e+003	1.492284e+002
1.753056e+003	1.491842e+002
1.754020e+003	1.480886e+002
1.754985e+003	1.459350e+002
1.755949e+003	1.448918e+002
1.756913e+003	1.460203e+002
1.757877e+003	1.476169e+002
1.758842e+003	1.482771e+002
1.759806e+003	1.481584e+002
1.760770e+003	1.472567e+002
1.761734e+003	1.454294e+002
1.762698e+003	1.445786e+002
1.763663e+003	1.458427e+002
1.764627e+003	1.464669e+002
1.765591e+003	1.451496e+002
1.766555e+003	1.436238e+002
1.767520e+003	1.430027e+002
1.768484e+003	1.428225e+002
1.769448e+003	1.422645e+002
1.770412e+003	1.414651e+002
1.771377e+003	1.412843e+002
1.772341e+003	1.420251e+002
1.773305e+003	1.430696e+002
1.774269e+003	1.438067e+002
1.775234e+003	1.442088e+002
1.776198e+003	1.444439e+002
1.777162e+003	1.445526e+002
1.778126e+003	1.438092e+002
1.779090e+003	1.417332e+002
1.780055e+003	1.404372e+002
1.781019e+003	1.405179e+002
1.781983e+003	1.407441e+002
1.782947e+003	1.405954e+002
1.783912e+003	1.404314e+002
1.784876e+003	1.405985e+002
1.785840e+003	1.410146e+002
1.786804e+003	1.416582e+002
1.787769e+003	1.423636e+002
1.788733e+003	1.423024e+002
1.789697e+003	1.408324e+002
1.790661e+003	1.393078e+002
1.791625e+003	1.397790e+002
1.792590e+003	1.414206e+002
1.793554e+003	1.416560e+002
1.794518e+003	1.405554e+002
1.795482e+003	1.398474e+002
1.796447e+003	1.399753e+002
1.797411e+003	1.400369e+002
1.798375e+003	1.394753e+002
1.799339e+003	1.387952e+002
1.800304e+003	1.385350e+002
1.801268e+003	1.385243e+002
1.802232e+003	1.383113e+002
1.803196e+003	1.379281e+002
1.804161e+003	1.379184e+002
1.805125e+003	1.384481e+002
1.806089e+003	1.391626e+002
1.807053e+003	1.403739e+002
1.808017e+003	1.411238e+002
1.808982e+003	1.403108e+002
1.809946e+003	1.388497e+002
1.810910e+003	1.382276e+002
1.811874e+003	1.384625e+002
1.812839e+003	1.385384e+002
1.813803e+003	1.380562e+002
1.814767e+003	1.376880e+002
1.815731e+003	1.380830e+002
1.816696e+003	1.388098e+002
1.817660e+003	1.388823e+002
1.818624e+003	1.383004e+002
1.819588e+003	1.377270e+002
1.820552e+003	1.372940e+002
1.821517e+003	1.364861e+002
1.822481e+003	1.343695e+002
1.823445e+003	1.331367e+002
1.824409e+003	1.341518e+002
1.825374e+003	1.357117e+002
1.826338e+003	1.366848e+002
1.827302e+003	1.369983e+002
1.828266e+003	1.365019e+002
1.829231e+003	1.354653e+002
1.830195e+003	1.352561e+002
1.831159e+003	1.366647e+002
1.832123e+003	1.382083e+002
1.833088e+003	1.384470e+002
1.834052e+003	1.378593e+002
1.835016e+003	1.372333e+002
1.835980e+003	1.366974e+002
1.836944e+003	1.364987e+002
1.837909e+003	1.365870e+002
1.838873e+003	1.363622e+002
1.839837e+003	1.355990e+002
1.840801e+003	1.346380e+002
1.841766e+003	1.336044e+002
1.842730e+003	1.327613e+002
1.843694e+003	1.330408e+002
1.844658e+003	1.346532e+002
1.845623e+003	1.352132e+002
1.846587e+003	1.334725e+002
1.847551e+003	1.329484e+002
1.848515e+003	1.352728e+002
1.849479e+003	1.367988e+002
1.850444e+003	1.351760e+002
1.851408e+003	1.330656e+002
1.852372e+003	1.331996e+002
1.853336e+003	1.345371e+002
1.854301e+003	1.345064e+002
1.855265e+003	1.328402e+002
1.856229e+003	1.316080e+002
1.857193e+003	1.320962e+002
1.858158e+003	1.332626e+002
1.859122e+003	1.337494e+002
1.860086e+003	1.337028e+002
1.861050e+003	1.337647e+002
1.862015e+003	1.338946e+002
1.862979e+003	1.337619e+002
1.863943e+003	1.334074e+002
1.864907e+003	1.333952e+002
1.865871e+003	1.339427e+002
1.866836e+003	1.346462e+002
1.867800e+003	1.351411e+002
1.868764e+003	1.354098e+002
1.869728e+003	1.357762e+002
1.870693e+003	1.362233e+002
1.871657e+003	1.358789e+002
1.872621e+003	1.343116e+002
1.873585e+003	1.330051e+002
1.874550e+003	1.322265e+002
1.875514e+003	1.319075e+002
1.876478e+003	1.324327e+002
1.877442e+003	1.330839e+002
1.878406e+003	1.330797e+002
1.879371e+003	1.326483e+002
1.880335e+003	1.324833e+002
1.881299e+003	1.326464e+002
1.882263e+003	1.324367e+002
1.883228e+003	1.314886e+002
1.884192e+003	1.305312e+002
1.885156e+003	1.304294e+002
1.886120e+003	1.310320e+002
1.887085e+003	1.321587e+002
1.888049e+003	1.337068e+002
1.889013e+003	1.336680e+002
1.889977e+003	1.316414e+002
1.890942e+003	1.305911e+002
1.891906e+003	1.317079e+002
1.892870e+003	1.328480e+002
1.893834e+003	1.327348e+002
1.894798e+003	1.319574e+002
1.895763e+003	1.308661e+002
1.896727e+003	1.296953e+002
1.897691e+003	1.291647e+002
1.898655e+003	1.293284e+002
1.899620e+003	1.299364e+002
1.900584e+003	1.318546e+002
