# Supplementary material for: Characterization of biocarbon generated by high- and low-temperature pyrolysis of soy hulls and coffee chaff: for polymer composite applications
Source: R Soc Open Sci. 2018 Aug 22;5(8):171970. doi: 10.1098/rsos.171970 (PMC6124110; doi:10.1098/rsos.171970)
Supplement: RSOS ESM.zip [file rsos171970supp2.zip › RSOS Raman/SoyHulls900C15m-pq3.CSV]

-2.016894e+001	0.000000e+000
-1.920471e+001	0.000000e+000
-1.824047e+001	0.000000e+000
-1.727624e+001	0.000000e+000
-1.631201e+001	0.000000e+000
-1.534777e+001	0.000000e+000
-1.438354e+001	0.000000e+000
-1.341931e+001	0.000000e+000
-1.245507e+001	0.000000e+000
-1.149084e+001	0.000000e+000
-1.052661e+001	0.000000e+000
-9.562373e+000	0.000000e+000
-8.598140e+000	0.000000e+000
-7.633906e+000	0.000000e+000
-6.669673e+000	0.000000e+000
-5.705440e+000	0.000000e+000
-4.741206e+000	0.000000e+000
-3.776973e+000	0.000000e+000
-2.812739e+000	0.000000e+000
-1.848506e+000	0.000000e+000
-8.842728e-001	0.000000e+000
7.996053e-002	0.000000e+000
1.044194e+000	0.000000e+000
2.008427e+000	0.000000e+000
2.972661e+000	0.000000e+000
3.936894e+000	0.000000e+000
4.901127e+000	0.000000e+000
5.865361e+000	0.000000e+000
6.829594e+000	0.000000e+000
7.793827e+000	0.000000e+000
8.758060e+000	0.000000e+000
9.722294e+000	0.000000e+000
1.068653e+001	0.000000e+000
1.165076e+001	0.000000e+000
1.261499e+001	0.000000e+000
1.357923e+001	0.000000e+000
1.454346e+001	0.000000e+000
1.550769e+001	0.000000e+000
1.647193e+001	0.000000e+000
1.743616e+001	0.000000e+000
1.840039e+001	0.000000e+000
1.936463e+001	0.000000e+000
2.032886e+001	0.000000e+000
2.129309e+001	0.000000e+000
2.225733e+001	0.000000e+000
2.322156e+001	0.000000e+000
2.418579e+001	0.000000e+000
2.515003e+001	0.000000e+000
2.611426e+001	0.000000e+000
2.707849e+001	0.000000e+000
2.804273e+001	0.000000e+000
2.900696e+001	0.000000e+000
2.997119e+001	0.000000e+000
3.093543e+001	0.000000e+000
3.189966e+001	0.000000e+000
3.286390e+001	0.000000e+000
3.382813e+001	0.000000e+000
3.479236e+001	0.000000e+000
3.575660e+001	0.000000e+000
3.672083e+001	0.000000e+000
3.768506e+001	0.000000e+000
3.864930e+001	0.000000e+000
3.961353e+001	0.000000e+000
4.057776e+001	0.000000e+000
4.154199e+001	0.000000e+000
4.250623e+001	0.000000e+000
4.347046e+001	0.000000e+000
4.443469e+001	0.000000e+000
4.539893e+001	0.000000e+000
4.636316e+001	0.000000e+000
4.732739e+001	0.000000e+000
4.829163e+001	0.000000e+000
4.925586e+001	0.000000e+000
5.022009e+001	2.154535e+002
5.118433e+001	2.153293e+002
5.214856e+001	2.146804e+002
5.311279e+001	2.127068e+002
5.407703e+001	2.105707e+002
5.504126e+001	2.092886e+002
5.600549e+001	2.096409e+002
5.696973e+001	2.101167e+002
5.793396e+001	2.105813e+002
5.889819e+001	2.108984e+002
5.986243e+001	2.109170e+002
6.082666e+001	2.102783e+002
6.179089e+001	2.089229e+002
6.275513e+001	2.068041e+002
6.371936e+001	2.041185e+002
6.468359e+001	2.014035e+002
6.564783e+001	1.994792e+002
6.661206e+001	1.980641e+002
6.757629e+001	1.972912e+002
6.854053e+001	1.972911e+002
6.950476e+001	1.983659e+002
7.046899e+001	1.986845e+002
7.143323e+001	1.979914e+002
7.239746e+001	1.968580e+002
7.336169e+001	1.961994e+002
7.432593e+001	1.969715e+002
7.529016e+001	1.969527e+002
7.625439e+001	1.955593e+002
7.721863e+001	1.930477e+002
7.818286e+001	1.906362e+002
7.914709e+001	1.890835e+002
8.011133e+001	1.881870e+002
8.107556e+001	1.882171e+002
8.203979e+001	1.891985e+002
8.300403e+001	1.904120e+002
8.396826e+001	1.900727e+002
8.493250e+001	1.887881e+002
8.589673e+001	1.873430e+002
8.686096e+001	1.866261e+002
8.782520e+001	1.870504e+002
8.878943e+001	1.871478e+002
8.975366e+001	1.863672e+002
9.071790e+001	1.849813e+002
9.168213e+001	1.839897e+002
9.264636e+001	1.852406e+002
9.361060e+001	1.855627e+002
9.457483e+001	1.838644e+002
9.553906e+001	1.801240e+002
9.650330e+001	1.766061e+002
9.746753e+001	1.747156e+002
9.843176e+001	1.736482e+002
9.939600e+001	1.733498e+002
1.003602e+002	1.738200e+002
1.013245e+002	1.749810e+002
1.022887e+002	1.761707e+002
1.032529e+002	1.771662e+002
1.042172e+002	1.776729e+002
1.051814e+002	1.773441e+002
1.061456e+002	1.758020e+002
1.071099e+002	1.741456e+002
1.080741e+002	1.720722e+002
1.090383e+002	1.698876e+002
1.100026e+002	1.687394e+002
1.109668e+002	1.699919e+002
1.119310e+002	1.709803e+002
1.128953e+002	1.713835e+002
1.138595e+002	1.711007e+002
1.148237e+002	1.701773e+002
1.157880e+002	1.676309e+002
1.167522e+002	1.649536e+002
1.177164e+002	1.630504e+002
1.186807e+002	1.625621e+002
1.196449e+002	1.630556e+002
1.206091e+002	1.634005e+002
1.215734e+002	1.636514e+002
1.225376e+002	1.637906e+002
1.235018e+002	1.637664e+002
1.244661e+002	1.633566e+002
1.254303e+002	1.625989e+002
1.263945e+002	1.612489e+002
1.273588e+002	1.595707e+002
1.283230e+002	1.584357e+002
1.292872e+002	1.589436e+002
1.302515e+002	1.591108e+002
1.312157e+002	1.583853e+002
1.321799e+002	1.567313e+002
1.331442e+002	1.551657e+002
1.341084e+002	1.544732e+002
1.350726e+002	1.541969e+002
1.360369e+002	1.541118e+002
1.370011e+002	1.540461e+002
1.379653e+002	1.539916e+002
1.389296e+002	1.544047e+002
1.398938e+002	1.550273e+002
1.408580e+002	1.551235e+002
1.418223e+002	1.537966e+002
1.427865e+002	1.502512e+002
1.437507e+002	1.483424e+002
1.447150e+002	1.489313e+002
1.456792e+002	1.509353e+002
1.466434e+002	1.519098e+002
1.476077e+002	1.504165e+002
1.485719e+002	1.490353e+002
1.495361e+002	1.481875e+002
1.505004e+002	1.479019e+002
1.514646e+002	1.477618e+002
1.524288e+002	1.474004e+002
1.533931e+002	1.471141e+002
1.543573e+002	1.469029e+002
1.553215e+002	1.467357e+002
1.562858e+002	1.465439e+002
1.572500e+002	1.465722e+002
1.582142e+002	1.467556e+002
1.591785e+002	1.469424e+002
1.601427e+002	1.470257e+002
1.611069e+002	1.470919e+002
1.620712e+002	1.469519e+002
1.630354e+002	1.467632e+002
1.639996e+002	1.464164e+002
1.649639e+002	1.456449e+002
1.659281e+002	1.433860e+002
1.668923e+002	1.420025e+002
1.678566e+002	1.423774e+002
1.688208e+002	1.437705e+002
1.697850e+002	1.447319e+002
1.707493e+002	1.436864e+002
1.717135e+002	1.423799e+002
1.726777e+002	1.415633e+002
1.736420e+002	1.413486e+002
1.746062e+002	1.414604e+002
1.755704e+002	1.412157e+002
1.765347e+002	1.407038e+002
1.774989e+002	1.401482e+002
1.784631e+002	1.396675e+002
1.794274e+002	1.392972e+002
1.803916e+002	1.386993e+002
1.813558e+002	1.375494e+002
1.823201e+002	1.365859e+002
1.832843e+002	1.364036e+002
1.842485e+002	1.374932e+002
1.852128e+002	1.382415e+002
1.861770e+002	1.382420e+002
1.871412e+002	1.377951e+002
1.881055e+002	1.370735e+002
1.890697e+002	1.359442e+002
1.900339e+002	1.350904e+002
1.909982e+002	1.353163e+002
1.919624e+002	1.362734e+002
1.929266e+002	1.373215e+002
1.938909e+002	1.372666e+002
1.948551e+002	1.362775e+002
1.958193e+002	1.355512e+002
1.967836e+002	1.352502e+002
1.977478e+002	1.352492e+002
1.987120e+002	1.348753e+002
1.996763e+002	1.336760e+002
2.006405e+002	1.328082e+002
2.016047e+002	1.325947e+002
2.025690e+002	1.330544e+002
2.035332e+002	1.336308e+002
2.044974e+002	1.341677e+002
2.054617e+002	1.346460e+002
2.064259e+002	1.351069e+002
2.073901e+002	1.355910e+002
2.083544e+002	1.360477e+002
2.093186e+002	1.362832e+002
2.102828e+002	1.362868e+002
2.112471e+002	1.360953e+002
2.122113e+002	1.357894e+002
2.131755e+002	1.355570e+002
2.141398e+002	1.356764e+002
2.151040e+002	1.361323e+002
2.160682e+002	1.364685e+002
2.170325e+002	1.360089e+002
2.179967e+002	1.335914e+002
2.189609e+002	1.319383e+002
2.199252e+002	1.314458e+002
2.208894e+002	1.318036e+002
2.218536e+002	1.324551e+002
2.228179e+002	1.336765e+002
2.237821e+002	1.341902e+002
2.247463e+002	1.332192e+002
2.257106e+002	1.311957e+002
2.266748e+002	1.291962e+002
2.276390e+002	1.289403e+002
2.286033e+002	1.295247e+002
2.295675e+002	1.301981e+002
2.305317e+002	1.307197e+002
2.314960e+002	1.310477e+002
2.324602e+002	1.307836e+002
2.334244e+002	1.297104e+002
2.343887e+002	1.287575e+002
2.353529e+002	1.284458e+002
2.363171e+002	1.290154e+002
2.372814e+002	1.294020e+002
2.382456e+002	1.290654e+002
2.392098e+002	1.287741e+002
2.401741e+002	1.290911e+002
2.411383e+002	1.303513e+002
2.421025e+002	1.311747e+002
2.430668e+002	1.305871e+002
2.440310e+002	1.295609e+002
2.449952e+002	1.287253e+002
2.459595e+002	1.285299e+002
2.469237e+002	1.288693e+002
2.478879e+002	1.295868e+002
2.488522e+002	1.306085e+002
2.498164e+002	1.315871e+002
2.507806e+002	1.320514e+002
2.517449e+002	1.316980e+002
2.527091e+002	1.311194e+002
2.536733e+002	1.300940e+002
2.546376e+002	1.289894e+002
2.556018e+002	1.284444e+002
2.565660e+002	1.293634e+002
2.575303e+002	1.298143e+002
2.584945e+002	1.289365e+002
2.594587e+002	1.273677e+002
2.604230e+002	1.263594e+002
2.613872e+002	1.275088e+002
2.623514e+002	1.291804e+002
2.633157e+002	1.303523e+002
2.642799e+002	1.308410e+002
2.652441e+002	1.308149e+002
2.662084e+002	1.307897e+002
2.671726e+002	1.308728e+002
2.681368e+002	1.306053e+002
2.691011e+002	1.297526e+002
2.700653e+002	1.283470e+002
2.710295e+002	1.273840e+002
2.719938e+002	1.268714e+002
2.729580e+002	1.266194e+002
2.739222e+002	1.267222e+002
2.748865e+002	1.272270e+002
2.758507e+002	1.278997e+002
2.768149e+002	1.289245e+002
2.777792e+002	1.296474e+002
2.787434e+002	1.295634e+002
2.797076e+002	1.285554e+002
2.806719e+002	1.274640e+002
2.816361e+002	1.276818e+002
2.826003e+002	1.285214e+002
2.835646e+002	1.294000e+002
2.845288e+002	1.299239e+002
2.854930e+002	1.301009e+002
2.864573e+002	1.301245e+002
2.874215e+002	1.300336e+002
2.883857e+002	1.297809e+002
2.893500e+002	1.293070e+002
2.903142e+002	1.285298e+002
2.912784e+002	1.276720e+002
2.922427e+002	1.264995e+002
2.932069e+002	1.254960e+002
2.941711e+002	1.250317e+002
2.951354e+002	1.253207e+002
2.960996e+002	1.259561e+002
2.970638e+002	1.270442e+002
2.980281e+002	1.280886e+002
2.989923e+002	1.284717e+002
2.999565e+002	1.275618e+002
3.009208e+002	1.258999e+002
3.018850e+002	1.250924e+002
3.028492e+002	1.250147e+002
3.038135e+002	1.253721e+002
3.047777e+002	1.258015e+002
3.057419e+002	1.264323e+002
3.067062e+002	1.269819e+002
3.076704e+002	1.276111e+002
3.086346e+002	1.281295e+002
3.095989e+002	1.281835e+002
3.105631e+002	1.271625e+002
3.115273e+002	1.262232e+002
3.124916e+002	1.257902e+002
3.134558e+002	1.257585e+002
3.144200e+002	1.258085e+002
3.153843e+002	1.253719e+002
3.163485e+002	1.249952e+002
3.173127e+002	1.256521e+002
3.182770e+002	1.270935e+002
3.192412e+002	1.285583e+002
3.202054e+002	1.285888e+002
3.211696e+002	1.270775e+002
3.221339e+002	1.260061e+002
3.230981e+002	1.255537e+002
3.240623e+002	1.254959e+002
3.250266e+002	1.252471e+002
3.259908e+002	1.247648e+002
3.269550e+002	1.244752e+002
3.279193e+002	1.243306e+002
3.288835e+002	1.242506e+002
3.298477e+002	1.241341e+002
3.308120e+002	1.239097e+002
3.317762e+002	1.237423e+002
3.327404e+002	1.238246e+002
3.337047e+002	1.241449e+002
3.346689e+002	1.245547e+002
3.356331e+002	1.246560e+002
3.365974e+002	1.245263e+002
3.375616e+002	1.246498e+002
3.385258e+002	1.251621e+002
3.394901e+002	1.258367e+002
3.404543e+002	1.255511e+002
3.414185e+002	1.232244e+002
3.423828e+002	1.217923e+002
3.433470e+002	1.222495e+002
3.443112e+002	1.242405e+002
3.452755e+002	1.255041e+002
3.462397e+002	1.249483e+002
3.472039e+002	1.243711e+002
3.481682e+002	1.240056e+002
3.491324e+002	1.239025e+002
3.500966e+002	1.239826e+002
3.510609e+002	1.244759e+002
3.520251e+002	1.249810e+002
3.529893e+002	1.252092e+002
3.539536e+002	1.250819e+002
3.549178e+002	1.246516e+002
3.558820e+002	1.240399e+002
3.568463e+002	1.233564e+002
3.578105e+002	1.229430e+002
3.587747e+002	1.229433e+002
3.597390e+002	1.233413e+002
3.607032e+002	1.238454e+002
3.616674e+002	1.242029e+002
3.626317e+002	1.245854e+002
3.635959e+002	1.253194e+002
3.645602e+002	1.262950e+002
3.655244e+002	1.267375e+002
3.664886e+002	1.255044e+002
3.674529e+002	1.241461e+002
3.684171e+002	1.230772e+002
3.693813e+002	1.224702e+002
3.703456e+002	1.223421e+002
3.713098e+002	1.231081e+002
3.722740e+002	1.242959e+002
3.732383e+002	1.250335e+002
3.742025e+002	1.251024e+002
3.751667e+002	1.246502e+002
3.761310e+002	1.243068e+002
3.770952e+002	1.238058e+002
3.780594e+002	1.235070e+002
3.790237e+002	1.236678e+002
3.799879e+002	1.241968e+002
3.809521e+002	1.244549e+002
3.819164e+002	1.240578e+002
3.828806e+002	1.237848e+002
3.838448e+002	1.238674e+002
3.848091e+002	1.241899e+002
3.857733e+002	1.243663e+002
3.867375e+002	1.239460e+002
3.877018e+002	1.233241e+002
3.886660e+002	1.225754e+002
3.896302e+002	1.218046e+002
3.905945e+002	1.212728e+002
3.915587e+002	1.218565e+002
3.925229e+002	1.237534e+002
3.934872e+002	1.248150e+002
3.944514e+002	1.243664e+002
3.954156e+002	1.227969e+002
3.963799e+002	1.217500e+002
3.973441e+002	1.217522e+002
3.983083e+002	1.218483e+002
3.992726e+002	1.219255e+002
4.002368e+002	1.219789e+002
4.012010e+002	1.220764e+002
4.021653e+002	1.222704e+002
4.031295e+002	1.224690e+002
4.040937e+002	1.226493e+002
4.050580e+002	1.228362e+002
4.060222e+002	1.230834e+002
4.069864e+002	1.234873e+002
4.079507e+002	1.240202e+002
4.089149e+002	1.244190e+002
4.098791e+002	1.246450e+002
4.108434e+002	1.246531e+002
4.118076e+002	1.243690e+002
4.127718e+002	1.232224e+002
4.137361e+002	1.224827e+002
4.147003e+002	1.225456e+002
4.156645e+002	1.229813e+002
4.166288e+002	1.230668e+002
4.175930e+002	1.223218e+002
4.185572e+002	1.217172e+002
4.195215e+002	1.214826e+002
4.204857e+002	1.214833e+002
4.214499e+002	1.215978e+002
4.224142e+002	1.218160e+002
4.233784e+002	1.220378e+002
4.243426e+002	1.219093e+002
4.253069e+002	1.214901e+002
4.262711e+002	1.210647e+002
4.272353e+002	1.209835e+002
4.281996e+002	1.213298e+002
4.291638e+002	1.214922e+002
4.301280e+002	1.214008e+002
4.310923e+002	1.213277e+002
4.320565e+002	1.216354e+002
4.330207e+002	1.226991e+002
4.339850e+002	1.230627e+002
4.349492e+002	1.220626e+002
4.359134e+002	1.207773e+002
4.368777e+002	1.200195e+002
4.378419e+002	1.201882e+002
4.388061e+002	1.207383e+002
4.397704e+002	1.212361e+002
4.407346e+002	1.215632e+002
4.416988e+002	1.215007e+002
4.426631e+002	1.209401e+002
4.436273e+002	1.200226e+002
4.445915e+002	1.197214e+002
4.455558e+002	1.199085e+002
4.465200e+002	1.202313e+002
4.474842e+002	1.205747e+002
4.484485e+002	1.209578e+002
4.494127e+002	1.209613e+002
4.503769e+002	1.204277e+002
4.513412e+002	1.200383e+002
4.523054e+002	1.202363e+002
4.532696e+002	1.209428e+002
4.542339e+002	1.211925e+002
4.551981e+002	1.192864e+002
4.561623e+002	1.171815e+002
4.571266e+002	1.160325e+002
4.580908e+002	1.161055e+002
4.590550e+002	1.169276e+002
4.600193e+002	1.175112e+002
4.609835e+002	1.177719e+002
4.619477e+002	1.176847e+002
4.629120e+002	1.172671e+002
4.638762e+002	1.166275e+002
4.648404e+002	1.159715e+002
4.658047e+002	1.150049e+002
4.667689e+002	1.141049e+002
4.677331e+002	1.132887e+002
4.686974e+002	1.126035e+002
4.696616e+002	1.121362e+002
4.706258e+002	1.121682e+002
4.715901e+002	1.123054e+002
4.725543e+002	1.122113e+002
4.735185e+002	1.119096e+002
4.744828e+002	1.114478e+002
4.754470e+002	1.108380e+002
4.764112e+002	1.102543e+002
4.773755e+002	1.103984e+002
4.783397e+002	1.112460e+002
4.793039e+002	1.121516e+002
4.802682e+002	1.124035e+002
4.812324e+002	1.118223e+002
4.821966e+002	1.114192e+002
4.831609e+002	1.110267e+002
4.841251e+002	1.106499e+002
4.850893e+002	1.103185e+002
4.860536e+002	1.100508e+002
4.870178e+002	1.096163e+002
4.879820e+002	1.089336e+002
4.889463e+002	1.083866e+002
4.899105e+002	1.081564e+002
4.908747e+002	1.082749e+002
4.918390e+002	1.086068e+002
4.928032e+002	1.091492e+002
4.937674e+002	1.096347e+002
4.947317e+002	1.097153e+002
4.956959e+002	1.092664e+002
4.966601e+002	1.084038e+002
4.976244e+002	1.075880e+002
4.985886e+002	1.069589e+002
4.995528e+002	1.065110e+002
5.005171e+002	1.060854e+002
5.014813e+002	1.057555e+002
5.024455e+002	1.058789e+002
5.034098e+002	1.071124e+002
5.043740e+002	1.078732e+002
5.053382e+002	1.075120e+002
5.063025e+002	1.065138e+002
5.072667e+002	1.057143e+002
5.082309e+002	1.058973e+002
5.091952e+002	1.065332e+002
5.101594e+002	1.066099e+002
5.111236e+002	1.062282e+002
5.120879e+002	1.057219e+002
5.130521e+002	1.054536e+002
5.140164e+002	1.054690e+002
5.149806e+002	1.056085e+002
5.159448e+002	1.059773e+002
5.169091e+002	1.063555e+002
5.178733e+002	1.065788e+002
5.188375e+002	1.066072e+002
5.198018e+002	1.065324e+002
5.207660e+002	1.063912e+002
5.217302e+002	1.061763e+002
5.226945e+002	1.058372e+002
5.236587e+002	1.054014e+002
5.246229e+002	1.050304e+002
5.255872e+002	1.050161e+002
5.265514e+002	1.051074e+002
5.275156e+002	1.050394e+002
5.284799e+002	1.047510e+002
5.294441e+002	1.043656e+002
5.304083e+002	1.042423e+002
5.313726e+002	1.045912e+002
5.323368e+002	1.050971e+002
5.333010e+002	1.058511e+002
5.342653e+002	1.065690e+002
5.352295e+002	1.067241e+002
5.361937e+002	1.059208e+002
5.371580e+002	1.053312e+002
5.381222e+002	1.053118e+002
5.390864e+002	1.055715e+002
5.400507e+002	1.057482e+002
5.410149e+002	1.055801e+002
5.419791e+002	1.051127e+002
5.429434e+002	1.046914e+002
5.439076e+002	1.042396e+002
5.448718e+002	1.034888e+002
5.458361e+002	1.022978e+002
5.468003e+002	1.008387e+002
5.477645e+002	1.004768e+002
5.487288e+002	1.012150e+002
5.496930e+002	1.022417e+002
5.506572e+002	1.034076e+002
5.516215e+002	1.046440e+002
5.525857e+002	1.054330e+002
5.535499e+002	1.055558e+002
5.545142e+002	1.053633e+002
5.554784e+002	1.045176e+002
5.564426e+002	1.034600e+002
5.574069e+002	1.031170e+002
5.583711e+002	1.045487e+002
5.593353e+002	1.061594e+002
5.602996e+002	1.065723e+002
5.612638e+002	1.060775e+002
5.622280e+002	1.052235e+002
5.631923e+002	1.045344e+002
5.641565e+002	1.040075e+002
5.651207e+002	1.038647e+002
5.660850e+002	1.041604e+002
5.670491e+002	1.045649e+002
5.680134e+002	1.048677e+002
5.689776e+002	1.050775e+002
5.699418e+002	1.053772e+002
5.709061e+002	1.059684e+002
5.718703e+002	1.063296e+002
5.728345e+002	1.060658e+002
5.737988e+002	1.052720e+002
5.747630e+002	1.046388e+002
5.757272e+002	1.050697e+002
5.766915e+002	1.056860e+002
5.776557e+002	1.057925e+002
5.786199e+002	1.053997e+002
5.795842e+002	1.048118e+002
5.805484e+002	1.044267e+002
5.815126e+002	1.042749e+002
5.824769e+002	1.043495e+002
5.834411e+002	1.047560e+002
5.844053e+002	1.051875e+002
5.853696e+002	1.052148e+002
5.863338e+002	1.045236e+002
5.872980e+002	1.044207e+002
5.882623e+002	1.055375e+002
5.892265e+002	1.067654e+002
5.901907e+002	1.074158e+002
5.911550e+002	1.073607e+002
5.921192e+002	1.072173e+002
5.930834e+002	1.077032e+002
5.940477e+002	1.082958e+002
5.950119e+002	1.085489e+002
5.959761e+002	1.084447e+002
5.969404e+002	1.083538e+002
5.979046e+002	1.090039e+002
5.988688e+002	1.106676e+002
5.998331e+002	1.112226e+002
6.007973e+002	1.100314e+002
6.017615e+002	1.081196e+002
6.027258e+002	1.068736e+002
6.036900e+002	1.065010e+002
6.046542e+002	1.064228e+002
6.056185e+002	1.064677e+002
6.065827e+002	1.067155e+002
6.075469e+002	1.073958e+002
6.085112e+002	1.085672e+002
6.094754e+002	1.097065e+002
6.104396e+002	1.101257e+002
6.114039e+002	1.102274e+002
6.123681e+002	1.102014e+002
6.133323e+002	1.100809e+002
6.142966e+002	1.098575e+002
6.152608e+002	1.096357e+002
6.162250e+002	1.095768e+002
6.171893e+002	1.093698e+002
6.181535e+002	1.088614e+002
6.191177e+002	1.083302e+002
6.200820e+002	1.081397e+002
6.210462e+002	1.083071e+002
6.220104e+002	1.083102e+002
6.229747e+002	1.079950e+002
6.239389e+002	1.077601e+002
6.249031e+002	1.080510e+002
6.258674e+002	1.089747e+002
6.268316e+002	1.098818e+002
6.277958e+002	1.097812e+002
6.287601e+002	1.091767e+002
6.297243e+002	1.082931e+002
6.306885e+002	1.072814e+002
6.316528e+002	1.064380e+002
6.326170e+002	1.064157e+002
6.335812e+002	1.076500e+002
6.345455e+002	1.087124e+002
6.355097e+002	1.095856e+002
6.364739e+002	1.102103e+002
6.374382e+002	1.105516e+002
6.384024e+002	1.106322e+002
6.393666e+002	1.104735e+002
6.403309e+002	1.100335e+002
6.412951e+002	1.095798e+002
6.422593e+002	1.091033e+002
6.432236e+002	1.086056e+002
6.441878e+002	1.082999e+002
6.451520e+002	1.090276e+002
6.461163e+002	1.101332e+002
6.470805e+002	1.105144e+002
6.480447e+002	1.099929e+002
6.490090e+002	1.091013e+002
6.499732e+002	1.088350e+002
6.509374e+002	1.093525e+002
6.519017e+002	1.097633e+002
6.528659e+002	1.102374e+002
6.538301e+002	1.106430e+002
6.547944e+002	1.107760e+002
6.557586e+002	1.105323e+002
6.567228e+002	1.103745e+002
6.576871e+002	1.107121e+002
6.586513e+002	1.109911e+002
6.596155e+002	1.107745e+002
6.605798e+002	1.101356e+002
6.615440e+002	1.096323e+002
6.625082e+002	1.100111e+002
6.634725e+002	1.109726e+002
6.644367e+002	1.119123e+002
6.654009e+002	1.127670e+002
6.663652e+002	1.132695e+002
6.673294e+002	1.129920e+002
6.682936e+002	1.115330e+002
6.692579e+002	1.103975e+002
6.702221e+002	1.097681e+002
6.711863e+002	1.092759e+002
6.721506e+002	1.086511e+002
6.731148e+002	1.079268e+002
6.740790e+002	1.076274e+002
6.750433e+002	1.084398e+002
6.760075e+002	1.093784e+002
6.769717e+002	1.099882e+002
6.779360e+002	1.102855e+002
6.789002e+002	1.105680e+002
6.798644e+002	1.112060e+002
6.808287e+002	1.119712e+002
6.817929e+002	1.118555e+002
6.827571e+002	1.108702e+002
6.837214e+002	1.097854e+002
6.846856e+002	1.091528e+002
6.856498e+002	1.089688e+002
6.866141e+002	1.091116e+002
6.875783e+002	1.099874e+002
6.885425e+002	1.107431e+002
6.895068e+002	1.111289e+002
6.904710e+002	1.111961e+002
6.914352e+002	1.111417e+002
6.923995e+002	1.110053e+002
6.933637e+002	1.107502e+002
6.943279e+002	1.105003e+002
6.952922e+002	1.102774e+002
6.962564e+002	1.099750e+002
6.972206e+002	1.094991e+002
6.981849e+002	1.089369e+002
6.991491e+002	1.090346e+002
7.001133e+002	1.097191e+002
7.010776e+002	1.102079e+002
7.020418e+002	1.101373e+002
7.030060e+002	1.096413e+002
7.039703e+002	1.092999e+002
7.049345e+002	1.096134e+002
7.058987e+002	1.096896e+002
7.068630e+002	1.087809e+002
7.078272e+002	1.077638e+002
7.087914e+002	1.076853e+002
7.097557e+002	1.090385e+002
7.107199e+002	1.108177e+002
7.116841e+002	1.122231e+002
7.126484e+002	1.131173e+002
7.136126e+002	1.130708e+002
7.145768e+002	1.120359e+002
7.155411e+002	1.104924e+002
7.165053e+002	1.095108e+002
7.174695e+002	1.091003e+002
7.184338e+002	1.091643e+002
7.193980e+002	1.100461e+002
7.203622e+002	1.111718e+002
7.213265e+002	1.120584e+002
7.222907e+002	1.127814e+002
7.232549e+002	1.131014e+002
7.242192e+002	1.123555e+002
7.251834e+002	1.114852e+002
7.261476e+002	1.110235e+002
7.271119e+002	1.110522e+002
7.280761e+002	1.113483e+002
7.290403e+002	1.118083e+002
7.300046e+002	1.122719e+002
7.309688e+002	1.120953e+002
7.319330e+002	1.112876e+002
7.328973e+002	1.105604e+002
7.338615e+002	1.106550e+002
7.348257e+002	1.116860e+002
7.357900e+002	1.123898e+002
7.367542e+002	1.127697e+002
7.377184e+002	1.127663e+002
7.386827e+002	1.122222e+002
7.396469e+002	1.113984e+002
7.406111e+002	1.109251e+002
7.415754e+002	1.112699e+002
7.425396e+002	1.119138e+002
7.435038e+002	1.124706e+002
7.444681e+002	1.128006e+002
7.454323e+002	1.127339e+002
7.463965e+002	1.121799e+002
7.473608e+002	1.112583e+002
7.483250e+002	1.104812e+002
7.492892e+002	1.099218e+002
7.502535e+002	1.098053e+002
7.512177e+002	1.102982e+002
7.521819e+002	1.112539e+002
7.531462e+002	1.123727e+002
7.541104e+002	1.139842e+002
7.550746e+002	1.148892e+002
7.560389e+002	1.148026e+002
7.570031e+002	1.142615e+002
7.579673e+002	1.134359e+002
7.589316e+002	1.124591e+002
7.598958e+002	1.118380e+002
7.608600e+002	1.124739e+002
7.618243e+002	1.135205e+002
7.627885e+002	1.141845e+002
7.637527e+002	1.143469e+002
7.647170e+002	1.141047e+002
7.656812e+002	1.135591e+002
7.666454e+002	1.126443e+002
7.676097e+002	1.121331e+002
7.685739e+002	1.121422e+002
7.695381e+002	1.123676e+002
7.705024e+002	1.127684e+002
7.714666e+002	1.132690e+002
7.724308e+002	1.135139e+002
7.733951e+002	1.129860e+002
7.743593e+002	1.124497e+002
7.753235e+002	1.123603e+002
7.762878e+002	1.126326e+002
7.772520e+002	1.130793e+002
7.782162e+002	1.135610e+002
7.791805e+002	1.140584e+002
7.801447e+002	1.145676e+002
7.811089e+002	1.150218e+002
7.820732e+002	1.152508e+002
7.830374e+002	1.151571e+002
7.840016e+002	1.148072e+002
7.849659e+002	1.143713e+002
7.859301e+002	1.137386e+002
7.868943e+002	1.133519e+002
7.878586e+002	1.132731e+002
7.888228e+002	1.135603e+002
7.897870e+002	1.144487e+002
7.907513e+002	1.158153e+002
7.917155e+002	1.166726e+002
7.926797e+002	1.156517e+002
7.936440e+002	1.142249e+002
7.946082e+002	1.136334e+002
7.955724e+002	1.138966e+002
7.965367e+002	1.145717e+002
7.975009e+002	1.152135e+002
7.984651e+002	1.158006e+002
7.994294e+002	1.156455e+002
8.003936e+002	1.144050e+002
8.013578e+002	1.134105e+002
8.023221e+002	1.132896e+002
8.032863e+002	1.137573e+002
8.042505e+002	1.138814e+002
8.052148e+002	1.132553e+002
8.061790e+002	1.130596e+002
8.071432e+002	1.141420e+002
8.081075e+002	1.154640e+002
8.090717e+002	1.156499e+002
8.100359e+002	1.142372e+002
8.110002e+002	1.124240e+002
8.119644e+002	1.126294e+002
8.129286e+002	1.142013e+002
8.138929e+002	1.149755e+002
8.148571e+002	1.145840e+002
8.158214e+002	1.137860e+002
8.167856e+002	1.136085e+002
8.177498e+002	1.142534e+002
8.187141e+002	1.148195e+002
8.196783e+002	1.156144e+002
8.206425e+002	1.159381e+002
8.216068e+002	1.150724e+002
8.225710e+002	1.135100e+002
8.235352e+002	1.127635e+002
8.244995e+002	1.140128e+002
8.254637e+002	1.155534e+002
8.264279e+002	1.155895e+002
8.273922e+002	1.147120e+002
8.283564e+002	1.139726e+002
8.293206e+002	1.139929e+002
8.302849e+002	1.145662e+002
8.312491e+002	1.148451e+002
8.322133e+002	1.148668e+002
8.331776e+002	1.144908e+002
8.341418e+002	1.130929e+002
8.351060e+002	1.115518e+002
8.360703e+002	1.109850e+002
8.370345e+002	1.116205e+002
8.379987e+002	1.122757e+002
8.389630e+002	1.125721e+002
8.399272e+002	1.127125e+002
8.408914e+002	1.127333e+002
8.418557e+002	1.127224e+002
8.428199e+002	1.128568e+002
8.437841e+002	1.133300e+002
8.447484e+002	1.139361e+002
8.457126e+002	1.138068e+002
8.466768e+002	1.129974e+002
8.476411e+002	1.123798e+002
8.486053e+002	1.125498e+002
8.495695e+002	1.132914e+002
8.505338e+002	1.135042e+002
8.514980e+002	1.126051e+002
8.524622e+002	1.121018e+002
8.534265e+002	1.124275e+002
8.543907e+002	1.127987e+002
8.553549e+002	1.124381e+002
8.563192e+002	1.112792e+002
8.572834e+002	1.103161e+002
8.582476e+002	1.106575e+002
8.592119e+002	1.114829e+002
8.601761e+002	1.119082e+002
8.611403e+002	1.119305e+002
8.621046e+002	1.118873e+002
8.630688e+002	1.120867e+002
8.640330e+002	1.124707e+002
8.649973e+002	1.124831e+002
8.659615e+002	1.120605e+002
8.669257e+002	1.116182e+002
8.678900e+002	1.110397e+002
8.688542e+002	1.106227e+002
8.698184e+002	1.109593e+002
8.707827e+002	1.123759e+002
8.717469e+002	1.134375e+002
8.727111e+002	1.132217e+002
8.736754e+002	1.126739e+002
8.746396e+002	1.125063e+002
8.756038e+002	1.127843e+002
8.765681e+002	1.130201e+002
8.775323e+002	1.125935e+002
8.784965e+002	1.116267e+002
8.794608e+002	1.114701e+002
8.804250e+002	1.123077e+002
8.813892e+002	1.131764e+002
8.823535e+002	1.134297e+002
8.833177e+002	1.131749e+002
8.842819e+002	1.131896e+002
8.852462e+002	1.138313e+002
8.862104e+002	1.141614e+002
8.871746e+002	1.135602e+002
8.881389e+002	1.128908e+002
8.891031e+002	1.131714e+002
8.900673e+002	1.145736e+002
8.910316e+002	1.159614e+002
8.919958e+002	1.158106e+002
8.929600e+002	1.147814e+002
8.939243e+002	1.143485e+002
8.948885e+002	1.146332e+002
8.958527e+002	1.151335e+002
8.968170e+002	1.153710e+002
8.977812e+002	1.153097e+002
8.987454e+002	1.151905e+002
8.997097e+002	1.144720e+002
9.006739e+002	1.143599e+002
9.016381e+002	1.156339e+002
9.026024e+002	1.174920e+002
9.035666e+002	1.188328e+002
9.045308e+002	1.192487e+002
9.054951e+002	1.192998e+002
9.064593e+002	1.192778e+002
9.074235e+002	1.191469e+002
9.083878e+002	1.190259e+002
9.093520e+002	1.189885e+002
9.103162e+002	1.189476e+002
9.112805e+002	1.187010e+002
9.122447e+002	1.181334e+002
9.132089e+002	1.178798e+002
9.141732e+002	1.183154e+002
9.151374e+002	1.186061e+002
9.161016e+002	1.182857e+002
9.170659e+002	1.177832e+002
9.180301e+002	1.180032e+002
9.189943e+002	1.193320e+002
9.199586e+002	1.202337e+002
9.209228e+002	1.199810e+002
9.218870e+002	1.193659e+002
9.228513e+002	1.186812e+002
9.238155e+002	1.180842e+002
9.247797e+002	1.177681e+002
9.257440e+002	1.179821e+002
9.267082e+002	1.186767e+002
9.276724e+002	1.194561e+002
9.286367e+002	1.204624e+002
9.296009e+002	1.210267e+002
9.305651e+002	1.204959e+002
9.315294e+002	1.192823e+002
9.324936e+002	1.187242e+002
9.334578e+002	1.191611e+002
9.344221e+002	1.197203e+002
9.353863e+002	1.202446e+002
9.363505e+002	1.206373e+002
9.373148e+002	1.208988e+002
9.382790e+002	1.209664e+002
9.392432e+002	1.205749e+002
9.402075e+002	1.192684e+002
9.411717e+002	1.179366e+002
9.421359e+002	1.188923e+002
9.431002e+002	1.217373e+002
9.440644e+002	1.242535e+002
9.450286e+002	1.252450e+002
9.459929e+002	1.250811e+002
9.469571e+002	1.249654e+002
9.479213e+002	1.250292e+002
9.488856e+002	1.248969e+002
9.498498e+002	1.239269e+002
9.508140e+002	1.231452e+002
9.517783e+002	1.236038e+002
9.527425e+002	1.251394e+002
9.537067e+002	1.264209e+002
9.546710e+002	1.264314e+002
9.556352e+002	1.257796e+002
9.565994e+002	1.253068e+002
9.575637e+002	1.250025e+002
9.585279e+002	1.249447e+002
9.594921e+002	1.252171e+002
9.604564e+002	1.257191e+002
9.614206e+002	1.260765e+002
9.623848e+002	1.260718e+002
9.633491e+002	1.262810e+002
9.643133e+002	1.269379e+002
9.652775e+002	1.273786e+002
9.662418e+002	1.270070e+002
9.672060e+002	1.261583e+002
9.681702e+002	1.260756e+002
9.691345e+002	1.276717e+002
9.700987e+002	1.293908e+002
9.710629e+002	1.298857e+002
9.720272e+002	1.295642e+002
9.729914e+002	1.288306e+002
9.739556e+002	1.279487e+002
9.749199e+002	1.272982e+002
9.758841e+002	1.275853e+002
9.768483e+002	1.291393e+002
9.778126e+002	1.303748e+002
9.787768e+002	1.311411e+002
9.797410e+002	1.316948e+002
9.807053e+002	1.321950e+002
9.816695e+002	1.325663e+002
9.826337e+002	1.325527e+002
9.835980e+002	1.319681e+002
9.845622e+002	1.315803e+002
9.855264e+002	1.316149e+002
9.864907e+002	1.319033e+002
9.874549e+002	1.324122e+002
9.884191e+002	1.330637e+002
9.893834e+002	1.336942e+002
9.903476e+002	1.341424e+002
9.913118e+002	1.345007e+002
9.922761e+002	1.354036e+002
9.932403e+002	1.372991e+002
9.942045e+002	1.386393e+002
9.951688e+002	1.384695e+002
9.961330e+002	1.374570e+002
9.970972e+002	1.369511e+002
9.980615e+002	1.371244e+002
9.990257e+002	1.373995e+002
9.999899e+002	1.376908e+002
1.000954e+003	1.379856e+002
1.001918e+003	1.383103e+002
1.002883e+003	1.387144e+002
1.003847e+003	1.391984e+002
1.004811e+003	1.397196e+002
1.005775e+003	1.402925e+002
1.006740e+003	1.412658e+002
1.007704e+003	1.426153e+002
1.008668e+003	1.432462e+002
1.009632e+003	1.424458e+002
1.010596e+003	1.414054e+002
1.011561e+003	1.418347e+002
1.012525e+003	1.439566e+002
1.013489e+003	1.454281e+002
1.014453e+003	1.444263e+002
1.015418e+003	1.435990e+002
1.016382e+003	1.440881e+002
1.017346e+003	1.454861e+002
1.018310e+003	1.471055e+002
1.019275e+003	1.485011e+002
1.020239e+003	1.494739e+002
1.021203e+003	1.497936e+002
1.022167e+003	1.495331e+002
1.023132e+003	1.490683e+002
1.024096e+003	1.484223e+002
1.025060e+003	1.479024e+002
1.026024e+003	1.474218e+002
1.026989e+003	1.469446e+002
1.027953e+003	1.473391e+002
1.028917e+003	1.494707e+002
1.029881e+003	1.513181e+002
1.030845e+003	1.525731e+002
1.031810e+003	1.534489e+002
1.032774e+003	1.538133e+002
1.033738e+003	1.537648e+002
1.034702e+003	1.538714e+002
1.035667e+003	1.548086e+002
1.036631e+003	1.562180e+002
1.037595e+003	1.567798e+002
1.038559e+003	1.565500e+002
1.039524e+003	1.561286e+002
1.040488e+003	1.554828e+002
1.041452e+003	1.548925e+002
1.042416e+003	1.551594e+002
1.043380e+003	1.567378e+002
1.044345e+003	1.581546e+002
1.045309e+003	1.591279e+002
1.046273e+003	1.598419e+002
1.047237e+003	1.601898e+002
1.048202e+003	1.603980e+002
1.049166e+003	1.608561e+002
1.050130e+003	1.617310e+002
1.051094e+003	1.626325e+002
1.052059e+003	1.629135e+002
1.053023e+003	1.627487e+002
1.053987e+003	1.627394e+002
1.054951e+003	1.629745e+002
1.055916e+003	1.632793e+002
1.056880e+003	1.633873e+002
1.057844e+003	1.633421e+002
1.058808e+003	1.638852e+002
1.059772e+003	1.655836e+002
1.060737e+003	1.671961e+002
1.061701e+003	1.686312e+002
1.062665e+003	1.696095e+002
1.063629e+003	1.696707e+002
1.064594e+003	1.690200e+002
1.065558e+003	1.685009e+002
1.066522e+003	1.687145e+002
1.067486e+003	1.695715e+002
1.068450e+003	1.712109e+002
1.069415e+003	1.734865e+002
1.070379e+003	1.754252e+002
1.071343e+003	1.766773e+002
1.072307e+003	1.772925e+002
1.073272e+003	1.770513e+002
1.074236e+003	1.754905e+002
1.075200e+003	1.752871e+002
1.076164e+003	1.786993e+002
1.077129e+003	1.815919e+002
1.078093e+003	1.821372e+002
1.079057e+003	1.813712e+002
1.080021e+003	1.807297e+002
1.080985e+003	1.808017e+002
1.081950e+003	1.814580e+002
1.082914e+003	1.827701e+002
1.083878e+003	1.845337e+002
1.084842e+003	1.858456e+002
1.085807e+003	1.865573e+002
1.086771e+003	1.867585e+002
1.087735e+003	1.864711e+002
1.088699e+003	1.859276e+002
1.089664e+003	1.856935e+002
1.090628e+003	1.859666e+002
1.091592e+003	1.861770e+002
1.092556e+003	1.853091e+002
1.093521e+003	1.848790e+002
1.094485e+003	1.864594e+002
1.095449e+003	1.893312e+002
1.096413e+003	1.915903e+002
1.097377e+003	1.920903e+002
1.098342e+003	1.915666e+002
1.099306e+003	1.911320e+002
1.100270e+003	1.907940e+002
1.101234e+003	1.909520e+002
1.102199e+003	1.918439e+002
1.103163e+003	1.932943e+002
1.104127e+003	1.952242e+002
1.105091e+003	1.974316e+002
1.106056e+003	1.990837e+002
1.107020e+003	2.001998e+002
1.107984e+003	2.009456e+002
1.108948e+003	2.008536e+002
1.109912e+003	2.010090e+002
1.110877e+003	2.023029e+002
1.111841e+003	2.043655e+002
1.112805e+003	2.061801e+002
1.113769e+003	2.072095e+002
1.114734e+003	2.077072e+002
1.115698e+003	2.075056e+002
1.116662e+003	2.065862e+002
1.117626e+003	2.063143e+002
1.118591e+003	2.070856e+002
1.119555e+003	2.082534e+002
1.120519e+003	2.093382e+002
1.121483e+003	2.104042e+002
1.122448e+003	2.112090e+002
1.123412e+003	2.111593e+002
1.124376e+003	2.114729e+002
1.125340e+003	2.133761e+002
1.126304e+003	2.155137e+002
1.127269e+003	2.161910e+002
1.128233e+003	2.153127e+002
1.129197e+003	2.142589e+002
1.130161e+003	2.144000e+002
1.131126e+003	2.157038e+002
1.132090e+003	2.176711e+002
1.133054e+003	2.203258e+002
1.134018e+003	2.224345e+002
1.134983e+003	2.234649e+002
1.135947e+003	2.238230e+002
1.136911e+003	2.239283e+002
1.137875e+003	2.239458e+002
1.138839e+003	2.243619e+002
1.139804e+003	2.253391e+002
1.140768e+003	2.265199e+002
1.141732e+003	2.282103e+002
1.142696e+003	2.297938e+002
1.143661e+003	2.302100e+002
1.144625e+003	2.294678e+002
1.145589e+003	2.288296e+002
1.146553e+003	2.297086e+002
1.147518e+003	2.319201e+002
1.148482e+003	2.334780e+002
1.149446e+003	2.341507e+002
1.150410e+003	2.351095e+002
1.151375e+003	2.363001e+002
1.152339e+003	2.375081e+002
1.153303e+003	2.387527e+002
1.154267e+003	2.401819e+002
1.155231e+003	2.419436e+002
1.156196e+003	2.446941e+002
1.157160e+003	2.469397e+002
1.158124e+003	2.465653e+002
1.159088e+003	2.452398e+002
1.160053e+003	2.453242e+002
1.161017e+003	2.472122e+002
1.161981e+003	2.494906e+002
1.162945e+003	2.505928e+002
1.163910e+003	2.505170e+002
1.164874e+003	2.502471e+002
1.165838e+003	2.495178e+002
1.166802e+003	2.499426e+002
1.167766e+003	2.524099e+002
1.168731e+003	2.548428e+002
1.169695e+003	2.553468e+002
1.170659e+003	2.543208e+002
1.171623e+003	2.539442e+002
1.172588e+003	2.554365e+002
1.173552e+003	2.575215e+002
1.174516e+003	2.580919e+002
1.175480e+003	2.580351e+002
1.176445e+003	2.593434e+002
1.177409e+003	2.623126e+002
1.178373e+003	2.650028e+002
1.179337e+003	2.654862e+002
1.180302e+003	2.641920e+002
1.181266e+003	2.639417e+002
1.182230e+003	2.652409e+002
1.183194e+003	2.662533e+002
1.184158e+003	2.666990e+002
1.185123e+003	2.672191e+002
1.186087e+003	2.679144e+002
1.187051e+003	2.690623e+002
1.188015e+003	2.713553e+002
1.188980e+003	2.750702e+002
1.189944e+003	2.785783e+002
1.190908e+003	2.796925e+002
1.191872e+003	2.794620e+002
1.192837e+003	2.803932e+002
1.193801e+003	2.826508e+002
1.194765e+003	2.848686e+002
1.195729e+003	2.860473e+002
1.196693e+003	2.863927e+002
1.197658e+003	2.867169e+002
1.198622e+003	2.871664e+002
1.199586e+003	2.875345e+002
1.200550e+003	2.870803e+002
1.201515e+003	2.870955e+002
1.202479e+003	2.885340e+002
1.203443e+003	2.908784e+002
1.204407e+003	2.932350e+002
1.205372e+003	2.951763e+002
1.206336e+003	2.970036e+002
1.207300e+003	2.992517e+002
1.208264e+003	3.016362e+002
1.209229e+003	3.020042e+002
1.210193e+003	2.999714e+002
1.211157e+003	2.995260e+002
1.212121e+003	3.028236e+002
1.213085e+003	3.073447e+002
1.214050e+003	3.101387e+002
1.215014e+003	3.111262e+002
1.215978e+003	3.115233e+002
1.216942e+003	3.112773e+002
1.217907e+003	3.115759e+002
1.218871e+003	3.131071e+002
1.219835e+003	3.152888e+002
1.220799e+003	3.178885e+002
1.221764e+003	3.206195e+002
1.222728e+003	3.226733e+002
1.223692e+003	3.232492e+002
1.224656e+003	3.229365e+002
1.225620e+003	3.242908e+002
1.226585e+003	3.281140e+002
1.227549e+003	3.307138e+002
1.228513e+003	3.318929e+002
1.229477e+003	3.324923e+002
1.230442e+003	3.327991e+002
1.231406e+003	3.333004e+002
1.232370e+003	3.346593e+002
1.233334e+003	3.369348e+002
1.234299e+003	3.392023e+002
1.235263e+003	3.403869e+002
1.236227e+003	3.413069e+002
1.237191e+003	3.435011e+002
1.238156e+003	3.468360e+002
1.239120e+003	3.499503e+002
1.240084e+003	3.520811e+002
1.241048e+003	3.537385e+002
1.242012e+003	3.560194e+002
1.242977e+003	3.591288e+002
1.243941e+003	3.609994e+002
1.244905e+003	3.599468e+002
1.245869e+003	3.596063e+002
1.246834e+003	3.609424e+002
1.247798e+003	3.633698e+002
1.248762e+003	3.667302e+002
1.249726e+003	3.706714e+002
1.250691e+003	3.743183e+002
1.251655e+003	3.769718e+002
1.252619e+003	3.786688e+002
1.253583e+003	3.794394e+002
1.254547e+003	3.794227e+002
1.255512e+003	3.807500e+002
1.256476e+003	3.845064e+002
1.257440e+003	3.884585e+002
1.258404e+003	3.903427e+002
1.259369e+003	3.908264e+002
1.260333e+003	3.928881e+002
1.261297e+003	3.976470e+002
1.262261e+003	4.016244e+002
1.263226e+003	4.023390e+002
1.264190e+003	4.025823e+002
1.265154e+003	4.038867e+002
1.266118e+003	4.060761e+002
1.267083e+003	4.086146e+002
1.268047e+003	4.111074e+002
1.269011e+003	4.132119e+002
1.269975e+003	4.145213e+002
1.270939e+003	4.149929e+002
1.271904e+003	4.158639e+002
1.272868e+003	4.170254e+002
1.273832e+003	4.198554e+002
1.274796e+003	4.259409e+002
1.275761e+003	4.316500e+002
1.276725e+003	4.339232e+002
1.277689e+003	4.338296e+002
1.278653e+003	4.347642e+002
1.279618e+003	4.380949e+002
1.280582e+003	4.417667e+002
1.281546e+003	4.433446e+002
1.282510e+003	4.437252e+002
1.283474e+003	4.448690e+002
1.284439e+003	4.470616e+002
1.285403e+003	4.501855e+002
1.286367e+003	4.543383e+002
1.287331e+003	4.586363e+002
1.288296e+003	4.617668e+002
1.289260e+003	4.637811e+002
1.290224e+003	4.649837e+002
1.291188e+003	4.643393e+002
1.292153e+003	4.644194e+002
1.293117e+003	4.663014e+002
1.294081e+003	4.690932e+002
1.295045e+003	4.720768e+002
1.296010e+003	4.751173e+002
1.296974e+003	4.784745e+002
1.297938e+003	4.821596e+002
1.298902e+003	4.853998e+002
1.299866e+003	4.868541e+002
1.300831e+003	4.868979e+002
1.301795e+003	4.887388e+002
1.302759e+003	4.924183e+002
1.303723e+003	4.959430e+002
1.304688e+003	4.984933e+002
1.305652e+003	4.998836e+002
1.306616e+003	5.001721e+002
1.307580e+003	5.002245e+002
1.308545e+003	5.019682e+002
1.309509e+003	5.065221e+002
1.310473e+003	5.112997e+002
1.311437e+003	5.129348e+002
1.312401e+003	5.127572e+002
1.313366e+003	5.137436e+002
1.314330e+003	5.166742e+002
1.315294e+003	5.192874e+002
1.316258e+003	5.189327e+002
1.317223e+003	5.166630e+002
1.318187e+003	5.173408e+002
1.319151e+003	5.222330e+002
1.320115e+003	5.263837e+002
1.321080e+003	5.286052e+002
1.322044e+003	5.297776e+002
1.323008e+003	5.298609e+002
1.323972e+003	5.297207e+002
1.324937e+003	5.300416e+002
1.325901e+003	5.312940e+002
1.326865e+003	5.341221e+002
1.327829e+003	5.389031e+002
1.328793e+003	5.440233e+002
1.329758e+003	5.457608e+002
1.330722e+003	5.434353e+002
1.331686e+003	5.422924e+002
1.332650e+003	5.425720e+002
1.333615e+003	5.436245e+002
1.334579e+003	5.455213e+002
1.335543e+003	5.474556e+002
1.336507e+003	5.484213e+002
1.337472e+003	5.484844e+002
1.338436e+003	5.483250e+002
1.339400e+003	5.481768e+002
1.340364e+003	5.480463e+002
1.341328e+003	5.476345e+002
1.342293e+003	5.468766e+002
1.343257e+003	5.458464e+002
1.344221e+003	5.447839e+002
1.345185e+003	5.448406e+002
1.346150e+003	5.476053e+002
1.347114e+003	5.516179e+002
1.348078e+003	5.515125e+002
1.349042e+003	5.455645e+002
1.350007e+003	5.422258e+002
1.350971e+003	5.448559e+002
1.351935e+003	5.474723e+002
1.352899e+003	5.488041e+002
1.353864e+003	5.490602e+002
1.354828e+003	5.476902e+002
1.355792e+003	5.451749e+002
1.356756e+003	5.436896e+002
1.357720e+003	5.449728e+002
1.358685e+003	5.475955e+002
1.359649e+003	5.478324e+002
1.360613e+003	5.452223e+002
1.361577e+003	5.429243e+002
1.362542e+003	5.410351e+002
1.363506e+003	5.392151e+002
1.364470e+003	5.375801e+002
1.365434e+003	5.356086e+002
1.366399e+003	5.322904e+002
1.367363e+003	5.281870e+002
1.368327e+003	5.259179e+002
1.369291e+003	5.268564e+002
1.370255e+003	5.285156e+002
1.371220e+003	5.278934e+002
1.372184e+003	5.256132e+002
1.373148e+003	5.232834e+002
1.374112e+003	5.213246e+002
1.375077e+003	5.197922e+002
1.376041e+003	5.184981e+002
1.377005e+003	5.174603e+002
1.377969e+003	5.174628e+002
1.378934e+003	5.186332e+002
1.379898e+003	5.176036e+002
1.380862e+003	5.120646e+002
1.381826e+003	5.073232e+002
1.382791e+003	5.067627e+002
1.383755e+003	5.068833e+002
1.384719e+003	5.044122e+002
1.385683e+003	5.000833e+002
1.386647e+003	4.966549e+002
1.387612e+003	4.955274e+002
1.388576e+003	4.957512e+002
1.389540e+003	4.956993e+002
1.390504e+003	4.949886e+002
1.391469e+003	4.935053e+002
1.392433e+003	4.912699e+002
1.393397e+003	4.886742e+002
1.394361e+003	4.860153e+002
1.395326e+003	4.837460e+002
1.396290e+003	4.810293e+002
1.397254e+003	4.783753e+002
1.398218e+003	4.776954e+002
1.399182e+003	4.791039e+002
1.400147e+003	4.793598e+002
1.401111e+003	4.757189e+002
1.402075e+003	4.706478e+002
1.403039e+003	4.696280e+002
1.404004e+003	4.719607e+002
1.404968e+003	4.726868e+002
1.405932e+003	4.701042e+002
1.406896e+003	4.668058e+002
1.407861e+003	4.655586e+002
1.408825e+003	4.655681e+002
1.409789e+003	4.641558e+002
1.410753e+003	4.607479e+002
1.411718e+003	4.572224e+002
1.412682e+003	4.540388e+002
1.413646e+003	4.511683e+002
1.414610e+003	4.493202e+002
1.415574e+003	4.483965e+002
1.416539e+003	4.475229e+002
1.417503e+003	4.463053e+002
1.418467e+003	4.452216e+002
1.419431e+003	4.447734e+002
1.420396e+003	4.446584e+002
1.421360e+003	4.444340e+002
1.422324e+003	4.441794e+002
1.423288e+003	4.426410e+002
1.424253e+003	4.391071e+002
1.425217e+003	4.358387e+002
1.426181e+003	4.328359e+002
1.427145e+003	4.306664e+002
1.428109e+003	4.299618e+002
1.429074e+003	4.301897e+002
1.430038e+003	4.306380e+002
1.431002e+003	4.309965e+002
1.431966e+003	4.310998e+002
1.432931e+003	4.305927e+002
1.433895e+003	4.291933e+002
1.434859e+003	4.270484e+002
1.435823e+003	4.242144e+002
1.436788e+003	4.225551e+002
1.437752e+003	4.220975e+002
1.438716e+003	4.219379e+002
1.439680e+003	4.223197e+002
1.440645e+003	4.227548e+002
1.441609e+003	4.225752e+002
1.442573e+003	4.217540e+002
1.443537e+003	4.205781e+002
1.444501e+003	4.190614e+002
1.445466e+003	4.174704e+002
1.446430e+003	4.165936e+002
1.447394e+003	4.165727e+002
1.448358e+003	4.159132e+002
1.449323e+003	4.138333e+002
1.450287e+003	4.121525e+002
1.451251e+003	4.121217e+002
1.452215e+003	4.126105e+002
1.453180e+003	4.127653e+002
1.454144e+003	4.125777e+002
1.455108e+003	4.118990e+002
1.456072e+003	4.105351e+002
1.457036e+003	4.087766e+002
1.458001e+003	4.062845e+002
1.458965e+003	4.045602e+002
1.459929e+003	4.062155e+002
1.460893e+003	4.096745e+002
1.461858e+003	4.110066e+002
1.462822e+003	4.094183e+002
1.463786e+003	4.076045e+002
1.464750e+003	4.073495e+002
1.465715e+003	4.081315e+002
1.466679e+003	4.093249e+002
1.467643e+003	4.109716e+002
1.468607e+003	4.111167e+002
1.469572e+003	4.084305e+002
1.470536e+003	4.060695e+002
1.471500e+003	4.059612e+002
1.472464e+003	4.061181e+002
1.473428e+003	4.049329e+002
1.474393e+003	4.034307e+002
1.475357e+003	4.036905e+002
1.476321e+003	4.062494e+002
1.477285e+003	4.094320e+002
1.478250e+003	4.115229e+002
1.479214e+003	4.122607e+002
1.480178e+003	4.109002e+002
1.481142e+003	4.060834e+002
1.482107e+003	4.041499e+002
1.483071e+003	4.082345e+002
1.484035e+003	4.115620e+002
1.484999e+003	4.117183e+002
1.485964e+003	4.105113e+002
1.486928e+003	4.095305e+002
1.487892e+003	4.090447e+002
1.488856e+003	4.088366e+002
1.489820e+003	4.087630e+002
1.490785e+003	4.085490e+002
1.491749e+003	4.078004e+002
1.492713e+003	4.069114e+002
1.493677e+003	4.074740e+002
1.494642e+003	4.101729e+002
1.495606e+003	4.116848e+002
1.496570e+003	4.111251e+002
1.497534e+003	4.104496e+002
1.498499e+003	4.111644e+002
1.499463e+003	4.124180e+002
1.500427e+003	4.126349e+002
1.501391e+003	4.118383e+002
1.502355e+003	4.115242e+002
1.503320e+003	4.125192e+002
1.504284e+003	4.139652e+002
1.505248e+003	4.147691e+002
1.506212e+003	4.150585e+002
1.507177e+003	4.151844e+002
1.508141e+003	4.149682e+002
1.509105e+003	4.157770e+002
1.510069e+003	4.189714e+002
1.511034e+003	4.217476e+002
1.511998e+003	4.213896e+002
1.512962e+003	4.193378e+002
1.513926e+003	4.184496e+002
1.514891e+003	4.191782e+002
1.515855e+003	4.204278e+002
1.516819e+003	4.218741e+002
1.517783e+003	4.232666e+002
1.518747e+003	4.239292e+002
1.519712e+003	4.242021e+002
1.520676e+003	4.251439e+002
1.521640e+003	4.267724e+002
1.522604e+003	4.288623e+002
1.523569e+003	4.318165e+002
1.524533e+003	4.339807e+002
1.525497e+003	4.336829e+002
1.526461e+003	4.322187e+002
1.527426e+003	4.324657e+002
1.528390e+003	4.349392e+002
1.529354e+003	4.376477e+002
1.530318e+003	4.389598e+002
1.531282e+003	4.394780e+002
1.532247e+003	4.404493e+002
1.533211e+003	4.420161e+002
1.534175e+003	4.444025e+002
1.535139e+003	4.476105e+002
1.536104e+003	4.501820e+002
1.537068e+003	4.514195e+002
1.538032e+003	4.519339e+002
1.538996e+003	4.516156e+002
1.539961e+003	4.508615e+002
1.540925e+003	4.524337e+002
1.541889e+003	4.571006e+002
1.542853e+003	4.604659e+002
1.543818e+003	4.601539e+002
1.544782e+003	4.595428e+002
1.545746e+003	4.612281e+002
1.546710e+003	4.638700e+002
1.547674e+003	4.656837e+002
1.548639e+003	4.668893e+002
1.549603e+003	4.690462e+002
1.550567e+003	4.729162e+002
1.551531e+003	4.771424e+002
1.552496e+003	4.798910e+002
1.553460e+003	4.811712e+002
1.554424e+003	4.824923e+002
1.555388e+003	4.845538e+002
1.556353e+003	4.866806e+002
1.557317e+003	4.879521e+002
1.558281e+003	4.897556e+002
1.559245e+003	4.930996e+002
1.560209e+003	4.967495e+002
1.561174e+003	4.994832e+002
1.562138e+003	5.014391e+002
1.563102e+003	5.035363e+002
1.564066e+003	5.061610e+002
1.565031e+003	5.085272e+002
1.565995e+003	5.096097e+002
1.566959e+003	5.098406e+002
1.567923e+003	5.109634e+002
1.568888e+003	5.130567e+002
1.569852e+003	5.147743e+002
1.570816e+003	5.154911e+002
1.571780e+003	5.160175e+002
1.572745e+003	5.166773e+002
1.573709e+003	5.182458e+002
1.574673e+003	5.215631e+002
1.575637e+003	5.257640e+002
1.576601e+003	5.290759e+002
1.577566e+003	5.308126e+002
1.578530e+003	5.319061e+002
1.579494e+003	5.333560e+002
1.580458e+003	5.348605e+002
1.581423e+003	5.355117e+002
1.582387e+003	5.354448e+002
1.583351e+003	5.350740e+002
1.584315e+003	5.337657e+002
1.585280e+003	5.335114e+002
1.586244e+003	5.352847e+002
1.587208e+003	5.368203e+002
1.588172e+003	5.365522e+002
1.589136e+003	5.350952e+002
1.590101e+003	5.339982e+002
1.591065e+003	5.338157e+002
1.592029e+003	5.333704e+002
1.592993e+003	5.311934e+002
1.593958e+003	5.279627e+002
1.594922e+003	5.263224e+002
1.595886e+003	5.265929e+002
1.596850e+003	5.251855e+002
1.597815e+003	5.218294e+002
1.598779e+003	5.188144e+002
1.599743e+003	5.158646e+002
1.600707e+003	5.125441e+002
1.601672e+003	5.091231e+002
1.602636e+003	5.056123e+002
1.603600e+003	5.020938e+002
1.604564e+003	4.986142e+002
1.605528e+003	4.948394e+002
1.606493e+003	4.903113e+002
1.607457e+003	4.855484e+002
1.608421e+003	4.819439e+002
1.609385e+003	4.796040e+002
1.610350e+003	4.756975e+002
1.611314e+003	4.693974e+002
1.612278e+003	4.631584e+002
1.613242e+003	4.571447e+002
1.614207e+003	4.514298e+002
1.615171e+003	4.468847e+002
1.616135e+003	4.422115e+002
1.617099e+003	4.360021e+002
1.618063e+003	4.285567e+002
1.619028e+003	4.209391e+002
1.619992e+003	4.136587e+002
1.620956e+003	4.067306e+002
1.621920e+003	4.002406e+002
1.622885e+003	3.940626e+002
1.623849e+003	3.879861e+002
1.624813e+003	3.821665e+002
1.625777e+003	3.754814e+002
1.626742e+003	3.666888e+002
1.627706e+003	3.588867e+002
1.628670e+003	3.537908e+002
1.629634e+003	3.496957e+002
1.630599e+003	3.462706e+002
1.631563e+003	3.424452e+002
1.632527e+003	3.362274e+002
1.633491e+003	3.276613e+002
1.634455e+003	3.194273e+002
1.635420e+003	3.135312e+002
1.636384e+003	3.091270e+002
1.637348e+003	3.042164e+002
1.638312e+003	2.986509e+002
1.639277e+003	2.942745e+002
1.640241e+003	2.916451e+002
1.641205e+003	2.877646e+002
1.642169e+003	2.810396e+002
1.643134e+003	2.753000e+002
1.644098e+003	2.727101e+002
1.645062e+003	2.707217e+002
1.646026e+003	2.667981e+002
1.646990e+003	2.615062e+002
1.647955e+003	2.570582e+002
1.648919e+003	2.543377e+002
1.649883e+003	2.520300e+002
1.650847e+003	2.488353e+002
1.651812e+003	2.449119e+002
1.652776e+003	2.406059e+002
1.653740e+003	2.359692e+002
1.654704e+003	2.327507e+002
1.655669e+003	2.315787e+002
1.656633e+003	2.301761e+002
1.657597e+003	2.273351e+002
1.658561e+003	2.240858e+002
1.659526e+003	2.216729e+002
1.660490e+003	2.195113e+002
1.661454e+003	2.165049e+002
1.662418e+003	2.126556e+002
1.663382e+003	2.085906e+002
1.664347e+003	2.043245e+002
1.665311e+003	2.005797e+002
1.666275e+003	1.985244e+002
1.667239e+003	1.975110e+002
1.668204e+003	1.958506e+002
1.669168e+003	1.936340e+002
1.670132e+003	1.914106e+002
1.671096e+003	1.890421e+002
1.672061e+003	1.871891e+002
1.673025e+003	1.867467e+002
1.673989e+003	1.863917e+002
1.674953e+003	1.846958e+002
1.675917e+003	1.819999e+002
1.676882e+003	1.787374e+002
1.677846e+003	1.749147e+002
1.678810e+003	1.718934e+002
1.679774e+003	1.705165e+002
1.680739e+003	1.700830e+002
1.681703e+003	1.705881e+002
1.682667e+003	1.712174e+002
1.683631e+003	1.698448e+002
1.684596e+003	1.665728e+002
1.685560e+003	1.641688e+002
1.686524e+003	1.637346e+002
1.687488e+003	1.635396e+002
1.688453e+003	1.621119e+002
1.689417e+003	1.600404e+002
1.690381e+003	1.586442e+002
1.691345e+003	1.577924e+002
1.692309e+003	1.564542e+002
1.693274e+003	1.542226e+002
1.694238e+003	1.524121e+002
1.695202e+003	1.516214e+002
1.696166e+003	1.510926e+002
1.697131e+003	1.503598e+002
1.698095e+003	1.496290e+002
1.699059e+003	1.494479e+002
1.700023e+003	1.496871e+002
1.700988e+003	1.491571e+002
1.701952e+003	1.472372e+002
1.702916e+003	1.449542e+002
1.703880e+003	1.434040e+002
1.704844e+003	1.425525e+002
1.705809e+003	1.422054e+002
1.706773e+003	1.425628e+002
1.707737e+003	1.418380e+002
1.708701e+003	1.385821e+002
1.709666e+003	1.363835e+002
1.710630e+003	1.369237e+002
1.711594e+003	1.378000e+002
1.712558e+003	1.373574e+002
1.713523e+003	1.361587e+002
1.714487e+003	1.350896e+002
1.715451e+003	1.342845e+002
1.716415e+003	1.335664e+002
1.717380e+003	1.329005e+002
1.718344e+003	1.321894e+002
1.719308e+003	1.311900e+002
1.720272e+003	1.301149e+002
1.721236e+003	1.299572e+002
1.722201e+003	1.309254e+002
1.723165e+003	1.315166e+002
1.724129e+003	1.319111e+002
1.725093e+003	1.318781e+002
1.726058e+003	1.310926e+002
1.727022e+003	1.301163e+002
1.727986e+003	1.291846e+002
1.728950e+003	1.283603e+002
1.729915e+003	1.278268e+002
1.730879e+003	1.274695e+002
1.731843e+003	1.266228e+002
1.732807e+003	1.249647e+002
1.733771e+003	1.235834e+002
1.734736e+003	1.239324e+002
1.735700e+003	1.253395e+002
1.736664e+003	1.255149e+002
1.737628e+003	1.243926e+002
1.738593e+003	1.240762e+002
1.739557e+003	1.251494e+002
1.740521e+003	1.255119e+002
1.741485e+003	1.240689e+002
1.742450e+003	1.222822e+002
1.743414e+003	1.206381e+002
1.744378e+003	1.195397e+002
1.745342e+003	1.200501e+002
1.746307e+003	1.217615e+002
1.747271e+003	1.225727e+002
1.748235e+003	1.218124e+002
1.749199e+003	1.206823e+002
1.750163e+003	1.197046e+002
1.751128e+003	1.189715e+002
1.752092e+003	1.186775e+002
1.753056e+003	1.187893e+002
1.754020e+003	1.193528e+002
1.754985e+003	1.203250e+002
1.755949e+003	1.208316e+002
1.756913e+003	1.204459e+002
1.757877e+003	1.197223e+002
1.758842e+003	1.191030e+002
1.759806e+003	1.186773e+002
1.760770e+003	1.187649e+002
1.761734e+003	1.193149e+002
1.762698e+003	1.191236e+002
1.763663e+003	1.179595e+002
1.764627e+003	1.167375e+002
1.765591e+003	1.151486e+002
1.766555e+003	1.140929e+002
1.767520e+003	1.146009e+002
1.768484e+003	1.156713e+002
1.769448e+003	1.159679e+002
1.770412e+003	1.155068e+002
1.771377e+003	1.149726e+002
1.772341e+003	1.147036e+002
1.773305e+003	1.148214e+002
1.774269e+003	1.154115e+002
1.775234e+003	1.159484e+002
1.776198e+003	1.152494e+002
1.777162e+003	1.132481e+002
1.778126e+003	1.123770e+002
1.779090e+003	1.136113e+002
1.780055e+003	1.142621e+002
1.781019e+003	1.132845e+002
1.781983e+003	1.124725e+002
1.782947e+003	1.126551e+002
1.783912e+003	1.129349e+002
1.784876e+003	1.121284e+002
1.785840e+003	1.109468e+002
1.786804e+003	1.112113e+002
1.787769e+003	1.130359e+002
1.788733e+003	1.143019e+002
1.789697e+003	1.136820e+002
1.790661e+003	1.124065e+002
1.791625e+003	1.119790e+002
1.792590e+003	1.120995e+002
1.793554e+003	1.119169e+002
1.794518e+003	1.114401e+002
1.795482e+003	1.110022e+002
1.796447e+003	1.107100e+002
1.797411e+003	1.103143e+002
1.798375e+003	1.094149e+002
1.799339e+003	1.088616e+002
1.800304e+003	1.100354e+002
1.801268e+003	1.121008e+002
1.802232e+003	1.125684e+002
1.803196e+003	1.114133e+002
1.804161e+003	1.105598e+002
1.805125e+003	1.104005e+002
1.806089e+003	1.103898e+002
1.807053e+003	1.103459e+002
1.808017e+003	1.102368e+002
1.808982e+003	1.101099e+002
1.809946e+003	1.100061e+002
1.810910e+003	1.100248e+002
1.811874e+003	1.100866e+002
1.812839e+003	1.097576e+002
1.813803e+003	1.089227e+002
1.814767e+003	1.083077e+002
1.815731e+003	1.086135e+002
1.816696e+003	1.094675e+002
1.817660e+003	1.100589e+002
1.818624e+003	1.104161e+002
1.819588e+003	1.103447e+002
1.820552e+003	1.094752e+002
1.821517e+003	1.090155e+002
1.822481e+003	1.094460e+002
1.823445e+003	1.099384e+002
1.824409e+003	1.103900e+002
1.825374e+003	1.105808e+002
1.826338e+003	1.101672e+002
1.827302e+003	1.094112e+002
1.828266e+003	1.088753e+002
1.829231e+003	1.086996e+002
1.830195e+003	1.085082e+002
1.831159e+003	1.079533e+002
1.832123e+003	1.075745e+002
1.833088e+003	1.081450e+002
1.834052e+003	1.090775e+002
1.835016e+003	1.093754e+002
1.835980e+003	1.091865e+002
1.836944e+003	1.087092e+002
1.837909e+003	1.079974e+002
1.838873e+003	1.086477e+002
1.839837e+003	1.117091e+002
1.840801e+003	1.142506e+002
1.841766e+003	1.131250e+002
1.842730e+003	1.098075e+002
1.843694e+003	1.079578e+002
1.844658e+003	1.077034e+002
1.845623e+003	1.076973e+002
1.846587e+003	1.082204e+002
1.847551e+003	1.085869e+002
1.848515e+003	1.085818e+002
1.849479e+003	1.083652e+002
1.850444e+003	1.079574e+002
1.851408e+003	1.076928e+002
1.852372e+003	1.078610e+002
1.853336e+003	1.082372e+002
1.854301e+003	1.084453e+002
1.855265e+003	1.083864e+002
1.856229e+003	1.082076e+002
1.857193e+003	1.080559e+002
1.858158e+003	1.079242e+002
1.859122e+003	1.076201e+002
1.860086e+003	1.072394e+002
1.861050e+003	1.073582e+002
1.862015e+003	1.079065e+002
1.862979e+003	1.080831e+002
1.863943e+003	1.079104e+002
1.864907e+003	1.073763e+002
1.865871e+003	1.061012e+002
1.866836e+003	1.053893e+002
1.867800e+003	1.066368e+002
1.868764e+003	1.085026e+002
1.869728e+003	1.086486e+002
1.870693e+003	1.074486e+002
1.871657e+003	1.067709e+002
1.872621e+003	1.067560e+002
1.873585e+003	1.067987e+002
1.874550e+003	1.065829e+002
1.875514e+003	1.067367e+002
1.876478e+003	1.083200e+002
1.877442e+003	1.097281e+002
1.878406e+003	1.091124e+002
1.879371e+003	1.073203e+002
1.880335e+003	1.058954e+002
1.881299e+003	1.052554e+002
1.882263e+003	1.051910e+002
1.883228e+003	1.054942e+002
1.884192e+003	1.059547e+002
1.885156e+003	1.064731e+002
1.886120e+003	1.069957e+002
1.887085e+003	1.073170e+002
1.888049e+003	1.074222e+002
1.889013e+003	1.070919e+002
1.889977e+003	1.061829e+002
1.890942e+003	1.056587e+002
1.891906e+003	1.058810e+002
1.892870e+003	1.065951e+002
1.893834e+003	1.079443e+002
1.894798e+003	1.091023e+002
1.895763e+003	1.089672e+002
1.896727e+003	1.079492e+002
1.897691e+003	1.071956e+002
1.898655e+003	1.067659e+002
1.899620e+003	1.063083e+002
1.900584e+003	1.056664e+002
