# Supplementary material for: Characterization of biocarbon generated by high- and low-temperature pyrolysis of soy hulls and coffee chaff: for polymer composite applications
Source: R Soc Open Sci. 2018 Aug 22;5(8):171970. doi: 10.1098/rsos.171970 (PMC6124110; doi:10.1098/rsos.171970)
Supplement: RSOS ESM.zip [file rsos171970supp2.zip › RSOS Raman/SoyHulls900C30m-pq1.CSV]

-2.016885e+001	0.000000e+000
-1.920461e+001	0.000000e+000
-1.824038e+001	0.000000e+000
-1.727615e+001	0.000000e+000
-1.631191e+001	0.000000e+000
-1.534768e+001	0.000000e+000
-1.438345e+001	0.000000e+000
-1.341921e+001	0.000000e+000
-1.245498e+001	0.000000e+000
-1.149075e+001	0.000000e+000
-1.052651e+001	0.000000e+000
-9.562281e+000	0.000000e+000
-8.598047e+000	0.000000e+000
-7.633814e+000	0.000000e+000
-6.669581e+000	0.000000e+000
-5.705348e+000	0.000000e+000
-4.741115e+000	0.000000e+000
-3.776881e+000	0.000000e+000
-2.812648e+000	0.000000e+000
-1.848415e+000	0.000000e+000
-8.841817e-001	0.000000e+000
8.005148e-002	0.000000e+000
1.044285e+000	0.000000e+000
2.008518e+000	0.000000e+000
2.972751e+000	0.000000e+000
3.936984e+000	0.000000e+000
4.901217e+000	0.000000e+000
5.865451e+000	0.000000e+000
6.829684e+000	0.000000e+000
7.793917e+000	0.000000e+000
8.758150e+000	0.000000e+000
9.722383e+000	0.000000e+000
1.068662e+001	0.000000e+000
1.165085e+001	0.000000e+000
1.261508e+001	0.000000e+000
1.357932e+001	0.000000e+000
1.454355e+001	0.000000e+000
1.550778e+001	0.000000e+000
1.647202e+001	0.000000e+000
1.743625e+001	0.000000e+000
1.840048e+001	0.000000e+000
1.936472e+001	0.000000e+000
2.032895e+001	0.000000e+000
2.129318e+001	0.000000e+000
2.225742e+001	0.000000e+000
2.322165e+001	0.000000e+000
2.418588e+001	0.000000e+000
2.515012e+001	0.000000e+000
2.611435e+001	0.000000e+000
2.707858e+001	0.000000e+000
2.804281e+001	0.000000e+000
2.900705e+001	0.000000e+000
2.997128e+001	0.000000e+000
3.093551e+001	0.000000e+000
3.189975e+001	0.000000e+000
3.286398e+001	0.000000e+000
3.382821e+001	0.000000e+000
3.479245e+001	0.000000e+000
3.575668e+001	0.000000e+000
3.672091e+001	0.000000e+000
3.768515e+001	0.000000e+000
3.864938e+001	0.000000e+000
3.961361e+001	0.000000e+000
4.057785e+001	0.000000e+000
4.154208e+001	0.000000e+000
4.250631e+001	0.000000e+000
4.347055e+001	0.000000e+000
4.443478e+001	0.000000e+000
4.539901e+001	0.000000e+000
4.636325e+001	0.000000e+000
4.732748e+001	0.000000e+000
4.829171e+001	0.000000e+000
4.925595e+001	0.000000e+000
5.022018e+001	0.000000e+000
5.118441e+001	0.000000e+000
5.214864e+001	0.000000e+000
5.311288e+001	0.000000e+000
5.407711e+001	0.000000e+000
5.504134e+001	0.000000e+000
5.600558e+001	0.000000e+000
5.696981e+001	0.000000e+000
5.793404e+001	0.000000e+000
5.889828e+001	0.000000e+000
5.986251e+001	0.000000e+000
6.082674e+001	0.000000e+000
6.179098e+001	0.000000e+000
6.275521e+001	0.000000e+000
6.371944e+001	0.000000e+000
6.468368e+001	0.000000e+000
6.564791e+001	0.000000e+000
6.661214e+001	0.000000e+000
6.757638e+001	0.000000e+000
6.854061e+001	0.000000e+000
6.950484e+001	0.000000e+000
7.046908e+001	0.000000e+000
7.143331e+001	0.000000e+000
7.239754e+001	0.000000e+000
7.336178e+001	0.000000e+000
7.432601e+001	0.000000e+000
7.529025e+001	0.000000e+000
7.625448e+001	0.000000e+000
7.721871e+001	0.000000e+000
7.818295e+001	0.000000e+000
7.914718e+001	0.000000e+000
8.011141e+001	0.000000e+000
8.107565e+001	0.000000e+000
8.203988e+001	0.000000e+000
8.300410e+001	0.000000e+000
8.396834e+001	0.000000e+000
8.493257e+001	0.000000e+000
8.589680e+001	0.000000e+000
8.686104e+001	0.000000e+000
8.782527e+001	0.000000e+000
8.878951e+001	0.000000e+000
8.975374e+001	0.000000e+000
9.071797e+001	0.000000e+000
9.168221e+001	0.000000e+000
9.264644e+001	0.000000e+000
9.361067e+001	0.000000e+000
9.457491e+001	0.000000e+000
9.553914e+001	0.000000e+000
9.650337e+001	0.000000e+000
9.746761e+001	0.000000e+000
9.843184e+001	0.000000e+000
9.939607e+001	0.000000e+000
1.003603e+002	0.000000e+000
1.013245e+002	0.000000e+000
1.022888e+002	0.000000e+000
1.032530e+002	0.000000e+000
1.042172e+002	0.000000e+000
1.051815e+002	0.000000e+000
1.061457e+002	0.000000e+000
1.071099e+002	0.000000e+000
1.080742e+002	0.000000e+000
1.090384e+002	0.000000e+000
1.100026e+002	0.000000e+000
1.109669e+002	0.000000e+000
1.119311e+002	0.000000e+000
1.128953e+002	0.000000e+000
1.138596e+002	0.000000e+000
1.148238e+002	0.000000e+000
1.157880e+002	0.000000e+000
1.167523e+002	0.000000e+000
1.177165e+002	0.000000e+000
1.186807e+002	0.000000e+000
1.196450e+002	0.000000e+000
1.206092e+002	0.000000e+000
1.215734e+002	0.000000e+000
1.225377e+002	0.000000e+000
1.235019e+002	0.000000e+000
1.244661e+002	0.000000e+000
1.254304e+002	0.000000e+000
1.263946e+002	0.000000e+000
1.273588e+002	0.000000e+000
1.283231e+002	0.000000e+000
1.292873e+002	0.000000e+000
1.302515e+002	0.000000e+000
1.312158e+002	0.000000e+000
1.321800e+002	0.000000e+000
1.331442e+002	0.000000e+000
1.341085e+002	0.000000e+000
1.350727e+002	0.000000e+000
1.360369e+002	0.000000e+000
1.370012e+002	0.000000e+000
1.379654e+002	0.000000e+000
1.389296e+002	0.000000e+000
1.398939e+002	0.000000e+000
1.408581e+002	0.000000e+000
1.418223e+002	0.000000e+000
1.427866e+002	0.000000e+000
1.437508e+002	0.000000e+000
1.447150e+002	0.000000e+000
1.456793e+002	0.000000e+000
1.466435e+002	0.000000e+000
1.476077e+002	0.000000e+000
1.485720e+002	0.000000e+000
1.495362e+002	0.000000e+000
1.505004e+002	0.000000e+000
1.514647e+002	0.000000e+000
1.524289e+002	0.000000e+000
1.533931e+002	0.000000e+000
1.543574e+002	0.000000e+000
1.553216e+002	0.000000e+000
1.562858e+002	0.000000e+000
1.572501e+002	0.000000e+000
1.582143e+002	0.000000e+000
1.591785e+002	0.000000e+000
1.601428e+002	0.000000e+000
1.611070e+002	0.000000e+000
1.620712e+002	0.000000e+000
1.630355e+002	0.000000e+000
1.639997e+002	0.000000e+000
1.649639e+002	0.000000e+000
1.659282e+002	0.000000e+000
1.668924e+002	0.000000e+000
1.678566e+002	0.000000e+000
1.688209e+002	0.000000e+000
1.697851e+002	0.000000e+000
1.707493e+002	0.000000e+000
1.717136e+002	0.000000e+000
1.726778e+002	0.000000e+000
1.736420e+002	0.000000e+000
1.746063e+002	0.000000e+000
1.755705e+002	0.000000e+000
1.765347e+002	0.000000e+000
1.774990e+002	0.000000e+000
1.784632e+002	0.000000e+000
1.794274e+002	0.000000e+000
1.803917e+002	0.000000e+000
1.813559e+002	0.000000e+000
1.823201e+002	0.000000e+000
1.832844e+002	0.000000e+000
1.842486e+002	0.000000e+000
1.852128e+002	0.000000e+000
1.861771e+002	0.000000e+000
1.871413e+002	0.000000e+000
1.881055e+002	0.000000e+000
1.890698e+002	0.000000e+000
1.900340e+002	0.000000e+000
1.909982e+002	0.000000e+000
1.919625e+002	0.000000e+000
1.929267e+002	0.000000e+000
1.938909e+002	0.000000e+000
1.948552e+002	0.000000e+000
1.958194e+002	0.000000e+000
1.967836e+002	0.000000e+000
1.977479e+002	0.000000e+000
1.987121e+002	0.000000e+000
1.996763e+002	0.000000e+000
2.006406e+002	0.000000e+000
2.016048e+002	0.000000e+000
2.025690e+002	0.000000e+000
2.035333e+002	0.000000e+000
2.044975e+002	0.000000e+000
2.054617e+002	0.000000e+000
2.064260e+002	0.000000e+000
2.073902e+002	0.000000e+000
2.083544e+002	0.000000e+000
2.093187e+002	0.000000e+000
2.102829e+002	0.000000e+000
2.112471e+002	0.000000e+000
2.122114e+002	0.000000e+000
2.131756e+002	0.000000e+000
2.141398e+002	0.000000e+000
2.151041e+002	0.000000e+000
2.160683e+002	0.000000e+000
2.170325e+002	0.000000e+000
2.179968e+002	0.000000e+000
2.189610e+002	0.000000e+000
2.199252e+002	0.000000e+000
2.208895e+002	0.000000e+000
2.218537e+002	0.000000e+000
2.228179e+002	0.000000e+000
2.237822e+002	0.000000e+000
2.247464e+002	0.000000e+000
2.257106e+002	0.000000e+000
2.266749e+002	0.000000e+000
2.276391e+002	0.000000e+000
2.286033e+002	0.000000e+000
2.295676e+002	0.000000e+000
2.305318e+002	0.000000e+000
2.314960e+002	0.000000e+000
2.324603e+002	0.000000e+000
2.334245e+002	0.000000e+000
2.343887e+002	0.000000e+000
2.353530e+002	0.000000e+000
2.363172e+002	0.000000e+000
2.372814e+002	0.000000e+000
2.382457e+002	0.000000e+000
2.392099e+002	0.000000e+000
2.401741e+002	0.000000e+000
2.411384e+002	0.000000e+000
2.421026e+002	0.000000e+000
2.430668e+002	0.000000e+000
2.440311e+002	0.000000e+000
2.449953e+002	0.000000e+000
2.459595e+002	0.000000e+000
2.469238e+002	0.000000e+000
2.478880e+002	0.000000e+000
2.488522e+002	0.000000e+000
2.498165e+002	0.000000e+000
2.507807e+002	0.000000e+000
2.517449e+002	0.000000e+000
2.527092e+002	0.000000e+000
2.536734e+002	0.000000e+000
2.546376e+002	0.000000e+000
2.556019e+002	0.000000e+000
2.565661e+002	0.000000e+000
2.575303e+002	0.000000e+000
2.584946e+002	0.000000e+000
2.594588e+002	0.000000e+000
2.604230e+002	0.000000e+000
2.613873e+002	0.000000e+000
2.623515e+002	0.000000e+000
2.633157e+002	0.000000e+000
2.642800e+002	0.000000e+000
2.652442e+002	0.000000e+000
2.662084e+002	0.000000e+000
2.671727e+002	0.000000e+000
2.681369e+002	0.000000e+000
2.691011e+002	0.000000e+000
2.700653e+002	0.000000e+000
2.710296e+002	0.000000e+000
2.719938e+002	0.000000e+000
2.729580e+002	0.000000e+000
2.739223e+002	0.000000e+000
2.748865e+002	0.000000e+000
2.758507e+002	0.000000e+000
2.768150e+002	0.000000e+000
2.777792e+002	0.000000e+000
2.787434e+002	0.000000e+000
2.797077e+002	0.000000e+000
2.806719e+002	0.000000e+000
2.816361e+002	0.000000e+000
2.826004e+002	0.000000e+000
2.835646e+002	0.000000e+000
2.845288e+002	0.000000e+000
2.854931e+002	0.000000e+000
2.864573e+002	0.000000e+000
2.874215e+002	0.000000e+000
2.883858e+002	0.000000e+000
2.893500e+002	0.000000e+000
2.903142e+002	0.000000e+000
2.912785e+002	0.000000e+000
2.922427e+002	0.000000e+000
2.932069e+002	0.000000e+000
2.941712e+002	0.000000e+000
2.951354e+002	0.000000e+000
2.960996e+002	0.000000e+000
2.970639e+002	0.000000e+000
2.980281e+002	0.000000e+000
2.989923e+002	0.000000e+000
2.999566e+002	0.000000e+000
3.009208e+002	0.000000e+000
3.018850e+002	0.000000e+000
3.028493e+002	0.000000e+000
3.038135e+002	0.000000e+000
3.047777e+002	0.000000e+000
3.057420e+002	0.000000e+000
3.067062e+002	0.000000e+000
3.076704e+002	0.000000e+000
3.086347e+002	0.000000e+000
3.095989e+002	0.000000e+000
3.105631e+002	0.000000e+000
3.115274e+002	0.000000e+000
3.124916e+002	0.000000e+000
3.134558e+002	0.000000e+000
3.144201e+002	0.000000e+000
3.153843e+002	0.000000e+000
3.163485e+002	0.000000e+000
3.173128e+002	0.000000e+000
3.182770e+002	0.000000e+000
3.192412e+002	0.000000e+000
3.202055e+002	0.000000e+000
3.211697e+002	0.000000e+000
3.221339e+002	0.000000e+000
3.230982e+002	0.000000e+000
3.240624e+002	0.000000e+000
3.250266e+002	0.000000e+000
3.259909e+002	0.000000e+000
3.269551e+002	0.000000e+000
3.279193e+002	0.000000e+000
3.288836e+002	0.000000e+000
3.298478e+002	0.000000e+000
3.308120e+002	0.000000e+000
3.317763e+002	0.000000e+000
3.327405e+002	0.000000e+000
3.337047e+002	0.000000e+000
3.346690e+002	0.000000e+000
3.356332e+002	0.000000e+000
3.365974e+002	0.000000e+000
3.375617e+002	0.000000e+000
3.385259e+002	0.000000e+000
3.394901e+002	0.000000e+000
3.404544e+002	0.000000e+000
3.414186e+002	0.000000e+000
3.423828e+002	0.000000e+000
3.433471e+002	0.000000e+000
3.443113e+002	0.000000e+000
3.452755e+002	0.000000e+000
3.462398e+002	0.000000e+000
3.472040e+002	0.000000e+000
3.481682e+002	0.000000e+000
3.491325e+002	0.000000e+000
3.500967e+002	0.000000e+000
3.510609e+002	0.000000e+000
3.520252e+002	0.000000e+000
3.529894e+002	0.000000e+000
3.539536e+002	0.000000e+000
3.549179e+002	0.000000e+000
3.558821e+002	0.000000e+000
3.568463e+002	0.000000e+000
3.578106e+002	0.000000e+000
3.587748e+002	0.000000e+000
3.597390e+002	0.000000e+000
3.607033e+002	0.000000e+000
3.616675e+002	0.000000e+000
3.626317e+002	0.000000e+000
3.635960e+002	0.000000e+000
3.645602e+002	0.000000e+000
3.655244e+002	0.000000e+000
3.664887e+002	0.000000e+000
3.674529e+002	0.000000e+000
3.684171e+002	0.000000e+000
3.693814e+002	0.000000e+000
3.703456e+002	0.000000e+000
3.713098e+002	0.000000e+000
3.722741e+002	0.000000e+000
3.732383e+002	0.000000e+000
3.742025e+002	0.000000e+000
3.751668e+002	0.000000e+000
3.761310e+002	0.000000e+000
3.770952e+002	0.000000e+000
3.780595e+002	0.000000e+000
3.790237e+002	0.000000e+000
3.799879e+002	0.000000e+000
3.809522e+002	0.000000e+000
3.819164e+002	0.000000e+000
3.828806e+002	0.000000e+000
3.838449e+002	0.000000e+000
3.848091e+002	0.000000e+000
3.857733e+002	0.000000e+000
3.867376e+002	0.000000e+000
3.877018e+002	0.000000e+000
3.886660e+002	0.000000e+000
3.896303e+002	0.000000e+000
3.905945e+002	0.000000e+000
3.915587e+002	0.000000e+000
3.925230e+002	0.000000e+000
3.934872e+002	0.000000e+000
3.944514e+002	0.000000e+000
3.954157e+002	0.000000e+000
3.963799e+002	0.000000e+000
3.973441e+002	0.000000e+000
3.983084e+002	0.000000e+000
3.992726e+002	0.000000e+000
4.002368e+002	0.000000e+000
4.012011e+002	0.000000e+000
4.021653e+002	0.000000e+000
4.031295e+002	0.000000e+000
4.040938e+002	0.000000e+000
4.050580e+002	0.000000e+000
4.060222e+002	0.000000e+000
4.069865e+002	0.000000e+000
4.079507e+002	0.000000e+000
4.089149e+002	0.000000e+000
4.098792e+002	0.000000e+000
4.108434e+002	0.000000e+000
4.118076e+002	0.000000e+000
4.127719e+002	0.000000e+000
4.137361e+002	0.000000e+000
4.147003e+002	0.000000e+000
4.156646e+002	0.000000e+000
4.166288e+002	0.000000e+000
4.175930e+002	0.000000e+000
4.185573e+002	0.000000e+000
4.195215e+002	0.000000e+000
4.204857e+002	0.000000e+000
4.214500e+002	0.000000e+000
4.224142e+002	0.000000e+000
4.233784e+002	0.000000e+000
4.243427e+002	0.000000e+000
4.253069e+002	0.000000e+000
4.262711e+002	0.000000e+000
4.272354e+002	0.000000e+000
4.281996e+002	0.000000e+000
4.291638e+002	0.000000e+000
4.301281e+002	0.000000e+000
4.310923e+002	0.000000e+000
4.320565e+002	0.000000e+000
4.330208e+002	0.000000e+000
4.339850e+002	0.000000e+000
4.349492e+002	0.000000e+000
4.359135e+002	0.000000e+000
4.368777e+002	0.000000e+000
4.378419e+002	0.000000e+000
4.388062e+002	0.000000e+000
4.397704e+002	0.000000e+000
4.407346e+002	0.000000e+000
4.416989e+002	0.000000e+000
4.426631e+002	0.000000e+000
4.436273e+002	0.000000e+000
4.445916e+002	0.000000e+000
4.455558e+002	0.000000e+000
4.465200e+002	0.000000e+000
4.474843e+002	0.000000e+000
4.484485e+002	0.000000e+000
4.494127e+002	0.000000e+000
4.503770e+002	0.000000e+000
4.513412e+002	0.000000e+000
4.523054e+002	0.000000e+000
4.532697e+002	0.000000e+000
4.542339e+002	0.000000e+000
4.551981e+002	0.000000e+000
4.561624e+002	0.000000e+000
4.571266e+002	0.000000e+000
4.580908e+002	0.000000e+000
4.590551e+002	0.000000e+000
4.600193e+002	0.000000e+000
4.609835e+002	0.000000e+000
4.619478e+002	0.000000e+000
4.629120e+002	0.000000e+000
4.638762e+002	0.000000e+000
4.648405e+002	0.000000e+000
4.658047e+002	0.000000e+000
4.667689e+002	0.000000e+000
4.677332e+002	0.000000e+000
4.686974e+002	0.000000e+000
4.696616e+002	0.000000e+000
4.706259e+002	0.000000e+000
4.715901e+002	0.000000e+000
4.725543e+002	0.000000e+000
4.735186e+002	0.000000e+000
4.744828e+002	0.000000e+000
4.754470e+002	0.000000e+000
4.764113e+002	0.000000e+000
4.773755e+002	0.000000e+000
4.783397e+002	0.000000e+000
4.793040e+002	0.000000e+000
4.802682e+002	0.000000e+000
4.812324e+002	0.000000e+000
4.821967e+002	0.000000e+000
4.831609e+002	0.000000e+000
4.841251e+002	0.000000e+000
4.850894e+002	0.000000e+000
4.860536e+002	0.000000e+000
4.870178e+002	0.000000e+000
4.879821e+002	0.000000e+000
4.889463e+002	0.000000e+000
4.899105e+002	0.000000e+000
4.908748e+002	0.000000e+000
4.918390e+002	0.000000e+000
4.928032e+002	0.000000e+000
4.937675e+002	0.000000e+000
4.947317e+002	0.000000e+000
4.956959e+002	0.000000e+000
4.966602e+002	0.000000e+000
4.976244e+002	0.000000e+000
4.985886e+002	0.000000e+000
4.995529e+002	0.000000e+000
5.005171e+002	0.000000e+000
5.014813e+002	0.000000e+000
5.024456e+002	0.000000e+000
5.034098e+002	0.000000e+000
5.043740e+002	0.000000e+000
5.053383e+002	0.000000e+000
5.063025e+002	0.000000e+000
5.072667e+002	0.000000e+000
5.082310e+002	0.000000e+000
5.091952e+002	0.000000e+000
5.101594e+002	0.000000e+000
5.111237e+002	0.000000e+000
5.120879e+002	0.000000e+000
5.130521e+002	0.000000e+000
5.140164e+002	0.000000e+000
5.149806e+002	0.000000e+000
5.159448e+002	0.000000e+000
5.169091e+002	0.000000e+000
5.178733e+002	0.000000e+000
5.188375e+002	0.000000e+000
5.198018e+002	0.000000e+000
5.207660e+002	0.000000e+000
5.217302e+002	0.000000e+000
5.226945e+002	0.000000e+000
5.236587e+002	0.000000e+000
5.246229e+002	0.000000e+000
5.255872e+002	0.000000e+000
5.265514e+002	0.000000e+000
5.275156e+002	0.000000e+000
5.284799e+002	0.000000e+000
5.294441e+002	0.000000e+000
5.304083e+002	0.000000e+000
5.313726e+002	0.000000e+000
5.323368e+002	0.000000e+000
5.333010e+002	0.000000e+000
5.342653e+002	0.000000e+000
5.352295e+002	0.000000e+000
5.361937e+002	0.000000e+000
5.371580e+002	0.000000e+000
5.381222e+002	0.000000e+000
5.390864e+002	0.000000e+000
5.400507e+002	0.000000e+000
5.410149e+002	0.000000e+000
5.419791e+002	0.000000e+000
5.429434e+002	0.000000e+000
5.439076e+002	0.000000e+000
5.448718e+002	0.000000e+000
5.458361e+002	0.000000e+000
5.468003e+002	0.000000e+000
5.477645e+002	0.000000e+000
5.487288e+002	0.000000e+000
5.496930e+002	0.000000e+000
5.506572e+002	0.000000e+000
5.516215e+002	0.000000e+000
5.525857e+002	0.000000e+000
5.535499e+002	0.000000e+000
5.545142e+002	0.000000e+000
5.554784e+002	0.000000e+000
5.564426e+002	0.000000e+000
5.574069e+002	0.000000e+000
5.583711e+002	0.000000e+000
5.593353e+002	0.000000e+000
5.602996e+002	0.000000e+000
5.612638e+002	0.000000e+000
5.622280e+002	0.000000e+000
5.631923e+002	0.000000e+000
5.641565e+002	0.000000e+000
5.651207e+002	0.000000e+000
5.660850e+002	0.000000e+000
5.670492e+002	0.000000e+000
5.680134e+002	0.000000e+000
5.689777e+002	0.000000e+000
5.699419e+002	0.000000e+000
5.709061e+002	0.000000e+000
5.718704e+002	0.000000e+000
5.728346e+002	0.000000e+000
5.737988e+002	0.000000e+000
5.747631e+002	0.000000e+000
5.757273e+002	0.000000e+000
5.766915e+002	0.000000e+000
5.776558e+002	0.000000e+000
5.786200e+002	0.000000e+000
5.795842e+002	0.000000e+000
5.805485e+002	0.000000e+000
5.815127e+002	0.000000e+000
5.824769e+002	0.000000e+000
5.834412e+002	0.000000e+000
5.844054e+002	0.000000e+000
5.853696e+002	0.000000e+000
5.863339e+002	0.000000e+000
5.872981e+002	0.000000e+000
5.882623e+002	0.000000e+000
5.892266e+002	0.000000e+000
5.901908e+002	0.000000e+000
5.911550e+002	0.000000e+000
5.921193e+002	0.000000e+000
5.930835e+002	0.000000e+000
5.940477e+002	0.000000e+000
5.950120e+002	0.000000e+000
5.959762e+002	0.000000e+000
5.969404e+002	0.000000e+000
5.979047e+002	0.000000e+000
5.988689e+002	0.000000e+000
5.998331e+002	0.000000e+000
6.007974e+002	0.000000e+000
6.017616e+002	0.000000e+000
6.027258e+002	0.000000e+000
6.036901e+002	0.000000e+000
6.046543e+002	0.000000e+000
6.056185e+002	0.000000e+000
6.065828e+002	0.000000e+000
6.075470e+002	0.000000e+000
6.085112e+002	0.000000e+000
6.094755e+002	0.000000e+000
6.104397e+002	0.000000e+000
6.114039e+002	0.000000e+000
6.123682e+002	0.000000e+000
6.133324e+002	0.000000e+000
6.142966e+002	0.000000e+000
6.152609e+002	0.000000e+000
6.162251e+002	0.000000e+000
6.171893e+002	0.000000e+000
6.181536e+002	0.000000e+000
6.191178e+002	0.000000e+000
6.200820e+002	0.000000e+000
6.210463e+002	0.000000e+000
6.220105e+002	0.000000e+000
6.229747e+002	0.000000e+000
6.239390e+002	0.000000e+000
6.249032e+002	0.000000e+000
6.258674e+002	0.000000e+000
6.268317e+002	0.000000e+000
6.277959e+002	0.000000e+000
6.287601e+002	0.000000e+000
6.297244e+002	0.000000e+000
6.306886e+002	0.000000e+000
6.316528e+002	0.000000e+000
6.326171e+002	0.000000e+000
6.335813e+002	0.000000e+000
6.345455e+002	0.000000e+000
6.355098e+002	0.000000e+000
6.364740e+002	0.000000e+000
6.374382e+002	0.000000e+000
6.384025e+002	0.000000e+000
6.393667e+002	0.000000e+000
6.403309e+002	0.000000e+000
6.412952e+002	0.000000e+000
6.422594e+002	0.000000e+000
6.432236e+002	0.000000e+000
6.441879e+002	0.000000e+000
6.451521e+002	0.000000e+000
6.461163e+002	0.000000e+000
6.470806e+002	0.000000e+000
6.480448e+002	0.000000e+000
6.490090e+002	0.000000e+000
6.499733e+002	0.000000e+000
6.509375e+002	0.000000e+000
6.519017e+002	0.000000e+000
6.528660e+002	0.000000e+000
6.538302e+002	0.000000e+000
6.547944e+002	0.000000e+000
6.557587e+002	0.000000e+000
6.567229e+002	0.000000e+000
6.576871e+002	0.000000e+000
6.586514e+002	0.000000e+000
6.596156e+002	0.000000e+000
6.605798e+002	0.000000e+000
6.615441e+002	0.000000e+000
6.625083e+002	0.000000e+000
6.634725e+002	0.000000e+000
6.644368e+002	0.000000e+000
6.654010e+002	0.000000e+000
6.663652e+002	0.000000e+000
6.673295e+002	0.000000e+000
6.682937e+002	0.000000e+000
6.692579e+002	0.000000e+000
6.702222e+002	0.000000e+000
6.711864e+002	0.000000e+000
6.721506e+002	0.000000e+000
6.731149e+002	0.000000e+000
6.740791e+002	0.000000e+000
6.750433e+002	0.000000e+000
6.760076e+002	0.000000e+000
6.769718e+002	0.000000e+000
6.779360e+002	0.000000e+000
6.789003e+002	0.000000e+000
6.798644e+002	0.000000e+000
6.808287e+002	0.000000e+000
6.817929e+002	0.000000e+000
6.827571e+002	0.000000e+000
6.837214e+002	0.000000e+000
6.846856e+002	0.000000e+000
6.856498e+002	0.000000e+000
6.866141e+002	0.000000e+000
6.875783e+002	0.000000e+000
6.885425e+002	0.000000e+000
6.895068e+002	0.000000e+000
6.904710e+002	0.000000e+000
6.914352e+002	0.000000e+000
6.923995e+002	0.000000e+000
6.933637e+002	0.000000e+000
6.943279e+002	0.000000e+000
6.952922e+002	0.000000e+000
6.962564e+002	0.000000e+000
6.972206e+002	0.000000e+000
6.981849e+002	0.000000e+000
6.991491e+002	0.000000e+000
7.001133e+002	0.000000e+000
7.010776e+002	0.000000e+000
7.020418e+002	0.000000e+000
7.030060e+002	0.000000e+000
7.039703e+002	0.000000e+000
7.049345e+002	0.000000e+000
7.058987e+002	0.000000e+000
7.068630e+002	0.000000e+000
7.078272e+002	0.000000e+000
7.087914e+002	0.000000e+000
7.097557e+002	0.000000e+000
7.107199e+002	0.000000e+000
7.116841e+002	0.000000e+000
7.126484e+002	0.000000e+000
7.136126e+002	0.000000e+000
7.145768e+002	0.000000e+000
7.155411e+002	0.000000e+000
7.165053e+002	0.000000e+000
7.174695e+002	0.000000e+000
7.184338e+002	0.000000e+000
7.193980e+002	0.000000e+000
7.203622e+002	0.000000e+000
7.213265e+002	0.000000e+000
7.222907e+002	0.000000e+000
7.232549e+002	0.000000e+000
7.242192e+002	0.000000e+000
7.251834e+002	0.000000e+000
7.261476e+002	0.000000e+000
7.271119e+002	0.000000e+000
7.280761e+002	0.000000e+000
7.290403e+002	0.000000e+000
7.300046e+002	0.000000e+000
7.309688e+002	0.000000e+000
7.319330e+002	0.000000e+000
7.328973e+002	0.000000e+000
7.338615e+002	0.000000e+000
7.348257e+002	0.000000e+000
7.357900e+002	0.000000e+000
7.367542e+002	0.000000e+000
7.377184e+002	0.000000e+000
7.386827e+002	0.000000e+000
7.396469e+002	0.000000e+000
7.406111e+002	0.000000e+000
7.415754e+002	0.000000e+000
7.425396e+002	0.000000e+000
7.435038e+002	0.000000e+000
7.444681e+002	0.000000e+000
7.454323e+002	0.000000e+000
7.463965e+002	0.000000e+000
7.473608e+002	0.000000e+000
7.483250e+002	0.000000e+000
7.492892e+002	0.000000e+000
7.502535e+002	0.000000e+000
7.512177e+002	0.000000e+000
7.521819e+002	0.000000e+000
7.531462e+002	0.000000e+000
7.541104e+002	0.000000e+000
7.550746e+002	0.000000e+000
7.560389e+002	0.000000e+000
7.570031e+002	0.000000e+000
7.579673e+002	0.000000e+000
7.589316e+002	0.000000e+000
7.598958e+002	0.000000e+000
7.608600e+002	0.000000e+000
7.618243e+002	0.000000e+000
7.627885e+002	0.000000e+000
7.637527e+002	0.000000e+000
7.647170e+002	0.000000e+000
7.656812e+002	0.000000e+000
7.666454e+002	0.000000e+000
7.676097e+002	0.000000e+000
7.685739e+002	0.000000e+000
7.695381e+002	0.000000e+000
7.705024e+002	0.000000e+000
7.714666e+002	0.000000e+000
7.724308e+002	0.000000e+000
7.733951e+002	0.000000e+000
7.743593e+002	0.000000e+000
7.753235e+002	0.000000e+000
7.762878e+002	0.000000e+000
7.772520e+002	0.000000e+000
7.782162e+002	0.000000e+000
7.791805e+002	0.000000e+000
7.801447e+002	0.000000e+000
7.811089e+002	0.000000e+000
7.820732e+002	0.000000e+000
7.830374e+002	0.000000e+000
7.840016e+002	0.000000e+000
7.849659e+002	0.000000e+000
7.859301e+002	0.000000e+000
7.868943e+002	0.000000e+000
7.878586e+002	0.000000e+000
7.888228e+002	0.000000e+000
7.897870e+002	0.000000e+000
7.907513e+002	0.000000e+000
7.917155e+002	0.000000e+000
7.926797e+002	0.000000e+000
7.936440e+002	0.000000e+000
7.946082e+002	0.000000e+000
7.955724e+002	0.000000e+000
7.965367e+002	0.000000e+000
7.975009e+002	0.000000e+000
7.984651e+002	0.000000e+000
7.994294e+002	0.000000e+000
8.003936e+002	0.000000e+000
8.013578e+002	0.000000e+000
8.023221e+002	0.000000e+000
8.032863e+002	0.000000e+000
8.042505e+002	0.000000e+000
8.052148e+002	0.000000e+000
8.061790e+002	0.000000e+000
8.071432e+002	0.000000e+000
8.081075e+002	0.000000e+000
8.090717e+002	0.000000e+000
8.100359e+002	0.000000e+000
8.110002e+002	0.000000e+000
8.119644e+002	0.000000e+000
8.129286e+002	0.000000e+000
8.138929e+002	0.000000e+000
8.148571e+002	0.000000e+000
8.158214e+002	0.000000e+000
8.167856e+002	0.000000e+000
8.177498e+002	0.000000e+000
8.187141e+002	0.000000e+000
8.196783e+002	0.000000e+000
8.206425e+002	0.000000e+000
8.216068e+002	0.000000e+000
8.225710e+002	0.000000e+000
8.235352e+002	0.000000e+000
8.244995e+002	0.000000e+000
8.254637e+002	0.000000e+000
8.264279e+002	0.000000e+000
8.273922e+002	0.000000e+000
8.283564e+002	0.000000e+000
8.293206e+002	0.000000e+000
8.302849e+002	0.000000e+000
8.312491e+002	0.000000e+000
8.322133e+002	0.000000e+000
8.331776e+002	0.000000e+000
8.341418e+002	0.000000e+000
8.351060e+002	0.000000e+000
8.360703e+002	0.000000e+000
8.370345e+002	0.000000e+000
8.379987e+002	0.000000e+000
8.389630e+002	0.000000e+000
8.399272e+002	0.000000e+000
8.408914e+002	0.000000e+000
8.418557e+002	0.000000e+000
8.428199e+002	1.170785e+002
8.437841e+002	1.172510e+002
8.447484e+002	1.177901e+002
8.457126e+002	1.175758e+002
8.466768e+002	1.166685e+002
8.476411e+002	1.160207e+002
8.486053e+002	1.162400e+002
8.495695e+002	1.171411e+002
8.505338e+002	1.177976e+002
8.514980e+002	1.181980e+002
8.524622e+002	1.183111e+002
8.534265e+002	1.177175e+002
8.543907e+002	1.170360e+002
8.553549e+002	1.169531e+002
8.563192e+002	1.175693e+002
8.572834e+002	1.180289e+002
8.582476e+002	1.173722e+002
8.592119e+002	1.164023e+002
8.601761e+002	1.158120e+002
8.611403e+002	1.156422e+002
8.621046e+002	1.158633e+002
8.630688e+002	1.164663e+002
8.640330e+002	1.173757e+002
8.649973e+002	1.175625e+002
8.659615e+002	1.167243e+002
8.669257e+002	1.159463e+002
8.678900e+002	1.153245e+002
8.688542e+002	1.149973e+002
8.698184e+002	1.152780e+002
8.707827e+002	1.164032e+002
8.717469e+002	1.171332e+002
8.727111e+002	1.166379e+002
8.736754e+002	1.158260e+002
8.746396e+002	1.152553e+002
8.756038e+002	1.150684e+002
8.765681e+002	1.151638e+002
8.775323e+002	1.154639e+002
8.784965e+002	1.158796e+002
8.794608e+002	1.158268e+002
8.804250e+002	1.152703e+002
8.813892e+002	1.148160e+002
8.823535e+002	1.147835e+002
8.833177e+002	1.151327e+002
8.842819e+002	1.156792e+002
8.852462e+002	1.166301e+002
8.862104e+002	1.173623e+002
8.871746e+002	1.178645e+002
8.881389e+002	1.180771e+002
8.891031e+002	1.177731e+002
8.900673e+002	1.169723e+002
8.910316e+002	1.162300e+002
8.919958e+002	1.162652e+002
8.929600e+002	1.166663e+002
8.939243e+002	1.166816e+002
8.948885e+002	1.163391e+002
8.958527e+002	1.160577e+002
8.968170e+002	1.162139e+002
8.977812e+002	1.167855e+002
8.987454e+002	1.171846e+002
8.997097e+002	1.171225e+002
9.006739e+002	1.172183e+002
9.016381e+002	1.179559e+002
9.026024e+002	1.188743e+002
9.035666e+002	1.192390e+002
9.045308e+002	1.187368e+002
9.054951e+002	1.179952e+002
9.064593e+002	1.172224e+002
9.074235e+002	1.166130e+002
9.083878e+002	1.167124e+002
9.093520e+002	1.174973e+002
9.103162e+002	1.183007e+002
9.112805e+002	1.182663e+002
9.122447e+002	1.172666e+002
9.132089e+002	1.171292e+002
9.141732e+002	1.184786e+002
9.151374e+002	1.196732e+002
9.161016e+002	1.202934e+002
9.170659e+002	1.205263e+002
9.180301e+002	1.206562e+002
9.189943e+002	1.206219e+002
9.199586e+002	1.203304e+002
9.209228e+002	1.196017e+002
9.218870e+002	1.190214e+002
9.228513e+002	1.191586e+002
9.238155e+002	1.198795e+002
9.247797e+002	1.204745e+002
9.257440e+002	1.201904e+002
9.267082e+002	1.191917e+002
9.276724e+002	1.187030e+002
9.286367e+002	1.187747e+002
9.296009e+002	1.189902e+002
9.305651e+002	1.191501e+002
9.315294e+002	1.193041e+002
9.324936e+002	1.196436e+002
9.334578e+002	1.203191e+002
9.344221e+002	1.209189e+002
9.353863e+002	1.211905e+002
9.363505e+002	1.213914e+002
9.373148e+002	1.219135e+002
9.382790e+002	1.226098e+002
9.392432e+002	1.227090e+002
9.402075e+002	1.213051e+002
9.411717e+002	1.194005e+002
9.421359e+002	1.195012e+002
9.431002e+002	1.212810e+002
9.440644e+002	1.231718e+002
9.450286e+002	1.244838e+002
9.459929e+002	1.252598e+002
9.469571e+002	1.254693e+002
9.479213e+002	1.245604e+002
9.488856e+002	1.241688e+002
9.498498e+002	1.246408e+002
9.508140e+002	1.252164e+002
9.517783e+002	1.256973e+002
9.527425e+002	1.259568e+002
9.537067e+002	1.255097e+002
9.546710e+002	1.235011e+002
9.556352e+002	1.213864e+002
9.565994e+002	1.215246e+002
9.575637e+002	1.231690e+002
9.585279e+002	1.244950e+002
9.594921e+002	1.246147e+002
9.604564e+002	1.241152e+002
9.614206e+002	1.245514e+002
9.623848e+002	1.268529e+002
9.633491e+002	1.279449e+002
9.643133e+002	1.267941e+002
9.652775e+002	1.254838e+002
9.662418e+002	1.255728e+002
9.672060e+002	1.268344e+002
9.681702e+002	1.275412e+002
9.691345e+002	1.264856e+002
9.700987e+002	1.251799e+002
9.710629e+002	1.249951e+002
9.720272e+002	1.254327e+002
9.729914e+002	1.259512e+002
9.739556e+002	1.263098e+002
9.749199e+002	1.264288e+002
9.758841e+002	1.261135e+002
9.768483e+002	1.252332e+002
9.778126e+002	1.248441e+002
9.787768e+002	1.249741e+002
9.797410e+002	1.253238e+002
9.807053e+002	1.260286e+002
9.816695e+002	1.268414e+002
9.826337e+002	1.269767e+002
9.835980e+002	1.259359e+002
9.845622e+002	1.251555e+002
9.855264e+002	1.255389e+002
9.864907e+002	1.262684e+002
9.874549e+002	1.266045e+002
9.884191e+002	1.263964e+002
9.893834e+002	1.260481e+002
9.903476e+002	1.261080e+002
9.913118e+002	1.266139e+002
9.922761e+002	1.264530e+002
9.932403e+002	1.252913e+002
9.942045e+002	1.245374e+002
9.951688e+002	1.247208e+002
9.961330e+002	1.255949e+002
9.970972e+002	1.268383e+002
9.980615e+002	1.286492e+002
9.990257e+002	1.296992e+002
9.999899e+002	1.289818e+002
1.000954e+003	1.278946e+002
1.001918e+003	1.270313e+002
1.002883e+003	1.266603e+002
1.003847e+003	1.270696e+002
1.004811e+003	1.284772e+002
1.005775e+003	1.304017e+002
1.006740e+003	1.310303e+002
1.007704e+003	1.302538e+002
1.008668e+003	1.296714e+002
1.009632e+003	1.299377e+002
1.010596e+003	1.305411e+002
1.011561e+003	1.307088e+002
1.012525e+003	1.303514e+002
1.013489e+003	1.301527e+002
1.014453e+003	1.301333e+002
1.015418e+003	1.302588e+002
1.016382e+003	1.309522e+002
1.017346e+003	1.318467e+002
1.018310e+003	1.322142e+002
1.019275e+003	1.316958e+002
1.020239e+003	1.308146e+002
1.021203e+003	1.305824e+002
1.022167e+003	1.309873e+002
1.023131e+003	1.311063e+002
1.024096e+003	1.308477e+002
1.025060e+003	1.307742e+002
1.026024e+003	1.311979e+002
1.026988e+003	1.320022e+002
1.027953e+003	1.331016e+002
1.028917e+003	1.353519e+002
1.029881e+003	1.364931e+002
1.030845e+003	1.349373e+002
1.031810e+003	1.331393e+002
1.032774e+003	1.334582e+002
1.033738e+003	1.358560e+002
1.034702e+003	1.380631e+002
1.035667e+003	1.379601e+002
1.036631e+003	1.364170e+002
1.037595e+003	1.361420e+002
1.038559e+003	1.370061e+002
1.039523e+003	1.378554e+002
1.040488e+003	1.381348e+002
1.041452e+003	1.380361e+002
1.042416e+003	1.380955e+002
1.043380e+003	1.385444e+002
1.044345e+003	1.388021e+002
1.045309e+003	1.384595e+002
1.046273e+003	1.381349e+002
1.047237e+003	1.379697e+002
1.048202e+003	1.380620e+002
1.049166e+003	1.386097e+002
1.050130e+003	1.396862e+002
1.051094e+003	1.407929e+002
1.052058e+003	1.410825e+002
1.053023e+003	1.407768e+002
1.053987e+003	1.406506e+002
1.054951e+003	1.408189e+002
1.055915e+003	1.410395e+002
1.056880e+003	1.409277e+002
1.057844e+003	1.405391e+002
1.058808e+003	1.409506e+002
1.059772e+003	1.429149e+002
1.060737e+003	1.447266e+002
1.061701e+003	1.460947e+002
1.062665e+003	1.470192e+002
1.063629e+003	1.474933e+002
1.064594e+003	1.475848e+002
1.065558e+003	1.473749e+002
1.066522e+003	1.467908e+002
1.067486e+003	1.460883e+002
1.068450e+003	1.460592e+002
1.069415e+003	1.466285e+002
1.070379e+003	1.473596e+002
1.071343e+003	1.481957e+002
1.072307e+003	1.488916e+002
1.073272e+003	1.489717e+002
1.074236e+003	1.482918e+002
1.075200e+003	1.476714e+002
1.076164e+003	1.470268e+002
1.077129e+003	1.468943e+002
1.078093e+003	1.475872e+002
1.079057e+003	1.486944e+002
1.080021e+003	1.497062e+002
1.080985e+003	1.504497e+002
1.081950e+003	1.511619e+002
1.082914e+003	1.522869e+002
1.083878e+003	1.535745e+002
1.084842e+003	1.540560e+002
1.085807e+003	1.535795e+002
1.086771e+003	1.526592e+002
1.087735e+003	1.515242e+002
1.088699e+003	1.503878e+002
1.089664e+003	1.498565e+002
1.090628e+003	1.503378e+002
1.091592e+003	1.505325e+002
1.092556e+003	1.498357e+002
1.093521e+003	1.489330e+002
1.094485e+003	1.480703e+002
1.095449e+003	1.475190e+002
1.096413e+003	1.476577e+002
1.097377e+003	1.486635e+002
1.098342e+003	1.499553e+002
1.099306e+003	1.505896e+002
1.100270e+003	1.505688e+002
1.101234e+003	1.499911e+002
1.102199e+003	1.487239e+002
1.103163e+003	1.478758e+002
1.104127e+003	1.486720e+002
1.105091e+003	1.507952e+002
1.106056e+003	1.518681e+002
1.107020e+003	1.512336e+002
1.107984e+003	1.506952e+002
1.108948e+003	1.505580e+002
1.109912e+003	1.508683e+002
1.110877e+003	1.517130e+002
1.111841e+003	1.527974e+002
1.112805e+003	1.536803e+002
1.113769e+003	1.541922e+002
1.114734e+003	1.544748e+002
1.115698e+003	1.542891e+002
1.116662e+003	1.536177e+002
1.117626e+003	1.535153e+002
1.118591e+003	1.543923e+002
1.119555e+003	1.555080e+002
1.120519e+003	1.562947e+002
1.121483e+003	1.567961e+002
1.122448e+003	1.566696e+002
1.123412e+003	1.549740e+002
1.124376e+003	1.538409e+002
1.125340e+003	1.541705e+002
1.126304e+003	1.554009e+002
1.127269e+003	1.573564e+002
1.128233e+003	1.595480e+002
1.129197e+003	1.609910e+002
1.130161e+003	1.608079e+002
1.131126e+003	1.595328e+002
1.132090e+003	1.591431e+002
1.133054e+003	1.596308e+002
1.134018e+003	1.600110e+002
1.134983e+003	1.598511e+002
1.135947e+003	1.595018e+002
1.136911e+003	1.594377e+002
1.137875e+003	1.597520e+002
1.138839e+003	1.602369e+002
1.139804e+003	1.608700e+002
1.140768e+003	1.614870e+002
1.141732e+003	1.620371e+002
1.142696e+003	1.625794e+002
1.143661e+003	1.630716e+002
1.144625e+003	1.635154e+002
1.145589e+003	1.641071e+002
1.146553e+003	1.651322e+002
1.147518e+003	1.664706e+002
1.148482e+003	1.667264e+002
1.149446e+003	1.653096e+002
1.150410e+003	1.646492e+002
1.151375e+003	1.654801e+002
1.152339e+003	1.665496e+002
1.153303e+003	1.668795e+002
1.154267e+003	1.665574e+002
1.155231e+003	1.658861e+002
1.156196e+003	1.644510e+002
1.157160e+003	1.638146e+002
1.158124e+003	1.653449e+002
1.159088e+003	1.676514e+002
1.160053e+003	1.691209e+002
1.161017e+003	1.695188e+002
1.161981e+003	1.698457e+002
1.162945e+003	1.711863e+002
1.163910e+003	1.732729e+002
1.164874e+003	1.737779e+002
1.165838e+003	1.713454e+002
1.166802e+003	1.699018e+002
1.167766e+003	1.695794e+002
1.168731e+003	1.699161e+002
1.169695e+003	1.709013e+002
1.170659e+003	1.723115e+002
1.171623e+003	1.734096e+002
1.172588e+003	1.738880e+002
1.173552e+003	1.743029e+002
1.174516e+003	1.750365e+002
1.175480e+003	1.757343e+002
1.176445e+003	1.761684e+002
1.177409e+003	1.764058e+002
1.178373e+003	1.766492e+002
1.179337e+003	1.770743e+002
1.180302e+003	1.776662e+002
1.181266e+003	1.781463e+002
1.182230e+003	1.784145e+002
1.183194e+003	1.784015e+002
1.184158e+003	1.778170e+002
1.185123e+003	1.773997e+002
1.186087e+003	1.776507e+002
1.187051e+003	1.784261e+002
1.188015e+003	1.792991e+002
1.188980e+003	1.800318e+002
1.189944e+003	1.806126e+002
1.190908e+003	1.812541e+002
1.191872e+003	1.819163e+002
1.192837e+003	1.820288e+002
1.193801e+003	1.815012e+002
1.194765e+003	1.813222e+002
1.195729e+003	1.822588e+002
1.196693e+003	1.838768e+002
1.197658e+003	1.850473e+002
1.198622e+003	1.857027e+002
1.199586e+003	1.864060e+002
1.200550e+003	1.874152e+002
1.201515e+003	1.881983e+002
1.202479e+003	1.881947e+002
1.203443e+003	1.881283e+002
1.204407e+003	1.892290e+002
1.205372e+003	1.916608e+002
1.206336e+003	1.940011e+002
1.207300e+003	1.945595e+002
1.208264e+003	1.935117e+002
1.209229e+003	1.923504e+002
1.210193e+003	1.910117e+002
1.211157e+003	1.905916e+002
1.212121e+003	1.920543e+002
1.213085e+003	1.939785e+002
1.214050e+003	1.944944e+002
1.215014e+003	1.935953e+002
1.215978e+003	1.929459e+002
1.216942e+003	1.930067e+002
1.217907e+003	1.937625e+002
1.218871e+003	1.956015e+002
1.219835e+003	1.976525e+002
1.220799e+003	1.989068e+002
1.221764e+003	1.993059e+002
1.222728e+003	1.995638e+002
1.223692e+003	2.003324e+002
1.224656e+003	2.015077e+002
1.225620e+003	2.023695e+002
1.226585e+003	2.021996e+002
1.227549e+003	2.023660e+002
1.228513e+003	2.031287e+002
1.229477e+003	2.041548e+002
1.230442e+003	2.057450e+002
1.231406e+003	2.075885e+002
1.232370e+003	2.087303e+002
1.233334e+003	2.087136e+002
1.234299e+003	2.085227e+002
1.235263e+003	2.088965e+002
1.236227e+003	2.097034e+002
1.237191e+003	2.110362e+002
1.238156e+003	2.127985e+002
1.239120e+003	2.142999e+002
1.240084e+003	2.151550e+002
1.241048e+003	2.156048e+002
1.242012e+003	2.159398e+002
1.242977e+003	2.159453e+002
1.243941e+003	2.165681e+002
1.244905e+003	2.186783e+002
1.245869e+003	2.204884e+002
1.246834e+003	2.218869e+002
1.247798e+003	2.228107e+002
1.248762e+003	2.228331e+002
1.249726e+003	2.222831e+002
1.250691e+003	2.222553e+002
1.251655e+003	2.234787e+002
1.252619e+003	2.254485e+002
1.253583e+003	2.273682e+002
1.254547e+003	2.292714e+002
1.255512e+003	2.306375e+002
1.256476e+003	2.312854e+002
1.257440e+003	2.318584e+002
1.258404e+003	2.325693e+002
1.259369e+003	2.332079e+002
1.260333e+003	2.336420e+002
1.261297e+003	2.339880e+002
1.262261e+003	2.344623e+002
1.263226e+003	2.351977e+002
1.264190e+003	2.360798e+002
1.265154e+003	2.369462e+002
1.266118e+003	2.379758e+002
1.267083e+003	2.395327e+002
1.268047e+003	2.416121e+002
1.269011e+003	2.436049e+002
1.269975e+003	2.447129e+002
1.270939e+003	2.449162e+002
1.271904e+003	2.456012e+002
1.272868e+003	2.479063e+002
1.273832e+003	2.496806e+002
1.274796e+003	2.500343e+002
1.275761e+003	2.501251e+002
1.276725e+003	2.509646e+002
1.277689e+003	2.524571e+002
1.278653e+003	2.538036e+002
1.279618e+003	2.546030e+002
1.280582e+003	2.556541e+002
1.281546e+003	2.585370e+002
1.282510e+003	2.618704e+002
1.283474e+003	2.623959e+002
1.284439e+003	2.602571e+002
1.285403e+003	2.588347e+002
1.286367e+003	2.601577e+002
1.287331e+003	2.626685e+002
1.288296e+003	2.633345e+002
1.289260e+003	2.618888e+002
1.290224e+003	2.620339e+002
1.291188e+003	2.659031e+002
1.292153e+003	2.692169e+002
1.293117e+003	2.702748e+002
1.294081e+003	2.704666e+002
1.295045e+003	2.710113e+002
1.296010e+003	2.720478e+002
1.296974e+003	2.729191e+002
1.297938e+003	2.730999e+002
1.298902e+003	2.730887e+002
1.299866e+003	2.744563e+002
1.300831e+003	2.781322e+002
1.301795e+003	2.809954e+002
1.302759e+003	2.821751e+002
1.303723e+003	2.827993e+002
1.304688e+003	2.824007e+002
1.305652e+003	2.817767e+002
1.306616e+003	2.829815e+002
1.307580e+003	2.863541e+002
1.308545e+003	2.887943e+002
1.309509e+003	2.879488e+002
1.310473e+003	2.863091e+002
1.311437e+003	2.865863e+002
1.312401e+003	2.880131e+002
1.313366e+003	2.899567e+002
1.314330e+003	2.923934e+002
1.315294e+003	2.942504e+002
1.316258e+003	2.940866e+002
1.317223e+003	2.926348e+002
1.318187e+003	2.932064e+002
1.319151e+003	2.967205e+002
1.320115e+003	2.995043e+002
1.321080e+003	3.002753e+002
1.322044e+003	3.006857e+002
1.323008e+003	3.014432e+002
1.323972e+003	3.023334e+002
1.324937e+003	3.028686e+002
1.325901e+003	3.032146e+002
1.326865e+003	3.042699e+002
1.327829e+003	3.066708e+002
1.328793e+003	3.094445e+002
1.329758e+003	3.103005e+002
1.330722e+003	3.088166e+002
1.331686e+003	3.082591e+002
1.332650e+003	3.093425e+002
1.333615e+003	3.104182e+002
1.334579e+003	3.104704e+002
1.335543e+003	3.099428e+002
1.336507e+003	3.097337e+002
1.337472e+003	3.100623e+002
1.338436e+003	3.104751e+002
1.339400e+003	3.105933e+002
1.340364e+003	3.109238e+002
1.341328e+003	3.122086e+002
1.342293e+003	3.137525e+002
1.343257e+003	3.144602e+002
1.344221e+003	3.142409e+002
1.345185e+003	3.139304e+002
1.346150e+003	3.142758e+002
1.347114e+003	3.149232e+002
1.348078e+003	3.146284e+002
1.349042e+003	3.130460e+002
1.350007e+003	3.120289e+002
1.350971e+003	3.125215e+002
1.351935e+003	3.125951e+002
1.352899e+003	3.110728e+002
1.353864e+003	3.093115e+002
1.354828e+003	3.089303e+002
1.355792e+003	3.097867e+002
1.356756e+003	3.105062e+002
1.357720e+003	3.101876e+002
1.358685e+003	3.090511e+002
1.359649e+003	3.073414e+002
1.360613e+003	3.048454e+002
1.361577e+003	3.032477e+002
1.362542e+003	3.026702e+002
1.363506e+003	3.026660e+002
1.364470e+003	3.040984e+002
1.365434e+003	3.052432e+002
1.366399e+003	3.035711e+002
1.367363e+003	2.995731e+002
1.368327e+003	2.968183e+002
1.369291e+003	2.970187e+002
1.370255e+003	2.980067e+002
1.371220e+003	2.971303e+002
1.372184e+003	2.951420e+002
1.373148e+003	2.937767e+002
1.374112e+003	2.933017e+002
1.375077e+003	2.930735e+002
1.376041e+003	2.929438e+002
1.377005e+003	2.923474e+002
1.377969e+003	2.900878e+002
1.378934e+003	2.862179e+002
1.379898e+003	2.833897e+002
1.380862e+003	2.823083e+002
1.381826e+003	2.813976e+002
1.382791e+003	2.800061e+002
1.383755e+003	2.787927e+002
1.384719e+003	2.781899e+002
1.385683e+003	2.780197e+002
1.386647e+003	2.781341e+002
1.387612e+003	2.784772e+002
1.388576e+003	2.785293e+002
1.389540e+003	2.772734e+002
1.390504e+003	2.745580e+002
1.391469e+003	2.726317e+002
1.392433e+003	2.724345e+002
1.393397e+003	2.719437e+002
1.394361e+003	2.711883e+002
1.395326e+003	2.706546e+002
1.396290e+003	2.701851e+002
1.397254e+003	2.697755e+002
1.398218e+003	2.698984e+002
1.399182e+003	2.705306e+002
1.400147e+003	2.705642e+002
1.401111e+003	2.691708e+002
1.402075e+003	2.670635e+002
1.403039e+003	2.652367e+002
1.404004e+003	2.634486e+002
1.404968e+003	2.621078e+002
1.405932e+003	2.610683e+002
1.406896e+003	2.601897e+002
1.407861e+003	2.602074e+002
1.408825e+003	2.608332e+002
1.409789e+003	2.608806e+002
1.410753e+003	2.600467e+002
1.411718e+003	2.591237e+002
1.412682e+003	2.584157e+002
1.413646e+003	2.575408e+002
1.414610e+003	2.562831e+002
1.415574e+003	2.552156e+002
1.416539e+003	2.547401e+002
1.417503e+003	2.546159e+002
1.418467e+003	2.543419e+002
1.419431e+003	2.537845e+002
1.420396e+003	2.528505e+002
1.421360e+003	2.509337e+002
1.422324e+003	2.479165e+002
1.423288e+003	2.465267e+002
1.424253e+003	2.482408e+002
1.425217e+003	2.492837e+002
1.426181e+003	2.482048e+002
1.427145e+003	2.467187e+002
1.428109e+003	2.455914e+002
1.429074e+003	2.449400e+002
1.430038e+003	2.448200e+002
1.431002e+003	2.452224e+002
1.431966e+003	2.459288e+002
1.432931e+003	2.466251e+002
1.433895e+003	2.470989e+002
1.434859e+003	2.472617e+002
1.435823e+003	2.478685e+002
1.436788e+003	2.473891e+002
1.437752e+003	2.444585e+002
1.438716e+003	2.419011e+002
1.439680e+003	2.410372e+002
1.440645e+003	2.411000e+002
1.441609e+003	2.412775e+002
1.442573e+003	2.413488e+002
1.443537e+003	2.412582e+002
1.444501e+003	2.409053e+002
1.445466e+003	2.402698e+002
1.446430e+003	2.394294e+002
1.447394e+003	2.386237e+002
1.448358e+003	2.381935e+002
1.449323e+003	2.378518e+002
1.450287e+003	2.377232e+002
1.451251e+003	2.381228e+002
1.452215e+003	2.388345e+002
1.453180e+003	2.402294e+002
1.454144e+003	2.417234e+002
1.455108e+003	2.411338e+002
1.456072e+003	2.377707e+002
1.457036e+003	2.347936e+002
1.458001e+003	2.342214e+002
1.458965e+003	2.349908e+002
1.459929e+003	2.360564e+002
1.460893e+003	2.371638e+002
1.461858e+003	2.376503e+002
1.462822e+003	2.374085e+002
1.463786e+003	2.370676e+002
1.464750e+003	2.369616e+002
1.465715e+003	2.370246e+002
1.466679e+003	2.372326e+002
1.467643e+003	2.375838e+002
1.468607e+003	2.379351e+002
1.469572e+003	2.384968e+002
1.470536e+003	2.385888e+002
1.471500e+003	2.377352e+002
1.472464e+003	2.363033e+002
1.473428e+003	2.342411e+002
1.474393e+003	2.323561e+002
1.475357e+003	2.321256e+002
1.476321e+003	2.339186e+002
1.477285e+003	2.361220e+002
1.478250e+003	2.369003e+002
1.479214e+003	2.363417e+002
1.480178e+003	2.356887e+002
1.481142e+003	2.350199e+002
1.482107e+003	2.347666e+002
1.483071e+003	2.346974e+002
1.484035e+003	2.350589e+002
1.484999e+003	2.366479e+002
1.485964e+003	2.383113e+002
1.486928e+003	2.388003e+002
1.487892e+003	2.382211e+002
1.488856e+003	2.373555e+002
1.489820e+003	2.366689e+002
1.490785e+003	2.363548e+002
1.491749e+003	2.367791e+002
1.492713e+003	2.380787e+002
1.493677e+003	2.394189e+002
1.494642e+003	2.404427e+002
1.495606e+003	2.411369e+002
1.496570e+003	2.418199e+002
1.497534e+003	2.418303e+002
1.498499e+003	2.402026e+002
1.499463e+003	2.383230e+002
1.500427e+003	2.381524e+002
1.501391e+003	2.396840e+002
1.502355e+003	2.412934e+002
1.503320e+003	2.419903e+002
1.504284e+003	2.421737e+002
1.505248e+003	2.425701e+002
1.506212e+003	2.431967e+002
1.507177e+003	2.432915e+002
1.508141e+003	2.427749e+002
1.509105e+003	2.424766e+002
1.510069e+003	2.425024e+002
1.511033e+003	2.426244e+002
1.511998e+003	2.424423e+002
1.512962e+003	2.422602e+002
1.513926e+003	2.429371e+002
1.514890e+003	2.444809e+002
1.515855e+003	2.455434e+002
1.516819e+003	2.453405e+002
1.517783e+003	2.447942e+002
1.518747e+003	2.452347e+002
1.519712e+003	2.464045e+002
1.520676e+003	2.468794e+002
1.521640e+003	2.464377e+002
1.522604e+003	2.462506e+002
1.523568e+003	2.466349e+002
1.524533e+003	2.471404e+002
1.525497e+003	2.478090e+002
1.526461e+003	2.486959e+002
1.527425e+003	2.493510e+002
1.528390e+003	2.497029e+002
1.529354e+003	2.502028e+002
1.530318e+003	2.506517e+002
1.531282e+003	2.510744e+002
1.532247e+003	2.521309e+002
1.533211e+003	2.535893e+002
1.534175e+003	2.547514e+002
1.535139e+003	2.555559e+002
1.536104e+003	2.565616e+002
1.537068e+003	2.584656e+002
1.538032e+003	2.602981e+002
1.538996e+003	2.602199e+002
1.539960e+003	2.588193e+002
1.540925e+003	2.592484e+002
1.541889e+003	2.621524e+002
1.542853e+003	2.646163e+002
1.543817e+003	2.655297e+002
1.544782e+003	2.659422e+002
1.545746e+003	2.665696e+002
1.546710e+003	2.670430e+002
1.547674e+003	2.666106e+002
1.548639e+003	2.656056e+002
1.549603e+003	2.658758e+002
1.550567e+003	2.685129e+002
1.551531e+003	2.718349e+002
1.552495e+003	2.733375e+002
1.553460e+003	2.732913e+002
1.554424e+003	2.745927e+002
1.555388e+003	2.782211e+002
1.556352e+003	2.808319e+002
1.557317e+003	2.804328e+002
1.558281e+003	2.797888e+002
1.559245e+003	2.804711e+002
1.560209e+003	2.815947e+002
1.561174e+003	2.821089e+002
1.562138e+003	2.821833e+002
1.563102e+003	2.828959e+002
1.564066e+003	2.847646e+002
1.565031e+003	2.868307e+002
1.565995e+003	2.878874e+002
1.566959e+003	2.882154e+002
1.567923e+003	2.889826e+002
1.568887e+003	2.901561e+002
1.569852e+003	2.914078e+002
1.570816e+003	2.928810e+002
1.571780e+003	2.939729e+002
1.572744e+003	2.944808e+002
1.573709e+003	2.949936e+002
1.574673e+003	2.961146e+002
1.575637e+003	2.973673e+002
1.576601e+003	2.974742e+002
1.577566e+003	2.960103e+002
1.578530e+003	2.945470e+002
1.579494e+003	2.949644e+002
1.580458e+003	2.965497e+002
1.581422e+003	2.964483e+002
1.582387e+003	2.943705e+002
1.583351e+003	2.927737e+002
1.584315e+003	2.918364e+002
1.585279e+003	2.916884e+002
1.586244e+003	2.924955e+002
1.587208e+003	2.932865e+002
1.588172e+003	2.938339e+002
1.589136e+003	2.938717e+002
1.590101e+003	2.928822e+002
1.591065e+003	2.909599e+002
1.592029e+003	2.889035e+002
1.592993e+003	2.871736e+002
1.593958e+003	2.855701e+002
1.594922e+003	2.839229e+002
1.595886e+003	2.821786e+002
1.596850e+003	2.807925e+002
1.597814e+003	2.804840e+002
1.598779e+003	2.800072e+002
1.599743e+003	2.783777e+002
1.600707e+003	2.763219e+002
1.601671e+003	2.742617e+002
1.602636e+003	2.723830e+002
1.603600e+003	2.710219e+002
1.604564e+003	2.701360e+002
1.605528e+003	2.692273e+002
1.606493e+003	2.678695e+002
1.607457e+003	2.658537e+002
1.608421e+003	2.628113e+002
1.609385e+003	2.590142e+002
1.610349e+003	2.565921e+002
1.611314e+003	2.560948e+002
1.612278e+003	2.549471e+002
1.613242e+003	2.523183e+002
1.614206e+003	2.493878e+002
1.615171e+003	2.466679e+002
1.616135e+003	2.438782e+002
1.617099e+003	2.404528e+002
1.618063e+003	2.367285e+002
1.619028e+003	2.337879e+002
1.619992e+003	2.319880e+002
1.620956e+003	2.302519e+002
1.621920e+003	2.274772e+002
1.622885e+003	2.239172e+002
1.623849e+003	2.203039e+002
1.624813e+003	2.165689e+002
1.625777e+003	2.134144e+002
1.626741e+003	2.112448e+002
1.627706e+003	2.088087e+002
1.628670e+003	2.054132e+002
1.629634e+003	2.023454e+002
1.630598e+003	2.007549e+002
1.631563e+003	1.996966e+002
1.632527e+003	1.973563e+002
1.633491e+003	1.936459e+002
1.634455e+003	1.904678e+002
1.635420e+003	1.892453e+002
1.636384e+003	1.890951e+002
1.637348e+003	1.883393e+002
1.638312e+003	1.868740e+002
1.639276e+003	1.854201e+002
1.640241e+003	1.839849e+002
1.641205e+003	1.824211e+002
1.642169e+003	1.810225e+002
1.643133e+003	1.796196e+002
1.644098e+003	1.775113e+002
1.645062e+003	1.752824e+002
1.646026e+003	1.737746e+002
1.646990e+003	1.727641e+002
1.647955e+003	1.714347e+002
1.648919e+003	1.696464e+002
1.649883e+003	1.682706e+002
1.650847e+003	1.682510e+002
1.651812e+003	1.685949e+002
1.652776e+003	1.667980e+002
1.653740e+003	1.629545e+002
1.654704e+003	1.607856e+002
1.655668e+003	1.611673e+002
1.656633e+003	1.614188e+002
1.657597e+003	1.603519e+002
1.658561e+003	1.588027e+002
1.659525e+003	1.573647e+002
1.660490e+003	1.561586e+002
1.661454e+003	1.553355e+002
1.662418e+003	1.548384e+002
1.663382e+003	1.542327e+002
1.664347e+003	1.532254e+002
1.665311e+003	1.520824e+002
1.666275e+003	1.510982e+002
1.667239e+003	1.502516e+002
1.668203e+003	1.495740e+002
1.669168e+003	1.491317e+002
1.670132e+003	1.483902e+002
1.671096e+003	1.469841e+002
1.672060e+003	1.458021e+002
1.673025e+003	1.453633e+002
1.673989e+003	1.453579e+002
1.674953e+003	1.458542e+002
1.675917e+003	1.464774e+002
1.676882e+003	1.460477e+002
1.677846e+003	1.443493e+002
1.678810e+003	1.428260e+002
1.679774e+003	1.422872e+002
1.680739e+003	1.421319e+002
1.681703e+003	1.419002e+002
1.682667e+003	1.415101e+002
1.683631e+003	1.407590e+002
1.684595e+003	1.396942e+002
1.685560e+003	1.387480e+002
1.686524e+003	1.380891e+002
1.687488e+003	1.376066e+002
1.688452e+003	1.371888e+002
1.689417e+003	1.368228e+002
1.690381e+003	1.365710e+002
1.691345e+003	1.364131e+002
1.692309e+003	1.361538e+002
1.693274e+003	1.357517e+002
1.694238e+003	1.353432e+002
1.695202e+003	1.348308e+002
1.696166e+003	1.342912e+002
1.697130e+003	1.338567e+002
1.698095e+003	1.336133e+002
1.699059e+003	1.338146e+002
1.700023e+003	1.343425e+002
1.700987e+003	1.343417e+002
1.701952e+003	1.333476e+002
1.702916e+003	1.320548e+002
1.703880e+003	1.311669e+002
1.704844e+003	1.308776e+002
1.705809e+003	1.317545e+002
1.706773e+003	1.341828e+002
1.707737e+003	1.351101e+002
1.708701e+003	1.334847e+002
1.709666e+003	1.319551e+002
1.710630e+003	1.308740e+002
1.711594e+003	1.303590e+002
1.712558e+003	1.308446e+002
1.713522e+003	1.316129e+002
1.714487e+003	1.315712e+002
1.715451e+003	1.307638e+002
1.716415e+003	1.301593e+002
1.717379e+003	1.302767e+002
1.718344e+003	1.306672e+002
1.719308e+003	1.307601e+002
1.720272e+003	1.305417e+002
1.721236e+003	1.299672e+002
1.722201e+003	1.286668e+002
1.723165e+003	1.281534e+002
1.724129e+003	1.296825e+002
1.725093e+003	1.302984e+002
1.726057e+003	1.285721e+002
1.727022e+003	1.268632e+002
1.727986e+003	1.267164e+002
1.728950e+003	1.272580e+002
1.729914e+003	1.272490e+002
1.730879e+003	1.267384e+002
1.731843e+003	1.265471e+002
1.732807e+003	1.269581e+002
1.733771e+003	1.274827e+002
1.734736e+003	1.278099e+002
1.735700e+003	1.279285e+002
1.736664e+003	1.274282e+002
1.737628e+003	1.262631e+002
1.738593e+003	1.255749e+002
1.739557e+003	1.256072e+002
1.740521e+003	1.254959e+002
1.741485e+003	1.249136e+002
1.742449e+003	1.242256e+002
1.743414e+003	1.234938e+002
1.744378e+003	1.228686e+002
1.745342e+003	1.225216e+002
1.746306e+003	1.224757e+002
1.747271e+003	1.229407e+002
1.748235e+003	1.241941e+002
1.749199e+003	1.252113e+002
1.750163e+003	1.249809e+002
1.751128e+003	1.241621e+002
1.752092e+003	1.235030e+002
1.753056e+003	1.230948e+002
1.754020e+003	1.233711e+002
1.754984e+003	1.243256e+002
1.755949e+003	1.246797e+002
1.756913e+003	1.237759e+002
1.757877e+003	1.227183e+002
1.758841e+003	1.226079e+002
1.759806e+003	1.230882e+002
1.760770e+003	1.232066e+002
1.761734e+003	1.228694e+002
1.762698e+003	1.225351e+002
1.763663e+003	1.222764e+002
1.764627e+003	1.222451e+002
1.765591e+003	1.226865e+002
1.766555e+003	1.230686e+002
1.767520e+003	1.227262e+002
1.768484e+003	1.222805e+002
1.769448e+003	1.230451e+002
1.770412e+003	1.244943e+002
1.771376e+003	1.244227e+002
1.772341e+003	1.222589e+002
1.773305e+003	1.202323e+002
1.774269e+003	1.202882e+002
1.775233e+003	1.214834e+002
1.776198e+003	1.218290e+002
1.777162e+003	1.213170e+002
1.778126e+003	1.205212e+002
1.779090e+003	1.192778e+002
1.780055e+003	1.185884e+002
1.781019e+003	1.186070e+002
1.781983e+003	1.189729e+002
1.782947e+003	1.198975e+002
1.783911e+003	1.207544e+002
1.784876e+003	1.210206e+002
1.785840e+003	1.208110e+002
1.786804e+003	1.203279e+002
1.787768e+003	1.196771e+002
1.788733e+003	1.191546e+002
1.789697e+003	1.189562e+002
1.790661e+003	1.191212e+002
1.791625e+003	1.199987e+002
1.792590e+003	1.211510e+002
1.793554e+003	1.210313e+002
1.794518e+003	1.197414e+002
1.795482e+003	1.192564e+002
1.796447e+003	1.201523e+002
1.797411e+003	1.207638e+002
1.798375e+003	1.199773e+002
1.799339e+003	1.190479e+002
1.800303e+003	1.196108e+002
1.801268e+003	1.209674e+002
1.802232e+003	1.209952e+002
1.803196e+003	1.196697e+002
1.804160e+003	1.189615e+002
1.805125e+003	1.196319e+002
1.806089e+003	1.201756e+002
1.807053e+003	1.200575e+002
1.808017e+003	1.194334e+002
1.808982e+003	1.180892e+002
1.809946e+003	1.166731e+002
1.810910e+003	1.161965e+002
1.811874e+003	1.166140e+002
1.812839e+003	1.171714e+002
1.813803e+003	1.175216e+002
1.814767e+003	1.177504e+002
1.815731e+003	1.179110e+002
1.816695e+003	1.180316e+002
1.817660e+003	1.182726e+002
1.818624e+003	1.186661e+002
1.819588e+003	1.190200e+002
1.820552e+003	1.195650e+002
1.821517e+003	1.194474e+002
1.822481e+003	1.177309e+002
1.823445e+003	1.165261e+002
1.824409e+003	1.170112e+002
1.825374e+003	1.178178e+002
1.826338e+003	1.178139e+002
1.827302e+003	1.172482e+002
1.828266e+003	1.166556e+002
1.829230e+003	1.162841e+002
1.830195e+003	1.165002e+002
1.831159e+003	1.175512e+002
1.832123e+003	1.186024e+002
1.833087e+003	1.186980e+002
1.834052e+003	1.183354e+002
1.835016e+003	1.186681e+002
1.835980e+003	1.194840e+002
1.836944e+003	1.194670e+002
1.837909e+003	1.183963e+002
1.838873e+003	1.174047e+002
1.839837e+003	1.170283e+002
1.840801e+003	1.170465e+002
1.841766e+003	1.172467e+002
1.842730e+003	1.175386e+002
1.843694e+003	1.177793e+002
1.844658e+003	1.179940e+002
1.845622e+003	1.183807e+002
1.846587e+003	1.196817e+002
1.847551e+003	1.200139e+002
1.848515e+003	1.181087e+002
1.849479e+003	1.163611e+002
1.850444e+003	1.162153e+002
1.851408e+003	1.166487e+002
1.852372e+003	1.163622e+002
1.853336e+003	1.157995e+002
1.854301e+003	1.164212e+002
1.855265e+003	1.181378e+002
1.856229e+003	1.189518e+002
1.857193e+003	1.177551e+002
1.858157e+003	1.162943e+002
1.859122e+003	1.167021e+002
1.860086e+003	1.182624e+002
1.861050e+003	1.191982e+002
1.862014e+003	1.194812e+002
1.862979e+003	1.187500e+002
1.863943e+003	1.168777e+002
1.864907e+003	1.159586e+002
1.865871e+003	1.170018e+002
1.866836e+003	1.182468e+002
1.867800e+003	1.181725e+002
1.868764e+003	1.174226e+002
1.869728e+003	1.172959e+002
1.870693e+003	1.177645e+002
1.871657e+003	1.181255e+002
1.872621e+003	1.182300e+002
1.873585e+003	1.183680e+002
1.874549e+003	1.188947e+002
1.875514e+003	1.191604e+002
1.876478e+003	1.188289e+002
1.877442e+003	1.182143e+002
1.878406e+003	1.171129e+002
1.879371e+003	1.160592e+002
1.880335e+003	1.162901e+002
1.881299e+003	1.176523e+002
1.882263e+003	1.185993e+002
1.883228e+003	1.183128e+002
1.884192e+003	1.173532e+002
1.885156e+003	1.163132e+002
1.886120e+003	1.154509e+002
1.887084e+003	1.153494e+002
1.888049e+003	1.159510e+002
1.889013e+003	1.164456e+002
1.889977e+003	1.168017e+002
1.890941e+003	1.168570e+002
1.891906e+003	1.166216e+002
1.892870e+003	1.165147e+002
1.893834e+003	1.166074e+002
1.894798e+003	1.168041e+002
1.895763e+003	1.171202e+002
1.896727e+003	1.174201e+002
1.897691e+003	1.174761e+002
1.898655e+003	1.173036e+002
1.899620e+003	1.170563e+002
1.900584e+003	1.167362e+002
