# Supplementary material for: Characterization of biocarbon generated by high- and low-temperature pyrolysis of soy hulls and coffee chaff: for polymer composite applications
Source: R Soc Open Sci. 2018 Aug 22;5(8):171970. doi: 10.1098/rsos.171970 (PMC6124110; doi:10.1098/rsos.171970)
Supplement: RSOS ESM.zip [file rsos171970supp2.zip › RSOS Raman/SoyHulls900C30m-pq2.CSV]

-2.016894e+001	0.000000e+000
-1.920471e+001	0.000000e+000
-1.824047e+001	0.000000e+000
-1.727624e+001	0.000000e+000
-1.631201e+001	0.000000e+000
-1.534777e+001	0.000000e+000
-1.438354e+001	0.000000e+000
-1.341931e+001	0.000000e+000
-1.245507e+001	0.000000e+000
-1.149084e+001	0.000000e+000
-1.052661e+001	0.000000e+000
-9.562373e+000	0.000000e+000
-8.598140e+000	0.000000e+000
-7.633906e+000	0.000000e+000
-6.669673e+000	0.000000e+000
-5.705440e+000	0.000000e+000
-4.741206e+000	0.000000e+000
-3.776973e+000	0.000000e+000
-2.812739e+000	0.000000e+000
-1.848506e+000	0.000000e+000
-8.842728e-001	0.000000e+000
7.996053e-002	0.000000e+000
1.044194e+000	0.000000e+000
2.008427e+000	0.000000e+000
2.972661e+000	0.000000e+000
3.936894e+000	0.000000e+000
4.901127e+000	0.000000e+000
5.865361e+000	0.000000e+000
6.829594e+000	0.000000e+000
7.793827e+000	0.000000e+000
8.758060e+000	0.000000e+000
9.722294e+000	0.000000e+000
1.068653e+001	0.000000e+000
1.165076e+001	0.000000e+000
1.261499e+001	0.000000e+000
1.357923e+001	0.000000e+000
1.454346e+001	0.000000e+000
1.550769e+001	0.000000e+000
1.647193e+001	0.000000e+000
1.743616e+001	0.000000e+000
1.840039e+001	0.000000e+000
1.936463e+001	0.000000e+000
2.032886e+001	0.000000e+000
2.129309e+001	0.000000e+000
2.225733e+001	0.000000e+000
2.322156e+001	0.000000e+000
2.418579e+001	0.000000e+000
2.515003e+001	0.000000e+000
2.611426e+001	0.000000e+000
2.707849e+001	0.000000e+000
2.804273e+001	0.000000e+000
2.900696e+001	0.000000e+000
2.997119e+001	0.000000e+000
3.093543e+001	0.000000e+000
3.189966e+001	0.000000e+000
3.286390e+001	0.000000e+000
3.382813e+001	0.000000e+000
3.479236e+001	0.000000e+000
3.575660e+001	0.000000e+000
3.672083e+001	0.000000e+000
3.768506e+001	0.000000e+000
3.864930e+001	0.000000e+000
3.961353e+001	0.000000e+000
4.057776e+001	0.000000e+000
4.154199e+001	0.000000e+000
4.250623e+001	0.000000e+000
4.347046e+001	0.000000e+000
4.443469e+001	0.000000e+000
4.539893e+001	0.000000e+000
4.636316e+001	0.000000e+000
4.732739e+001	0.000000e+000
4.829163e+001	0.000000e+000
4.925586e+001	0.000000e+000
5.022009e+001	3.962779e+002
5.118433e+001	3.901813e+002
5.214856e+001	3.860097e+002
5.311279e+001	3.827500e+002
5.407703e+001	3.805981e+002
5.504126e+001	3.799795e+002
5.600549e+001	3.825977e+002
5.696973e+001	3.846920e+002
5.793396e+001	3.859430e+002
5.889819e+001	3.861825e+002
5.986243e+001	3.852544e+002
6.082666e+001	3.814416e+002
6.179089e+001	3.766252e+002
6.275513e+001	3.717729e+002
6.371936e+001	3.674751e+002
6.468359e+001	3.641855e+002
6.564783e+001	3.623268e+002
6.661206e+001	3.612554e+002
6.757629e+001	3.606510e+002
6.854053e+001	3.602554e+002
6.950476e+001	3.600368e+002
7.046899e+001	3.597108e+002
7.143323e+001	3.599408e+002
7.239746e+001	3.601540e+002
7.336169e+001	3.593094e+002
7.432593e+001	3.556353e+002
7.529016e+001	3.522542e+002
7.625439e+001	3.496122e+002
7.721863e+001	3.478036e+002
7.818286e+001	3.465510e+002
7.914709e+001	3.467173e+002
8.011133e+001	3.467038e+002
8.107556e+001	3.453253e+002
8.203979e+001	3.420096e+002
8.300403e+001	3.377037e+002
8.396826e+001	3.355277e+002
8.493250e+001	3.350003e+002
8.589673e+001	3.352189e+002
8.686096e+001	3.351017e+002
8.782520e+001	3.344099e+002
8.878943e+001	3.346329e+002
8.975366e+001	3.363620e+002
9.071790e+001	3.385833e+002
9.168213e+001	3.387421e+002
9.264636e+001	3.346171e+002
9.361060e+001	3.310692e+002
9.457483e+001	3.289327e+002
9.553906e+001	3.282495e+002
9.650330e+001	3.275469e+002
9.746753e+001	3.252241e+002
9.843176e+001	3.225696e+002
9.939600e+001	3.202409e+002
1.003602e+002	3.188069e+002
1.013245e+002	3.188063e+002
1.022887e+002	3.203633e+002
1.032529e+002	3.228009e+002
1.042172e+002	3.254124e+002
1.051814e+002	3.273643e+002
1.061456e+002	3.286864e+002
1.071099e+002	3.282514e+002
1.080741e+002	3.251038e+002
1.090383e+002	3.201357e+002
1.100026e+002	3.167357e+002
1.109668e+002	3.163893e+002
1.119310e+002	3.162455e+002
1.128953e+002	3.159161e+002
1.138595e+002	3.153224e+002
1.148237e+002	3.148901e+002
1.157880e+002	3.145757e+002
1.167522e+002	3.143587e+002
1.177164e+002	3.145166e+002
1.186807e+002	3.152444e+002
1.196449e+002	3.157581e+002
1.206091e+002	3.142074e+002
1.215734e+002	3.112906e+002
1.225376e+002	3.081747e+002
1.235018e+002	3.064141e+002
1.244661e+002	3.064453e+002
1.254303e+002	3.058021e+002
1.263945e+002	3.041565e+002
1.273588e+002	3.018973e+002
1.283230e+002	3.002726e+002
1.292872e+002	3.009071e+002
1.302515e+002	3.009063e+002
1.312157e+002	2.991922e+002
1.321799e+002	2.957541e+002
1.331442e+002	2.929063e+002
1.341084e+002	2.928301e+002
1.350726e+002	2.937641e+002
1.360369e+002	2.949456e+002
1.370011e+002	2.958220e+002
1.379653e+002	2.962239e+002
1.389296e+002	2.963505e+002
1.398938e+002	2.961976e+002
1.408580e+002	2.954822e+002
1.418223e+002	2.938386e+002
1.427865e+002	2.908142e+002
1.437507e+002	2.890332e+002
1.447150e+002	2.888963e+002
1.456792e+002	2.897390e+002
1.466434e+002	2.901349e+002
1.476077e+002	2.898923e+002
1.485719e+002	2.890756e+002
1.495361e+002	2.872766e+002
1.505004e+002	2.848811e+002
1.514646e+002	2.832790e+002
1.524288e+002	2.848062e+002
1.533931e+002	2.868454e+002
1.543573e+002	2.880197e+002
1.553215e+002	2.876285e+002
1.562858e+002	2.859894e+002
1.572500e+002	2.847450e+002
1.582142e+002	2.837906e+002
1.591785e+002	2.828530e+002
1.601427e+002	2.817268e+002
1.611069e+002	2.805273e+002
1.620712e+002	2.794206e+002
1.630354e+002	2.784091e+002
1.639996e+002	2.775893e+002
1.649639e+002	2.770210e+002
1.659281e+002	2.764427e+002
1.668923e+002	2.760516e+002
1.678566e+002	2.759090e+002
1.688208e+002	2.758902e+002
1.697850e+002	2.758275e+002
1.707493e+002	2.761538e+002
1.717135e+002	2.764492e+002
1.726777e+002	2.761773e+002
1.736420e+002	2.753148e+002
1.746062e+002	2.741517e+002
1.755704e+002	2.736588e+002
1.765347e+002	2.734622e+002
1.774989e+002	2.729779e+002
1.784631e+002	2.718860e+002
1.794274e+002	2.700537e+002
1.803916e+002	2.693801e+002
1.813558e+002	2.703148e+002
1.823201e+002	2.716710e+002
1.832843e+002	2.728227e+002
1.842485e+002	2.738285e+002
1.852128e+002	2.744310e+002
1.861770e+002	2.741840e+002
1.871412e+002	2.735990e+002
1.881055e+002	2.731573e+002
1.890697e+002	2.732718e+002
1.900339e+002	2.734378e+002
1.909982e+002	2.733757e+002
1.919624e+002	2.731659e+002
1.929266e+002	2.729191e+002
1.938909e+002	2.727514e+002
1.948551e+002	2.727406e+002
1.958193e+002	2.731417e+002
1.967836e+002	2.740467e+002
1.977478e+002	2.752131e+002
1.987120e+002	2.752876e+002
1.996763e+002	2.732269e+002
2.006405e+002	2.716754e+002
2.016047e+002	2.713014e+002
2.025690e+002	2.721427e+002
2.035332e+002	2.731684e+002
2.044974e+002	2.737771e+002
2.054617e+002	2.744630e+002
2.064259e+002	2.755800e+002
2.073901e+002	2.773451e+002
2.083544e+002	2.794618e+002
2.093186e+002	2.817844e+002
2.102828e+002	2.836616e+002
2.112471e+002	2.842306e+002
2.122113e+002	2.827998e+002
2.131755e+002	2.799985e+002
2.141398e+002	2.804787e+002
2.151040e+002	2.844237e+002
2.160682e+002	2.891670e+002
2.170325e+002	2.909147e+002
2.179967e+002	2.862215e+002
2.189609e+002	2.829302e+002
2.199252e+002	2.816520e+002
2.208894e+002	2.820370e+002
2.218536e+002	2.834038e+002
2.228179e+002	2.865238e+002
2.237821e+002	2.887070e+002
2.247463e+002	2.887883e+002
2.257106e+002	2.872952e+002
2.266748e+002	2.856521e+002
2.276390e+002	2.861149e+002
2.286033e+002	2.874207e+002
2.295675e+002	2.883581e+002
2.305317e+002	2.885869e+002
2.314960e+002	2.882090e+002
2.324602e+002	2.876685e+002
2.334244e+002	2.867674e+002
2.343887e+002	2.856465e+002
2.353529e+002	2.842367e+002
2.363171e+002	2.825263e+002
2.372814e+002	2.822359e+002
2.382456e+002	2.840730e+002
2.392098e+002	2.859264e+002
2.401741e+002	2.866927e+002
2.411383e+002	2.858788e+002
2.421025e+002	2.847674e+002
2.430668e+002	2.846595e+002
2.440310e+002	2.849347e+002
2.449952e+002	2.848824e+002
2.459595e+002	2.838149e+002
2.469237e+002	2.821390e+002
2.478879e+002	2.814379e+002
2.488522e+002	2.816269e+002
2.498164e+002	2.824157e+002
2.507806e+002	2.834091e+002
2.517449e+002	2.847159e+002
2.527091e+002	2.849270e+002
2.536733e+002	2.836825e+002
2.546376e+002	2.816975e+002
2.556018e+002	2.800891e+002
2.565660e+002	2.791837e+002
2.575303e+002	2.786277e+002
2.584945e+002	2.784708e+002
2.594587e+002	2.785779e+002
2.604230e+002	2.787174e+002
2.613872e+002	2.785441e+002
2.623514e+002	2.783697e+002
2.633157e+002	2.783953e+002
2.642799e+002	2.784638e+002
2.652441e+002	2.782645e+002
2.662084e+002	2.772566e+002
2.671726e+002	2.759665e+002
2.681368e+002	2.752054e+002
2.691011e+002	2.752086e+002
2.700653e+002	2.758306e+002
2.710295e+002	2.759562e+002
2.719938e+002	2.746810e+002
2.729580e+002	2.736855e+002
2.739222e+002	2.738053e+002
2.748865e+002	2.751862e+002
2.758507e+002	2.762611e+002
2.768149e+002	2.756974e+002
2.777792e+002	2.747929e+002
2.787434e+002	2.741247e+002
2.797076e+002	2.739794e+002
2.806719e+002	2.741746e+002
2.816361e+002	2.745929e+002
2.826003e+002	2.749667e+002
2.835646e+002	2.749663e+002
2.845288e+002	2.743916e+002
2.854930e+002	2.732946e+002
2.864573e+002	2.724328e+002
2.874215e+002	2.717009e+002
2.883857e+002	2.712321e+002
2.893500e+002	2.712763e+002
2.903142e+002	2.722849e+002
2.912784e+002	2.724055e+002
2.922427e+002	2.711825e+002
2.932069e+002	2.697204e+002
2.941711e+002	2.688872e+002
2.951354e+002	2.691876e+002
2.960996e+002	2.694622e+002
2.970638e+002	2.692130e+002
2.980281e+002	2.684739e+002
2.989923e+002	2.671449e+002
2.999565e+002	2.650590e+002
3.009208e+002	2.629337e+002
3.018850e+002	2.624746e+002
3.028492e+002	2.633749e+002
3.038135e+002	2.645685e+002
3.047777e+002	2.646199e+002
3.057419e+002	2.629214e+002
3.067062e+002	2.616313e+002
3.076704e+002	2.608781e+002
3.086346e+002	2.604648e+002
3.095989e+002	2.600459e+002
3.105631e+002	2.591909e+002
3.115273e+002	2.585192e+002
3.124916e+002	2.588405e+002
3.134558e+002	2.596938e+002
3.144200e+002	2.601863e+002
3.153843e+002	2.590129e+002
3.163485e+002	2.570099e+002
3.173127e+002	2.553420e+002
3.182770e+002	2.540884e+002
3.192412e+002	2.530406e+002
3.202054e+002	2.517137e+002
3.211696e+002	2.501841e+002
3.221339e+002	2.494026e+002
3.230981e+002	2.495193e+002
3.240623e+002	2.501445e+002
3.250266e+002	2.502944e+002
3.259908e+002	2.500127e+002
3.269550e+002	2.498295e+002
3.279193e+002	2.493095e+002
3.288835e+002	2.485579e+002
3.298477e+002	2.481698e+002
3.308120e+002	2.496087e+002
3.317762e+002	2.505291e+002
3.327404e+002	2.496216e+002
3.337047e+002	2.473409e+002
3.346689e+002	2.451143e+002
3.356331e+002	2.452852e+002
3.365974e+002	2.466306e+002
3.375616e+002	2.475072e+002
3.385258e+002	2.476739e+002
3.394901e+002	2.472500e+002
3.404543e+002	2.462846e+002
3.414185e+002	2.440744e+002
3.423828e+002	2.423468e+002
3.433470e+002	2.414758e+002
3.443112e+002	2.413384e+002
3.452755e+002	2.412533e+002
3.462397e+002	2.412129e+002
3.472039e+002	2.415051e+002
3.481682e+002	2.422881e+002
3.491324e+002	2.433660e+002
3.500966e+002	2.442332e+002
3.510609e+002	2.445761e+002
3.520251e+002	2.443210e+002
3.529893e+002	2.429908e+002
3.539536e+002	2.406565e+002
3.549178e+002	2.378531e+002
3.558820e+002	2.363505e+002
3.568463e+002	2.362996e+002
3.578105e+002	2.367449e+002
3.587747e+002	2.376926e+002
3.597390e+002	2.390922e+002
3.607032e+002	2.400594e+002
3.616674e+002	2.393934e+002
3.626317e+002	2.388929e+002
3.635959e+002	2.393204e+002
3.645602e+002	2.405417e+002
3.655244e+002	2.412378e+002
3.664886e+002	2.396822e+002
3.674529e+002	2.382275e+002
3.684171e+002	2.380160e+002
3.693813e+002	2.390605e+002
3.703456e+002	2.404446e+002
3.713098e+002	2.402822e+002
3.722740e+002	2.391590e+002
3.732383e+002	2.382044e+002
3.742025e+002	2.377788e+002
3.751667e+002	2.378626e+002
3.761310e+002	2.380160e+002
3.770952e+002	2.380755e+002
3.780594e+002	2.378738e+002
3.790237e+002	2.372582e+002
3.799879e+002	2.363242e+002
3.809521e+002	2.355575e+002
3.819164e+002	2.355540e+002
3.828806e+002	2.357917e+002
3.838448e+002	2.361146e+002
3.848091e+002	2.363474e+002
3.857733e+002	2.363271e+002
3.867375e+002	2.360695e+002
3.877018e+002	2.356462e+002
3.886660e+002	2.347086e+002
3.896302e+002	2.333152e+002
3.905945e+002	2.318946e+002
3.915587e+002	2.317514e+002
3.925229e+002	2.329694e+002
3.934872e+002	2.338947e+002
3.944514e+002	2.344444e+002
3.954156e+002	2.346788e+002
3.963799e+002	2.345612e+002
3.973441e+002	2.332544e+002
3.983083e+002	2.325133e+002
3.992726e+002	2.330086e+002
4.002368e+002	2.342385e+002
4.012010e+002	2.348855e+002
4.021653e+002	2.333113e+002
4.031295e+002	2.315196e+002
4.040937e+002	2.308270e+002
4.050580e+002	2.311259e+002
4.060222e+002	2.317749e+002
4.069864e+002	2.318098e+002
4.079507e+002	2.313236e+002
4.089149e+002	2.308429e+002
4.098791e+002	2.303409e+002
4.108434e+002	2.297812e+002
4.118076e+002	2.291247e+002
4.127718e+002	2.276745e+002
4.137361e+002	2.270479e+002
4.147003e+002	2.279944e+002
4.156645e+002	2.296880e+002
4.166288e+002	2.308079e+002
4.175930e+002	2.307544e+002
4.185572e+002	2.305184e+002
4.195215e+002	2.300455e+002
4.204857e+002	2.294637e+002
4.214499e+002	2.289853e+002
4.224142e+002	2.288795e+002
4.233784e+002	2.292027e+002
4.243426e+002	2.298796e+002
4.253069e+002	2.307618e+002
4.262711e+002	2.313492e+002
4.272353e+002	2.310130e+002
4.281996e+002	2.292761e+002
4.291638e+002	2.278996e+002
4.301280e+002	2.272548e+002
4.310923e+002	2.269168e+002
4.320565e+002	2.263531e+002
4.330207e+002	2.251841e+002
4.339850e+002	2.246339e+002
4.349492e+002	2.253856e+002
4.359134e+002	2.266057e+002
4.368777e+002	2.276478e+002
4.378419e+002	2.281343e+002
4.388061e+002	2.281334e+002
4.397704e+002	2.277368e+002
4.407346e+002	2.270807e+002
4.416988e+002	2.263188e+002
4.426631e+002	2.256188e+002
4.436273e+002	2.251279e+002
4.445915e+002	2.251883e+002
4.455558e+002	2.256918e+002
4.465200e+002	2.259489e+002
4.474842e+002	2.252744e+002
4.484485e+002	2.233975e+002
4.494127e+002	2.224213e+002
4.503769e+002	2.239635e+002
4.513412e+002	2.254856e+002
4.523054e+002	2.257059e+002
4.532696e+002	2.244042e+002
4.542339e+002	2.228931e+002
4.551981e+002	2.224564e+002
4.561623e+002	2.223751e+002
4.571266e+002	2.223370e+002
4.580908e+002	2.222514e+002
4.590550e+002	2.221872e+002
4.600193e+002	2.222414e+002
4.609835e+002	2.222374e+002
4.619477e+002	2.220182e+002
4.629120e+002	2.216696e+002
4.638762e+002	2.213076e+002
4.648404e+002	2.209918e+002
4.658047e+002	2.202191e+002
4.667689e+002	2.196005e+002
4.677331e+002	2.193524e+002
4.686974e+002	2.193498e+002
4.696616e+002	2.193222e+002
4.706258e+002	2.191912e+002
4.715901e+002	2.193643e+002
4.725543e+002	2.198914e+002
4.735185e+002	2.205134e+002
4.744828e+002	2.209307e+002
4.754470e+002	2.208946e+002
4.764112e+002	2.203971e+002
4.773755e+002	2.198438e+002
4.783397e+002	2.193233e+002
4.793039e+002	2.189051e+002
4.802682e+002	2.187253e+002
4.812324e+002	2.191644e+002
4.821966e+002	2.190668e+002
4.831609e+002	2.171288e+002
4.841251e+002	2.153371e+002
4.850893e+002	2.153691e+002
4.860536e+002	2.178419e+002
4.870178e+002	2.197051e+002
4.879820e+002	2.199148e+002
4.889463e+002	2.196998e+002
4.899105e+002	2.195677e+002
4.908747e+002	2.196793e+002
4.918390e+002	2.198677e+002
4.928032e+002	2.197929e+002
4.937674e+002	2.194682e+002
4.947317e+002	2.191239e+002
4.956959e+002	2.188829e+002
4.966601e+002	2.187201e+002
4.976244e+002	2.182818e+002
4.985886e+002	2.178518e+002
4.995528e+002	2.174221e+002
5.005171e+002	2.164500e+002
5.014813e+002	2.152651e+002
5.024455e+002	2.151472e+002
5.034098e+002	2.172817e+002
5.043740e+002	2.190435e+002
5.053382e+002	2.200206e+002
5.063025e+002	2.202765e+002
5.072667e+002	2.199273e+002
5.082309e+002	2.188747e+002
5.091952e+002	2.177685e+002
5.101594e+002	2.172558e+002
5.111236e+002	2.172592e+002
5.120879e+002	2.177938e+002
5.130521e+002	2.189512e+002
5.140164e+002	2.209411e+002
5.149806e+002	2.214115e+002
5.159448e+002	2.193901e+002
5.169091e+002	2.172676e+002
5.178733e+002	2.169515e+002
5.188375e+002	2.189072e+002
5.198018e+002	2.200672e+002
5.207660e+002	2.193639e+002
5.217302e+002	2.182880e+002
5.226945e+002	2.174968e+002
5.236587e+002	2.172084e+002
5.246229e+002	2.172111e+002
5.255872e+002	2.174029e+002
5.265514e+002	2.176251e+002
5.275156e+002	2.176713e+002
5.284799e+002	2.174746e+002
5.294441e+002	2.171160e+002
5.304083e+002	2.168946e+002
5.313726e+002	2.171035e+002
5.323368e+002	2.177137e+002
5.333010e+002	2.189993e+002
5.342653e+002	2.203065e+002
5.352295e+002	2.203960e+002
5.361937e+002	2.183313e+002
5.371580e+002	2.168704e+002
5.381222e+002	2.166058e+002
5.390864e+002	2.171659e+002
5.400507e+002	2.181454e+002
5.410149e+002	2.192813e+002
5.419791e+002	2.199734e+002
5.429434e+002	2.200871e+002
5.439076e+002	2.198046e+002
5.448718e+002	2.191500e+002
5.458361e+002	2.181566e+002
5.468003e+002	2.169089e+002
5.477645e+002	2.157165e+002
5.487288e+002	2.144038e+002
5.496930e+002	2.137621e+002
5.506572e+002	2.144058e+002
5.516215e+002	2.161428e+002
5.525857e+002	2.171888e+002
5.535499e+002	2.169041e+002
5.545142e+002	2.164126e+002
5.554784e+002	2.157970e+002
5.564426e+002	2.152643e+002
5.574069e+002	2.150558e+002
5.583711e+002	2.152964e+002
5.593353e+002	2.156191e+002
5.602996e+002	2.161506e+002
5.612638e+002	2.167420e+002
5.622280e+002	2.168371e+002
5.631923e+002	2.157818e+002
5.641565e+002	2.136093e+002
5.651207e+002	2.135100e+002
5.660850e+002	2.160329e+002
5.670491e+002	2.186301e+002
5.680134e+002	2.193237e+002
5.689776e+002	2.177820e+002
5.699418e+002	2.169314e+002
5.709061e+002	2.172125e+002
5.718703e+002	2.176722e+002
5.728345e+002	2.181040e+002
5.737988e+002	2.184316e+002
5.747630e+002	2.185836e+002
5.757272e+002	2.184501e+002
5.766915e+002	2.181582e+002
5.776557e+002	2.177211e+002
5.786199e+002	2.172457e+002
5.795842e+002	2.169565e+002
5.805484e+002	2.171687e+002
5.815126e+002	2.179336e+002
5.824769e+002	2.180704e+002
5.834411e+002	2.171247e+002
5.844053e+002	2.160740e+002
5.853696e+002	2.161381e+002
5.863338e+002	2.179065e+002
5.872980e+002	2.189001e+002
5.882623e+002	2.185911e+002
5.892265e+002	2.180141e+002
5.901907e+002	2.176044e+002
5.911550e+002	2.175094e+002
5.921192e+002	2.177887e+002
5.930834e+002	2.190971e+002
5.940477e+002	2.203696e+002
5.950119e+002	2.206722e+002
5.959761e+002	2.199507e+002
5.969404e+002	2.188301e+002
5.979046e+002	2.184317e+002
5.988688e+002	2.189553e+002
5.998331e+002	2.194098e+002
6.007973e+002	2.197976e+002
6.017615e+002	2.200258e+002
6.027258e+002	2.199045e+002
6.036900e+002	2.191406e+002
6.046542e+002	2.188229e+002
6.056185e+002	2.194045e+002
6.065827e+002	2.200875e+002
6.075469e+002	2.203392e+002
6.085112e+002	2.200484e+002
6.094754e+002	2.196972e+002
6.104396e+002	2.195742e+002
6.114039e+002	2.197842e+002
6.123681e+002	2.206571e+002
6.133323e+002	2.220454e+002
6.142966e+002	2.232603e+002
6.152608e+002	2.229325e+002
6.162250e+002	2.206159e+002
6.171893e+002	2.196877e+002
6.181535e+002	2.216648e+002
6.191177e+002	2.245834e+002
6.200820e+002	2.251654e+002
6.210462e+002	2.215424e+002
6.220104e+002	2.189703e+002
6.229747e+002	2.190672e+002
6.239389e+002	2.202118e+002
6.249031e+002	2.215779e+002
6.258674e+002	2.228270e+002
6.268316e+002	2.236833e+002
6.277958e+002	2.231445e+002
6.287601e+002	2.221299e+002
6.297243e+002	2.216009e+002
6.306885e+002	2.217919e+002
6.316528e+002	2.222502e+002
6.326170e+002	2.219118e+002
6.335812e+002	2.200795e+002
6.345455e+002	2.195523e+002
6.355097e+002	2.210669e+002
6.364739e+002	2.232845e+002
6.374382e+002	2.247952e+002
6.384024e+002	2.257413e+002
6.393666e+002	2.255355e+002
6.403309e+002	2.232034e+002
6.412951e+002	2.208598e+002
6.422593e+002	2.197785e+002
6.432236e+002	2.202009e+002
6.441878e+002	2.212690e+002
6.451520e+002	2.225925e+002
6.461163e+002	2.239627e+002
6.470805e+002	2.247689e+002
6.480447e+002	2.249183e+002
6.490090e+002	2.247242e+002
6.499732e+002	2.247421e+002
6.509374e+002	2.248435e+002
6.519017e+002	2.245749e+002
6.528659e+002	2.234417e+002
6.538301e+002	2.226187e+002
6.547944e+002	2.235437e+002
6.557586e+002	2.267953e+002
6.567228e+002	2.289515e+002
6.576871e+002	2.278705e+002
6.586513e+002	2.261366e+002
6.596155e+002	2.251074e+002
6.605798e+002	2.251109e+002
6.615440e+002	2.255885e+002
6.625082e+002	2.257153e+002
6.634725e+002	2.256806e+002
6.644367e+002	2.262307e+002
6.654009e+002	2.274066e+002
6.663652e+002	2.284937e+002
6.673294e+002	2.284422e+002
6.682936e+002	2.266222e+002
6.692579e+002	2.253262e+002
6.702221e+002	2.247849e+002
6.711863e+002	2.245556e+002
6.721506e+002	2.245100e+002
6.731148e+002	2.247021e+002
6.740790e+002	2.251442e+002
6.750433e+002	2.263683e+002
6.760075e+002	2.271889e+002
6.769717e+002	2.266300e+002
6.779360e+002	2.250305e+002
6.789002e+002	2.234077e+002
6.798644e+002	2.228384e+002
6.808287e+002	2.231863e+002
6.817929e+002	2.235332e+002
6.827571e+002	2.239518e+002
6.837214e+002	2.243635e+002
6.846856e+002	2.246265e+002
6.856498e+002	2.246545e+002
6.866141e+002	2.248445e+002
6.875783e+002	2.254217e+002
6.885425e+002	2.259708e+002
6.895068e+002	2.267246e+002
6.904710e+002	2.273860e+002
6.914352e+002	2.270602e+002
6.923995e+002	2.244707e+002
6.933637e+002	2.217333e+002
6.943279e+002	2.208463e+002
6.952922e+002	2.212597e+002
6.962564e+002	2.218893e+002
6.972206e+002	2.218958e+002
6.981849e+002	2.214129e+002
6.991491e+002	2.214456e+002
7.001133e+002	2.218303e+002
7.010776e+002	2.218258e+002
7.020418e+002	2.209124e+002
7.030060e+002	2.193741e+002
7.039703e+002	2.184533e+002
7.049345e+002	2.194628e+002
7.058987e+002	2.198974e+002
7.068630e+002	2.185777e+002
7.078272e+002	2.166834e+002
7.087914e+002	2.154316e+002
7.097557e+002	2.153172e+002
7.107199e+002	2.158324e+002
7.116841e+002	2.173655e+002
7.126484e+002	2.188164e+002
7.136126e+002	2.183464e+002
7.145768e+002	2.155394e+002
7.155411e+002	2.118268e+002
7.165053e+002	2.105857e+002
7.174695e+002	2.131962e+002
7.184338e+002	2.146023e+002
7.193980e+002	2.142089e+002
7.203622e+002	2.129971e+002
7.213265e+002	2.119933e+002
7.222907e+002	2.114209e+002
7.232549e+002	2.110918e+002
7.242192e+002	2.107551e+002
7.251834e+002	2.103165e+002
7.261476e+002	2.097200e+002
7.271119e+002	2.090261e+002
7.280761e+002	2.084233e+002
7.290403e+002	2.082071e+002
7.300046e+002	2.083026e+002
7.309688e+002	2.081796e+002
7.319330e+002	2.078414e+002
7.328973e+002	2.075521e+002
7.338615e+002	2.076006e+002
7.348257e+002	2.080279e+002
7.357900e+002	2.076902e+002
7.367542e+002	2.059278e+002
7.377184e+002	2.040828e+002
7.386827e+002	2.026086e+002
7.396469e+002	2.016759e+002
7.406111e+002	2.014618e+002
7.415754e+002	2.026186e+002
7.425396e+002	2.038966e+002
7.435038e+002	2.040874e+002
7.444681e+002	2.034724e+002
7.454323e+002	2.025990e+002
7.463965e+002	2.018226e+002
7.473608e+002	2.009752e+002
7.483250e+002	1.994955e+002
7.492892e+002	1.975619e+002
7.502535e+002	1.962371e+002
7.512177e+002	1.960079e+002
7.521819e+002	1.965388e+002
7.531462e+002	1.969693e+002
7.541104e+002	1.970713e+002
7.550746e+002	1.972301e+002
7.560389e+002	1.978376e+002
7.570031e+002	1.984316e+002
7.579673e+002	1.986568e+002
7.589316e+002	1.984216e+002
7.598958e+002	1.979109e+002
7.608600e+002	1.968704e+002
7.618243e+002	1.957523e+002
7.627885e+002	1.951801e+002
7.637527e+002	1.952206e+002
7.647170e+002	1.956916e+002
7.656812e+002	1.964136e+002
7.666454e+002	1.976102e+002
7.676097e+002	1.978317e+002
7.685739e+002	1.963819e+002
7.695381e+002	1.950783e+002
7.705024e+002	1.947940e+002
7.714666e+002	1.953836e+002
7.724308e+002	1.960470e+002
7.733951e+002	1.965921e+002
7.743593e+002	1.967070e+002
7.753235e+002	1.963104e+002
7.762878e+002	1.957700e+002
7.772520e+002	1.955800e+002
7.782162e+002	1.960084e+002
7.791805e+002	1.966470e+002
7.801447e+002	1.960266e+002
7.811089e+002	1.944628e+002
7.820732e+002	1.932739e+002
7.830374e+002	1.929922e+002
7.840016e+002	1.932573e+002
7.849659e+002	1.931545e+002
7.859301e+002	1.924440e+002
7.868943e+002	1.919658e+002
7.878586e+002	1.922044e+002
7.888228e+002	1.926411e+002
7.897870e+002	1.925171e+002
7.907513e+002	1.916574e+002
7.917155e+002	1.911245e+002
7.926797e+002	1.926183e+002
7.936440e+002	1.943504e+002
7.946082e+002	1.947291e+002
7.955724e+002	1.938632e+002
7.965367e+002	1.925613e+002
7.975009e+002	1.916084e+002
7.984651e+002	1.909837e+002
7.994294e+002	1.911696e+002
8.003936e+002	1.926003e+002
8.013578e+002	1.938732e+002
8.023221e+002	1.942485e+002
8.032863e+002	1.939012e+002
8.042505e+002	1.937341e+002
8.052148e+002	1.943884e+002
8.061790e+002	1.950314e+002
8.071432e+002	1.953883e+002
8.081075e+002	1.954594e+002
8.090717e+002	1.949019e+002
8.100359e+002	1.936156e+002
8.110002e+002	1.922790e+002
8.119644e+002	1.925703e+002
8.129286e+002	1.940210e+002
8.138929e+002	1.949138e+002
8.148571e+002	1.949937e+002
8.158214e+002	1.947701e+002
8.167856e+002	1.949924e+002
8.177498e+002	1.959931e+002
8.187141e+002	1.961762e+002
8.196783e+002	1.944342e+002
8.206425e+002	1.930760e+002
8.216068e+002	1.936290e+002
8.225710e+002	1.955874e+002
8.235352e+002	1.969107e+002
8.244995e+002	1.961435e+002
8.254637e+002	1.947579e+002
8.264279e+002	1.938229e+002
8.273922e+002	1.932796e+002
8.283564e+002	1.934114e+002
8.293206e+002	1.944040e+002
8.302849e+002	1.959437e+002
8.312491e+002	1.966527e+002
8.322133e+002	1.962211e+002
8.331776e+002	1.960527e+002
8.341418e+002	1.963965e+002
8.351060e+002	1.967422e+002
8.360703e+002	1.963638e+002
8.370345e+002	1.950153e+002
8.379987e+002	1.942506e+002
8.389630e+002	1.954075e+002
8.399272e+002	1.964330e+002
8.408914e+002	1.962966e+002
8.418557e+002	1.951821e+002
8.428199e+002	1.938412e+002
8.437841e+002	1.928507e+002
8.447484e+002	1.922735e+002
8.457126e+002	1.921668e+002
8.466768e+002	1.923562e+002
8.476411e+002	1.924473e+002
8.486053e+002	1.922297e+002
8.495695e+002	1.919146e+002
8.505338e+002	1.921866e+002
8.514980e+002	1.938009e+002
8.524622e+002	1.947915e+002
8.534265e+002	1.946310e+002
8.543907e+002	1.939012e+002
8.553549e+002	1.929666e+002
8.563192e+002	1.919954e+002
8.572834e+002	1.912749e+002
8.582476e+002	1.913561e+002
8.592119e+002	1.916491e+002
8.601761e+002	1.914107e+002
8.611403e+002	1.906789e+002
8.621046e+002	1.898674e+002
8.630688e+002	1.893392e+002
8.640330e+002	1.890144e+002
8.649973e+002	1.885241e+002
8.659615e+002	1.878808e+002
8.669257e+002	1.873987e+002
8.678900e+002	1.872565e+002
8.688542e+002	1.874028e+002
8.698184e+002	1.876624e+002
8.707827e+002	1.878879e+002
8.717469e+002	1.879436e+002
8.727111e+002	1.878483e+002
8.736754e+002	1.877093e+002
8.746396e+002	1.874593e+002
8.756038e+002	1.871871e+002
8.765681e+002	1.872361e+002
8.775323e+002	1.880947e+002
8.784965e+002	1.895139e+002
8.794608e+002	1.896371e+002
8.804250e+002	1.884034e+002
8.813892e+002	1.870260e+002
8.823535e+002	1.860786e+002
8.833177e+002	1.855243e+002
8.842819e+002	1.852063e+002
8.852462e+002	1.849993e+002
8.862104e+002	1.851421e+002
8.871746e+002	1.861002e+002
8.881389e+002	1.871797e+002
8.891031e+002	1.877463e+002
8.900673e+002	1.876313e+002
8.910316e+002	1.871544e+002
8.919958e+002	1.865225e+002
8.929600e+002	1.857124e+002
8.939243e+002	1.847752e+002
8.948885e+002	1.838274e+002
8.958527e+002	1.832434e+002
8.968170e+002	1.833918e+002
8.977812e+002	1.842403e+002
8.987454e+002	1.846964e+002
8.997097e+002	1.843073e+002
9.006739e+002	1.840329e+002
9.016381e+002	1.845957e+002
9.026024e+002	1.853218e+002
9.035666e+002	1.848646e+002
9.045308e+002	1.825866e+002
9.054951e+002	1.806236e+002
9.064593e+002	1.817232e+002
9.074235e+002	1.835123e+002
9.083878e+002	1.840920e+002
9.093520e+002	1.835256e+002
9.103162e+002	1.830998e+002
9.112805e+002	1.841289e+002
9.122447e+002	1.864712e+002
9.132089e+002	1.875432e+002
9.141732e+002	1.872305e+002
9.151374e+002	1.865611e+002
9.161016e+002	1.855735e+002
9.170659e+002	1.845398e+002
9.180301e+002	1.838581e+002
9.189943e+002	1.834260e+002
9.199586e+002	1.831888e+002
9.209228e+002	1.835510e+002
9.218870e+002	1.841770e+002
9.228513e+002	1.847824e+002
9.238155e+002	1.852368e+002
9.247797e+002	1.854951e+002
9.257440e+002	1.855284e+002
9.267082e+002	1.854214e+002
9.276724e+002	1.857759e+002
9.286367e+002	1.867299e+002
9.296009e+002	1.875002e+002
9.305651e+002	1.876321e+002
9.315294e+002	1.872979e+002
9.324936e+002	1.870384e+002
9.334578e+002	1.868716e+002
9.344221e+002	1.868491e+002
9.353863e+002	1.866451e+002
9.363505e+002	1.866488e+002
9.373148e+002	1.872388e+002
9.382790e+002	1.883390e+002
9.392432e+002	1.895940e+002
9.402075e+002	1.909103e+002
9.411717e+002	1.921037e+002
9.421359e+002	1.923054e+002
9.431002e+002	1.915318e+002
9.440644e+002	1.906060e+002
9.450286e+002	1.898904e+002
9.459929e+002	1.895387e+002
9.469571e+002	1.900301e+002
9.479213e+002	1.921764e+002
9.488856e+002	1.936740e+002
9.498498e+002	1.937364e+002
9.508140e+002	1.934787e+002
9.517783e+002	1.939260e+002
9.527425e+002	1.950338e+002
9.537067e+002	1.957480e+002
9.546710e+002	1.951584e+002
9.556352e+002	1.939164e+002
9.565994e+002	1.930905e+002
9.575637e+002	1.924969e+002
9.585279e+002	1.916435e+002
9.594921e+002	1.902974e+002
9.604564e+002	1.889670e+002
9.614206e+002	1.889414e+002
9.623848e+002	1.913179e+002
9.633491e+002	1.924907e+002
9.643133e+002	1.919479e+002
9.652775e+002	1.906672e+002
9.662418e+002	1.888676e+002
9.672060e+002	1.869809e+002
9.681702e+002	1.860599e+002
9.691345e+002	1.868625e+002
9.700987e+002	1.880230e+002
9.710629e+002	1.881365e+002
9.720272e+002	1.877641e+002
9.729914e+002	1.878547e+002
9.739556e+002	1.887544e+002
9.749199e+002	1.900056e+002
9.758841e+002	1.907885e+002
9.768483e+002	1.912027e+002
9.778126e+002	1.907669e+002
9.787768e+002	1.883645e+002
9.797410e+002	1.863252e+002
9.807053e+002	1.860949e+002
9.816695e+002	1.870742e+002
9.826337e+002	1.873711e+002
9.835980e+002	1.861248e+002
9.845622e+002	1.854180e+002
9.855264e+002	1.868297e+002
9.864907e+002	1.887017e+002
9.874549e+002	1.894569e+002
9.884191e+002	1.888161e+002
9.893834e+002	1.876636e+002
9.903476e+002	1.871149e+002
9.913118e+002	1.872523e+002
9.922761e+002	1.872205e+002
9.932403e+002	1.869917e+002
9.942045e+002	1.868330e+002
9.951688e+002	1.868835e+002
9.961330e+002	1.870027e+002
9.970972e+002	1.867983e+002
9.980615e+002	1.859261e+002
9.990257e+002	1.853397e+002
9.999899e+002	1.860737e+002
1.000954e+003	1.868191e+002
1.001918e+003	1.865483e+002
1.002883e+003	1.856286e+002
1.003847e+003	1.852800e+002
1.004811e+003	1.864215e+002
1.005775e+003	1.883725e+002
1.006740e+003	1.885531e+002
1.007704e+003	1.867898e+002
1.008668e+003	1.855171e+002
1.009632e+003	1.857210e+002
1.010596e+003	1.866204e+002
1.011561e+003	1.870751e+002
1.012525e+003	1.869712e+002
1.013489e+003	1.871451e+002
1.014453e+003	1.880525e+002
1.015418e+003	1.887204e+002
1.016382e+003	1.890127e+002
1.017346e+003	1.890622e+002
1.018310e+003	1.888463e+002
1.019275e+003	1.882963e+002
1.020239e+003	1.875845e+002
1.021203e+003	1.871493e+002
1.022167e+003	1.870938e+002
1.023132e+003	1.873047e+002
1.024096e+003	1.879892e+002
1.025060e+003	1.887780e+002
1.026024e+003	1.891018e+002
1.026989e+003	1.889021e+002
1.027953e+003	1.890438e+002
1.028917e+003	1.900717e+002
1.029881e+003	1.907894e+002
1.030845e+003	1.908218e+002
1.031810e+003	1.907855e+002
1.032774e+003	1.912458e+002
1.033738e+003	1.920827e+002
1.034702e+003	1.925606e+002
1.035667e+003	1.920377e+002
1.036631e+003	1.908706e+002
1.037595e+003	1.897440e+002
1.038559e+003	1.886437e+002
1.039524e+003	1.884677e+002
1.040488e+003	1.900629e+002
1.041452e+003	1.923037e+002
1.042416e+003	1.927822e+002
1.043380e+003	1.908568e+002
1.044345e+003	1.899625e+002
1.045309e+003	1.913138e+002
1.046273e+003	1.927794e+002
1.047237e+003	1.935461e+002
1.048202e+003	1.937800e+002
1.049166e+003	1.938374e+002
1.050130e+003	1.938694e+002
1.051094e+003	1.940465e+002
1.052059e+003	1.950055e+002
1.053023e+003	1.963665e+002
1.053987e+003	1.967215e+002
1.054951e+003	1.958009e+002
1.055916e+003	1.944609e+002
1.056880e+003	1.931943e+002
1.057844e+003	1.920548e+002
1.058808e+003	1.919891e+002
1.059772e+003	1.940188e+002
1.060737e+003	1.958116e+002
1.061701e+003	1.966664e+002
1.062665e+003	1.971148e+002
1.063629e+003	1.976429e+002
1.064594e+003	1.983377e+002
1.065558e+003	1.989412e+002
1.066522e+003	1.991417e+002
1.067486e+003	1.991128e+002
1.068450e+003	1.997899e+002
1.069415e+003	2.009976e+002
1.070379e+003	2.011304e+002
1.071343e+003	1.990516e+002
1.072307e+003	1.963223e+002
1.073272e+003	1.959941e+002
1.074236e+003	1.988406e+002
1.075200e+003	2.004076e+002
1.076164e+003	1.989355e+002
1.077129e+003	1.979263e+002
1.078093e+003	1.987302e+002
1.079057e+003	2.003615e+002
1.080021e+003	2.014087e+002
1.080985e+003	2.013900e+002
1.081950e+003	2.009673e+002
1.082914e+003	2.008420e+002
1.083878e+003	2.010948e+002
1.084842e+003	2.017944e+002
1.085807e+003	2.028424e+002
1.086771e+003	2.034771e+002
1.087735e+003	2.033171e+002
1.088699e+003	2.025712e+002
1.089664e+003	2.015577e+002
1.090628e+003	1.999433e+002
1.091592e+003	1.989774e+002
1.092556e+003	1.986640e+002
1.093521e+003	1.987219e+002
1.094485e+003	1.994474e+002
1.095449e+003	2.006075e+002
1.096413e+003	2.015768e+002
1.097377e+003	2.019270e+002
1.098342e+003	2.019453e+002
1.099306e+003	2.021816e+002
1.100270e+003	2.025307e+002
1.101234e+003	2.029278e+002
1.102199e+003	2.036774e+002
1.103163e+003	2.041803e+002
1.104127e+003	2.033443e+002
1.105091e+003	2.012488e+002
1.106056e+003	2.002806e+002
1.107020e+003	2.014415e+002
1.107984e+003	2.026734e+002
1.108948e+003	2.035806e+002
1.109912e+003	2.043887e+002
1.110877e+003	2.049669e+002
1.111841e+003	2.052560e+002
1.112805e+003	2.055408e+002
1.113769e+003	2.062648e+002
1.114734e+003	2.072925e+002
1.115698e+003	2.075396e+002
1.116662e+003	2.069930e+002
1.117626e+003	2.069412e+002
1.118591e+003	2.080033e+002
1.119555e+003	2.089783e+002
1.120519e+003	2.083736e+002
1.121483e+003	2.063407e+002
1.122448e+003	2.051591e+002
1.123412e+003	2.054341e+002
1.124376e+003	2.060489e+002
1.125340e+003	2.070488e+002
1.126304e+003	2.081289e+002
1.127269e+003	2.089233e+002
1.128233e+003	2.092482e+002
1.129197e+003	2.090191e+002
1.130161e+003	2.081925e+002
1.131126e+003	2.072641e+002
1.132090e+003	2.082614e+002
1.133054e+003	2.113924e+002
1.134018e+003	2.133604e+002
1.134983e+003	2.125530e+002
1.135947e+003	2.107805e+002
1.136911e+003	2.101361e+002
1.137875e+003	2.107165e+002
1.138839e+003	2.113058e+002
1.139804e+003	2.114024e+002
1.140768e+003	2.115719e+002
1.141732e+003	2.122564e+002
1.142696e+003	2.131296e+002
1.143661e+003	2.137617e+002
1.144625e+003	2.140332e+002
1.145589e+003	2.141768e+002
1.146553e+003	2.145072e+002
1.147518e+003	2.149856e+002
1.148482e+003	2.148211e+002
1.149446e+003	2.135210e+002
1.150410e+003	2.131478e+002
1.151375e+003	2.142806e+002
1.152339e+003	2.157826e+002
1.153303e+003	2.169932e+002
1.154267e+003	2.179543e+002
1.155231e+003	2.183347e+002
1.156196e+003	2.177856e+002
1.157160e+003	2.172305e+002
1.158124e+003	2.168312e+002
1.159088e+003	2.166062e+002
1.160053e+003	2.169519e+002
1.161017e+003	2.178468e+002
1.161981e+003	2.185854e+002
1.162945e+003	2.183112e+002
1.163910e+003	2.170994e+002
1.164874e+003	2.167050e+002
1.165838e+003	2.182825e+002
1.166802e+003	2.197989e+002
1.167766e+003	2.212259e+002
1.168731e+003	2.221585e+002
1.169695e+003	2.220930e+002
1.170659e+003	2.212517e+002
1.171623e+003	2.205055e+002
1.172588e+003	2.202324e+002
1.173552e+003	2.205681e+002
1.174516e+003	2.216776e+002
1.175480e+003	2.229020e+002
1.176445e+003	2.237387e+002
1.177409e+003	2.242130e+002
1.178373e+003	2.244615e+002
1.179337e+003	2.245533e+002
1.180302e+003	2.245421e+002
1.181266e+003	2.245598e+002
1.182230e+003	2.241209e+002
1.183194e+003	2.242381e+002
1.184158e+003	2.256881e+002
1.185123e+003	2.270766e+002
1.186087e+003	2.273338e+002
1.187051e+003	2.269342e+002
1.188015e+003	2.271393e+002
1.188980e+003	2.284559e+002
1.189944e+003	2.297661e+002
1.190908e+003	2.296726e+002
1.191872e+003	2.288188e+002
1.192837e+003	2.285298e+002
1.193801e+003	2.288622e+002
1.194765e+003	2.295394e+002
1.195729e+003	2.304037e+002
1.196693e+003	2.313374e+002
1.197658e+003	2.323236e+002
1.198622e+003	2.337365e+002
1.199586e+003	2.342392e+002
1.200550e+003	2.319897e+002
1.201515e+003	2.303308e+002
1.202479e+003	2.311272e+002
1.203443e+003	2.334064e+002
1.204407e+003	2.356643e+002
1.205372e+003	2.372145e+002
1.206336e+003	2.382671e+002
1.207300e+003	2.391230e+002
1.208264e+003	2.397061e+002
1.209229e+003	2.396042e+002
1.210193e+003	2.388153e+002
1.211157e+003	2.385893e+002
1.212121e+003	2.396843e+002
1.213085e+003	2.410293e+002
1.214050e+003	2.410540e+002
1.215014e+003	2.397737e+002
1.215978e+003	2.393153e+002
1.216942e+003	2.409309e+002
1.217907e+003	2.428133e+002
1.218871e+003	2.442602e+002
1.219835e+003	2.450699e+002
1.220799e+003	2.445340e+002
1.221764e+003	2.429997e+002
1.222728e+003	2.421187e+002
1.223692e+003	2.434405e+002
1.224656e+003	2.464909e+002
1.225620e+003	2.487138e+002
1.226585e+003	2.492249e+002
1.227549e+003	2.495791e+002
1.228513e+003	2.500169e+002
1.229477e+003	2.503306e+002
1.230442e+003	2.504895e+002
1.231406e+003	2.507088e+002
1.232370e+003	2.510762e+002
1.233334e+003	2.514602e+002
1.234299e+003	2.521907e+002
1.235263e+003	2.540781e+002
1.236227e+003	2.560697e+002
1.237191e+003	2.565546e+002
1.238156e+003	2.558460e+002
1.239120e+003	2.554550e+002
1.240084e+003	2.561358e+002
1.241048e+003	2.575314e+002
1.242012e+003	2.590496e+002
1.242977e+003	2.606802e+002
1.243941e+003	2.619581e+002
1.244905e+003	2.626948e+002
1.245869e+003	2.633031e+002
1.246834e+003	2.639793e+002
1.247798e+003	2.646547e+002
1.248762e+003	2.650795e+002
1.249726e+003	2.654182e+002
1.250691e+003	2.663032e+002
1.251655e+003	2.681659e+002
1.252619e+003	2.703014e+002
1.253583e+003	2.712945e+002
1.254547e+003	2.712178e+002
1.255512e+003	2.708881e+002
1.256476e+003	2.700407e+002
1.257440e+003	2.698186e+002
1.258404e+003	2.710200e+002
1.259369e+003	2.730132e+002
1.260333e+003	2.747305e+002
1.261297e+003	2.763284e+002
1.262261e+003	2.774023e+002
1.263226e+003	2.770157e+002
1.264190e+003	2.767463e+002
1.265154e+003	2.777146e+002
1.266118e+003	2.795154e+002
1.267083e+003	2.812351e+002
1.268047e+003	2.824494e+002
1.269011e+003	2.834002e+002
1.269975e+003	2.844544e+002
1.270939e+003	2.855750e+002
1.271904e+003	2.870118e+002
1.272868e+003	2.900320e+002
1.273832e+003	2.922504e+002
1.274796e+003	2.927285e+002
1.275761e+003	2.926294e+002
1.276725e+003	2.928354e+002
1.277689e+003	2.934217e+002
1.278653e+003	2.940265e+002
1.279618e+003	2.944336e+002
1.280582e+003	2.950257e+002
1.281546e+003	2.964170e+002
1.282510e+003	2.981718e+002
1.283474e+003	2.992601e+002
1.284439e+003	2.998406e+002
1.285403e+003	3.012547e+002
1.286367e+003	3.046159e+002
1.287331e+003	3.083976e+002
1.288296e+003	3.096453e+002
1.289260e+003	3.081124e+002
1.290224e+003	3.073080e+002
1.291188e+003	3.082121e+002
1.292153e+003	3.092713e+002
1.293117e+003	3.095503e+002
1.294081e+003	3.100881e+002
1.295045e+003	3.124751e+002
1.296010e+003	3.161903e+002
1.296974e+003	3.188093e+002
1.297938e+003	3.185708e+002
1.298902e+003	3.168128e+002
1.299866e+003	3.170323e+002
1.300831e+003	3.202787e+002
1.301795e+003	3.233738e+002
1.302759e+003	3.257470e+002
1.303723e+003	3.276197e+002
1.304688e+003	3.284931e+002
1.305652e+003	3.287882e+002
1.306616e+003	3.296516e+002
1.307580e+003	3.315963e+002
1.308545e+003	3.338494e+002
1.309509e+003	3.357733e+002
1.310473e+003	3.373555e+002
1.311437e+003	3.385514e+002
1.312401e+003	3.393417e+002
1.313366e+003	3.399749e+002
1.314330e+003	3.406949e+002
1.315294e+003	3.413976e+002
1.316258e+003	3.416549e+002
1.317223e+003	3.416437e+002
1.318187e+003	3.425063e+002
1.319151e+003	3.445032e+002
1.320115e+003	3.468294e+002
1.321080e+003	3.497528e+002
1.322044e+003	3.520358e+002
1.323008e+003	3.530752e+002
1.323972e+003	3.536542e+002
1.324937e+003	3.546027e+002
1.325901e+003	3.562364e+002
1.326865e+003	3.584459e+002
1.327829e+003	3.609863e+002
1.328793e+003	3.635376e+002
1.329758e+003	3.659322e+002
1.330722e+003	3.685471e+002
1.331686e+003	3.700742e+002
1.332650e+003	3.689795e+002
1.333615e+003	3.686153e+002
1.334579e+003	3.715822e+002
1.335543e+003	3.755072e+002
1.336507e+003	3.763023e+002
1.337472e+003	3.736824e+002
1.338436e+003	3.717912e+002
1.339400e+003	3.733269e+002
1.340364e+003	3.753987e+002
1.341328e+003	3.742008e+002
1.342293e+003	3.711682e+002
1.343257e+003	3.691780e+002
1.344221e+003	3.688884e+002
1.345185e+003	3.689941e+002
1.346150e+003	3.683401e+002
1.347114e+003	3.671938e+002
1.348078e+003	3.665981e+002
1.349042e+003	3.668415e+002
1.350007e+003	3.668721e+002
1.350971e+003	3.662970e+002
1.351935e+003	3.654545e+002
1.352899e+003	3.643554e+002
1.353864e+003	3.632358e+002
1.354828e+003	3.621730e+002
1.355792e+003	3.611073e+002
1.356756e+003	3.599672e+002
1.357720e+003	3.588101e+002
1.358685e+003	3.579571e+002
1.359649e+003	3.580481e+002
1.360613e+003	3.593732e+002
1.361577e+003	3.598520e+002
1.362542e+003	3.594779e+002
1.363506e+003	3.583228e+002
1.364470e+003	3.562715e+002
1.365434e+003	3.533993e+002
1.366399e+003	3.491519e+002
1.367363e+003	3.441464e+002
1.368327e+003	3.412694e+002
1.369291e+003	3.421994e+002
1.370255e+003	3.436935e+002
1.371220e+003	3.410684e+002
1.372184e+003	3.365392e+002
1.373148e+003	3.350459e+002
1.374112e+003	3.369798e+002
1.375077e+003	3.383279e+002
1.376041e+003	3.365495e+002
1.377005e+003	3.331265e+002
1.377969e+003	3.305443e+002
1.378934e+003	3.288723e+002
1.379898e+003	3.274536e+002
1.380862e+003	3.261701e+002
1.381826e+003	3.249227e+002
1.382791e+003	3.240303e+002
1.383755e+003	3.231090e+002
1.384719e+003	3.214054e+002
1.385683e+003	3.192679e+002
1.386647e+003	3.178636e+002
1.387612e+003	3.177691e+002
1.388576e+003	3.182035e+002
1.389540e+003	3.178076e+002
1.390504e+003	3.163808e+002
1.391469e+003	3.154179e+002
1.392433e+003	3.163606e+002
1.393397e+003	3.158506e+002
1.394361e+003	3.128340e+002
1.395326e+003	3.101266e+002
1.396290e+003	3.090461e+002
1.397254e+003	3.089243e+002
1.398218e+003	3.088847e+002
1.399182e+003	3.086327e+002
1.400147e+003	3.080408e+002
1.401111e+003	3.070724e+002
1.402075e+003	3.062477e+002
1.403039e+003	3.063871e+002
1.404004e+003	3.071467e+002
1.404968e+003	3.072616e+002
1.405932e+003	3.062097e+002
1.406896e+003	3.044387e+002
1.407861e+003	3.024510e+002
1.408825e+003	3.008276e+002
1.409789e+003	3.000346e+002
1.410753e+003	2.998144e+002
1.411718e+003	2.990167e+002
1.412682e+003	2.966402e+002
1.413646e+003	2.945334e+002
1.414610e+003	2.956748e+002
1.415574e+003	2.979407e+002
1.416539e+003	2.977110e+002
1.417503e+003	2.948026e+002
1.418467e+003	2.924969e+002
1.419431e+003	2.930107e+002
1.420396e+003	2.946512e+002
1.421360e+003	2.941508e+002
1.422324e+003	2.913798e+002
1.423288e+003	2.893483e+002
1.424253e+003	2.883497e+002
1.425217e+003	2.880642e+002
1.426181e+003	2.888449e+002
1.427145e+003	2.897083e+002
1.428109e+003	2.900455e+002
1.429074e+003	2.898931e+002
1.430038e+003	2.893926e+002
1.431002e+003	2.887053e+002
1.431966e+003	2.881117e+002
1.432931e+003	2.877966e+002
1.433895e+003	2.875055e+002
1.434859e+003	2.870436e+002
1.435823e+003	2.869044e+002
1.436788e+003	2.867314e+002
1.437752e+003	2.863424e+002
1.438716e+003	2.857039e+002
1.439680e+003	2.845970e+002
1.440645e+003	2.835859e+002
1.441609e+003	2.834689e+002
1.442573e+003	2.840557e+002
1.443537e+003	2.841567e+002
1.444501e+003	2.830140e+002
1.445466e+003	2.814759e+002
1.446430e+003	2.810145e+002
1.447394e+003	2.816319e+002
1.448358e+003	2.815361e+002
1.449323e+003	2.801068e+002
1.450287e+003	2.790652e+002
1.451251e+003	2.795069e+002
1.452215e+003	2.803712e+002
1.453180e+003	2.807031e+002
1.454144e+003	2.806652e+002
1.455108e+003	2.807885e+002
1.456072e+003	2.811172e+002
1.457036e+003	2.809548e+002
1.458001e+003	2.796481e+002
1.458965e+003	2.782323e+002
1.459929e+003	2.776921e+002
1.460893e+003	2.779427e+002
1.461858e+003	2.793159e+002
1.462822e+003	2.820245e+002
1.463786e+003	2.838582e+002
1.464750e+003	2.825298e+002
1.465715e+003	2.794626e+002
1.466679e+003	2.778793e+002
1.467643e+003	2.778195e+002
1.468607e+003	2.778883e+002
1.469572e+003	2.779271e+002
1.470536e+003	2.779220e+002
1.471500e+003	2.779771e+002
1.472464e+003	2.777162e+002
1.473428e+003	2.768829e+002
1.474393e+003	2.760028e+002
1.475357e+003	2.757271e+002
1.476321e+003	2.761765e+002
1.477285e+003	2.770753e+002
1.478250e+003	2.782210e+002
1.479214e+003	2.793699e+002
1.480178e+003	2.797750e+002
1.481142e+003	2.792679e+002
1.482107e+003	2.793092e+002
1.483071e+003	2.807775e+002
1.484035e+003	2.815105e+002
1.484999e+003	2.802618e+002
1.485964e+003	2.784928e+002
1.486928e+003	2.775038e+002
1.487892e+003	2.774196e+002
1.488856e+003	2.780214e+002
1.489820e+003	2.791149e+002
1.490785e+003	2.799922e+002
1.491749e+003	2.796097e+002
1.492713e+003	2.782738e+002
1.493677e+003	2.777252e+002
1.494642e+003	2.773416e+002
1.495606e+003	2.777611e+002
1.496570e+003	2.801333e+002
1.497534e+003	2.819818e+002
1.498499e+003	2.816455e+002
1.499463e+003	2.806186e+002
1.500427e+003	2.809802e+002
1.501391e+003	2.828186e+002
1.502355e+003	2.848843e+002
1.503320e+003	2.864292e+002
1.504284e+003	2.868617e+002
1.505248e+003	2.850608e+002
1.506212e+003	2.813324e+002
1.507177e+003	2.796540e+002
1.508141e+003	2.807599e+002
1.509105e+003	2.818503e+002
1.510069e+003	2.820111e+002
1.511034e+003	2.821712e+002
1.511998e+003	2.830739e+002
1.512962e+003	2.843286e+002
1.513926e+003	2.851660e+002
1.514891e+003	2.854576e+002
1.515855e+003	2.857726e+002
1.516819e+003	2.866628e+002
1.517783e+003	2.874066e+002
1.518747e+003	2.863535e+002
1.519712e+003	2.842835e+002
1.520676e+003	2.845370e+002
1.521640e+003	2.876188e+002
1.522604e+003	2.903052e+002
1.523569e+003	2.910418e+002
1.524533e+003	2.906875e+002
1.525497e+003	2.899324e+002
1.526461e+003	2.893498e+002
1.527426e+003	2.902074e+002
1.528390e+003	2.927713e+002
1.529354e+003	2.947283e+002
1.530318e+003	2.939989e+002
1.531282e+003	2.926205e+002
1.532247e+003	2.940459e+002
1.533211e+003	2.969008e+002
1.534175e+003	2.982626e+002
1.535139e+003	2.978539e+002
1.536104e+003	2.975034e+002
1.537068e+003	2.981447e+002
1.538032e+003	2.994372e+002
1.538996e+003	3.008429e+002
1.539961e+003	3.023525e+002
1.540925e+003	3.044823e+002
1.541889e+003	3.074618e+002
1.542853e+003	3.096417e+002
1.543818e+003	3.102824e+002
1.544782e+003	3.104760e+002
1.545746e+003	3.106088e+002
1.546710e+003	3.107660e+002
1.547674e+003	3.113031e+002
1.548639e+003	3.124341e+002
1.549603e+003	3.140607e+002
1.550567e+003	3.159909e+002
1.551531e+003	3.180568e+002
1.552496e+003	3.200475e+002
1.553460e+003	3.218701e+002
1.554424e+003	3.240824e+002
1.555388e+003	3.273993e+002
1.556353e+003	3.297953e+002
1.557317e+003	3.294642e+002
1.558281e+003	3.293255e+002
1.559245e+003	3.314568e+002
1.560209e+003	3.341517e+002
1.561174e+003	3.352335e+002
1.562138e+003	3.350244e+002
1.563102e+003	3.356996e+002
1.564066e+003	3.383151e+002
1.565031e+003	3.414874e+002
1.565995e+003	3.434781e+002
1.566959e+003	3.446450e+002
1.567923e+003	3.466411e+002
1.568888e+003	3.496681e+002
1.569852e+003	3.520509e+002
1.570816e+003	3.534193e+002
1.571780e+003	3.539088e+002
1.572745e+003	3.532997e+002
1.573709e+003	3.527591e+002
1.574673e+003	3.532023e+002
1.575637e+003	3.542871e+002
1.576601e+003	3.553295e+002
1.577566e+003	3.560364e+002
1.578530e+003	3.560898e+002
1.579494e+003	3.549292e+002
1.580458e+003	3.529033e+002
1.581423e+003	3.517718e+002
1.582387e+003	3.520087e+002
1.583351e+003	3.514897e+002
1.584315e+003	3.491571e+002
1.585280e+003	3.475546e+002
1.586244e+003	3.478322e+002
1.587208e+003	3.480380e+002
1.588172e+003	3.472430e+002
1.589136e+003	3.453387e+002
1.590101e+003	3.416636e+002
1.591065e+003	3.366788e+002
1.592029e+003	3.332400e+002
1.592993e+003	3.337520e+002
1.593958e+003	3.364252e+002
1.594922e+003	3.372918e+002
1.595886e+003	3.361651e+002
1.596850e+003	3.346668e+002
1.597815e+003	3.330343e+002
1.598779e+003	3.316434e+002
1.599743e+003	3.301037e+002
1.600707e+003	3.282314e+002
1.601672e+003	3.258808e+002
1.602636e+003	3.236074e+002
1.603600e+003	3.224240e+002
1.604564e+003	3.222522e+002
1.605528e+003	3.217798e+002
1.606493e+003	3.200540e+002
1.607457e+003	3.175714e+002
1.608421e+003	3.153717e+002
1.609385e+003	3.135788e+002
1.610350e+003	3.112247e+002
1.611314e+003	3.077364e+002
1.612278e+003	3.048479e+002
1.613242e+003	3.035473e+002
1.614207e+003	3.019780e+002
1.615171e+003	2.998487e+002
1.616135e+003	2.969966e+002
1.617099e+003	2.927857e+002
1.618063e+003	2.877920e+002
1.619028e+003	2.833768e+002
1.619992e+003	2.801081e+002
1.620956e+003	2.776127e+002
1.621920e+003	2.756463e+002
1.622885e+003	2.739346e+002
1.623849e+003	2.716432e+002
1.624813e+003	2.687624e+002
1.625777e+003	2.654118e+002
1.626742e+003	2.610223e+002
1.627706e+003	2.569888e+002
1.628670e+003	2.541543e+002
1.629634e+003	2.517909e+002
1.630599e+003	2.492628e+002
1.631563e+003	2.467425e+002
1.632527e+003	2.446357e+002
1.633491e+003	2.428522e+002
1.634455e+003	2.409991e+002
1.635420e+003	2.390579e+002
1.636384e+003	2.371770e+002
1.637348e+003	2.348845e+002
1.638312e+003	2.321140e+002
1.639277e+003	2.308533e+002
1.640241e+003	2.316123e+002
1.641205e+003	2.317517e+002
1.642169e+003	2.306424e+002
1.643134e+003	2.297047e+002
1.644098e+003	2.295870e+002
1.645062e+003	2.292375e+002
1.646026e+003	2.275057e+002
1.646990e+003	2.248337e+002
1.647955e+003	2.226715e+002
1.648919e+003	2.216326e+002
1.649883e+003	2.208738e+002
1.650847e+003	2.195031e+002
1.651812e+003	2.176506e+002
1.652776e+003	2.156385e+002
1.653740e+003	2.135195e+002
1.654704e+003	2.124749e+002
1.655669e+003	2.129234e+002
1.656633e+003	2.133520e+002
1.657597e+003	2.133077e+002
1.658561e+003	2.125912e+002
1.659526e+003	2.107799e+002
1.660490e+003	2.088017e+002
1.661454e+003	2.080594e+002
1.662418e+003	2.084853e+002
1.663382e+003	2.086694e+002
1.664347e+003	2.078904e+002
1.665311e+003	2.065142e+002
1.666275e+003	2.046507e+002
1.667239e+003	2.026585e+002
1.668204e+003	2.015512e+002
1.669168e+003	2.014312e+002
1.670132e+003	2.015301e+002
1.671096e+003	2.017124e+002
1.672061e+003	2.014142e+002
1.673025e+003	1.998320e+002
1.673989e+003	1.980728e+002
1.674953e+003	1.977964e+002
1.675917e+003	1.984007e+002
1.676882e+003	1.983047e+002
1.677846e+003	1.972571e+002
1.678810e+003	1.959659e+002
1.679774e+003	1.944907e+002
1.680739e+003	1.933482e+002
1.681703e+003	1.933727e+002
1.682667e+003	1.938910e+002
1.683631e+003	1.932392e+002
1.684596e+003	1.914781e+002
1.685560e+003	1.906098e+002
1.686524e+003	1.914843e+002
1.687488e+003	1.925388e+002
1.688453e+003	1.924622e+002
1.689417e+003	1.917282e+002
1.690381e+003	1.913058e+002
1.691345e+003	1.911513e+002
1.692309e+003	1.909545e+002
1.693274e+003	1.908034e+002
1.694238e+003	1.903291e+002
1.695202e+003	1.887884e+002
1.696166e+003	1.872384e+002
1.697131e+003	1.866781e+002
1.698095e+003	1.869259e+002
1.699059e+003	1.878342e+002
1.700023e+003	1.891404e+002
1.700988e+003	1.896904e+002
1.701952e+003	1.888495e+002
1.702916e+003	1.876313e+002
1.703880e+003	1.872320e+002
1.704844e+003	1.873957e+002
1.705809e+003	1.870040e+002
1.706773e+003	1.858155e+002
1.707737e+003	1.851444e+002
1.708701e+003	1.852466e+002
1.709666e+003	1.853185e+002
1.710630e+003	1.852242e+002
1.711594e+003	1.852881e+002
1.712558e+003	1.856760e+002
1.713523e+003	1.862183e+002
1.714487e+003	1.868496e+002
1.715451e+003	1.873702e+002
1.716415e+003	1.873905e+002
1.717380e+003	1.868363e+002
1.718344e+003	1.860507e+002
1.719308e+003	1.852565e+002
1.720272e+003	1.845830e+002
1.721236e+003	1.847223e+002
1.722201e+003	1.858035e+002
1.723165e+003	1.865659e+002
1.724129e+003	1.877521e+002
1.725093e+003	1.877811e+002
1.726058e+003	1.851860e+002
1.727022e+003	1.826570e+002
1.727986e+003	1.820117e+002
1.728950e+003	1.821788e+002
1.729915e+003	1.814334e+002
1.730879e+003	1.800562e+002
1.731843e+003	1.798311e+002
1.732807e+003	1.813982e+002
1.733771e+003	1.831670e+002
1.734736e+003	1.836906e+002
1.735700e+003	1.833320e+002
1.736664e+003	1.825377e+002
1.737628e+003	1.812460e+002
1.738593e+003	1.809809e+002
1.739557e+003	1.822301e+002
1.740521e+003	1.831474e+002
1.741485e+003	1.831930e+002
1.742450e+003	1.827168e+002
1.743414e+003	1.813635e+002
1.744378e+003	1.799440e+002
1.745342e+003	1.798418e+002
1.746307e+003	1.807917e+002
1.747271e+003	1.811341e+002
1.748235e+003	1.803579e+002
1.749199e+003	1.795900e+002
1.750163e+003	1.794187e+002
1.751128e+003	1.796785e+002
1.752092e+003	1.806331e+002
1.753056e+003	1.818649e+002
1.754020e+003	1.817730e+002
1.754985e+003	1.802416e+002
1.755949e+003	1.792842e+002
1.756913e+003	1.798316e+002
1.757877e+003	1.805735e+002
1.758842e+003	1.802626e+002
1.759806e+003	1.794131e+002
1.760770e+003	1.792551e+002
1.761734e+003	1.796966e+002
1.762698e+003	1.796908e+002
1.763663e+003	1.792025e+002
1.764627e+003	1.787538e+002
1.765591e+003	1.782938e+002
1.766555e+003	1.780075e+002
1.767520e+003	1.781768e+002
1.768484e+003	1.784281e+002
1.769448e+003	1.781329e+002
1.770412e+003	1.774450e+002
1.771377e+003	1.770794e+002
1.772341e+003	1.773523e+002
1.773305e+003	1.781038e+002
1.774269e+003	1.791379e+002
1.775234e+003	1.799566e+002
1.776198e+003	1.795375e+002
1.777162e+003	1.778288e+002
1.778126e+003	1.769973e+002
1.779090e+003	1.778388e+002
1.780055e+003	1.784942e+002
1.781019e+003	1.784994e+002
1.781983e+003	1.783718e+002
1.782947e+003	1.780377e+002
1.783912e+003	1.777057e+002
1.784876e+003	1.775773e+002
1.785840e+003	1.776014e+002
1.786804e+003	1.776545e+002
1.787769e+003	1.776751e+002
1.788733e+003	1.776643e+002
1.789697e+003	1.776633e+002
1.790661e+003	1.778008e+002
1.791625e+003	1.784167e+002
1.792590e+003	1.791724e+002
1.793554e+003	1.787303e+002
1.794518e+003	1.772274e+002
1.795482e+003	1.772770e+002
1.796447e+003	1.797862e+002
1.797411e+003	1.814941e+002
1.798375e+003	1.803860e+002
1.799339e+003	1.784166e+002
1.800304e+003	1.774496e+002
1.801268e+003	1.772932e+002
1.802232e+003	1.775886e+002
1.803196e+003	1.784309e+002
1.804161e+003	1.790491e+002
1.805125e+003	1.792047e+002
1.806089e+003	1.792102e+002
1.807053e+003	1.790562e+002
1.808017e+003	1.787534e+002
1.808982e+003	1.785172e+002
1.809946e+003	1.782640e+002
1.810910e+003	1.776262e+002
1.811874e+003	1.767373e+002
1.812839e+003	1.762451e+002
1.813803e+003	1.763658e+002
1.814767e+003	1.764710e+002
1.815731e+003	1.758931e+002
1.816696e+003	1.751580e+002
1.817660e+003	1.758971e+002
1.818624e+003	1.783066e+002
1.819588e+003	1.784885e+002
1.820552e+003	1.748467e+002
1.821517e+003	1.727233e+002
1.822481e+003	1.740711e+002
1.823445e+003	1.754156e+002
1.824409e+003	1.749483e+002
1.825374e+003	1.744909e+002
1.826338e+003	1.762897e+002
1.827302e+003	1.789360e+002
1.828266e+003	1.794186e+002
1.829231e+003	1.776351e+002
1.830195e+003	1.764807e+002
1.831159e+003	1.774078e+002
1.832123e+003	1.787134e+002
1.833088e+003	1.787169e+002
1.834052e+003	1.780112e+002
1.835016e+003	1.778535e+002
1.835980e+003	1.781436e+002
1.836944e+003	1.778716e+002
1.837909e+003	1.768376e+002
1.838873e+003	1.761540e+002
1.839837e+003	1.764431e+002
1.840801e+003	1.769180e+002
1.841766e+003	1.766797e+002
1.842730e+003	1.760889e+002
1.843694e+003	1.762966e+002
1.844658e+003	1.774992e+002
1.845623e+003	1.777104e+002
1.846587e+003	1.759548e+002
1.847551e+003	1.750541e+002
1.848515e+003	1.753866e+002
1.849479e+003	1.759669e+002
1.850444e+003	1.769523e+002
1.851408e+003	1.779406e+002
1.852372e+003	1.782958e+002
1.853336e+003	1.782013e+002
1.854301e+003	1.781900e+002
1.855265e+003	1.783165e+002
1.856229e+003	1.782569e+002
1.857193e+003	1.779232e+002
1.858158e+003	1.775690e+002
1.859122e+003	1.773385e+002
1.860086e+003	1.770769e+002
1.861050e+003	1.765263e+002
1.862015e+003	1.756909e+002
1.862979e+003	1.751483e+002
1.863943e+003	1.751389e+002
1.864907e+003	1.754182e+002
1.865871e+003	1.758096e+002
1.866836e+003	1.765132e+002
1.867800e+003	1.777982e+002
1.868764e+003	1.790562e+002
1.869728e+003	1.794440e+002
1.870693e+003	1.791924e+002
1.871657e+003	1.789055e+002
1.872621e+003	1.785003e+002
1.873585e+003	1.780244e+002
1.874550e+003	1.776769e+002
1.875514e+003	1.771454e+002
1.876478e+003	1.758342e+002
1.877442e+003	1.747944e+002
1.878406e+003	1.751387e+002
1.879371e+003	1.761936e+002
1.880335e+003	1.770078e+002
1.881299e+003	1.774200e+002
1.882263e+003	1.772578e+002
1.883228e+003	1.764336e+002
1.884192e+003	1.761086e+002
1.885156e+003	1.778325e+002
1.886120e+003	1.804234e+002
1.887085e+003	1.805699e+002
1.888049e+003	1.784350e+002
1.889013e+003	1.774270e+002
1.889977e+003	1.777123e+002
1.890942e+003	1.779721e+002
1.891906e+003	1.781247e+002
1.892870e+003	1.785068e+002
1.893834e+003	1.790391e+002
1.894798e+003	1.797370e+002
1.895763e+003	1.811497e+002
1.896727e+003	1.825981e+002
1.897691e+003	1.823622e+002
1.898655e+003	1.803767e+002
1.899620e+003	1.785337e+002
1.900584e+003	1.769810e+002
