# Supplementary material for: Characterization of biocarbon generated by high- and low-temperature pyrolysis of soy hulls and coffee chaff: for polymer composite applications
Source: R Soc Open Sci. 2018 Aug 22;5(8):171970. doi: 10.1098/rsos.171970 (PMC6124110; doi:10.1098/rsos.171970)
Supplement: RSOS ESM.zip [file rsos171970supp2.zip › RSOS Raman/SoyHulls900C30m-pq3.CSV]

-2.016894e+001	0.000000e+000
-1.920471e+001	0.000000e+000
-1.824047e+001	0.000000e+000
-1.727624e+001	0.000000e+000
-1.631201e+001	0.000000e+000
-1.534777e+001	0.000000e+000
-1.438354e+001	0.000000e+000
-1.341931e+001	0.000000e+000
-1.245507e+001	0.000000e+000
-1.149084e+001	0.000000e+000
-1.052661e+001	0.000000e+000
-9.562373e+000	0.000000e+000
-8.598140e+000	0.000000e+000
-7.633906e+000	0.000000e+000
-6.669673e+000	0.000000e+000
-5.705440e+000	0.000000e+000
-4.741206e+000	0.000000e+000
-3.776973e+000	0.000000e+000
-2.812739e+000	0.000000e+000
-1.848506e+000	0.000000e+000
-8.842728e-001	0.000000e+000
7.996053e-002	0.000000e+000
1.044194e+000	0.000000e+000
2.008427e+000	0.000000e+000
2.972661e+000	0.000000e+000
3.936894e+000	0.000000e+000
4.901127e+000	0.000000e+000
5.865361e+000	0.000000e+000
6.829594e+000	0.000000e+000
7.793827e+000	0.000000e+000
8.758060e+000	0.000000e+000
9.722294e+000	0.000000e+000
1.068653e+001	0.000000e+000
1.165076e+001	0.000000e+000
1.261499e+001	0.000000e+000
1.357923e+001	0.000000e+000
1.454346e+001	0.000000e+000
1.550769e+001	0.000000e+000
1.647193e+001	0.000000e+000
1.743616e+001	0.000000e+000
1.840039e+001	0.000000e+000
1.936463e+001	0.000000e+000
2.032886e+001	0.000000e+000
2.129309e+001	0.000000e+000
2.225733e+001	0.000000e+000
2.322156e+001	0.000000e+000
2.418579e+001	0.000000e+000
2.515003e+001	0.000000e+000
2.611426e+001	0.000000e+000
2.707849e+001	0.000000e+000
2.804273e+001	0.000000e+000
2.900696e+001	0.000000e+000
2.997119e+001	0.000000e+000
3.093543e+001	0.000000e+000
3.189966e+001	0.000000e+000
3.286390e+001	0.000000e+000
3.382813e+001	0.000000e+000
3.479236e+001	0.000000e+000
3.575660e+001	0.000000e+000
3.672083e+001	0.000000e+000
3.768506e+001	0.000000e+000
3.864930e+001	0.000000e+000
3.961353e+001	0.000000e+000
4.057776e+001	0.000000e+000
4.154199e+001	0.000000e+000
4.250623e+001	0.000000e+000
4.347046e+001	0.000000e+000
4.443469e+001	0.000000e+000
4.539893e+001	0.000000e+000
4.636316e+001	0.000000e+000
4.732739e+001	0.000000e+000
4.829163e+001	0.000000e+000
4.925586e+001	0.000000e+000
5.022009e+001	2.004140e+002
5.118433e+001	1.964938e+002
5.214856e+001	1.940761e+002
5.311279e+001	1.923632e+002
5.407703e+001	1.916888e+002
5.504126e+001	1.925610e+002
5.600549e+001	1.965278e+002
5.696973e+001	2.000081e+002
5.793396e+001	2.031548e+002
5.889819e+001	2.054245e+002
5.986243e+001	2.060206e+002
6.082666e+001	2.022362e+002
6.179089e+001	1.972736e+002
6.275513e+001	1.922957e+002
6.371936e+001	1.879591e+002
6.468359e+001	1.846764e+002
6.564783e+001	1.833055e+002
6.661206e+001	1.831614e+002
6.757629e+001	1.838643e+002
6.854053e+001	1.851380e+002
6.950476e+001	1.871920e+002
7.046899e+001	1.886874e+002
7.143323e+001	1.901812e+002
7.239746e+001	1.912147e+002
7.336169e+001	1.909699e+002
7.432593e+001	1.874260e+002
7.529016e+001	1.844070e+002
7.625439e+001	1.825486e+002
7.721863e+001	1.818236e+002
7.818286e+001	1.814699e+002
7.914709e+001	1.809531e+002
8.011133e+001	1.805490e+002
8.107556e+001	1.805434e+002
8.203979e+001	1.810145e+002
8.300403e+001	1.814153e+002
8.396826e+001	1.804171e+002
8.493250e+001	1.785866e+002
8.589673e+001	1.766011e+002
8.686096e+001	1.752102e+002
8.782520e+001	1.745465e+002
8.878943e+001	1.748988e+002
8.975366e+001	1.770961e+002
9.071790e+001	1.801096e+002
9.168213e+001	1.811667e+002
9.264636e+001	1.783956e+002
9.361060e+001	1.755197e+002
9.457483e+001	1.727258e+002
9.553906e+001	1.701371e+002
9.650330e+001	1.680159e+002
9.746753e+001	1.664807e+002
9.843176e+001	1.653380e+002
9.939600e+001	1.646583e+002
1.003602e+002	1.645380e+002
1.013245e+002	1.651421e+002
1.022887e+002	1.662728e+002
1.032529e+002	1.676472e+002
1.042172e+002	1.690335e+002
1.051814e+002	1.701909e+002
1.061456e+002	1.713104e+002
1.071099e+002	1.708704e+002
1.080741e+002	1.679480e+002
1.090383e+002	1.633313e+002
1.100026e+002	1.601072e+002
1.109668e+002	1.593291e+002
1.119310e+002	1.590616e+002
1.128953e+002	1.592119e+002
1.138595e+002	1.597178e+002
1.148237e+002	1.603393e+002
1.157880e+002	1.610109e+002
1.167522e+002	1.614912e+002
1.177164e+002	1.616493e+002
1.186807e+002	1.613991e+002
1.196449e+002	1.606803e+002
1.206091e+002	1.593970e+002
1.215734e+002	1.578065e+002
1.225376e+002	1.563856e+002
1.235018e+002	1.557711e+002
1.244661e+002	1.562806e+002
1.254303e+002	1.562355e+002
1.263945e+002	1.555198e+002
1.273588e+002	1.542959e+002
1.283230e+002	1.530554e+002
1.292872e+002	1.516466e+002
1.302515e+002	1.505444e+002
1.312157e+002	1.498983e+002
1.321799e+002	1.496997e+002
1.331442e+002	1.496039e+002
1.341084e+002	1.491886e+002
1.350726e+002	1.489855e+002
1.360369e+002	1.494375e+002
1.370011e+002	1.507665e+002
1.379653e+002	1.523275e+002
1.389296e+002	1.527807e+002
1.398938e+002	1.523717e+002
1.408580e+002	1.512821e+002
1.418223e+002	1.496880e+002
1.427865e+002	1.473089e+002
1.437507e+002	1.458227e+002
1.447150e+002	1.455962e+002
1.456792e+002	1.461084e+002
1.466434e+002	1.462014e+002
1.476077e+002	1.450923e+002
1.485719e+002	1.442207e+002
1.495361e+002	1.440559e+002
1.505004e+002	1.445251e+002
1.514646e+002	1.449143e+002
1.524288e+002	1.444919e+002
1.533931e+002	1.438922e+002
1.543573e+002	1.431897e+002
1.553215e+002	1.424084e+002
1.562858e+002	1.415088e+002
1.572500e+002	1.406248e+002
1.582142e+002	1.398459e+002
1.591785e+002	1.394636e+002
1.601427e+002	1.397787e+002
1.611069e+002	1.412183e+002
1.620712e+002	1.414358e+002
1.630354e+002	1.396333e+002
1.639996e+002	1.372499e+002
1.649639e+002	1.360993e+002
1.659281e+002	1.370343e+002
1.668923e+002	1.380682e+002
1.678566e+002	1.389942e+002
1.688208e+002	1.397622e+002
1.697850e+002	1.404113e+002
1.707493e+002	1.412053e+002
1.717135e+002	1.419515e+002
1.726777e+002	1.424377e+002
1.736420e+002	1.426280e+002
1.746062e+002	1.426029e+002
1.755704e+002	1.425690e+002
1.765347e+002	1.424588e+002
1.774989e+002	1.422208e+002
1.784631e+002	1.418487e+002
1.794274e+002	1.413735e+002
1.803916e+002	1.404254e+002
1.813558e+002	1.384684e+002
1.823201e+002	1.367251e+002
1.832843e+002	1.361031e+002
1.842485e+002	1.372203e+002
1.852128e+002	1.381032e+002
1.861770e+002	1.382253e+002
1.871412e+002	1.379549e+002
1.881055e+002	1.376059e+002
1.890697e+002	1.373430e+002
1.900339e+002	1.371454e+002
1.909982e+002	1.371024e+002
1.919624e+002	1.371684e+002
1.929266e+002	1.372136e+002
1.938909e+002	1.369056e+002
1.948551e+002	1.364200e+002
1.958193e+002	1.366915e+002
1.967836e+002	1.379645e+002
1.977478e+002	1.399510e+002
1.987120e+002	1.408395e+002
1.996763e+002	1.396852e+002
2.006405e+002	1.387576e+002
2.016047e+002	1.387208e+002
2.025690e+002	1.396202e+002
2.035332e+002	1.401023e+002
2.044974e+002	1.390712e+002
2.054617e+002	1.379953e+002
2.064259e+002	1.376785e+002
2.073901e+002	1.385377e+002
2.083544e+002	1.397199e+002
2.093186e+002	1.401731e+002
2.102828e+002	1.400172e+002
2.112471e+002	1.392837e+002
2.122113e+002	1.380511e+002
2.131755e+002	1.365679e+002
2.141398e+002	1.359629e+002
2.151040e+002	1.361723e+002
2.160682e+002	1.366918e+002
2.170325e+002	1.368278e+002
2.179967e+002	1.359660e+002
2.189609e+002	1.354762e+002
2.199252e+002	1.355441e+002
2.208894e+002	1.361150e+002
2.218536e+002	1.370829e+002
2.228179e+002	1.390404e+002
2.237821e+002	1.402684e+002
2.247463e+002	1.399366e+002
2.257106e+002	1.384231e+002
2.266748e+002	1.367342e+002
2.276390e+002	1.362874e+002
2.286033e+002	1.365088e+002
2.295675e+002	1.369622e+002
2.305317e+002	1.374991e+002
2.314960e+002	1.380626e+002
2.324602e+002	1.382515e+002
2.334244e+002	1.379620e+002
2.343887e+002	1.374993e+002
2.353529e+002	1.369398e+002
2.363171e+002	1.363099e+002
2.372814e+002	1.361834e+002
2.382456e+002	1.367341e+002
2.392098e+002	1.372894e+002
2.401741e+002	1.375630e+002
2.411383e+002	1.374605e+002
2.421025e+002	1.370202e+002
2.430668e+002	1.361501e+002
2.440310e+002	1.353203e+002
2.449952e+002	1.349180e+002
2.459595e+002	1.352348e+002
2.469237e+002	1.358831e+002
2.478879e+002	1.359948e+002
2.488522e+002	1.357030e+002
2.498164e+002	1.352036e+002
2.507806e+002	1.347113e+002
2.517449e+002	1.340292e+002
2.527091e+002	1.337276e+002
2.536733e+002	1.343871e+002
2.546376e+002	1.353243e+002
2.556018e+002	1.352883e+002
2.565660e+002	1.327891e+002
2.575303e+002	1.311848e+002
2.584945e+002	1.314093e+002
2.594587e+002	1.328896e+002
2.604230e+002	1.344708e+002
2.613872e+002	1.351646e+002
2.623514e+002	1.354973e+002
2.633157e+002	1.358310e+002
2.642799e+002	1.361011e+002
2.652441e+002	1.360596e+002
2.662084e+002	1.350987e+002
2.671726e+002	1.335933e+002
2.681368e+002	1.325732e+002
2.691011e+002	1.323507e+002
2.700653e+002	1.328124e+002
2.710295e+002	1.328490e+002
2.719938e+002	1.317880e+002
2.729580e+002	1.309548e+002
2.739222e+002	1.308967e+002
2.748865e+002	1.316925e+002
2.758507e+002	1.324230e+002
2.768149e+002	1.324505e+002
2.777792e+002	1.323175e+002
2.787434e+002	1.322836e+002
2.797076e+002	1.324748e+002
2.806719e+002	1.327696e+002
2.816361e+002	1.330061e+002
2.826003e+002	1.331557e+002
2.835646e+002	1.331480e+002
2.845288e+002	1.329475e+002
2.854930e+002	1.325858e+002
2.864573e+002	1.324977e+002
2.874215e+002	1.326798e+002
2.883857e+002	1.329597e+002
2.893500e+002	1.331987e+002
2.903142e+002	1.333332e+002
2.912784e+002	1.335762e+002
2.922427e+002	1.344557e+002
2.932069e+002	1.351919e+002
2.941711e+002	1.350174e+002
2.951354e+002	1.332556e+002
2.960996e+002	1.314869e+002
2.970638e+002	1.305641e+002
2.980281e+002	1.301919e+002
2.989923e+002	1.301609e+002
2.999565e+002	1.303230e+002
3.009208e+002	1.307038e+002
3.018850e+002	1.310648e+002
3.028492e+002	1.313540e+002
3.038135e+002	1.315881e+002
3.047777e+002	1.318365e+002
3.057419e+002	1.322719e+002
3.067062e+002	1.323892e+002
3.076704e+002	1.318893e+002
3.086346e+002	1.311871e+002
3.095989e+002	1.309635e+002
3.105631e+002	1.318284e+002
3.115273e+002	1.322259e+002
3.124916e+002	1.317408e+002
3.134558e+002	1.308025e+002
3.144200e+002	1.300298e+002
3.153843e+002	1.299244e+002
3.163485e+002	1.298440e+002
3.173127e+002	1.293414e+002
3.182770e+002	1.285016e+002
3.192412e+002	1.275504e+002
3.202054e+002	1.268370e+002
3.211696e+002	1.264325e+002
3.221339e+002	1.261611e+002
3.230981e+002	1.259790e+002
3.240623e+002	1.258006e+002
3.250266e+002	1.254855e+002
3.259908e+002	1.250675e+002
3.269550e+002	1.248226e+002
3.279193e+002	1.245979e+002
3.288835e+002	1.243943e+002
3.298477e+002	1.243610e+002
3.308120e+002	1.250589e+002
3.317762e+002	1.255644e+002
3.327404e+002	1.254386e+002
3.337047e+002	1.248228e+002
3.346689e+002	1.241796e+002
3.356331e+002	1.242558e+002
3.365974e+002	1.245612e+002
3.375616e+002	1.243137e+002
3.385258e+002	1.234055e+002
3.394901e+002	1.221847e+002
3.404543e+002	1.218863e+002
3.414185e+002	1.232959e+002
3.423828e+002	1.240509e+002
3.433470e+002	1.232551e+002
3.443112e+002	1.212176e+002
3.452755e+002	1.200125e+002
3.462397e+002	1.213384e+002
3.472039e+002	1.225744e+002
3.481682e+002	1.229436e+002
3.491324e+002	1.224308e+002
3.500966e+002	1.217213e+002
3.510609e+002	1.215610e+002
3.520251e+002	1.215981e+002
3.529893e+002	1.216989e+002
3.539536e+002	1.217684e+002
3.549178e+002	1.217036e+002
3.558820e+002	1.211598e+002
3.568463e+002	1.202557e+002
3.578105e+002	1.195714e+002
3.587747e+002	1.193332e+002
3.597390e+002	1.195084e+002
3.607032e+002	1.195942e+002
3.616674e+002	1.192530e+002
3.626317e+002	1.188381e+002
3.635959e+002	1.183114e+002
3.645602e+002	1.177504e+002
3.655244e+002	1.174528e+002
3.664886e+002	1.181815e+002
3.674529e+002	1.189406e+002
3.684171e+002	1.193205e+002
3.693813e+002	1.192434e+002
3.703456e+002	1.188837e+002
3.713098e+002	1.183970e+002
3.722740e+002	1.178727e+002
3.732383e+002	1.175794e+002
3.742025e+002	1.176301e+002
3.751667e+002	1.179773e+002
3.761310e+002	1.181868e+002
3.770952e+002	1.182423e+002
3.780594e+002	1.179043e+002
3.790237e+002	1.168755e+002
3.799879e+002	1.153058e+002
3.809521e+002	1.140725e+002
3.819164e+002	1.137751e+002
3.828806e+002	1.137837e+002
3.838448e+002	1.139575e+002
3.848091e+002	1.141981e+002
3.857733e+002	1.144449e+002
3.867375e+002	1.146659e+002
3.877018e+002	1.150337e+002
3.886660e+002	1.158453e+002
3.896302e+002	1.170362e+002
3.905945e+002	1.182325e+002
3.915587e+002	1.183549e+002
3.925229e+002	1.171261e+002
3.934872e+002	1.160146e+002
3.944514e+002	1.152958e+002
3.954156e+002	1.149564e+002
3.963799e+002	1.147816e+002
3.973441e+002	1.151065e+002
3.983083e+002	1.152788e+002
3.992726e+002	1.150048e+002
4.002368e+002	1.144598e+002
4.012010e+002	1.141437e+002
4.021653e+002	1.146554e+002
4.031295e+002	1.151897e+002
4.040937e+002	1.153591e+002
4.050580e+002	1.151742e+002
4.060222e+002	1.147648e+002
4.069864e+002	1.142606e+002
4.079507e+002	1.137174e+002
4.089149e+002	1.132796e+002
4.098791e+002	1.129068e+002
4.108434e+002	1.126601e+002
4.118076e+002	1.127030e+002
4.127718e+002	1.131282e+002
4.137361e+002	1.137546e+002
4.147003e+002	1.152107e+002
4.156645e+002	1.167808e+002
4.166288e+002	1.172115e+002
4.175930e+002	1.152464e+002
4.185572e+002	1.134693e+002
4.195215e+002	1.128551e+002
4.204857e+002	1.129173e+002
4.214499e+002	1.129318e+002
4.224142e+002	1.122094e+002
4.233784e+002	1.113204e+002
4.243426e+002	1.114393e+002
4.253069e+002	1.123672e+002
4.262711e+002	1.134050e+002
4.272353e+002	1.137000e+002
4.281996e+002	1.129276e+002
4.291638e+002	1.122839e+002
4.301280e+002	1.117577e+002
4.310923e+002	1.114617e+002
4.320565e+002	1.115515e+002
4.330207e+002	1.122203e+002
4.339850e+002	1.127346e+002
4.349492e+002	1.129522e+002
4.359134e+002	1.130865e+002
4.368777e+002	1.132708e+002
4.378419e+002	1.135447e+002
4.388061e+002	1.137911e+002
4.397704e+002	1.141105e+002
4.407346e+002	1.142886e+002
4.416988e+002	1.139561e+002
4.426631e+002	1.129064e+002
4.436273e+002	1.113070e+002
4.445915e+002	1.105546e+002
4.455558e+002	1.105318e+002
4.465200e+002	1.106980e+002
4.474842e+002	1.106321e+002
4.484485e+002	1.102041e+002
4.494127e+002	1.104342e+002
4.503769e+002	1.123968e+002
4.513412e+002	1.142624e+002
4.523054e+002	1.151981e+002
4.532696e+002	1.150534e+002
4.542339e+002	1.145874e+002
4.551981e+002	1.145668e+002
4.561623e+002	1.144976e+002
4.571266e+002	1.139185e+002
4.580908e+002	1.128314e+002
4.590550e+002	1.116522e+002
4.600193e+002	1.113878e+002
4.609835e+002	1.118589e+002
4.619477e+002	1.121712e+002
4.629120e+002	1.121984e+002
4.638762e+002	1.120630e+002
4.648404e+002	1.120480e+002
4.658047e+002	1.122163e+002
4.667689e+002	1.121793e+002
4.677331e+002	1.118838e+002
4.686974e+002	1.114167e+002
4.696616e+002	1.108980e+002
4.706258e+002	1.102873e+002
4.715901e+002	1.100045e+002
4.725543e+002	1.102444e+002
4.735185e+002	1.107508e+002
4.744828e+002	1.111525e+002
4.754470e+002	1.110825e+002
4.764112e+002	1.107104e+002
4.773755e+002	1.108746e+002
4.783397e+002	1.115682e+002
4.793039e+002	1.123312e+002
4.802682e+002	1.126885e+002
4.812324e+002	1.126609e+002
4.821966e+002	1.123243e+002
4.831609e+002	1.111920e+002
4.841251e+002	1.099719e+002
4.850893e+002	1.091636e+002
4.860536e+002	1.088919e+002
4.870178e+002	1.086278e+002
4.879820e+002	1.081003e+002
4.889463e+002	1.078384e+002
4.899105e+002	1.083755e+002
4.908747e+002	1.097611e+002
4.918390e+002	1.112322e+002
4.928032e+002	1.108749e+002
4.937674e+002	1.095661e+002
4.947317e+002	1.084319e+002
4.956959e+002	1.079274e+002
4.966601e+002	1.079840e+002
4.976244e+002	1.081712e+002
4.985886e+002	1.088121e+002
4.995528e+002	1.094132e+002
5.005171e+002	1.098545e+002
5.014813e+002	1.101331e+002
5.024455e+002	1.103040e+002
5.034098e+002	1.101745e+002
5.043740e+002	1.098832e+002
5.053382e+002	1.093781e+002
5.063025e+002	1.088582e+002
5.072667e+002	1.086749e+002
5.082309e+002	1.093079e+002
5.091952e+002	1.101440e+002
5.101594e+002	1.100650e+002
5.111236e+002	1.092567e+002
5.120879e+002	1.082618e+002
5.130521e+002	1.076587e+002
5.140164e+002	1.075047e+002
5.149806e+002	1.077229e+002
5.159448e+002	1.086101e+002
5.169091e+002	1.094996e+002
5.178733e+002	1.098327e+002
5.188375e+002	1.094380e+002
5.198018e+002	1.092051e+002
5.207660e+002	1.097099e+002
5.217302e+002	1.100787e+002
5.226945e+002	1.097317e+002
5.236587e+002	1.086231e+002
5.246229e+002	1.074544e+002
5.255872e+002	1.070457e+002
5.265514e+002	1.070576e+002
5.275156e+002	1.073751e+002
5.284799e+002	1.078925e+002
5.294441e+002	1.084327e+002
5.304083e+002	1.086104e+002
5.313726e+002	1.084723e+002
5.323368e+002	1.083184e+002
5.333010e+002	1.078708e+002
5.342653e+002	1.073092e+002
5.352295e+002	1.071790e+002
5.361937e+002	1.081209e+002
5.371580e+002	1.086222e+002
5.381222e+002	1.081606e+002
5.390864e+002	1.074000e+002
5.400507e+002	1.069906e+002
5.410149e+002	1.072248e+002
5.419791e+002	1.075517e+002
5.429434e+002	1.075521e+002
5.439076e+002	1.074142e+002
5.448718e+002	1.073298e+002
5.458361e+002	1.074176e+002
5.468003e+002	1.076528e+002
5.477645e+002	1.076711e+002
5.487288e+002	1.074128e+002
5.496930e+002	1.073388e+002
5.506572e+002	1.078775e+002
5.516215e+002	1.089020e+002
5.525857e+002	1.090797e+002
5.535499e+002	1.069695e+002
5.545142e+002	1.053826e+002
5.554784e+002	1.051105e+002
5.564426e+002	1.058535e+002
5.574069e+002	1.067618e+002
5.583711e+002	1.072989e+002
5.593353e+002	1.074909e+002
5.602996e+002	1.074960e+002
5.612638e+002	1.073774e+002
5.622280e+002	1.071590e+002
5.631923e+002	1.068361e+002
5.641565e+002	1.063853e+002
5.651207e+002	1.060705e+002
5.660850e+002	1.058649e+002
5.670491e+002	1.057902e+002
5.680134e+002	1.059411e+002
5.689776e+002	1.064051e+002
5.699418e+002	1.067872e+002
5.709061e+002	1.069281e+002
5.718703e+002	1.069795e+002
5.728345e+002	1.069646e+002
5.737988e+002	1.069148e+002
5.747630e+002	1.069115e+002
5.757272e+002	1.072295e+002
5.766915e+002	1.074558e+002
5.776557e+002	1.070926e+002
5.786199e+002	1.062696e+002
5.795842e+002	1.054874e+002
5.805484e+002	1.054429e+002
5.815126e+002	1.062595e+002
5.824769e+002	1.071744e+002
5.834411e+002	1.083594e+002
5.844053e+002	1.093825e+002
5.853696e+002	1.097596e+002
5.863338e+002	1.093238e+002
5.872980e+002	1.086545e+002
5.882623e+002	1.074048e+002
5.892265e+002	1.064165e+002
5.901907e+002	1.063587e+002
5.911550e+002	1.073177e+002
5.921192e+002	1.084136e+002
5.930834e+002	1.086248e+002
5.940477e+002	1.085322e+002
5.950119e+002	1.086103e+002
5.959761e+002	1.089222e+002
5.969404e+002	1.092011e+002
5.979046e+002	1.089115e+002
5.988688e+002	1.078619e+002
5.998331e+002	1.070872e+002
6.007973e+002	1.065051e+002
6.017615e+002	1.062271e+002
6.027258e+002	1.065449e+002
6.036900e+002	1.079264e+002
6.046542e+002	1.087636e+002
6.056185e+002	1.085355e+002
6.065827e+002	1.080543e+002
6.075469e+002	1.079600e+002
6.085112e+002	1.084514e+002
6.094754e+002	1.089683e+002
6.104396e+002	1.085928e+002
6.114039e+002	1.080293e+002
6.123681e+002	1.078542e+002
6.133323e+002	1.081585e+002
6.142966e+002	1.086732e+002
6.152608e+002	1.089192e+002
6.162250e+002	1.089323e+002
6.171893e+002	1.090220e+002
6.181535e+002	1.094163e+002
6.191177e+002	1.098655e+002
6.200820e+002	1.098258e+002
6.210462e+002	1.086804e+002
6.220104e+002	1.080624e+002
6.229747e+002	1.085950e+002
6.239389e+002	1.095693e+002
6.249031e+002	1.106541e+002
6.258674e+002	1.117045e+002
6.268316e+002	1.125060e+002
6.277958e+002	1.124052e+002
6.287601e+002	1.119734e+002
6.297243e+002	1.117556e+002
6.306885e+002	1.118986e+002
6.316528e+002	1.122263e+002
6.326170e+002	1.123265e+002
6.335812e+002	1.120331e+002
6.345455e+002	1.119809e+002
6.355097e+002	1.122894e+002
6.364739e+002	1.126745e+002
6.374382e+002	1.128551e+002
6.384024e+002	1.128793e+002
6.393666e+002	1.126423e+002
6.403309e+002	1.117313e+002
6.412951e+002	1.110218e+002
6.422593e+002	1.111850e+002
6.432236e+002	1.122831e+002
6.441878e+002	1.135533e+002
6.451520e+002	1.143201e+002
6.461163e+002	1.146496e+002
6.470805e+002	1.140617e+002
6.480447e+002	1.125666e+002
6.490090e+002	1.111623e+002
6.499732e+002	1.118050e+002
6.509374e+002	1.158596e+002
6.519017e+002	1.178072e+002
6.528659e+002	1.165755e+002
6.538301e+002	1.143836e+002
6.547944e+002	1.130424e+002
6.557586e+002	1.127472e+002
6.567228e+002	1.130133e+002
6.576871e+002	1.141515e+002
6.586513e+002	1.153194e+002
6.596155e+002	1.160938e+002
6.605798e+002	1.164344e+002
6.615440e+002	1.165865e+002
6.625082e+002	1.167142e+002
6.634725e+002	1.168585e+002
6.644367e+002	1.172703e+002
6.654009e+002	1.179590e+002
6.663652e+002	1.185510e+002
6.673294e+002	1.185081e+002
6.682936e+002	1.175456e+002
6.692579e+002	1.166298e+002
6.702221e+002	1.153400e+002
6.711863e+002	1.145459e+002
6.721506e+002	1.151918e+002
6.731148e+002	1.173016e+002
6.740790e+002	1.189642e+002
6.750433e+002	1.183237e+002
6.760075e+002	1.174385e+002
6.769717e+002	1.172716e+002
6.779360e+002	1.177305e+002
6.789002e+002	1.181644e+002
6.798644e+002	1.178440e+002
6.808287e+002	1.169807e+002
6.817929e+002	1.168917e+002
6.827571e+002	1.176381e+002
6.837214e+002	1.184760e+002
6.846856e+002	1.187765e+002
6.856498e+002	1.184467e+002
6.866141e+002	1.180942e+002
6.875783e+002	1.175850e+002
6.885425e+002	1.172396e+002
6.895068e+002	1.173670e+002
6.904710e+002	1.177541e+002
6.914352e+002	1.177368e+002
6.923995e+002	1.165591e+002
6.933637e+002	1.153861e+002
6.943279e+002	1.153855e+002
6.952922e+002	1.161461e+002
6.962564e+002	1.169255e+002
6.972206e+002	1.171552e+002
6.981849e+002	1.169111e+002
6.991491e+002	1.166083e+002
7.001133e+002	1.160910e+002
7.010776e+002	1.156631e+002
7.020418e+002	1.154885e+002
7.030060e+002	1.155264e+002
7.039703e+002	1.155941e+002
7.049345e+002	1.162293e+002
7.058987e+002	1.163797e+002
7.068630e+002	1.152906e+002
7.078272e+002	1.138428e+002
7.087914e+002	1.130576e+002
7.097557e+002	1.134028e+002
7.107199e+002	1.139964e+002
7.116841e+002	1.136998e+002
7.126484e+002	1.129824e+002
7.136126e+002	1.123906e+002
7.145768e+002	1.121630e+002
7.155411e+002	1.122331e+002
7.165053e+002	1.123316e+002
7.174695e+002	1.124444e+002
7.184338e+002	1.121956e+002
7.193980e+002	1.113731e+002
7.203622e+002	1.103248e+002
7.213265e+002	1.093888e+002
7.222907e+002	1.086128e+002
7.232549e+002	1.082287e+002
7.242192e+002	1.085113e+002
7.251834e+002	1.087649e+002
7.261476e+002	1.085313e+002
7.271119e+002	1.078479e+002
7.280761e+002	1.072127e+002
7.290403e+002	1.073288e+002
7.300046e+002	1.078506e+002
7.309688e+002	1.075355e+002
7.319330e+002	1.063790e+002
7.328973e+002	1.052264e+002
7.338615e+002	1.048996e+002
7.348257e+002	1.054459e+002
7.357900e+002	1.061944e+002
7.367542e+002	1.077631e+002
7.377184e+002	1.086839e+002
7.386827e+002	1.082750e+002
7.396469e+002	1.069253e+002
7.406111e+002	1.057757e+002
7.415754e+002	1.055603e+002
7.425396e+002	1.054254e+002
7.435038e+002	1.042824e+002
7.444681e+002	1.027250e+002
7.454323e+002	1.017709e+002
7.463965e+002	1.020468e+002
7.473608e+002	1.031116e+002
7.483250e+002	1.034234e+002
7.492892e+002	1.031101e+002
7.502535e+002	1.028690e+002
7.512177e+002	1.029822e+002
7.521819e+002	1.032745e+002
7.531462e+002	1.032909e+002
7.541104e+002	1.028775e+002
7.550746e+002	1.022839e+002
7.560389e+002	1.014000e+002
7.570031e+002	1.005760e+002
7.579673e+002	1.000552e+002
7.589316e+002	9.990852e+001
7.598958e+002	1.000448e+002
7.608600e+002	1.005513e+002
7.618243e+002	1.011106e+002
7.627885e+002	1.014827e+002
7.637527e+002	1.016146e+002
7.647170e+002	1.014680e+002
7.656812e+002	1.009882e+002
7.666454e+002	1.001536e+002
7.676097e+002	9.927172e+001
7.685739e+002	9.803136e+001
7.695381e+002	9.713313e+001
7.705024e+002	9.695463e+001
7.714666e+002	9.741118e+001
7.724308e+002	9.806499e+001
7.733951e+002	9.911677e+001
7.743593e+002	9.972079e+001
7.753235e+002	9.937427e+001
7.762878e+002	9.860546e+001
7.772520e+002	9.812061e+001
7.782162e+002	9.834144e+001
7.791805e+002	9.899267e+001
7.801447e+002	9.942690e+001
7.811089e+002	9.963955e+001
7.820732e+002	9.957397e+001
7.830374e+002	9.914123e+001
7.840016e+002	9.846309e+001
7.849659e+002	9.787157e+001
7.859301e+002	9.745084e+001
7.868943e+002	9.706564e+001
7.878586e+002	9.646140e+001
7.888228e+002	9.622701e+001
7.897870e+002	9.699299e+001
7.907513e+002	9.871708e+001
7.917155e+002	1.001918e+002
7.926797e+002	1.001147e+002
7.936440e+002	9.961226e+001
7.946082e+002	9.973817e+001
7.955724e+002	1.004257e+002
7.965367e+002	1.010621e+002
7.975009e+002	1.009996e+002
7.984651e+002	1.002219e+002
7.994294e+002	9.919125e+001
8.003936e+002	9.759007e+001
8.013578e+002	9.646266e+001
8.023221e+002	9.640416e+001
8.032863e+002	9.709789e+001
8.042505e+002	9.751292e+001
8.052148e+002	9.743226e+001
8.061790e+002	9.741748e+001
8.071432e+002	9.759449e+001
8.081075e+002	9.788641e+001
8.090717e+002	9.821870e+001
8.100359e+002	9.849828e+001
8.110002e+002	9.857301e+001
8.119644e+002	9.814873e+001
8.129286e+002	9.749391e+001
8.138929e+002	9.732928e+001
8.148571e+002	9.784467e+001
8.158214e+002	9.853577e+001
8.167856e+002	9.862629e+001
8.177498e+002	9.778786e+001
8.187141e+002	9.737492e+001
8.196783e+002	9.754264e+001
8.206425e+002	9.778719e+001
8.216068e+002	9.803288e+001
8.225710e+002	9.826255e+001
8.235352e+002	9.838980e+001
8.244995e+002	9.824583e+001
8.254637e+002	9.807457e+001
8.264279e+002	9.807205e+001
8.273922e+002	9.812345e+001
8.283564e+002	9.817306e+001
8.293206e+002	9.822587e+001
8.302849e+002	9.829370e+001
8.312491e+002	9.823744e+001
8.322133e+002	9.805333e+001
8.331776e+002	9.783362e+001
8.341418e+002	9.743928e+001
8.351060e+002	9.700336e+001
8.360703e+002	9.665469e+001
8.370345e+002	9.637687e+001
8.379987e+002	9.636597e+001
8.389630e+002	9.694575e+001
8.399272e+002	9.752078e+001
8.408914e+002	9.787910e+001
8.418557e+002	9.800984e+001
8.428199e+002	9.801070e+001
8.437841e+002	9.797340e+001
8.447484e+002	9.784436e+001
8.457126e+002	9.724133e+001
8.466768e+002	9.619827e+001
8.476411e+002	9.544970e+001
8.486053e+002	9.549087e+001
8.495695e+002	9.614961e+001
8.505338e+002	9.657552e+001
8.514980e+002	9.669538e+001
8.524622e+002	9.665449e+001
8.534265e+002	9.583448e+001
8.543907e+002	9.521602e+001
8.553549e+002	9.610426e+001
8.563192e+002	9.859715e+001
8.572834e+002	1.005090e+002
8.582476e+002	9.937624e+001
8.592119e+002	9.716413e+001
8.601761e+002	9.566045e+001
8.611403e+002	9.497437e+001
8.621046e+002	9.488817e+001
8.630688e+002	9.521866e+001
8.640330e+002	9.590541e+001
8.649973e+002	9.614635e+001
8.659615e+002	9.577651e+001
8.669257e+002	9.545163e+001
8.678900e+002	9.525241e+001
8.688542e+002	9.524934e+001
8.698184e+002	9.559460e+001
8.707827e+002	9.640388e+001
8.717469e+002	9.692691e+001
8.727111e+002	9.668995e+001
8.736754e+002	9.622837e+001
8.746396e+002	9.584949e+001
8.756038e+002	9.564742e+001
8.765681e+002	9.559733e+001
8.775323e+002	9.568764e+001
8.784965e+002	9.587045e+001
8.794608e+002	9.587492e+001
8.804250e+002	9.572868e+001
8.813892e+002	9.557664e+001
8.823535e+002	9.552459e+001
8.833177e+002	9.553601e+001
8.842819e+002	9.539846e+001
8.852462e+002	9.485374e+001
8.862104e+002	9.446825e+001
8.871746e+002	9.452717e+001
8.881389e+002	9.470169e+001
8.891031e+002	9.463168e+001
8.900673e+002	9.424696e+001
8.910316e+002	9.390276e+001
8.919958e+002	9.412041e+001
8.929600e+002	9.450777e+001
8.939243e+002	9.431127e+001
8.948885e+002	9.356075e+001
8.958527e+002	9.281808e+001
8.968170e+002	9.256533e+001
8.977812e+002	9.278309e+001
8.987454e+002	9.310729e+001
8.997097e+002	9.383516e+001
9.006739e+002	9.426769e+001
9.016381e+002	9.409058e+001
9.026024e+002	9.377782e+001
9.035666e+002	9.394039e+001
9.045308e+002	9.473996e+001
9.054951e+002	9.555883e+001
9.064593e+002	9.578722e+001
9.074235e+002	9.570337e+001
9.083878e+002	9.558860e+001
9.093520e+002	9.555142e+001
9.103162e+002	9.552873e+001
9.112805e+002	9.536708e+001
9.122447e+002	9.497427e+001
9.132089e+002	9.479704e+001
9.141732e+002	9.501318e+001
9.151374e+002	9.527477e+001
9.161016e+002	9.547945e+001
9.170659e+002	9.571538e+001
9.180301e+002	9.615276e+001
9.189943e+002	9.685863e+001
9.199586e+002	9.726945e+001
9.209228e+002	9.691921e+001
9.218870e+002	9.658996e+001
9.228513e+002	9.697038e+001
9.238155e+002	9.796970e+001
9.247797e+002	9.889133e+001
9.257440e+002	9.901120e+001
9.267082e+002	9.843941e+001
9.276724e+002	9.801746e+001
9.286367e+002	9.774442e+001
9.296009e+002	9.766029e+001
9.305651e+002	9.790240e+001
9.315294e+002	9.834303e+001
9.324936e+002	9.857045e+001
9.334578e+002	9.845195e+001
9.344221e+002	9.839026e+001
9.353863e+002	9.853669e+001
9.363505e+002	9.862843e+001
9.373148e+002	9.837390e+001
9.382790e+002	9.782593e+001
9.392432e+002	9.736866e+001
9.402075e+002	9.740166e+001
9.411717e+002	9.785931e+001
9.421359e+002	9.839329e+001
9.431002e+002	9.892142e+001
9.440644e+002	9.922693e+001
9.450286e+002	9.913609e+001
9.459929e+002	9.883228e+001
9.469571e+002	9.892842e+001
9.479213e+002	9.985404e+001
9.488856e+002	1.003759e+002
9.498498e+002	9.996667e+001
9.508140e+002	9.943616e+001
9.517783e+002	9.943957e+001
9.527425e+002	9.997540e+001
9.537067e+002	1.005024e+002
9.546710e+002	1.006482e+002
9.556352e+002	1.004994e+002
9.565994e+002	1.001937e+002
9.575637e+002	9.976620e+001
9.585279e+002	9.933438e+001
9.594921e+002	9.898021e+001
9.604564e+002	9.872185e+001
9.614206e+002	9.851192e+001
9.623848e+002	9.822585e+001
9.633491e+002	9.821128e+001
9.643133e+002	9.880598e+001
9.652775e+002	9.916945e+001
9.662418e+002	9.863072e+001
9.672060e+002	9.748051e+001
9.681702e+002	9.685778e+001
9.691345e+002	9.749478e+001
9.700987e+002	9.829057e+001
9.710629e+002	9.815681e+001
9.720272e+002	9.753830e+001
9.729914e+002	9.716574e+001
9.739556e+002	9.730045e+001
9.749199e+002	9.750031e+001
9.758841e+002	9.688451e+001
9.768483e+002	9.505274e+001
9.778126e+002	9.476615e+001
9.787768e+002	9.720319e+001
9.797410e+002	9.944640e+001
9.807053e+002	9.999927e+001
9.816695e+002	9.927897e+001
9.826337e+002	9.858447e+001
9.835980e+002	9.828117e+001
9.845622e+002	9.827522e+001
9.855264e+002	9.834898e+001
9.864907e+002	9.852602e+001
9.874549e+002	9.890916e+001
9.884191e+002	9.947387e+001
9.893834e+002	1.001551e+002
9.903476e+002	1.009670e+002
9.913118e+002	1.019156e+002
9.922761e+002	1.014730e+002
9.932403e+002	9.907246e+001
9.942045e+002	9.714704e+001
9.951688e+002	9.665266e+001
9.961330e+002	9.713875e+001
9.970972e+002	9.777249e+001
9.980615e+002	9.850620e+001
9.990257e+002	9.900630e+001
9.999899e+002	9.909786e+001
1.000954e+003	9.904899e+001
1.001918e+003	9.904514e+001
1.002883e+003	9.910963e+001
1.003847e+003	9.907512e+001
1.004811e+003	9.876683e+001
1.005775e+003	9.839002e+001
1.006740e+003	9.902542e+001
1.007704e+003	1.006755e+002
1.008668e+003	1.016626e+002
1.009632e+003	1.014583e+002
1.010596e+003	1.007266e+002
1.011561e+003	1.001793e+002
1.012525e+003	9.979328e+001
1.013489e+003	9.965607e+001
1.014453e+003	9.993075e+001
1.015418e+003	1.001717e+002
1.016382e+003	1.003406e+002
1.017346e+003	1.004924e+002
1.018310e+003	1.005840e+002
1.019275e+003	1.005665e+002
1.020239e+003	1.005698e+002
1.021203e+003	1.009650e+002
1.022167e+003	1.017439e+002
1.023132e+003	1.023920e+002
1.024096e+003	1.030313e+002
1.025060e+003	1.033701e+002
1.026024e+003	1.028041e+002
1.026989e+003	1.014007e+002
1.027953e+003	1.006646e+002
1.028917e+003	1.011599e+002
1.029881e+003	1.017246e+002
1.030845e+003	1.023270e+002
1.031810e+003	1.028227e+002
1.032774e+003	1.029249e+002
1.033738e+003	1.026440e+002
1.034702e+003	1.023357e+002
1.035667e+003	1.023410e+002
1.036631e+003	1.026838e+002
1.037595e+003	1.033689e+002
1.038559e+003	1.043521e+002
1.039524e+003	1.052367e+002
1.040488e+003	1.058214e+002
1.041452e+003	1.061408e+002
1.042416e+003	1.064013e+002
1.043380e+003	1.068074e+002
1.044345e+003	1.067760e+002
1.045309e+003	1.057252e+002
1.046273e+003	1.046779e+002
1.047237e+003	1.039259e+002
1.048202e+003	1.035394e+002
1.049166e+003	1.035794e+002
1.050130e+003	1.040594e+002
1.051094e+003	1.047184e+002
1.052059e+003	1.051792e+002
1.053023e+003	1.055060e+002
1.053987e+003	1.059490e+002
1.054951e+003	1.065707e+002
1.055916e+003	1.071429e+002
1.056880e+003	1.074829e+002
1.057844e+003	1.076030e+002
1.058808e+003	1.075545e+002
1.059772e+003	1.071424e+002
1.060737e+003	1.069440e+002
1.061701e+003	1.069312e+002
1.062665e+003	1.071326e+002
1.063629e+003	1.078088e+002
1.064594e+003	1.088308e+002
1.065558e+003	1.095564e+002
1.066522e+003	1.093342e+002
1.067486e+003	1.085931e+002
1.068450e+003	1.085562e+002
1.069415e+003	1.091167e+002
1.070379e+003	1.096611e+002
1.071343e+003	1.100397e+002
1.072307e+003	1.101206e+002
1.073272e+003	1.094267e+002
1.074236e+003	1.075569e+002
1.075200e+003	1.068442e+002
1.076164e+003	1.088855e+002
1.077129e+003	1.107836e+002
1.078093e+003	1.115094e+002
1.079057e+003	1.114609e+002
1.080021e+003	1.111763e+002
1.080985e+003	1.109148e+002
1.081950e+003	1.109087e+002
1.082914e+003	1.116549e+002
1.083878e+003	1.128340e+002
1.084842e+003	1.132039e+002
1.085807e+003	1.126390e+002
1.086771e+003	1.116322e+002
1.087735e+003	1.103602e+002
1.088699e+003	1.090356e+002
1.089664e+003	1.082190e+002
1.090628e+003	1.078233e+002
1.091592e+003	1.082726e+002
1.092556e+003	1.101950e+002
1.093521e+003	1.120488e+002
1.094485e+003	1.133287e+002
1.095449e+003	1.139147e+002
1.096413e+003	1.134837e+002
1.097377e+003	1.117793e+002
1.098342e+003	1.098276e+002
1.099306e+003	1.098018e+002
1.100270e+003	1.112326e+002
1.101234e+003	1.120351e+002
1.102199e+003	1.119752e+002
1.103163e+003	1.116301e+002
1.104127e+003	1.111946e+002
1.105091e+003	1.106573e+002
1.106056e+003	1.107963e+002
1.107020e+003	1.124254e+002
1.107984e+003	1.135914e+002
1.108948e+003	1.134577e+002
1.109912e+003	1.131241e+002
1.110877e+003	1.133323e+002
1.111841e+003	1.140036e+002
1.112805e+003	1.146812e+002
1.113769e+003	1.151515e+002
1.114734e+003	1.155026e+002
1.115698e+003	1.155496e+002
1.116662e+003	1.152723e+002
1.117626e+003	1.153043e+002
1.118591e+003	1.160031e+002
1.119555e+003	1.166432e+002
1.120519e+003	1.163369e+002
1.121483e+003	1.151698e+002
1.122448e+003	1.144265e+002
1.123412e+003	1.143482e+002
1.124376e+003	1.145668e+002
1.125340e+003	1.151736e+002
1.126304e+003	1.159704e+002
1.127269e+003	1.168036e+002
1.128233e+003	1.175117e+002
1.129197e+003	1.178935e+002
1.130161e+003	1.178016e+002
1.131126e+003	1.174638e+002
1.132090e+003	1.176096e+002
1.133054e+003	1.182146e+002
1.134018e+003	1.187909e+002
1.134983e+003	1.193012e+002
1.135947e+003	1.195676e+002
1.136911e+003	1.192082e+002
1.137875e+003	1.183541e+002
1.138839e+003	1.184031e+002
1.139804e+003	1.204018e+002
1.140768e+003	1.222434e+002
1.141732e+003	1.230192e+002
1.142696e+003	1.231229e+002
1.143661e+003	1.228196e+002
1.144625e+003	1.222424e+002
1.145589e+003	1.215220e+002
1.146553e+003	1.208168e+002
1.147518e+003	1.201664e+002
1.148482e+003	1.196556e+002
1.149446e+003	1.190342e+002
1.150410e+003	1.192905e+002
1.151375e+003	1.212313e+002
1.152339e+003	1.233372e+002
1.153303e+003	1.241930e+002
1.154267e+003	1.239263e+002
1.155231e+003	1.236944e+002
1.156196e+003	1.240462e+002
1.157160e+003	1.243831e+002
1.158124e+003	1.238165e+002
1.159088e+003	1.229792e+002
1.160053e+003	1.227310e+002
1.161017e+003	1.232596e+002
1.161981e+003	1.242633e+002
1.162945e+003	1.254353e+002
1.163910e+003	1.266478e+002
1.164874e+003	1.269567e+002
1.165838e+003	1.255073e+002
1.166802e+003	1.248554e+002
1.167766e+003	1.253484e+002
1.168731e+003	1.261723e+002
1.169695e+003	1.269577e+002
1.170659e+003	1.275627e+002
1.171623e+003	1.275423e+002
1.172588e+003	1.264747e+002
1.173552e+003	1.256364e+002
1.174516e+003	1.266859e+002
1.175480e+003	1.283749e+002
1.176445e+003	1.292345e+002
1.177409e+003	1.291040e+002
1.178373e+003	1.285749e+002
1.179337e+003	1.280749e+002
1.180302e+003	1.276864e+002
1.181266e+003	1.279460e+002
1.182230e+003	1.295282e+002
1.183194e+003	1.302910e+002
1.184158e+003	1.297678e+002
1.185123e+003	1.289390e+002
1.186087e+003	1.279367e+002
1.187051e+003	1.271742e+002
1.188015e+003	1.275544e+002
1.188980e+003	1.294746e+002
1.189944e+003	1.315306e+002
1.190908e+003	1.318848e+002
1.191872e+003	1.312161e+002
1.192837e+003	1.311665e+002
1.193801e+003	1.318312e+002
1.194765e+003	1.326916e+002
1.195729e+003	1.334177e+002
1.196693e+003	1.340072e+002
1.197658e+003	1.345818e+002
1.198622e+003	1.352459e+002
1.199586e+003	1.357323e+002
1.200550e+003	1.356657e+002
1.201515e+003	1.356658e+002
1.202479e+003	1.360446e+002
1.203443e+003	1.367517e+002
1.204407e+003	1.376699e+002
1.205372e+003	1.386747e+002
1.206336e+003	1.396410e+002
1.207300e+003	1.404804e+002
1.208264e+003	1.411279e+002
1.209229e+003	1.411527e+002
1.210193e+003	1.404709e+002
1.211157e+003	1.403257e+002
1.212121e+003	1.413019e+002
1.213085e+003	1.427147e+002
1.214050e+003	1.439575e+002
1.215014e+003	1.449634e+002
1.215978e+003	1.451420e+002
1.216942e+003	1.437521e+002
1.217907e+003	1.425869e+002
1.218871e+003	1.428742e+002
1.219835e+003	1.437131e+002
1.220799e+003	1.441754e+002
1.221764e+003	1.441062e+002
1.222728e+003	1.437842e+002
1.223692e+003	1.434363e+002
1.224656e+003	1.432359e+002
1.225620e+003	1.438975e+002
1.226585e+003	1.458502e+002
1.227549e+003	1.472455e+002
1.228513e+003	1.479487e+002
1.229477e+003	1.484299e+002
1.230442e+003	1.489960e+002
1.231406e+003	1.496974e+002
1.232370e+003	1.504951e+002
1.233334e+003	1.513103e+002
1.234299e+003	1.518217e+002
1.235263e+003	1.513899e+002
1.236227e+003	1.507663e+002
1.237191e+003	1.511617e+002
1.238156e+003	1.524957e+002
1.239120e+003	1.539498e+002
1.240084e+003	1.551085e+002
1.241048e+003	1.561186e+002
1.242012e+003	1.573911e+002
1.242977e+003	1.590996e+002
1.243941e+003	1.597877e+002
1.244905e+003	1.578972e+002
1.245869e+003	1.567951e+002
1.246834e+003	1.580507e+002
1.247798e+003	1.598573e+002
1.248762e+003	1.601408e+002
1.249726e+003	1.590559e+002
1.250691e+003	1.585644e+002
1.251655e+003	1.600446e+002
1.252619e+003	1.626281e+002
1.253583e+003	1.647022e+002
1.254547e+003	1.662786e+002
1.255512e+003	1.668432e+002
1.256476e+003	1.657409e+002
1.257440e+003	1.648521e+002
1.258404e+003	1.654693e+002
1.259369e+003	1.669890e+002
1.260333e+003	1.681040e+002
1.261297e+003	1.687483e+002
1.262261e+003	1.692896e+002
1.263226e+003	1.697879e+002
1.264190e+003	1.703370e+002
1.265154e+003	1.711269e+002
1.266118e+003	1.720019e+002
1.267083e+003	1.724768e+002
1.268047e+003	1.724031e+002
1.269011e+003	1.723808e+002
1.269975e+003	1.733040e+002
1.270939e+003	1.751302e+002
1.271904e+003	1.764035e+002
1.272868e+003	1.768789e+002
1.273832e+003	1.775534e+002
1.274796e+003	1.782960e+002
1.275761e+003	1.791222e+002
1.276725e+003	1.802749e+002
1.277689e+003	1.816390e+002
1.278653e+003	1.828323e+002
1.279618e+003	1.836909e+002
1.280582e+003	1.841361e+002
1.281546e+003	1.837960e+002
1.282510e+003	1.831014e+002
1.283474e+003	1.830399e+002
1.284439e+003	1.837159e+002
1.285403e+003	1.847659e+002
1.286367e+003	1.861063e+002
1.287331e+003	1.873467e+002
1.288296e+003	1.875969e+002
1.289260e+003	1.867006e+002
1.290224e+003	1.868998e+002
1.291188e+003	1.894586e+002
1.292153e+003	1.918785e+002
1.293117e+003	1.934119e+002
1.294081e+003	1.944361e+002
1.295045e+003	1.951514e+002
1.296010e+003	1.957299e+002
1.296974e+003	1.964516e+002
1.297938e+003	1.974444e+002
1.298902e+003	1.983029e+002
1.299866e+003	1.982442e+002
1.300831e+003	1.973193e+002
1.301795e+003	1.976162e+002
1.302759e+003	1.994065e+002
1.303723e+003	2.012411e+002
1.304688e+003	2.025669e+002
1.305652e+003	2.033987e+002
1.306616e+003	2.041979e+002
1.307580e+003	2.052298e+002
1.308545e+003	2.057342e+002
1.309509e+003	2.046758e+002
1.310473e+003	2.036018e+002
1.311437e+003	2.047440e+002
1.312401e+003	2.068704e+002
1.313366e+003	2.078875e+002
1.314330e+003	2.075763e+002
1.315294e+003	2.074533e+002
1.316258e+003	2.087710e+002
1.317223e+003	2.110301e+002
1.318187e+003	2.126122e+002
1.319151e+003	2.133309e+002
1.320115e+003	2.141525e+002
1.321080e+003	2.152121e+002
1.322044e+003	2.160613e+002
1.323008e+003	2.166562e+002
1.323972e+003	2.170907e+002
1.324937e+003	2.174462e+002
1.325901e+003	2.178332e+002
1.326865e+003	2.182562e+002
1.327829e+003	2.185836e+002
1.328793e+003	2.189672e+002
1.329758e+003	2.202954e+002
1.330722e+003	2.230814e+002
1.331686e+003	2.251394e+002
1.332650e+003	2.258981e+002
1.333615e+003	2.266106e+002
1.334579e+003	2.282134e+002
1.335543e+003	2.298151e+002
1.336507e+003	2.297326e+002
1.337472e+003	2.279145e+002
1.338436e+003	2.268285e+002
1.339400e+003	2.281682e+002
1.340364e+003	2.299927e+002
1.341328e+003	2.300348e+002
1.342293e+003	2.288939e+002
1.343257e+003	2.276527e+002
1.344221e+003	2.266196e+002
1.345185e+003	2.258258e+002
1.346150e+003	2.252722e+002
1.347114e+003	2.249239e+002
1.348078e+003	2.247492e+002
1.349042e+003	2.248622e+002
1.350007e+003	2.249064e+002
1.350971e+003	2.246061e+002
1.351935e+003	2.243038e+002
1.352899e+003	2.242039e+002
1.353864e+003	2.241826e+002
1.354828e+003	2.241581e+002
1.355792e+003	2.239375e+002
1.356756e+003	2.231484e+002
1.357720e+003	2.215912e+002
1.358685e+003	2.197154e+002
1.359649e+003	2.184769e+002
1.360613e+003	2.180198e+002
1.361577e+003	2.173772e+002
1.362542e+003	2.160185e+002
1.363506e+003	2.151727e+002
1.364470e+003	2.159340e+002
1.365434e+003	2.168313e+002
1.366399e+003	2.160370e+002
1.367363e+003	2.137253e+002
1.368327e+003	2.115787e+002
1.369291e+003	2.102464e+002
1.370255e+003	2.092845e+002
1.371220e+003	2.080618e+002
1.372184e+003	2.067387e+002
1.373148e+003	2.059708e+002
1.374112e+003	2.058941e+002
1.375077e+003	2.059020e+002
1.376041e+003	2.056140e+002
1.377005e+003	2.051084e+002
1.377969e+003	2.047380e+002
1.378934e+003	2.045525e+002
1.379898e+003	2.035821e+002
1.380862e+003	2.010110e+002
1.381826e+003	1.987570e+002
1.382791e+003	1.976460e+002
1.383755e+003	1.971515e+002
1.384719e+003	1.969404e+002
1.385683e+003	1.968680e+002
1.386647e+003	1.971310e+002
1.387612e+003	1.977836e+002
1.388576e+003	1.980166e+002
1.389540e+003	1.964380e+002
1.390504e+003	1.929790e+002
1.391469e+003	1.906409e+002
1.392433e+003	1.903765e+002
1.393397e+003	1.900941e+002
1.394361e+003	1.896926e+002
1.395326e+003	1.897364e+002
1.396290e+003	1.908766e+002
1.397254e+003	1.921949e+002
1.398218e+003	1.921603e+002
1.399182e+003	1.905053e+002
1.400147e+003	1.885108e+002
1.401111e+003	1.872388e+002
1.402075e+003	1.866135e+002
1.403039e+003	1.860857e+002
1.404004e+003	1.854892e+002
1.404968e+003	1.850621e+002
1.405932e+003	1.848154e+002
1.406896e+003	1.843125e+002
1.407861e+003	1.836557e+002
1.408825e+003	1.830373e+002
1.409789e+003	1.821714e+002
1.410753e+003	1.809065e+002
1.411718e+003	1.802195e+002
1.412682e+003	1.808403e+002
1.413646e+003	1.813372e+002
1.414610e+003	1.803546e+002
1.415574e+003	1.790347e+002
1.416539e+003	1.786610e+002
1.417503e+003	1.790741e+002
1.418467e+003	1.790341e+002
1.419431e+003	1.777576e+002
1.420396e+003	1.761604e+002
1.421360e+003	1.760586e+002
1.422324e+003	1.775869e+002
1.423288e+003	1.780446e+002
1.424253e+003	1.766976e+002
1.425217e+003	1.755584e+002
1.426181e+003	1.750692e+002
1.427145e+003	1.749343e+002
1.428109e+003	1.750807e+002
1.429074e+003	1.753570e+002
1.430038e+003	1.757637e+002
1.431002e+003	1.762022e+002
1.431966e+003	1.760670e+002
1.432931e+003	1.745553e+002
1.433895e+003	1.720303e+002
1.434859e+003	1.709392e+002
1.435823e+003	1.725306e+002
1.436788e+003	1.733947e+002
1.437752e+003	1.728564e+002
1.438716e+003	1.722713e+002
1.439680e+003	1.724119e+002
1.440645e+003	1.727233e+002
1.441609e+003	1.723678e+002
1.442573e+003	1.714087e+002
1.443537e+003	1.706020e+002
1.444501e+003	1.703162e+002
1.445466e+003	1.702239e+002
1.446430e+003	1.699572e+002
1.447394e+003	1.697212e+002
1.448358e+003	1.701573e+002
1.449323e+003	1.713810e+002
1.450287e+003	1.718054e+002
1.451251e+003	1.705559e+002
1.452215e+003	1.689781e+002
1.453180e+003	1.680656e+002
1.454144e+003	1.678247e+002
1.455108e+003	1.683677e+002
1.456072e+003	1.697396e+002
1.457036e+003	1.705168e+002
1.458001e+003	1.694266e+002
1.458965e+003	1.680593e+002
1.459929e+003	1.688605e+002
1.460893e+003	1.707791e+002
1.461858e+003	1.711079e+002
1.462822e+003	1.692649e+002
1.463786e+003	1.673785e+002
1.464750e+003	1.669818e+002
1.465715e+003	1.675430e+002
1.466679e+003	1.681761e+002
1.467643e+003	1.689015e+002
1.468607e+003	1.687652e+002
1.469572e+003	1.669217e+002
1.470536e+003	1.654909e+002
1.471500e+003	1.658544e+002
1.472464e+003	1.665681e+002
1.473428e+003	1.665920e+002
1.474393e+003	1.662762e+002
1.475357e+003	1.663863e+002
1.476321e+003	1.671326e+002
1.477285e+003	1.680737e+002
1.478250e+003	1.687023e+002
1.479214e+003	1.690129e+002
1.480178e+003	1.695995e+002
1.481142e+003	1.710704e+002
1.482107e+003	1.716450e+002
1.483071e+003	1.700641e+002
1.484035e+003	1.686818e+002
1.484999e+003	1.686478e+002
1.485964e+003	1.689553e+002
1.486928e+003	1.683022e+002
1.487892e+003	1.669490e+002
1.488856e+003	1.662165e+002
1.489820e+003	1.667788e+002
1.490785e+003	1.679864e+002
1.491749e+003	1.689538e+002
1.492713e+003	1.698083e+002
1.493677e+003	1.704389e+002
1.494642e+003	1.702036e+002
1.495606e+003	1.700954e+002
1.496570e+003	1.701229e+002
1.497534e+003	1.702758e+002
1.498499e+003	1.709133e+002
1.499463e+003	1.716327e+002
1.500427e+003	1.717264e+002
1.501391e+003	1.712281e+002
1.502355e+003	1.708702e+002
1.503320e+003	1.710608e+002
1.504284e+003	1.714214e+002
1.505248e+003	1.714465e+002
1.506212e+003	1.712012e+002
1.507177e+003	1.710749e+002
1.508141e+003	1.712308e+002
1.509105e+003	1.713186e+002
1.510069e+003	1.708856e+002
1.511034e+003	1.706173e+002
1.511998e+003	1.711633e+002
1.512962e+003	1.721111e+002
1.513926e+003	1.725942e+002
1.514891e+003	1.725028e+002
1.515855e+003	1.726263e+002
1.516819e+003	1.735587e+002
1.517783e+003	1.747104e+002
1.518747e+003	1.751263e+002
1.519712e+003	1.750379e+002
1.520676e+003	1.753820e+002
1.521640e+003	1.762834e+002
1.522604e+003	1.768988e+002
1.523569e+003	1.763831e+002
1.524533e+003	1.756348e+002
1.525497e+003	1.758919e+002
1.526461e+003	1.769140e+002
1.527426e+003	1.775395e+002
1.528390e+003	1.775752e+002
1.529354e+003	1.778320e+002
1.530318e+003	1.786174e+002
1.531282e+003	1.792460e+002
1.532247e+003	1.788469e+002
1.533211e+003	1.781652e+002
1.534175e+003	1.786424e+002
1.535139e+003	1.804059e+002
1.536104e+003	1.819153e+002
1.537068e+003	1.822542e+002
1.538032e+003	1.822989e+002
1.538996e+003	1.832671e+002
1.539961e+003	1.847858e+002
1.540925e+003	1.851015e+002
1.541889e+003	1.836851e+002
1.542853e+003	1.834361e+002
1.543818e+003	1.868164e+002
1.544782e+003	1.901581e+002
1.545746e+003	1.894849e+002
1.546710e+003	1.871883e+002
1.547674e+003	1.871546e+002
1.548639e+003	1.896876e+002
1.549603e+003	1.921938e+002
1.550567e+003	1.931424e+002
1.551531e+003	1.935103e+002
1.552496e+003	1.947529e+002
1.553460e+003	1.966011e+002
1.554424e+003	1.978499e+002
1.555388e+003	1.985995e+002
1.556353e+003	1.992651e+002
1.557317e+003	1.997933e+002
1.558281e+003	2.003010e+002
1.559245e+003	2.007955e+002
1.560209e+003	2.011505e+002
1.561174e+003	2.011291e+002
1.562138e+003	2.009483e+002
1.563102e+003	2.013192e+002
1.564066e+003	2.025677e+002
1.565031e+003	2.042416e+002
1.565995e+003	2.060343e+002
1.566959e+003	2.079129e+002
1.567923e+003	2.090237e+002
1.568888e+003	2.090606e+002
1.569852e+003	2.092682e+002
1.570816e+003	2.099072e+002
1.571780e+003	2.106348e+002
1.572745e+003	2.116456e+002
1.573709e+003	2.127732e+002
1.574673e+003	2.138365e+002
1.575637e+003	2.145910e+002
1.576601e+003	2.146165e+002
1.577566e+003	2.138004e+002
1.578530e+003	2.129118e+002
1.579494e+003	2.128611e+002
1.580458e+003	2.132953e+002
1.581423e+003	2.128274e+002
1.582387e+003	2.113228e+002
1.583351e+003	2.100918e+002
1.584315e+003	2.092030e+002
1.585280e+003	2.088224e+002
1.586244e+003	2.093844e+002
1.587208e+003	2.096333e+002
1.588172e+003	2.081670e+002
1.589136e+003	2.059614e+002
1.590101e+003	2.053473e+002
1.591065e+003	2.067786e+002
1.592029e+003	2.078078e+002
1.592993e+003	2.060952e+002
1.593958e+003	2.028069e+002
1.594922e+003	2.012097e+002
1.595886e+003	2.015436e+002
1.596850e+003	2.013136e+002
1.597815e+003	2.006031e+002
1.598779e+003	1.996972e+002
1.599743e+003	1.982738e+002
1.600707e+003	1.964462e+002
1.601672e+003	1.940746e+002
1.602636e+003	1.917120e+002
1.603600e+003	1.900659e+002
1.604564e+003	1.892576e+002
1.605528e+003	1.891072e+002
1.606493e+003	1.894300e+002
1.607457e+003	1.895436e+002
1.608421e+003	1.885010e+002
1.609385e+003	1.864548e+002
1.610350e+003	1.842045e+002
1.611314e+003	1.815509e+002
1.612278e+003	1.789731e+002
1.613242e+003	1.766305e+002
1.614207e+003	1.742352e+002
1.615171e+003	1.714899e+002
1.616135e+003	1.688781e+002
1.617099e+003	1.669793e+002
1.618063e+003	1.656088e+002
1.619028e+003	1.643172e+002
1.619992e+003	1.628804e+002
1.620956e+003	1.609336e+002
1.621920e+003	1.579118e+002
1.622885e+003	1.544274e+002
1.623849e+003	1.528244e+002
1.624813e+003	1.535836e+002
1.625777e+003	1.529160e+002
1.626742e+003	1.496247e+002
1.627706e+003	1.465194e+002
1.628670e+003	1.447453e+002
1.629634e+003	1.433405e+002
1.630599e+003	1.415291e+002
1.631563e+003	1.396206e+002
1.632527e+003	1.381640e+002
1.633491e+003	1.371888e+002
1.634455e+003	1.364783e+002
1.635420e+003	1.360549e+002
1.636384e+003	1.357333e+002
1.637348e+003	1.349212e+002
1.638312e+003	1.335563e+002
1.639277e+003	1.323747e+002
1.640241e+003	1.314944e+002
1.641205e+003	1.302203e+002
1.642169e+003	1.280310e+002
1.643134e+003	1.264007e+002
1.644098e+003	1.260900e+002
1.645062e+003	1.261577e+002
1.646026e+003	1.259279e+002
1.646990e+003	1.253289e+002
1.647955e+003	1.244487e+002
1.648919e+003	1.234022e+002
1.649883e+003	1.222765e+002
1.650847e+003	1.209658e+002
1.651812e+003	1.196028e+002
1.652776e+003	1.186494e+002
1.653740e+003	1.181176e+002
1.654704e+003	1.177076e+002
1.655669e+003	1.174082e+002
1.656633e+003	1.171367e+002
1.657597e+003	1.170477e+002
1.658561e+003	1.165750e+002
1.659526e+003	1.150808e+002
1.660490e+003	1.133202e+002
1.661454e+003	1.123974e+002
1.662418e+003	1.123103e+002
1.663382e+003	1.121920e+002
1.664347e+003	1.116138e+002
1.665311e+003	1.107715e+002
1.666275e+003	1.096668e+002
1.667239e+003	1.085650e+002
1.668204e+003	1.083595e+002
1.669168e+003	1.090790e+002
1.670132e+003	1.092981e+002
1.671096e+003	1.085325e+002
1.672061e+003	1.075787e+002
1.673025e+003	1.067716e+002
1.673989e+003	1.060954e+002
1.674953e+003	1.055893e+002
1.675917e+003	1.052395e+002
1.676882e+003	1.050093e+002
1.677846e+003	1.048928e+002
1.678810e+003	1.046863e+002
1.679774e+003	1.043840e+002
1.680739e+003	1.038824e+002
1.681703e+003	1.026327e+002
1.682667e+003	1.012179e+002
1.683631e+003	1.012930e+002
1.684596e+003	1.028015e+002
1.685560e+003	1.035627e+002
1.686524e+003	1.027518e+002
1.687488e+003	1.016803e+002
1.688453e+003	1.013830e+002
1.689417e+003	1.014199e+002
1.690381e+003	1.006468e+002
1.691345e+003	9.929400e+001
1.692309e+003	9.924633e+001
1.693274e+003	1.013663e+002
1.694238e+003	1.028542e+002
1.695202e+003	1.023663e+002
1.696166e+003	1.010642e+002
1.697131e+003	9.949859e+001
1.698095e+003	9.811375e+001
1.699059e+003	9.773767e+001
1.700023e+003	9.827662e+001
1.700988e+003	9.859344e+001
1.701952e+003	9.812425e+001
1.702916e+003	9.747181e+001
1.703880e+003	9.730649e+001
1.704844e+003	9.756687e+001
1.705809e+003	9.796053e+001
1.706773e+003	9.853068e+001
1.707737e+003	9.873842e+001
1.708701e+003	9.837587e+001
1.709666e+003	9.792411e+001
1.710630e+003	9.742839e+001
1.711594e+003	9.704887e+001
1.712558e+003	9.675712e+001
1.713523e+003	9.663588e+001
1.714487e+003	9.687163e+001
1.715451e+003	9.738608e+001
1.716415e+003	9.804104e+001
1.717380e+003	9.876274e+001
1.718344e+003	9.912058e+001
1.719308e+003	9.850983e+001
1.720272e+003	9.723997e+001
1.721236e+003	9.659953e+001
1.722201e+003	9.662742e+001
1.723165e+003	9.680611e+001
1.724129e+003	9.722775e+001
1.725093e+003	9.786112e+001
1.726058e+003	9.947769e+001
1.727022e+003	1.003647e+002
1.727986e+003	9.891161e+001
1.728950e+003	9.666527e+001
1.729915e+003	9.557424e+001
1.730879e+003	9.570937e+001
1.731843e+003	9.605088e+001
1.732807e+003	9.605746e+001
1.733771e+003	9.582246e+001
1.734736e+003	9.548145e+001
1.735700e+003	9.518379e+001
1.736664e+003	9.519207e+001
1.737628e+003	9.549535e+001
1.738593e+003	9.599136e+001
1.739557e+003	9.692613e+001
1.740521e+003	9.710585e+001
1.741485e+003	9.561599e+001
1.742450e+003	9.397678e+001
1.743414e+003	9.295029e+001
1.744378e+003	9.254377e+001
1.745342e+003	9.317549e+001
1.746307e+003	9.454442e+001
1.747271e+003	9.530669e+001
1.748235e+003	9.507392e+001
1.749199e+003	9.440945e+001
1.750163e+003	9.328361e+001
1.751128e+003	9.218340e+001
1.752092e+003	9.187589e+001
1.753056e+003	9.219104e+001
1.754020e+003	9.262027e+001
1.754985e+003	9.308315e+001
1.755949e+003	9.352805e+001
1.756913e+003	9.395347e+001
1.757877e+003	9.418255e+001
1.758842e+003	9.405286e+001
1.759806e+003	9.366222e+001
1.760770e+003	9.308096e+001
1.761734e+003	9.223026e+001
1.762698e+003	9.185286e+001
1.763663e+003	9.230805e+001
1.764627e+003	9.285746e+001
1.765591e+003	9.363654e+001
1.766555e+003	9.405824e+001
1.767520e+003	9.331016e+001
1.768484e+003	9.222166e+001
1.769448e+003	9.194422e+001
1.770412e+003	9.240792e+001
1.771377e+003	9.298200e+001
1.772341e+003	9.338541e+001
1.773305e+003	9.341880e+001
1.774269e+003	9.282661e+001
1.775234e+003	9.194410e+001
1.776198e+003	9.171379e+001
1.777162e+003	9.218703e+001
1.778126e+003	9.221340e+001
1.779090e+003	9.148288e+001
1.780055e+003	9.135281e+001
1.781019e+003	9.273473e+001
1.781983e+003	9.364479e+001
1.782947e+003	9.312412e+001
1.783912e+003	9.206599e+001
1.784876e+003	9.089659e+001
1.785840e+003	8.995070e+001
1.786804e+003	8.978011e+001
1.787769e+003	9.040414e+001
1.788733e+003	9.121787e+001
1.789697e+003	9.195009e+001
1.790661e+003	9.247567e+001
1.791625e+003	9.243426e+001
1.792590e+003	9.206055e+001
1.793554e+003	9.221947e+001
1.794518e+003	9.286442e+001
1.795482e+003	9.301762e+001
1.796447e+003	9.245888e+001
1.797411e+003	9.168324e+001
1.798375e+003	9.067955e+001
1.799339e+003	9.003770e+001
1.800304e+003	9.075454e+001
1.801268e+003	9.219570e+001
1.802232e+003	9.232954e+001
1.803196e+003	9.110574e+001
1.804161e+003	9.089223e+001
1.805125e+003	9.302219e+001
1.806089e+003	9.461720e+001
1.807053e+003	9.421999e+001
1.808017e+003	9.312810e+001
1.808982e+003	9.213864e+001
1.809946e+003	9.146156e+001
1.810910e+003	9.125679e+001
1.811874e+003	9.151337e+001
1.812839e+003	9.237474e+001
1.813803e+003	9.374663e+001
1.814767e+003	9.432813e+001
1.815731e+003	9.276589e+001
1.816696e+003	9.016371e+001
1.817660e+003	8.942210e+001
1.818624e+003	9.067589e+001
1.819588e+003	9.110073e+001
1.820552e+003	9.013403e+001
1.821517e+003	8.964037e+001
1.822481e+003	9.028630e+001
1.823445e+003	9.090960e+001
1.824409e+003	9.109999e+001
1.825374e+003	9.108430e+001
1.826338e+003	9.096104e+001
1.827302e+003	9.080271e+001
1.828266e+003	9.076290e+001
1.829231e+003	9.091462e+001
1.830195e+003	9.114658e+001
1.831159e+003	9.133676e+001
1.832123e+003	9.154565e+001
1.833088e+003	9.207374e+001
1.834052e+003	9.250506e+001
1.835016e+003	9.185296e+001
1.835980e+003	9.050610e+001
1.836944e+003	9.001200e+001
1.837909e+003	9.054103e+001
1.838873e+003	9.104997e+001
1.839837e+003	9.115425e+001
1.840801e+003	9.086966e+001
1.841766e+003	8.996801e+001
1.842730e+003	8.896151e+001
1.843694e+003	8.937142e+001
1.844658e+003	9.142559e+001
1.845623e+003	9.229460e+001
1.846587e+003	9.114336e+001
1.847551e+003	9.038363e+001
1.848515e+003	9.023218e+001
1.849479e+003	9.023092e+001
1.850444e+003	9.042109e+001
1.851408e+003	9.070025e+001
1.852372e+003	9.083749e+001
1.853336e+003	9.090737e+001
1.854301e+003	9.126546e+001
1.855265e+003	9.182820e+001
1.856229e+003	9.183318e+001
1.857193e+003	9.088021e+001
1.858158e+003	9.010293e+001
1.859122e+003	9.111988e+001
1.860086e+003	9.302225e+001
1.861050e+003	9.300888e+001
1.862015e+003	9.121135e+001
1.862979e+003	8.994131e+001
1.863943e+003	8.949276e+001
1.864907e+003	8.992983e+001
1.865871e+003	9.160271e+001
1.866836e+003	9.316035e+001
1.867800e+003	9.342110e+001
1.868764e+003	9.289213e+001
1.869728e+003	9.246700e+001
1.870693e+003	9.220918e+001
1.871657e+003	9.219090e+001
1.872621e+003	9.259922e+001
1.873585e+003	9.240627e+001
1.874550e+003	9.072179e+001
1.875514e+003	8.936502e+001
1.876478e+003	8.927067e+001
1.877442e+003	8.979818e+001
1.878406e+003	9.054944e+001
1.879371e+003	9.128213e+001
1.880335e+003	9.187065e+001
1.881299e+003	9.229115e+001
1.882263e+003	9.237918e+001
1.883228e+003	9.202703e+001
1.884192e+003	9.158633e+001
1.885156e+003	9.151042e+001
1.886120e+003	9.167521e+001
1.887085e+003	9.157179e+001
1.888049e+003	9.123655e+001
1.889013e+003	9.181447e+001
1.889977e+003	9.358228e+001
1.890942e+003	9.392569e+001
1.891906e+003	9.183213e+001
1.892870e+003	9.006358e+001
1.893834e+003	9.010014e+001
1.894798e+003	9.084089e+001
1.895763e+003	9.123496e+001
1.896727e+003	9.131773e+001
1.897691e+003	9.118088e+001
1.898655e+003	9.082541e+001
1.899620e+003	9.084501e+001
1.900584e+003	9.191333e+001
